# Supplementary material for: The complex stacking disorder of Fe- and Ru-based 1,1′-(3,6-pyrazabolyl)metallocenes
Source: Acta Crystallogr B Struct Sci Cryst Eng Mater. 2026 Feb 1;82(Pt 1):22–33. doi: 10.1107/S2052520625009758 (PMC12869525; doi:10.1107/S2052520625009758)
Supplement: Supplementary file 1 [file b-82-00022-sup1.cif]

data_Fc(BHpz)2triclinic
#wa2798b__a
#==============================================================================

# PROCESSING SUMMARY (IUCr Office Use Only)

_journal_date_recd_electronic      2025-05-27
_journal_date_to_coeditor         ?
_journal_date_from_coeditor       ?
_journal_date_accepted     2025-11-03
_journal_date_printers_first      ?
_journal_date_printers_final      ?
_journal_date_proofs_out          ?
_journal_date_proofs_in           ?
_journal_coeditor_name            ?
_journal_coeditor_code      RA5154SUP1
_journal_coeditor_notes
; ?
;
_journal_paper_category      FA
_journal_techeditor_code      B250975
_iucr_compatibility_tag          ACTA95
_journal_techeditor_notes  
;
;
_journal_coden_ASTM               ?
_journal_name_full                ?
_journal_year                     ?
_journal_volume                   ?
_journal_issue                    ?
_journal_page_first               ?
_journal_page_last                ?
_journal_suppl_publ_number        ?
_journal_suppl_publ_pages         ?

#==============================================================================

 
_audit_creation_method            'SHELXL-2014/7'
_shelx_SHELXL_version_number      '2014/7'
_chemical_name_systematic         ?
_chemical_name_common             ?
_chemical_melting_point           ?
_chemical_formula_moiety          'C16 H16 B2 Fe N4' 
_chemical_formula_sum             'C16 H16 B2 Fe N4' 
_chemical_formula_weight          341.80

loop_
 _atom_type_symbol
 _atom_type_description
 _atom_type_scat_dispersion_real
 _atom_type_scat_dispersion_imag
 _atom_type_scat_source
 'C'  'C'   0.0033   0.0016
 'International Tables Vol C Tables 4.2.6.8 and 6.1.1.4'
 'H'  'H'   0.0000   0.0000
 'International Tables Vol C Tables 4.2.6.8 and 6.1.1.4'
 'B'  'B'   0.0013   0.0007
 'International Tables Vol C Tables 4.2.6.8 and 6.1.1.4'
 'N'  'N'   0.0061   0.0033
 'International Tables Vol C Tables 4.2.6.8 and 6.1.1.4'
 'Fe'  'Fe'   0.3463   0.8444
 'International Tables Vol C Tables 4.2.6.8 and 6.1.1.4'
 
_space_group_crystal_system       triclinic
_space_group_IT_number            2
_space_group_name_H-M_alt         'P -1'
_space_group_name_Hall            '-P 1'
 
_shelx_space_group_comment
;
The symmetry employed for this shelxl refinement is uniquely defined
by the following loop, which should always be used as a source of
symmetry information in preference to the above space-group names.
They are only intended as comments.
;
 
loop_
 _space_group_symop_operation_xyz
 'x, y, z'
 '-x, -y, -z'
 
_cell_length_a                    14.9044(11)
_cell_length_b                    7.9751(6)
_cell_length_c                    7.5243(8)
_cell_angle_alpha                 106.184(8)
_cell_angle_beta                  120.367(10)
_cell_angle_gamma                 89.339(6)
_cell_volume                      732.00(13)
_cell_formula_units_Z             2
_cell_measurement_temperature     173
_cell_measurement_reflns_used     3735
_cell_measurement_theta_min       3.9160
_cell_measurement_theta_max       26.0150
 
_exptl_crystal_description        block
_exptl_crystal_colour             'light brown'
_exptl_crystal_density_meas       ?
_exptl_crystal_density_method     ?
_exptl_crystal_density_diffrn     1.551          
_exptl_crystal_F_000              352
_exptl_transmission_factor_min    ?
_exptl_transmission_factor_max    ?
_exptl_crystal_size_max           0.290
_exptl_crystal_size_mid           0.220
_exptl_crystal_size_min           0.140
_exptl_absorpt_coefficient_mu     1.032
_shelx_estimated_absorpt_T_min    0.754
_shelx_estimated_absorpt_T_max    0.869
_exptl_absorpt_correction_T_min   0.70325
_exptl_absorpt_correction_T_max   1.00000
_exptl_absorpt_correction_type    multi-scan
_exptl_absorpt_process_details
;
CrysAlisPro 1.171.42.69a (Rigaku Oxford Diffraction, 2022)
Empirical absorption correction using spherical harmonics,
implemented in SCALE3 ABSPACK scaling algorithm.
;
_diffrn_ambient_temperature       173
_diffrn_radiation_wavelength      0.71073
_diffrn_radiation_type            MoK\a
_diffrn_source                    'Genix 3D I\mS microfocus X-ray source'
_diffrn_measurement_device_type   'STOE IPDS II two-circle-diffractometer'
_diffrn_measurement_method        \w
_diffrn_detector_area_resol_mean  ?
_diffrn_reflns_number             6102
_diffrn_reflns_av_unetI/netI      0.0351
_diffrn_reflns_av_R_equivalents   0.0257
_diffrn_reflns_limit_h_min        -18
_diffrn_reflns_limit_h_max        18
_diffrn_reflns_limit_k_min        -9
_diffrn_reflns_limit_k_max        9
_diffrn_reflns_limit_l_min        -9
_diffrn_reflns_limit_l_max        9
_diffrn_reflns_theta_min          3.854
_diffrn_reflns_theta_max          26.015
_diffrn_reflns_theta_full         26.015
_diffrn_measured_fraction_theta_max   0.974
_diffrn_measured_fraction_theta_full  0.974
_diffrn_reflns_Laue_measured_fraction_max    0.974
_diffrn_reflns_Laue_measured_fraction_full   0.974
_diffrn_reflns_point_group_measured_fraction_max   0.974
_diffrn_reflns_point_group_measured_fraction_full  0.974
_reflns_number_total              2809
_reflns_number_gt                 2533
_reflns_threshold_expression      'I > 2\s(I)'
_reflns_Friedel_coverage          0.000
_reflns_Friedel_fraction_max      .
_reflns_Friedel_fraction_full     .
 
_reflns_special_details
;
 Reflections were merged by SHELXL according to the crystal
 class for the calculation of statistics and refinement.
 
 _reflns_Friedel_fraction is defined as the number of unique
 Friedel pairs measured divided by the number that would be
 possible theoretically, ignoring centric projections and
 systematic absences.
;
 
_computing_data_collection        ?
_computing_cell_refinement        ?
_computing_data_reduction         ?
_computing_structure_solution     ?
_computing_structure_refinement 'SHELXL-2014/7 (Sheldrick, 2014)'
_computing_molecular_graphics     ?
_computing_publication_material   ?
_refine_special_details           ?
_refine_ls_structure_factor_coef  Fsqd
_refine_ls_matrix_type            full
_refine_ls_weighting_scheme       calc
_refine_ls_weighting_details
'w=1/[\s^2^(Fo^2^)+(0.0297P)^2^+0.7720P] where P=(Fo^2^+2Fc^2^)/3'
_atom_sites_solution_primary      ?
_atom_sites_solution_secondary    ?
_atom_sites_solution_hydrogens    mixed
_refine_ls_hydrogen_treatment     constr
_refine_ls_extinction_method      none
_refine_ls_extinction_coef        .
_refine_ls_number_reflns          2809
_refine_ls_number_parameters      288
_refine_ls_number_restraints      21
_refine_ls_R_factor_all           0.0411
_refine_ls_R_factor_gt            0.0361
_refine_ls_wR_factor_ref          0.0899
_refine_ls_wR_factor_gt           0.0871
_refine_ls_goodness_of_fit_ref    1.097
_refine_ls_restrained_S_all       1.093
_refine_ls_shift/su_max           0.001
_refine_ls_shift/su_mean          0.000
 
loop_
 _atom_site_label
 _atom_site_type_symbol
 _atom_site_fract_x
 _atom_site_fract_y
 _atom_site_fract_z
 _atom_site_U_iso_or_equiv
 _atom_site_adp_type
 _atom_site_occupancy
 _atom_site_site_symmetry_order  
 _atom_site_calc_flag
 _atom_site_refinement_flags_posn
 _atom_site_refinement_flags_adp
 _atom_site_refinement_flags_occupancy
 _atom_site_disorder_assembly
 _atom_site_disorder_group
Fe1 Fe 0.25021(3) 0.29669(5) 0.49691(5) 0.01813(14) Uani 0.9061(13) 1 d . . P A 1
Fe1B Fe 0.2512(8) 0.1926(17) 0.4963(15) 0.01813(14) Uani 0.0334(9) 1 d . . P B 2
Fe1C Fe 0.2508(7) 0.6967(16) 0.4999(13) 0.01813(14) Uani 0.0389(11) 1 d . . P A 3
Fe1D Fe 0.2559(12) 0.776(3) 0.515(2) 0.01813(14) Uani 0.0216(11) 1 d . . P C 4
N1 N 0.19368(16) 0.7464(3) 0.6142(3) 0.0216(4) Uani 0.9492(13) 1 d . . P A 1
N2 N 0.13820(16) 0.6932(3) 0.3942(3) 0.0217(4) Uani 0.9492(13) 1 d . . P A 1
N3 N 0.36088(16) 0.7473(3) 0.6160(3) 0.0217(4) Uani 0.9492(13) 1 d . . P A 1
N4 N 0.30522(16) 0.6920(3) 0.3954(3) 0.0214(4) Uani 0.9492(13) 1 d . . P A 1
C1 C 0.1287(2) 0.8058(3) 0.6823(4) 0.0244(5) Uani 0.9492(13) 1 d . . P A 1
H1 H 0.1476 0.8508 0.8297 0.029 Uiso 0.9492(13) 1 calc R U P A 1
C2 C 0.0295(2) 0.7913(4) 0.5040(5) 0.0290(6) Uani 0.9492(13) 1 d . . P A 1
H2 H -0.0321 0.8235 0.5040 0.035 Uiso 0.9492(13) 1 calc R U P A 1
C3 C 0.0391(2) 0.7198(3) 0.3262(4) 0.0248(5) Uani 0.9492(13) 1 d . . P A 1
H3 H -0.0160 0.6938 0.1788 0.030 Uiso 0.9492(13) 1 calc R U P A 1
C4 C 0.46028(19) 0.8056(3) 0.6850(4) 0.0247(5) Uani 0.9492(13) 1 d . . P A 1
H4 H 0.5157 0.8514 0.8326 0.030 Uiso 0.9492(13) 1 calc R U P A 1
C5 C 0.4698(2) 0.7889(4) 0.5083(5) 0.0298(6) Uani 0.9492(13) 1 d . . P A 1
H5 H 0.5314 0.8205 0.5095 0.036 Uiso 0.9492(13) 1 calc R U P A 1
C6 C 0.3706(2) 0.7163(3) 0.3288(4) 0.0250(5) Uani 0.9492(13) 1 d . . P A 1
H6 H 0.3518 0.6883 0.1818 0.030 Uiso 0.9492(13) 1 calc R U P A 1
C11 C 0.31606(19) 0.5210(4) 0.7607(4) 0.0219(5) Uani 0.9492(13) 1 d . . P A 1
C12 C 0.2421(2) 0.4122(3) 0.7649(4) 0.0264(5) Uani 0.9492(13) 1 d . . P A 1
H12 H 0.1806 0.4470 0.7660 0.032 Uiso 0.9492(13) 1 d R U P A 1
C13 C 0.2733(2) 0.2438(4) 0.7669(4) 0.0326(6) Uani 0.9492(13) 1 d . . P A 1
H13 H 0.2385 0.1475 0.7741 0.039 Uiso 0.9492(13) 1 d R U P A 1
C14 C 0.3685(2) 0.2451(4) 0.7647(4) 0.0318(6) Uani 0.9492(13) 1 d . . P A 1
H14 H 0.4095 0.1505 0.7694 0.038 Uiso 0.9492(13) 1 d R U P A 1
C15 C 0.3939(2) 0.4147(3) 0.7614(4) 0.0258(5) Uani 0.9492(13) 1 d . . P A 1
H15 H 0.4536 0.4525 0.7582 0.031 Uiso 0.9492(13) 1 d R U P A 1
C21 C 0.18356(19) 0.3925(4) 0.2393(4) 0.0215(5) Uani 0.9492(13) 1 d . . P A 1
C22 C 0.1066(2) 0.2827(4) 0.2325(4) 0.0269(6) Uani 0.9492(13) 1 d . . P A 1
H22 H 0.0451 0.3187 0.2332 0.032 Uiso 0.9492(13) 1 d R U P A 1
C23 C 0.1340(2) 0.1110(4) 0.2239(4) 0.0315(6) Uani 0.9492(13) 1 d . . P A 1
H23 H 0.0951 0.0116 0.2161 0.038 Uiso 0.9492(13) 1 d R U P A 1
C24 C 0.2300(2) 0.1120(4) 0.2244(4) 0.0326(6) Uani 0.9492(13) 1 d . . P A 1
H24 H 0.2681 0.0144 0.2186 0.039 Uiso 0.9492(13) 1 d R U P A 1
C25 C 0.2588(2) 0.2830(3) 0.2319(4) 0.0257(5) Uani 0.9492(13) 1 d . . P A 1
H25 H 0.3194 0.3219 0.2324 0.031 Uiso 0.9492(13) 1 d R U P A 1
B1 B 0.3105(2) 0.7167(4) 0.7462(4) 0.0226(6) Uani 0.9492(13) 1 d . . P A 1
H1A H 0.3477 0.8048 0.8953 0.027 Uiso 0.9492(13) 1 calc R U P A 1
B2 B 0.1883(2) 0.5982(4) 0.2609(4) 0.0216(6) Uani 0.9492(13) 1 d . . P A 1
H2A H 0.1510 0.6135 0.1138 0.026 Uiso 0.9492(13) 1 calc R U P A 1
N1' N 0.196(3) 0.315(4) 0.603(6) 0.0216(4) Uani 0.0508(13) 1 d D . P A 3
N2' N 0.139(3) 0.243(5) 0.393(6) 0.0217(4) Uani 0.0508(13) 1 d D . P A 3
N3' N 0.355(3) 0.302(4) 0.603(6) 0.0217(4) Uani 0.0508(13) 1 d D . P A 3
N4' N 0.297(3) 0.249(5) 0.383(6) 0.0214(4) Uani 0.0508(13) 1 d D . P A 3
C1' C 0.130(4) 0.297(5) 0.673(8) 0.0244(5) Uani 0.0508(13) 1 d . . P A 3
H1' H 0.1534 0.3364 0.8229 0.029 Uiso 0.0508(13) 1 calc R U P A 3
C2' C 0.020(5) 0.214(6) 0.507(9) 0.0290(6) Uani 0.0508(13) 1 d . . P A 3
H2'A H -0.0400 0.1838 0.5110 0.035 Uiso 0.0508(13) 1 calc R U P A 3
C3' C 0.042(4) 0.196(6) 0.326(8) 0.0248(5) Uani 0.0508(13) 1 d . . P A 3
H3' H -0.0110 0.1527 0.1760 0.030 Uiso 0.0508(13) 1 calc R U P A 3
C4' C 0.458(4) 0.291(5) 0.677(8) 0.0247(5) Uani 0.0508(13) 1 d . . P A 3
H4' H 0.5114 0.3235 0.8258 0.030 Uiso 0.0508(13) 1 calc R U P A 3
C5' C 0.475(4) 0.224(6) 0.499(9) 0.0298(6) Uani 0.0508(13) 1 d . . P A 3
H5' H 0.5380 0.2026 0.4995 0.036 Uiso 0.0508(13) 1 calc R U P A 3
C6' C 0.370(4) 0.201(6) 0.323(8) 0.0250(5) Uani 0.0508(13) 1 d . . P A 3
H6' H 0.3510 0.1558 0.1757 0.030 Uiso 0.0508(13) 1 calc R U P A 3
C11' C 0.314(3) 0.603(5) 0.754(8) 0.0219(5) Uani 0.0508(13) 1 d D . P A 3
C12' C 0.245(4) 0.724(5) 0.763(7) 0.0264(5) Uani 0.0508(13) 1 d D . P A 3
H12' H 0.1787 0.6887 0.7553 0.032 Uiso 0.0508(13) 1 calc R U P A 3
C13' C 0.274(3) 0.897(5) 0.773(8) 0.0326(6) Uani 0.0508(13) 1 d D . P A 3
H13' H 0.2356 1.0007 0.7780 0.039 Uiso 0.0508(13) 1 calc R U P A 3
C14' C 0.369(3) 0.890(5) 0.774(8) 0.0318(6) Uani 0.0508(13) 1 d D . P A 3
H14' H 0.4113 0.9876 0.7763 0.038 Uiso 0.0508(13) 1 calc R U P A 3
C15' C 0.392(3) 0.715(5) 0.769(7) 0.0258(5) Uani 0.0508(13) 1 d D . P A 3
H15' H 0.4544 0.6734 0.7637 0.031 Uiso 0.0508(13) 1 calc R U P A 3
C21' C 0.190(3) 0.479(5) 0.251(8) 0.0215(5) Uani 0.0508(13) 1 d D . P A 3
C22' C 0.117(3) 0.597(5) 0.243(7) 0.0269(6) Uani 0.0508(13) 1 d D . P A 3
H22' H 0.0532 0.5656 0.2471 0.032 Uiso 0.0508(13) 1 calc R U P A 3
C23' C 0.141(3) 0.763(5) 0.229(8) 0.0315(6) Uani 0.0508(13) 1 d D . P A 3
H23' H 0.1012 0.8647 0.2255 0.038 Uiso 0.0508(13) 1 calc R U P A 3
C24' C 0.237(3) 0.754(5) 0.231(8) 0.0326(6) Uani 0.0508(13) 1 d D . P A 3
H24' H 0.2798 0.8519 0.2364 0.039 Uiso 0.0508(13) 1 calc R U P A 3
C25' C 0.264(3) 0.583(5) 0.242(7) 0.0257(5) Uani 0.0508(13) 1 d D . P A 3
H25' H 0.3300 0.5447 0.2535 0.031 Uiso 0.0508(13) 1 calc R U P A 3
B1' B 0.314(3) 0.402(5) 0.754(6) 0.0226(6) Uani 0.0508(13) 1 d D . P A 3
H1A' H 0.3504 0.3867 0.9010 0.027 Uiso 0.0508(13) 1 calc R U P A 3
B2' B 0.179(3) 0.277(6) 0.247(6) 0.0216(6) Uani 0.0508(13) 1 d D . P A 3
H2A' H 0.1402 0.1916 0.0963 0.026 Uiso 0.0508(13) 1 calc R U P A 3
 
loop_
 _atom_site_aniso_label
 _atom_site_aniso_U_11
 _atom_site_aniso_U_22
 _atom_site_aniso_U_33
 _atom_site_aniso_U_23
 _atom_site_aniso_U_13
 _atom_site_aniso_U_12
Fe1 0.0213(2) 0.0181(3) 0.01367(19) 0.00414(14) 0.00873(15) 0.00408(14)
Fe1B 0.0213(2) 0.0181(3) 0.01367(19) 0.00414(14) 0.00873(15) 0.00408(14)
Fe1C 0.0213(2) 0.0181(3) 0.01367(19) 0.00414(14) 0.00873(15) 0.00408(14)
Fe1D 0.0213(2) 0.0181(3) 0.01367(19) 0.00414(14) 0.00873(15) 0.00408(14)
N1 0.0230(10) 0.0248(11) 0.0186(10) 0.0053(8) 0.0128(9) 0.0056(8)
N2 0.0196(10) 0.0265(11) 0.0176(10) 0.0067(8) 0.0090(8) 0.0060(8)
N3 0.0201(10) 0.0247(11) 0.0193(10) 0.0067(8) 0.0098(9) 0.0043(8)
N4 0.0227(10) 0.0255(11) 0.0193(10) 0.0075(8) 0.0130(9) 0.0058(8)
C1 0.0274(13) 0.0236(13) 0.0270(13) 0.0045(10) 0.0193(11) 0.0052(10)
C2 0.0249(14) 0.0310(15) 0.0383(15) 0.0113(12) 0.0215(13) 0.0088(11)
C3 0.0215(12) 0.0257(13) 0.0268(13) 0.0093(10) 0.0120(11) 0.0052(10)
C4 0.0181(12) 0.0242(13) 0.0288(13) 0.0076(10) 0.0108(11) 0.0045(10)
C5 0.0243(14) 0.0332(15) 0.0416(15) 0.0143(12) 0.0227(13) 0.0072(11)
C6 0.0295(13) 0.0260(13) 0.0292(13) 0.0110(10) 0.0210(12) 0.0093(10)
C11 0.0234(12) 0.0247(14) 0.0138(11) 0.0038(10) 0.0082(10) 0.0018(11)
C12 0.0330(14) 0.0295(14) 0.0192(12) 0.0064(10) 0.0161(11) 0.0035(11)
C13 0.0491(18) 0.0271(14) 0.0198(13) 0.0095(10) 0.0159(13) 0.0041(12)
C14 0.0394(16) 0.0275(14) 0.0209(12) 0.0096(10) 0.0098(12) 0.0100(12)
C15 0.0253(13) 0.0265(13) 0.0177(12) 0.0053(10) 0.0067(11) 0.0059(10)
C21 0.0220(12) 0.0254(13) 0.0128(10) 0.0023(11) 0.0079(10) 0.0013(11)
C22 0.0253(13) 0.0306(14) 0.0196(12) 0.0078(10) 0.0083(11) 0.0012(11)
C23 0.0360(15) 0.0248(13) 0.0200(12) 0.0036(10) 0.0067(12) -0.0030(11)
C24 0.0450(17) 0.0248(14) 0.0190(12) 0.0024(10) 0.0128(12) 0.0069(12)
C25 0.0317(14) 0.0286(13) 0.0170(11) 0.0058(10) 0.0137(11) 0.0104(11)
B1 0.0238(14) 0.0250(15) 0.0178(13) 0.0037(11) 0.0116(12) 0.0037(11)
B2 0.0239(15) 0.0252(15) 0.0185(13) 0.0075(11) 0.0126(12) 0.0051(11)
N1' 0.0230(10) 0.0248(11) 0.0186(10) 0.0053(8) 0.0128(9) 0.0056(8)
N2' 0.0196(10) 0.0265(11) 0.0176(10) 0.0067(8) 0.0090(8) 0.0060(8)
N3' 0.0201(10) 0.0247(11) 0.0193(10) 0.0067(8) 0.0098(9) 0.0043(8)
N4' 0.0227(10) 0.0255(11) 0.0193(10) 0.0075(8) 0.0130(9) 0.0058(8)
C1' 0.0274(13) 0.0236(13) 0.0270(13) 0.0045(10) 0.0193(11) 0.0052(10)
C2' 0.0249(14) 0.0310(15) 0.0383(15) 0.0113(12) 0.0215(13) 0.0088(11)
C3' 0.0215(12) 0.0257(13) 0.0268(13) 0.0093(10) 0.0120(11) 0.0052(10)
C4' 0.0181(12) 0.0242(13) 0.0288(13) 0.0076(10) 0.0108(11) 0.0045(10)
C5' 0.0243(14) 0.0332(15) 0.0416(15) 0.0143(12) 0.0227(13) 0.0072(11)
C6' 0.0295(13) 0.0260(13) 0.0292(13) 0.0110(10) 0.0210(12) 0.0093(10)
C11' 0.0234(12) 0.0247(14) 0.0138(11) 0.0038(10) 0.0082(10) 0.0018(11)
C12' 0.0330(14) 0.0295(14) 0.0192(12) 0.0064(10) 0.0161(11) 0.0035(11)
C13' 0.0491(18) 0.0271(14) 0.0198(13) 0.0095(10) 0.0159(13) 0.0041(12)
C14' 0.0394(16) 0.0275(14) 0.0209(12) 0.0096(10) 0.0098(12) 0.0100(12)
C15' 0.0253(13) 0.0265(13) 0.0177(12) 0.0053(10) 0.0067(11) 0.0059(10)
C21' 0.0220(12) 0.0254(13) 0.0128(10) 0.0023(11) 0.0079(10) 0.0013(11)
C22' 0.0253(13) 0.0306(14) 0.0196(12) 0.0078(10) 0.0083(11) 0.0012(11)
C23' 0.0360(15) 0.0248(13) 0.0200(12) 0.0036(10) 0.0067(12) -0.0030(11)
C24' 0.0450(17) 0.0248(14) 0.0190(12) 0.0024(10) 0.0128(12) 0.0069(12)
C25' 0.0317(14) 0.0286(13) 0.0170(11) 0.0058(10) 0.0137(11) 0.0104(11)
B1' 0.0238(14) 0.0250(15) 0.0178(13) 0.0037(11) 0.0116(12) 0.0037(11)
B2' 0.0239(15) 0.0252(15) 0.0185(13) 0.0075(11) 0.0126(12) 0.0051(11)
 
_geom_special_details
;
 All esds (except the esd in the dihedral angle between two l.s. planes)
 are estimated using the full covariance matrix.  The cell esds are taken
 into account individually in the estimation of esds in distances, angles
 and torsion angles; correlations between esds in cell parameters are only
 used when they are defined by crystal symmetry.  An approximate (isotropic)
 treatment of cell esds is used for estimating esds involving l.s. planes.
;
 
loop_
 _geom_bond_atom_site_label_1
 _geom_bond_atom_site_label_2
 _geom_bond_distance
 _geom_bond_site_symmetry_2
 _geom_bond_publ_flag
Fe1 C22 2.031(3) . ?
Fe1 C15 2.032(3) . ?
Fe1 C12 2.034(2) . ?
Fe1 C25 2.035(2) . ?
Fe1 C24 2.041(3) . ?
Fe1 C23 2.044(3) . ?
Fe1 C14 2.047(3) . ?
Fe1 C21 2.047(3) . ?
Fe1 C13 2.047(3) . ?
Fe1 C11 2.048(3) . ?
Fe1C C22' 1.90(5) . ?
Fe1C C21' 1.96(5) . ?
Fe1C C12' 1.97(4) . ?
Fe1C C25' 2.00(4) . ?
Fe1C C11' 2.02(5) . ?
Fe1C C15' 2.02(4) . ?
Fe1C C23' 2.08(5) . ?
Fe1C C14' 2.09(5) . ?
Fe1C C13' 2.09(5) . ?
Fe1C C24' 2.10(5) . ?
N1 C1 1.334(3) . ?
N1 N2 1.356(3) . ?
N1 B1 1.565(3) . ?
N2 C3 1.333(3) . ?
N2 B2 1.568(3) . ?
N3 C4 1.336(3) . ?
N3 N4 1.359(3) . ?
N3 B1 1.570(3) . ?
N4 C6 1.338(3) . ?
N4 B2 1.564(3) . ?
C1 C2 1.383(4) . ?
C1 H1 0.9500 . ?
C2 C3 1.380(4) . ?
C2 H2 0.9500 . ?
C3 H3 0.9500 . ?
C4 C5 1.377(4) . ?
C4 H4 0.9500 . ?
C5 C6 1.382(4) . ?
C5 H5 0.9500 . ?
C6 H6 0.9500 . ?
C11 C15 1.428(4) . ?
C11 C12 1.429(4) . ?
C11 B1 1.593(4) . ?
C12 C13 1.418(4) . ?
C12 H12 0.9588 . ?
C13 C14 1.427(4) . ?
C13 H13 0.9594 . ?
C14 C15 1.419(4) . ?
C14 H14 0.9629 . ?
C15 H15 0.9568 . ?
C21 C22 1.422(4) . ?
C21 C25 1.427(4) . ?
C21 B2 1.602(4) . ?
C22 C23 1.418(4) . ?
C22 H22 0.9591 . ?
C23 C24 1.428(4) . ?
C23 H23 0.9590 . ?
C24 C25 1.412(4) . ?
C24 H24 0.9630 . ?
C25 H25 0.9568 . ?
B1 H1A 1.0000 . ?
B2 H2A 1.0000 . ?
N1' N2' 1.30(5) . ?
N1' C1' 1.35(6) . ?
N1' B1' 1.56(2) . ?
N2' C3' 1.29(6) . ?
N2' B2' 1.57(2) . ?
N3' C4' 1.35(6) . ?
N3' N4' 1.36(5) . ?
N3' B1' 1.58(2) . ?
N4' C6' 1.38(6) . ?
N4' B2' 1.58(2) . ?
C1' C2' 1.47(7) . ?
C1' H1' 0.9500 . ?
C2' C3' 1.53(7) . ?
C2' H2'A 0.9500 . ?
C3' H3' 0.9500 . ?
C4' C5' 1.45(7) . ?
C4' H4' 0.9500 . ?
C5' C6' 1.42(7) . ?
C5' H5' 0.9500 . ?
C6' H6' 0.9500 . ?
C11' C15' 1.41(2) . ?
C11' C12' 1.42(2) . ?
C11' B1' 1.60(2) . ?
C12' C13' 1.42(2) . ?
C12' H12' 1.0000 . ?
C13' C14' 1.41(2) . ?
C13' H13' 1.0000 . ?
C14' C15' 1.43(2) . ?
C14' H14' 1.0000 . ?
C15' H15' 1.0000 . ?
C21' C22' 1.42(2) . ?
C21' C25' 1.42(2) . ?
C21' B2' 1.61(2) . ?
C22' C23' 1.42(2) . ?
C22' H22' 1.0000 . ?
C23' C24' 1.42(2) . ?
C23' H23' 1.0000 . ?
C24' C25' 1.43(2) . ?
C24' H24' 1.0000 . ?
C25' H25' 1.0000 . ?
B1' H1A' 1.0000 . ?
B2' H2A' 1.0000 . ?
 
loop_
 _geom_angle_atom_site_label_1
 _geom_angle_atom_site_label_2
 _geom_angle_atom_site_label_3
 _geom_angle
 _geom_angle_site_symmetry_1
 _geom_angle_site_symmetry_3
 _geom_angle_publ_flag
C22 Fe1 C15 156.43(11) . . ?
C22 Fe1 C12 107.54(11) . . ?
C15 Fe1 C12 68.10(11) . . ?
C22 Fe1 C25 67.87(11) . . ?
C15 Fe1 C25 106.65(11) . . ?
C12 Fe1 C25 157.15(11) . . ?
C22 Fe1 C24 68.43(11) . . ?
C15 Fe1 C24 123.27(11) . . ?
C12 Fe1 C24 160.74(11) . . ?
C25 Fe1 C24 40.54(11) . . ?
C22 Fe1 C23 40.71(11) . . ?
C15 Fe1 C23 160.73(11) . . ?
C12 Fe1 C23 123.83(11) . . ?
C25 Fe1 C23 68.28(11) . . ?
C24 Fe1 C23 40.91(12) . . ?
C22 Fe1 C14 161.32(11) . . ?
C15 Fe1 C14 40.73(11) . . ?
C12 Fe1 C14 68.43(11) . . ?
C25 Fe1 C14 123.05(11) . . ?
C24 Fe1 C14 108.99(11) . . ?
C23 Fe1 C14 125.23(11) . . ?
C22 Fe1 C21 40.82(10) . . ?
C15 Fe1 C21 119.94(11) . . ?
C12 Fe1 C21 120.84(10) . . ?
C25 Fe1 C21 40.92(10) . . ?
C24 Fe1 C21 69.27(11) . . ?
C23 Fe1 C21 69.25(11) . . ?
C14 Fe1 C21 157.22(11) . . ?
C22 Fe1 C13 124.35(11) . . ?
C15 Fe1 C13 68.42(11) . . ?
C12 Fe1 C13 40.65(11) . . ?
C25 Fe1 C13 160.19(11) . . ?
C24 Fe1 C13 124.93(11) . . ?
C23 Fe1 C13 109.67(12) . . ?
C14 Fe1 C13 40.81(12) . . ?
C21 Fe1 C13 158.45(11) . . ?
C22 Fe1 C11 120.41(11) . . ?
C15 Fe1 C11 40.97(10) . . ?
C12 Fe1 C11 40.98(10) . . ?
C25 Fe1 C11 120.42(11) . . ?
C24 Fe1 C11 157.66(11) . . ?
C23 Fe1 C11 157.88(11) . . ?
C14 Fe1 C11 69.34(11) . . ?
C21 Fe1 C11 103.31(11) . . ?
C13 Fe1 C11 69.28(11) . . ?
C22' Fe1C C21' 43.1(9) . . ?
C22' Fe1C C12' 111.2(19) . . ?
C21' Fe1C C12' 123.1(17) . . ?
C22' Fe1C C25' 68.3(18) . . ?
C21' Fe1C C25' 42.1(9) . . ?
C12' Fe1C C25' 159.8(16) . . ?
C22' Fe1C C11' 123.3(17) . . ?
C21' Fe1C C11' 102.4(18) . . ?
C12' Fe1C C11' 41.7(9) . . ?
C25' Fe1C C11' 120.4(17) . . ?
C22' Fe1C C15' 160.4(16) . . ?
C21' Fe1C C15' 120.7(17) . . ?
C12' Fe1C C15' 65.8(18) . . ?
C25' Fe1C C15' 107.5(18) . . ?
C11' Fe1C C15' 41.0(8) . . ?
C22' Fe1C C23' 41.5(9) . . ?
C21' Fe1C C23' 72.6(17) . . ?
C12' Fe1C C23' 125.7(18) . . ?
C25' Fe1C C23' 68.3(17) . . ?
C11' Fe1C C23' 161.4(16) . . ?
C15' Fe1C C23' 156.6(16) . . ?
C22' Fe1C C14' 158.2(16) . . ?
C21' Fe1C C14' 157.1(16) . . ?
C12' Fe1C C14' 66.8(17) . . ?
C25' Fe1C C14' 121.6(17) . . ?
C11' Fe1C C14' 70.8(16) . . ?
C15' Fe1C C14' 40.6(8) . . ?
C23' Fe1C C14' 120.5(17) . . ?
C22' Fe1C C13' 124.3(18) . . ?
C21' Fe1C C13' 160.5(16) . . ?
C12' Fe1C C13' 40.8(8) . . ?
C25' Fe1C C13' 156.7(16) . . ?
C11' Fe1C C13' 71.5(16) . . ?
C15' Fe1C C13' 67.2(17) . . ?
C23' Fe1C C13' 107.1(18) . . ?
C14' Fe1C C13' 39.6(8) . . ?
C22' Fe1C C24' 67.9(18) . . ?
C21' Fe1C C24' 71.3(16) . . ?
C12' Fe1C C24' 159.4(16) . . ?
C25' Fe1C C24' 40.6(8) . . ?
C11' Fe1C C24' 156.7(16) . . ?
C15' Fe1C C24' 122.2(17) . . ?
C23' Fe1C C24' 39.7(8) . . ?
C14' Fe1C C24' 106.0(18) . . ?
C13' Fe1C C24' 121.4(16) . . ?
C1 N1 N2 108.2(2) . . ?
C1 N1 B1 129.9(2) . . ?
N2 N1 B1 121.52(19) . . ?
C3 N2 N1 108.4(2) . . ?
C3 N2 B2 129.9(2) . . ?
N1 N2 B2 121.36(19) . . ?
C4 N3 N4 108.2(2) . . ?
C4 N3 B1 130.2(2) . . ?
N4 N3 B1 121.09(19) . . ?
C6 N4 N3 108.2(2) . . ?
C6 N4 B2 129.8(2) . . ?
N3 N4 B2 121.64(19) . . ?
N1 C1 C2 109.1(2) . . ?
N1 C1 H1 125.5 . . ?
C2 C1 H1 125.5 . . ?
C3 C2 C1 105.1(2) . . ?
C3 C2 H2 127.4 . . ?
C1 C2 H2 127.4 . . ?
N2 C3 C2 109.1(2) . . ?
N2 C3 H3 125.4 . . ?
C2 C3 H3 125.4 . . ?
N3 C4 C5 109.3(2) . . ?
N3 C4 H4 125.4 . . ?
C5 C4 H4 125.4 . . ?
C4 C5 C6 105.3(2) . . ?
C4 C5 H5 127.3 . . ?
C6 C5 H5 127.3 . . ?
N4 C6 C5 109.0(2) . . ?
N4 C6 H6 125.5 . . ?
C5 C6 H6 125.5 . . ?
C15 C11 C12 105.7(2) . . ?
C15 C11 B1 126.8(2) . . ?
C12 C11 B1 127.5(2) . . ?
C15 C11 Fe1 68.90(14) . . ?
C12 C11 Fe1 68.97(14) . . ?
B1 C11 Fe1 124.32(17) . . ?
C13 C12 C11 109.7(2) . . ?
C13 C12 Fe1 70.19(14) . . ?
C11 C12 Fe1 70.05(14) . . ?
C13 C12 H12 124.8 . . ?
C11 C12 H12 125.5 . . ?
Fe1 C12 H12 126.1 . . ?
C12 C13 C14 107.5(2) . . ?
C12 C13 Fe1 69.16(14) . . ?
C14 C13 Fe1 69.58(15) . . ?
C12 C13 H13 126.6 . . ?
C14 C13 H13 125.9 . . ?
Fe1 C13 H13 128.3 . . ?
C15 C14 C13 107.3(2) . . ?
C15 C14 Fe1 69.06(14) . . ?
C13 C14 Fe1 69.61(15) . . ?
C15 C14 H14 125.9 . . ?
C13 C14 H14 126.8 . . ?
Fe1 C14 H14 128.1 . . ?
C14 C15 C11 109.8(2) . . ?
C14 C15 Fe1 70.21(15) . . ?
C11 C15 Fe1 70.13(14) . . ?
C14 C15 H15 125.5 . . ?
C11 C15 H15 124.7 . . ?
Fe1 C15 H15 125.5 . . ?
C22 C21 C25 105.6(2) . . ?
C22 C21 B2 127.6(2) . . ?
C25 C21 B2 126.8(2) . . ?
C22 C21 Fe1 69.01(15) . . ?
C25 C21 Fe1 69.08(14) . . ?
B2 C21 Fe1 124.41(16) . . ?
C23 C22 C21 109.9(2) . . ?
C23 C22 Fe1 70.12(15) . . ?
C21 C22 Fe1 70.17(15) . . ?
C23 C22 H22 124.8 . . ?
C21 C22 H22 125.4 . . ?
Fe1 C22 H22 126.4 . . ?
C22 C23 C24 107.2(2) . . ?
C22 C23 Fe1 69.17(15) . . ?
C24 C23 Fe1 69.43(15) . . ?
C22 C23 H23 126.8 . . ?
C24 C23 H23 126.0 . . ?
Fe1 C23 H23 127.5 . . ?
C25 C24 C23 107.4(2) . . ?
C25 C24 Fe1 69.49(14) . . ?
C23 C24 Fe1 69.66(15) . . ?
C25 C24 H24 125.7 . . ?
C23 C24 H24 126.9 . . ?
Fe1 C24 H24 126.8 . . ?
C24 C25 C21 109.9(2) . . ?
C24 C25 Fe1 69.97(15) . . ?
C21 C25 Fe1 70.00(14) . . ?
C24 C25 H25 126.0 . . ?
C21 C25 H25 124.1 . . ?
Fe1 C25 H25 126.4 . . ?
N1 B1 N3 104.93(19) . . ?
N1 B1 C11 111.0(2) . . ?
N3 B1 C11 110.4(2) . . ?
N1 B1 H1A 110.1 . . ?
N3 B1 H1A 110.1 . . ?
C11 B1 H1A 110.1 . . ?
N4 B2 N2 105.01(19) . . ?
N4 B2 C21 110.4(2) . . ?
N2 B2 C21 110.3(2) . . ?
N4 B2 H2A 110.3 . . ?
N2 B2 H2A 110.3 . . ?
C21 B2 H2A 110.3 . . ?
N2' N1' C1' 105(3) . . ?
N2' N1' B1' 130(3) . . ?
C1' N1' B1' 125(3) . . ?
C3' N2' N1' 112(3) . . ?
C3' N2' B2' 124(3) . . ?
N1' N2' B2' 120(3) . . ?
C4' N3' N4' 111(3) . . ?
C4' N3' B1' 123(3) . . ?
N4' N3' B1' 125(3) . . ?
N3' N4' C6' 104(3) . . ?
N3' N4' B2' 124(3) . . ?
C6' N4' B2' 131(3) . . ?
N1' C1' C2' 117(4) . . ?
N1' C1' H1' 121.3 . . ?
C2' C1' H1' 121.3 . . ?
C1' C2' C3' 91(4) . . ?
C1' C2' H2'A 134.5 . . ?
C3' C2' H2'A 134.5 . . ?
N2' C3' C2' 114(4) . . ?
N2' C3' H3' 122.9 . . ?
C2' C3' H3' 122.9 . . ?
N3' C4' C5' 111(4) . . ?
N3' C4' H4' 124.5 . . ?
C5' C4' H4' 124.5 . . ?
C6' C5' C4' 99(4) . . ?
C6' C5' H5' 130.5 . . ?
C4' C5' H5' 130.5 . . ?
N4' C6' C5' 115(4) . . ?
N4' C6' H6' 122.6 . . ?
C5' C6' H6' 122.6 . . ?
C15' C11' C12' 100(4) . . ?
C15' C11' B1' 129(3) . . ?
C12' C11' B1' 131(3) . . ?
C15' C11' Fe1C 70(3) . . ?
C12' C11' Fe1C 68(3) . . ?
B1' C11' Fe1C 129(3) . . ?
C13' C12' C11' 115(4) . . ?
C13' C12' Fe1C 74(3) . . ?
C11' C12' Fe1C 71(3) . . ?
C13' C12' H12' 122.3 . . ?
C11' C12' H12' 122.3 . . ?
Fe1C C12' H12' 122.3 . . ?
C14' C13' C12' 104(4) . . ?
C14' C13' Fe1C 70(3) . . ?
C12' C13' Fe1C 65(2) . . ?
C14' C13' H13' 127.9 . . ?
C12' C13' H13' 127.9 . . ?
Fe1C C13' H13' 127.9 . . ?
C13' C14' C15' 107(4) . . ?
C13' C14' Fe1C 70(3) . . ?
C15' C14' Fe1C 67(2) . . ?
C13' C14' H14' 126.7 . . ?
C15' C14' H14' 126.7 . . ?
Fe1C C14' H14' 126.7 . . ?
C11' C15' C14' 114(4) . . ?
C11' C15' Fe1C 69(3) . . ?
C14' C15' Fe1C 72(3) . . ?
C11' C15' H15' 123.0 . . ?
C14' C15' H15' 123.0 . . ?
Fe1C C15' H15' 123.0 . . ?
C22' C21' C25' 101(4) . . ?
C22' C21' B2' 126(3) . . ?
C25' C21' B2' 132(3) . . ?
C22' C21' Fe1C 66(3) . . ?
C25' C21' Fe1C 70(2) . . ?
B2' C21' Fe1C 129(3) . . ?
C23' C22' C21' 115(4) . . ?
C23' C22' Fe1C 76(3) . . ?
C21' C22' Fe1C 71(3) . . ?
C23' C22' H22' 122.6 . . ?
C21' C22' H22' 122.6 . . ?
Fe1C C22' H22' 122.6 . . ?
C22' C23' C24' 104(4) . . ?
C22' C23' Fe1C 63(3) . . ?
C24' C23' Fe1C 71(3) . . ?
C22' C23' H23' 127.7 . . ?
C24' C23' H23' 127.7 . . ?
Fe1C C23' H23' 127.7 . . ?
C23' C24' C25' 107(4) . . ?
C23' C24' Fe1C 69(3) . . ?
C25' C24' Fe1C 66(2) . . ?
C23' C24' H24' 126.3 . . ?
C25' C24' H24' 126.3 . . ?
Fe1C C24' H24' 126.3 . . ?
C21' C25' C24' 112(4) . . ?
C21' C25' Fe1C 67(2) . . ?
C24' C25' Fe1C 73(3) . . ?
C21' C25' H25' 123.7 . . ?
C24' C25' H25' 123.7 . . ?
Fe1C C25' H25' 123.7 . . ?
N1' B1' N3' 99(3) . . ?
N1' B1' C11' 105(3) . . ?
N3' B1' C11' 107(3) . . ?
N1' B1' H1A' 114.9 . . ?
N3' B1' H1A' 114.9 . . ?
C11' B1' H1A' 114.9 . . ?
N2' B2' N4' 99(3) . . ?
N2' B2' C21' 115(3) . . ?
N4' B2' C21' 103(3) . . ?
N2' B2' H2A' 112.7 . . ?
N4' B2' H2A' 112.7 . . ?
C21' B2' H2A' 112.7 . . ?
 
_refine_diff_density_max    0.370
_refine_diff_density_min   -0.352
_refine_diff_density_rms    0.059

_shelx_res_file
;
TITL
CELL  0.71073  14.9044   7.9751   7.5243  106.184  120.367   89.339
ZERR    2.000   0.0011   0.0006   0.0008    0.008    0.010    0.006
LATT  1
SFAC C H B N FE
UNIT 32 32 4 8 2
L.S. 10
SIZE 0.290 0.220 0.140
TEMP -100
EADP Fe1 Fe1b
EADP Fe1 Fe1c
EADP Fe1 Fe1d
EADP B1 B1'
EADP B2 B2'
EADP C1 C1'
EADP C2 C2'
EADP C3 C3'
EADP C4 C4'
EADP C5 C5'
EADP C6 C6'
EADP N1 N1'
EADP N2 N2'
EADP N3 N3'
EADP N4 N4'
EADP C11 C11'
EADP C12 C12'
EADP C13 C13'
EADP C14 C14'
EADP C15 C15'
EADP C21 C21'
EADP C22 C22'
EADP C23 C23'
EADP C24 C24'
EADP C25 C25'
BOND $H
DFIX 1.42 C11' C12' C12' C13' C13' C14' C14' C15' C15' C11'
DFIX 1.42 C21' C22' C22' C23' C23' C24' C24' C25' C25' C21'
DFIX 1.57 N1' B1' N3' B1'
DFIX 1.57 N2' B2' N4' B2'
DFIX 1.6 C21' B2'
DFIX 1.6 C11' B1'
FLAT N1' C1' C2' C3' N2'
FLAT N3' C4' C5' C6' N4'
SUMP 1.0 0.00001 1 2 1 3 1 4 1 5
ACTA 55
LIST 4
FMAP 2
PLAN 30
WGHT    0.029700    0.772000
FVAR       0.70599   0.90610   0.03337   0.03894   0.02157   0.94917
PART   1
FE1   5    0.250213    0.296690    0.496906    21.00000    0.02132    0.01813 =
         0.01367    0.00414    0.00873    0.00408
PART   2
FE1B  5    0.251156    0.192610    0.496332    31.00000    0.02132    0.01813 =
         0.01367    0.00414    0.00873    0.00408
PART   3
FE1C  5    0.250759    0.696655    0.499908    41.00000    0.02132    0.01813 =
         0.01367    0.00414    0.00873    0.00408
PART   4
FE1D  5    0.255872    0.776310    0.514796    51.00000    0.02132    0.01813 =
         0.01367    0.00414    0.00873    0.00408
PART 1
N1    4    0.193676    0.746366    0.614225    61.00000    0.02303    0.02478 =
         0.01860    0.00533    0.01277    0.00555
N2    4    0.138200    0.693160    0.394156    61.00000    0.01959    0.02651 =
         0.01758    0.00666    0.00900    0.00602
N3    4    0.360881    0.747273    0.615958    61.00000    0.02014    0.02471 =
         0.01926    0.00667    0.00979    0.00428
N4    4    0.305221    0.691966    0.395385    61.00000    0.02270    0.02550 =
         0.01929    0.00751    0.01304    0.00584
C1    1    0.128698    0.805778    0.682312    61.00000    0.02738    0.02363 =
         0.02702    0.00446    0.01927    0.00522
AFIX  43
H1    2    0.147597    0.850837    0.829686    61.00000   -1.20000
AFIX   0
C2    1    0.029463    0.791263    0.504046    61.00000    0.02486    0.03103 =
         0.03830    0.01132    0.02148    0.00883
AFIX  43
H2    2   -0.032103    0.823526    0.504003    61.00000   -1.20000
AFIX   0
C3    1    0.039136    0.719807    0.326214    61.00000    0.02149    0.02574 =
         0.02681    0.00930    0.01201    0.00522
AFIX  43
H3    2   -0.016023    0.693753    0.178835    61.00000   -1.20000
AFIX   0
C4    1    0.460280    0.805587    0.684957    61.00000    0.01814    0.02416 =
         0.02883    0.00755    0.01075    0.00447
AFIX  43
H4    2    0.515666    0.851355    0.832600    61.00000   -1.20000
AFIX   0
C5    1    0.469797    0.788889    0.508298    61.00000    0.02428    0.03319 =
         0.04157    0.01427    0.02266    0.00721
AFIX  43
H5    2    0.531417    0.820487    0.509529    61.00000   -1.20000
AFIX   0
C6    1    0.370560    0.716341    0.328777    61.00000    0.02953    0.02603 =
         0.02915    0.01096    0.02097    0.00926
AFIX  43
H6    2    0.351786    0.688308    0.181766    61.00000   -1.20000
AFIX   0
C11   1    0.316063    0.521010    0.760662    61.00000    0.02344    0.02468 =
         0.01384    0.00380    0.00817    0.00179
C12   1    0.242126    0.412186    0.764859    61.00000    0.03297    0.02950 =
         0.01921    0.00639    0.01605    0.00346
AFIX   3
H12   2    0.180565    0.446979    0.765950    61.00000   -1.20000
AFIX   0
C13   1    0.273258    0.243750    0.766865    61.00000    0.04912    0.02715 =
         0.01984    0.00948    0.01587    0.00414
AFIX   3
H13   2    0.238518    0.147530    0.774057    61.00000   -1.20000
AFIX   0
C14   1    0.368451    0.245107    0.764666    61.00000    0.03944    0.02753 =
         0.02091    0.00964    0.00981    0.01000
AFIX   3
H14   2    0.409481    0.150467    0.769414    61.00000   -1.20000
AFIX   0
C15   1    0.393938    0.414738    0.761409    61.00000    0.02531    0.02645 =
         0.01775    0.00527    0.00674    0.00589
AFIX   3
H15   2    0.453648    0.452469    0.758150    61.00000   -1.20000
AFIX   0
C21   1    0.183564    0.392470    0.239252    61.00000    0.02201    0.02541 =
         0.01284    0.00226    0.00794    0.00133
C22   1    0.106635    0.282701    0.232510    61.00000    0.02532    0.03057 =
         0.01963    0.00779    0.00828    0.00115
AFIX   3
H22   2    0.045145    0.318651    0.233160    61.00000   -1.20000
AFIX   0
C23   1    0.134035    0.111037    0.223870    61.00000    0.03602    0.02484 =
         0.01999    0.00361    0.00675   -0.00302
AFIX   3
H23   2    0.095105    0.011587    0.216100    61.00000   -1.20000
AFIX   0
C24   1    0.229951    0.111997    0.224414    61.00000    0.04496    0.02475 =
         0.01903    0.00239    0.01281    0.00691
AFIX   3
H24   2    0.268090    0.014367    0.218554    61.00000   -1.20000
AFIX   0
C25   1    0.258777    0.282986    0.231895    61.00000    0.03173    0.02856 =
         0.01697    0.00576    0.01368    0.01044
AFIX   3
H25   2    0.319417    0.321933    0.232425    61.00000   -1.20000
AFIX   0
B1    3    0.310537    0.716691    0.746218    61.00000    0.02378    0.02502 =
         0.01779    0.00373    0.01159    0.00372
AFIX  13
H1A   2    0.347691    0.804762    0.895301    61.00000   -1.20000
AFIX   0
B2    3    0.188293    0.598184    0.260852    61.00000    0.02385    0.02515 =
         0.01850    0.00746    0.01262    0.00507
AFIX  13
H2A   2    0.151033    0.613521    0.113818    61.00000   -1.20000
AFIX   0
PART 3
N1'   4    0.195778    0.315395    0.603350   -61.00000    0.02303    0.02478 =
         0.01860    0.00533    0.01277    0.00555
N2'   4    0.139386    0.243454    0.393263   -61.00000    0.01959    0.02651 =
         0.01758    0.00666    0.00900    0.00602
N3'   4    0.355019    0.302236    0.602767   -61.00000    0.02014    0.02471 =
         0.01926    0.00667    0.00979    0.00428
N4'   4    0.297086    0.248568    0.382779   -61.00000    0.02270    0.02550 =
         0.01929    0.00751    0.01304    0.00584
C1'   1    0.129915    0.297126    0.672748   -61.00000    0.02738    0.02363 =
         0.02702    0.00446    0.01927    0.00522
AFIX  43
H1'   2    0.153377    0.336420    0.822891   -61.00000   -1.20000
AFIX   0
C2'   1    0.020261    0.213939    0.506830   -61.00000    0.02486    0.03103 =
         0.03830    0.01132    0.02148    0.00883
AFIX  43
H2'A  2   -0.039982    0.183793    0.510981   -61.00000   -1.20000
AFIX   0
C3'   1    0.042277    0.195633    0.325649   -61.00000    0.02149    0.02574 =
         0.02681    0.00930    0.01201    0.00522
AFIX  43
H3'   2   -0.010981    0.152714    0.176037   -61.00000   -1.20000
AFIX   0
C4'   1    0.457654    0.291350    0.676669   -61.00000    0.01814    0.02416 =
         0.02883    0.00755    0.01075    0.00447
AFIX  43
H4'   2    0.511408    0.323455    0.825834   -61.00000   -1.20000
AFIX   0
C5'   1    0.475039    0.224344    0.498810   -61.00000    0.02428    0.03319 =
         0.04157    0.01427    0.02266    0.00721
AFIX  43
H5'   2    0.537993    0.202578    0.499478   -61.00000   -1.20000
AFIX   0
C6'   1    0.369903    0.200870    0.323073   -61.00000    0.02953    0.02603 =
         0.02915    0.01096    0.02097    0.00926
AFIX  43
H6'   2    0.350973    0.155837    0.175678   -61.00000   -1.20000
AFIX   0
C11'  1    0.314366    0.602864    0.754276   -61.00000    0.02344    0.02468 =
         0.01384    0.00380    0.00817    0.00179
C12'  1    0.244956    0.724171    0.762701   -61.00000    0.03297    0.02950 =
         0.01921    0.00639    0.01605    0.00346
AFIX  13
H12'  2    0.178703    0.688687    0.755257   -61.00000   -1.20000
AFIX   0
C13'  1    0.273953    0.897396    0.773452   -61.00000    0.04912    0.02715 =
         0.01984    0.00948    0.01587    0.00414
AFIX  13
H13'  2    0.235570    1.000675    0.777960   -61.00000   -1.20000
AFIX   0
C14'  1    0.368970    0.889881    0.774100   -61.00000    0.03944    0.02753 =
         0.02091    0.00964    0.00981    0.01000
AFIX  13
H14'  2    0.411323    0.987646    0.776332   -61.00000   -1.20000
AFIX   0
C15'  1    0.392098    0.715264    0.769061   -61.00000    0.02531    0.02645 =
         0.01775    0.00527    0.00674    0.00589
AFIX  13
H15'  2    0.454437    0.673364    0.763663   -61.00000   -1.20000
AFIX   0
C21'  1    0.189949    0.479208    0.250886   -61.00000    0.02201    0.02541 =
         0.01284    0.00226    0.00794    0.00133
C22'  1    0.116866    0.597083    0.243375   -61.00000    0.02532    0.03057 =
         0.01963    0.00779    0.00828    0.00115
AFIX  13
H22'  2    0.053227    0.565593    0.247125   -61.00000   -1.20000
AFIX   0
C23'  1    0.140948    0.762594    0.229333   -61.00000    0.03602    0.02484 =
         0.01999    0.00361    0.00675   -0.00302
AFIX  13
H23'  2    0.101174    0.864697    0.225537   -61.00000   -1.20000
AFIX   0
C24'  1    0.236609    0.753711    0.231456   -61.00000    0.04496    0.02475 =
         0.01903    0.00239    0.01281    0.00691
AFIX  13
H24'  2    0.279800    0.851917    0.236448   -61.00000   -1.20000
AFIX   0
C25'  1    0.263818    0.583447    0.242377   -61.00000    0.03173    0.02856 =
         0.01697    0.00576    0.01368    0.01044
AFIX  13
H25'  2    0.330017    0.544692    0.253484   -61.00000   -1.20000
AFIX   0
B1'   3    0.314066    0.401732    0.753817   -61.00000    0.02378    0.02502 =
         0.01779    0.00373    0.01159    0.00372
AFIX  13
H1A'  2    0.350420    0.386739    0.901004   -61.00000   -1.20000
AFIX   0
B2'   3    0.179203    0.277087    0.247014   -61.00000    0.02385    0.02515 =
         0.01850    0.00746    0.01262    0.00507
AFIX  13
H2A'  2    0.140159    0.191621    0.096327   -61.00000   -1.20000
AFIX   0
HKLF 4


END

WGHT      0.0291      0.7710

Q1    1   0.1916  0.3005  0.4910  11.00000  0.05    0.37
Q2    1   0.2376  0.4003  0.4938  11.00000  0.05    0.35
Q3    1   0.1811 -0.0409  0.2334  11.00000  0.05    0.35
Q4    1   0.2626  0.8599  0.5188  11.00000  0.05    0.33
Q5    1   0.1805  0.2470  0.5963  11.00000  0.05    0.29
Q6    1   0.3129  0.1051  0.7555  11.00000  0.05    0.28
Q7    1   0.3041  0.9809  0.7567  11.00000  0.05    0.27
Q8    1   0.0376  0.6829  0.5153  11.00000  0.05    0.27
Q9    1   0.0883  0.7008  0.3519  11.00000  0.05    0.27
Q10   1   0.2039  0.2611  0.3576  11.00000  0.05    0.27
Q11   1   0.3119  0.3023  0.4959  11.00000  0.05    0.26
Q12   1   0.1861  0.8267  0.6184  11.00000  0.05    0.26
Q13   1   0.2134  0.1548  0.4859  11.00000  0.05    0.25
Q14   1   0.1229  0.1973  0.2155  11.00000  0.05    0.24
Q15   1   0.2935  0.7835  0.3771  11.00000  0.05    0.24
Q16   1   0.2500  0.7449  0.6712  11.00000  0.05    0.24
Q17   1   0.4152  0.7551  0.6683  11.00000  0.05    0.23
Q18   1   0.3000  0.0679  0.2361  11.00000  0.05    0.22
Q19   1   0.2523  0.6446  0.3250  11.00000  0.05    0.21
Q20   1   0.2006  0.8248  0.2992  11.00000  0.05    0.21
Q21   1   0.4923  0.3206  0.4947  11.00000  0.05    0.21
Q22   1   0.3612  0.8415  0.6079  11.00000  0.05    0.21
Q23   1   0.1644  0.6951  0.5016  11.00000  0.05    0.21
Q24   1   0.1569  0.6617  0.3421  11.00000  0.05    0.21
Q25   1   0.3399  0.7051  0.3617  11.00000  0.05    0.20
Q26   1   0.2586  0.0728  0.5168  11.00000  0.05    0.20
Q27   1   0.2961  0.3382  0.6451  11.00000  0.05    0.20
Q28   1   0.4661  0.6860  0.4773  11.00000  0.05    0.20
Q29   1   0.3044  0.8807  0.7220  11.00000  0.05    0.20
Q30   1   0.1865  0.0933 -0.0222  11.00000  0.05    0.20
;
_shelx_res_checksum   51163

_shelx_hkl_file
;
   0   0   2 1458.03   31.65
   0   0  -2 1457.47   31.79
   0   0  -2 1508.83   31.31
   0   0  -3  514.29   14.20
   0   0   3  534.31   14.14
   0   0   4 1739.36   40.15
   0   0  -4 1699.86   40.55
   0   0  -5   30.12    2.90
   0   0  -5   29.56    3.20
   0   0   5   33.53    3.26
   0   0   6    5.60    1.90
   0   0  -6    2.94    1.71
   0   0  -6    3.97    1.57
   0   0  -7  481.81   19.26
   0   0   7  530.38   18.82
   0   1  -7   18.32    2.86
   0  -1   7   17.92    3.28
   0   1  -7   17.59    3.22
   0  -1   6   16.73    2.67
   0   1  -6   14.35    2.19
   0   1  -6   15.12    2.61
   0  -1   5   23.00    2.74
   0   1  -5   21.22    2.30
   0   1  -5   21.79    2.53
   0   1  -4  170.90    6.81
   0   1  -4  191.76    6.73
   0  -1   4  184.85    7.19
   0   1  -3   -0.58    0.52
   0  -1   3    1.88    0.71
   0  -1   2  101.44    3.68
   0   1  -2   96.72    3.47
   0  -1  -1    1.84    0.48
   0  -1  -1    1.63    0.42
   0   1   1    1.25    0.31
   0   1   1    0.86    0.29
   0   1   2   58.99    2.51
   0  -1  -2   54.58    2.61
   0   1   2   51.80    2.78
   0  -1  -2   53.46    2.97
   0  -1  -3   39.61    3.03
   0  -1  -3   37.31    2.51
   0   1   3   38.83    2.76
   0   1   3   37.94    2.34
   0  -1  -4   49.22    3.38
   0  -1  -4   50.68    3.91
   0   1   4   49.68    3.53
   0  -1  -5    5.79    1.71
   0   1   5    3.70    1.36
   0  -1  -5    5.49    1.50
   0   1   6   18.63    2.84
   0  -1  -6   17.67    2.69
   0  -1  -6   10.92    2.40
   0  -1  -7    9.50    3.03
   0   1   7    5.06    1.84
   0  -1  -7    5.66    2.46
   0   2  -7  186.16    8.82
   0   2  -7  157.92    8.94
   0  -2   7  181.05    9.86
   0   2  -6  100.69    6.10
   0  -2   6  107.50    6.64
   0   2  -6  105.01    6.00
   0  -2   5   96.59    5.51
   0   2  -5   94.42    5.28
   0   2  -5   93.14    5.14
   0  -2   4   99.29    4.95
   0   2  -4   93.00    4.53
   0   2  -3   70.10    3.32
   0  -2   3   66.41    3.53
   0   2  -2  876.08   19.70
   0  -2   2  887.48   20.12
   0  -2   1 9968.23  198.97
   0   2  -1 9855.72  198.97
   0   2   0 9999.00  201.00
   0   2   1  967.15   22.43
   0   2   1 1020.11   22.02
   0   2   2   77.52    3.91
   0  -2  -2   80.19    3.78
   0   2   2   76.89    3.24
   0   2   3   83.03    3.76
   0  -2  -3   77.75    4.78
   0  -2  -3   83.01    4.43
   0   2   3   80.92    4.37
   0   2   4   95.61    5.37
   0   2   4   95.38    4.72
   0  -2  -4  104.18    5.52
   0  -2  -4   97.80    6.10
   0  -2  -5  121.81    6.73
   0   2   5  113.55    6.45
   0  -2  -6  175.99    9.42
   0   2   6  165.94    8.73
   0   3  -8   57.97    5.87
   0  -3   8   64.92    7.06
   0   3  -8   52.98    5.37
   0   3  -7   22.58    3.26
   0  -3   7   18.34    3.28
   0   3  -7   21.01    3.05
   0   3  -6   41.99    3.72
   0  -3   6   37.10    3.91
   0   3  -6   40.02    3.68
   0   3  -5   37.18    3.03
   0  -3   5   35.05    3.38
   0  -3   4   21.64    2.36
   0   3  -4   21.96    2.05
   0  -3   3  150.17    6.00
   0   3  -3  151.15    5.49
   0   3  -2  468.21   11.93
   0  -3   2  454.20   12.30
   0   3  -1  561.32   14.16
   0  -3   1  560.33   14.18
   0   3   0  457.77   12.53
   0   3   1  231.83    7.52
   0   3   2   57.65    3.53
   0   3   2   57.22    3.07
   0   3   3   31.21    2.78
   0   3   3   29.22    2.26
   0   3   4   29.87    2.57
   0   3   4   35.11    3.30
   0   3   5    2.90    1.55
   0   3   6    3.07    1.57
   0   4  -7  146.73    8.04
   0   4  -7  141.98    7.96
   0  -4   7  136.80    8.92
   0   4  -6   56.21    4.28
   0  -4   6   56.76    5.05
   0   4  -5   98.37    5.14
   0  -4   5   96.63    5.99
   0   4  -4   36.26    2.84
   0  -4   4   34.74    3.22
   0   4  -3  363.24   10.76
   0  -4   3  375.94   11.66
   0   4  -2  788.70   19.66
   0  -4   2  796.49   20.01
   0  -4   1  673.62   17.42
   0   4  -1  669.84   17.55
   0   4   0  824.39   21.31
   0   4   1  410.33   12.12
   0   4   2   23.42    2.53
   0   4   2   29.54    2.49
   0   4   3  110.38    5.93
   0   4   3  112.59    5.10
   0   4   4   52.93    4.53
   0   4   4   58.13    3.80
   0   4   5  157.40    8.38
   0   4   5  153.04    7.06
   0   5  -7   51.55    4.49
   0  -5   7   52.27    5.51
   0  -5   6   25.59    3.57
   0   5  -6   18.84    2.47
   0   5  -5    4.99    1.30
   0  -5   5    1.04    1.38
   0  -5   4   95.86    5.70
   0   5  -4  100.06    4.99
   0  -5   3  585.76   17.02
   0   5  -3  607.06   16.29
   0  -5   2  368.26   11.99
   0   5  -2  388.77   12.07
   0   5  -1  227.82    8.81
   0   5   0  496.94   15.50
   0   5   1  324.37   12.20
   0   5   1  318.88   10.86
   0   5   2   30.31    3.11
   0   5   2   28.56    2.65
   0   5   3   11.18    2.19
   0   5   3    7.81    1.50
   0   5   4   18.47    2.32
   0   5   4   17.21    2.74
   0   5   5   10.09    2.11
   0   5   5   11.70    2.90
   0   6  -7   74.45    5.52
   0  -6   7   86.00    7.21
   0   6  -6   43.28    3.76
   0  -6   6   51.20    5.20
   0  -6   5  402.70   14.77
   0   6  -5  395.00   12.83
   0  -6   4    7.85    2.03
   0   6  -4    8.48    1.69
   0   6  -3   75.03    4.93
   0  -6   3   84.52    5.37
   0  -6   2   15.35    2.23
   0   6  -2   14.79    2.36
   0   6  -1   15.94    2.55
   0   6   0   96.66    6.31
   0   6   1    0.56    0.94
   0   6   1    1.07    1.34
   0   6   2  395.31   13.79
   0   6   2  408.80   13.41
   0   6   2  368.19   15.42
   0   6   3   70.84    4.80
   0   6   3   69.87    5.31
   0   6   4   77.21    6.16
   0   6   4   68.52    4.72
   0  -7   7   19.22    4.16
   0   7  -7   12.49    2.42
   0  -7   6   17.44    3.30
   0   7  -6   22.23    2.80
   0   7  -5    1.55    1.17
   0  -7   5    0.13    1.48
   0  -7   4  239.52   10.55
   0   7  -4  249.02    9.71
   0  -7   3  282.07   11.45
   0   7  -3  292.20   11.05
   0   7  -2   37.27    3.86
   0   7  -1  107.75    6.93
   0   7   0  346.34   13.93
   0   7   1   98.66    6.18
   0   7   1  104.32    6.62
   0   7   1  104.76    7.62
   0   7   2    0.61    1.25
   0   7   2    3.20    1.75
   0   7   2    2.40    1.98
   0   7   3   -1.86    2.80
   0   7   3   -2.49    1.82
   0   7   3    3.17    1.65
   0  -8   6  109.92    8.13
   0   8  -6  107.39    6.48
   0   8  -5  192.06    8.82
   0  -8   5  193.02   10.32
   0   8  -4   57.63    4.78
   0  -8   4   65.15    5.56
   0  -8   3   56.21    4.99
   0   8  -3   55.98    4.80
   0   8  -2  110.63    7.29
   0   8  -1   52.35    5.22
   0   8   0   42.87    5.05
   0   8   1  160.18   10.24
   0   8   1  147.98    8.38
   0   8   1  176.01    9.86
   0   8   2  126.78    7.62
   0   8   2  126.59    9.65
   0   8   2  125.17    7.75
   0   9  -5    9.73    2.19
   0  -9   5    2.53    2.26
   0   9  -4   44.72    4.32
   0  -9   4   43.70    4.80
   0   9  -3   14.91    2.78
   0   9  -2   12.30    2.82
   0   9  -1   43.39    5.10
   0   9   0   60.10    6.37
   0   9   0   53.37    5.01
  -1   9   0   55.96    6.06
  -1   9  -1   56.02    5.76
  -1   9  -2   64.11    5.91
  -1   9  -3   54.77    5.18
  -1   9  -4   44.20    4.49
   1  -9   4   47.17    5.18
   1  -9   5   58.49    6.29
  -1   9  -5   56.67    5.26
  -1   8   2   56.21    6.41
  -1   8   2   54.25    5.16
  -1   8   2   52.79    5.10
  -1   8   1   43.24    4.37
  -1   8   1   43.22    5.28
  -1   8   1   44.58    4.64
  -1   8   0   46.83    5.24
  -1   8  -1   10.55    2.40
  -1   8  -2    3.30    1.82
   1  -8   3   21.49    3.38
  -1   8  -3   24.65    3.15
   1  -8   4   46.60    4.89
  -1   8  -4   48.61    4.43
   1  -8   5   36.03    4.74
  -1   8  -5   32.04    3.59
   1  -8   6   56.49    6.06
  -1   8  -6   53.81    4.62
  -1   7   3   17.69    3.17
  -1   7   3   17.32    2.74
  -1   7   3   13.89    3.30
  -1   7   2   89.20    6.22
  -1   7   2   89.39    6.10
  -1   7   2   81.66    7.12
  -1   7   1    2.44    1.86
  -1   7   0    0.86    1.50
  -1   7  -1  243.42   11.05
   1  -7   2  232.08   10.24
  -1   7  -2  225.37   10.34
  -1   7  -3    1.27    1.27
   1  -7   3    2.57    1.44
  -1   7  -4    1.50    1.27
   1  -7   4    1.73    1.65
   1  -7   5  121.10    8.02
  -1   7  -5  128.14    6.93
  -1   7  -6   41.05    3.84
   1  -7   6   41.72    4.93
  -1   6   4  199.83    8.59
  -1   6   4  192.87    9.63
  -1   6   3  229.41    9.27
  -1   6   3  229.49   10.22
  -1   6   2  159.61    7.94
  -1   6   2  168.43    7.85
  -1   6   2  155.06    9.27
  -1   6   1  163.40    8.94
  -1   6   0  123.35    7.21
  -1   6  -1   31.61    3.43
  -1   6  -2   69.58    4.91
   1  -6   2   68.89    4.99
   1  -6   3  176.49    8.52
  -1   6  -3  173.63    7.81
   1  -6   4  145.66    7.96
  -1   6  -4  153.91    7.16
   1  -6   5  168.14    9.17
  -1   6  -5  170.77    7.77
   1  -6   6  233.14   11.72
  -1   6  -6  227.21    9.63
   1  -6   7  119.09    8.96
  -1   6  -7  118.90    7.06
  -1   5   5   11.64    2.44
  -1   5   5   10.61    1.96
  -1   5   4   56.96    4.66
  -1   5   4   47.82    3.66
  -1   5   3    9.67    1.78
  -1   5   3   10.07    2.09
  -1   5   2   15.67    2.13
  -1   5   2   15.54    2.30
  -1   5   1   63.38    4.93
  -1   5   0   13.56    2.19
  -1   5  -1  254.41    9.80
   1  -5   1  265.88    9.82
   1  -5   2   11.09    2.00
  -1   5  -2   11.39    1.88
   1  -5   3   40.11    3.57
  -1   5  -3   35.95    3.20
   1  -5   4    5.20    1.80
  -1   5  -4    3.43    1.23
   1  -5   5    2.17    1.73
  -1   5  -5    0.61    1.21
   1  -5   6   13.47    2.95
  -1   5  -6   12.72    2.61
  -1   5  -7    1.84    1.38
   1  -5   7    2.36    1.98
  -1   4   6   67.43    5.79
  -1   4   5  295.29   10.57
  -1   4   5  308.01   12.32
  -1   4   4  196.30    7.77
  -1   4   4  211.57    9.09
  -1   4   3   88.88    4.64
  -1   4   3   88.17    5.28
  -1   4   2  330.87   10.51
  -1   4   2  344.94   11.26
  -1   4   1  603.95   17.50
  -1   4   0   49.92    3.59
  -1   4  -1    2.59    0.98
   1  -4   1    3.57    1.07
   1  -4   2  353.17   11.32
  -1   4  -2  358.67   10.95
  -1   4  -3  598.35   15.96
   1  -4   3  582.12   16.84
   1  -4   4  172.67    7.98
  -1   4  -4  176.58    7.08
  -1   4  -5  149.96    6.75
   1  -4   5  152.20    8.02
   1  -4   6  336.09   13.85
  -1   4  -6  343.86   12.28
  -1   4  -7  144.83    8.23
  -1   4  -7  151.16    8.21
   1  -4   7  145.24    9.48
  -1   3   6   55.88    4.85
  -1   3   5  176.31    8.46
  -1   3   5  177.98    7.40
  -1   3   4  195.88    8.25
  -1   3   4  184.64    7.17
  -1   3   3  273.38    8.73
  -1   3   3  298.11   10.05
  -1   3   2  517.66   14.27
  -1   3   2  511.39   13.47
  -1   3   0  239.66    8.04
   1  -3   1  207.72    7.10
  -1   3  -1  200.85    7.06
   1  -3   2  211.67    7.46
  -1   3  -2  211.77    7.06
   1  -3   3  397.46   12.18
  -1   3  -3  407.38   11.53
   1  -3   4  209.02    8.59
  -1   3  -4  223.45    8.04
  -1   3  -5  125.98    6.33
   1  -3   5  122.79    6.85
   1  -3   6   72.28    6.02
  -1   3  -6   92.98    6.08
   1  -3   7   25.53    3.97
  -1   3  -7   30.50    3.95
  -1   3  -7   21.01    3.24
   1  -2  -7   16.75    3.32
  -1   2   7   15.00    2.95
  -1   2   6   38.83    3.84
   1  -2  -6   42.45    4.41
  -1   2   5   65.86    4.62
   1  -2  -5   65.36    4.70
  -1   2   4   89.39    5.06
   1  -2  -4   84.41    5.06
  -1   2   4   92.29    4.39
  -1   2   3  124.14    4.89
  -1   2   3  123.54    5.51
   1  -2  -3  123.44    5.62
  -1   2   2  125.38    5.05
  -1   2   2  122.70    4.51
  -1   2   1   98.99    3.80
   1  -2   0   64.82    3.13
  -1   2   0   66.74    3.15
   1  -2   1   64.53    3.07
  -1   2  -1   65.76    3.01
   1  -2   2   94.11    4.12
  -1   2  -2   94.52    3.84
  -1   2  -3  215.45    7.12
   1  -2   3  209.21    7.56
   1  -2   4  256.08    9.36
  -1   2  -4  252.28    8.65
  -1   2  -5  133.13    6.43
  -1   2  -5  120.72    5.81
   1  -2   5  121.64    6.62
  -1   2  -6   60.02    4.76
  -1   2  -6   63.32    4.49
   1  -2   6   63.13    5.39
  -1   2  -7   56.23    5.33
   1  -2   7   56.15    5.60
  -1   2  -7   60.60    4.78
  -1   1   7  210.92   10.53
   1  -1  -7  209.48   10.30
  -1   1   6   46.42    4.22
   1  -1  -6   43.32    4.57
   1  -1  -6   39.11    3.88
   1  -1  -5  122.39    6.16
   1  -1  -5  119.28    6.94
  -1   1   5  125.38    6.35
  -1   1   4 1832.61   39.90
   1  -1  -4 1711.81   40.88
  -1   1   4 1769.03   38.75
   1  -1  -4 1689.06   39.46
   1  -1  -3 1736.19   40.00
   1  -1  -3 1738.05   38.98
  -1   1   3 1778.16   38.37
  -1   1   2    5.18    0.88
   1  -1  -2    5.64    0.90
  -1   1   2    6.56    0.88
   1  -1  -1    3.01    0.58
  -1   1   1    1.59    0.38
   1  -1   1    2.78    0.59
  -1   1  -1    2.53    0.52
   1  -1   2   12.80    1.34
  -1   1  -2   11.03    1.21
  -1   1  -3 1788.58   38.50
   1  -1   3 1710.96   38.83
  -1   1  -4 1744.23   39.04
  -1   1  -4 1696.61   37.93
   1  -1   4 1669.20   39.25
  -1   1  -5   83.64    4.62
   1  -1   5   87.86    5.60
  -1   1  -5   83.01    5.33
   1  -1   6   27.82    3.66
  -1   1  -6   23.94    2.86
  -1   1  -6   29.04    3.51
  -1   1  -7  198.61   10.72
   1  -1   7  206.82   10.93
  -1   1  -7  194.94    9.17
   1   0  -7    2.90    1.59
   1   0  -7    4.83    2.01
  -1   0   7    3.61    1.86
   1   0  -6   -0.56    1.36
  -1   0   6    1.96    1.34
   1   0  -6   -0.13    1.21
   1   0  -5    3.36    1.17
  -1   0   5    3.36    1.07
   1   0  -5    2.94    1.29
  -1   0   4   27.20    2.40
   1   0  -4   26.76    2.38
   1   0  -4   27.16    2.55
   1   0  -3    4.70    0.86
  -1   0   3    6.12    1.02
   1   0  -3    5.85    1.06
   1   0  -2    1.80    0.54
   1   0  -2    1.21    0.42
  -1   0   2    1.04    0.38
  -1   0   2    0.77    0.35
   1   0   1    1.32    0.44
  -1   0  -1   -0.27    0.33
   1   0   2    0.33    0.38
  -1   0  -2    0.08    0.33
  -1   0  -2    0.04    0.56
  -1   0  -3   15.00    1.71
  -1   0  -3   14.77    1.42
   1   0   3   12.89    1.59
  -1   0  -4    8.33    1.61
  -1   0  -4    9.69    1.34
   1   0   4    9.75    1.61
  -1   0  -5    0.82    1.13
   1   0   5    0.81    1.06
  -1   0  -5    0.84    0.86
  -1   0  -6    2.42    1.96
  -1   0  -6    1.63    1.34
   1   0   6    0.82    1.32
  -1   0  -7    0.79    1.69
   1   0   7    2.36    1.88
   1   1  -8  182.38   10.93
   1   1  -8  187.81    9.75
  -1  -1   8  182.20   10.38
   1   1  -7  102.67    6.29
  -1  -1   7  105.64    7.10
   1   1  -7   97.43    7.04
   1   1  -6    5.99    1.84
  -1  -1   6    8.48    2.17
   1   1  -6    9.28    2.00
  -1  -1   5  601.32   16.71
   1   1  -5  576.04   16.69
   1   1  -5  560.58   16.02
   1   1  -4 2457.12   52.68
   1   1  -4 2468.48   52.95
  -1  -1   4 2425.64   52.89
  -1  -1   3  360.99    9.86
   1   1  -3  370.60    9.90
   1   1  -2  148.13    4.26
  -1  -1   2  142.09    4.28
  -1  -1  -1  120.91    3.59
  -1  -1  -1  126.67    4.24
   1   1   1  127.44    4.12
   1   1   1  119.99    3.41
  -1  -1  -2  410.20   11.38
   1   1   2  428.04   11.15
   1   1   2  405.00   10.01
  -1  -1  -2  409.18   10.34
  -1  -1  -3 2494.62   54.60
   1   1   3 2582.29   54.00
  -1  -1  -3 2425.16   52.87
   1   1   4  632.67   17.51
  -1  -1  -4  623.13   16.59
  -1  -1  -4  603.85   18.15
  -1  -1  -5   23.56    2.55
  -1  -1  -5   20.07    2.88
   1   1   5   23.44    2.95
   1   1   6  142.71    8.08
  -1  -1  -6  132.63    8.57
  -1  -1  -6  131.41    7.21
   1   1   7  200.66   11.16
  -1  -1  -7  207.12   12.18
  -1  -1  -7  206.74   10.28
  -1  -2   8   46.29    5.18
   1   2  -8   40.86    5.01
   1   2  -8   49.15    4.82
   1   2  -7   64.92    4.95
   1   2  -7   60.79    5.14
  -1  -2   7   59.89    5.26
   1   2  -6   88.78    5.43
  -1  -2   6   89.45    5.66
   1   2  -6   83.91    5.28
   1   2  -5  213.78    8.11
  -1  -2   5  222.16    8.54
   1   2  -5  220.24    8.23
   1   2  -4  293.41    8.92
  -1  -2   4  293.12    9.28
   1   2  -3  161.73    5.16
  -1  -2   3  155.29    5.41
  -1  -2   2   92.08    3.34
   1   2  -2   93.40    3.13
  -1  -2   1   62.77    2.40
   1   2  -1   60.31    2.36
   1   2   1  101.52    3.47
   1   2   1  104.24    4.03
   1   2   2  125.69    4.34
   1   2   2  136.72    5.31
  -1  -2  -2  133.80    5.79
  -1  -2  -2  133.73    5.01
  -1  -2  -3  115.73    6.06
  -1  -2  -3  122.60    5.35
   1   2   3  118.71    5.54
   1   2   3  116.25    4.55
   1   2   4   74.83    4.76
  -1  -2  -4   72.36    4.49
  -1  -2  -4   71.65    5.35
  -1  -2  -5   43.85    3.91
  -1  -2  -5   46.06    4.70
   1   2   5   45.08    4.11
   1   2   6   22.04    3.43
  -1  -2  -6   22.69    3.38
   1   3  -8   10.63    2.72
   1   3  -8   14.69    3.24
  -1  -3   8    8.77    2.94
   1   3  -7   30.25    3.76
   1   3  -7   35.76    4.03
  -1  -3   7   33.78    4.16
   1   3  -6   82.68    5.28
  -1  -3   6   77.98    5.49
   1   3  -6   81.30    5.28
   1   3  -5  167.55    6.79
  -1  -3   5  154.56    7.12
  -1  -3   4  302.20    9.99
   1   3  -4  334.35    9.50
  -1  -3   3  371.20   10.72
   1   3  -3  401.57   10.28
  -1  -3   2    0.46    0.54
   1   3  -2    0.52    0.40
   1   3  -1  526.93   13.26
  -1  -3   1  545.63   13.20
   1   3   1  471.35   12.16
   1   3   1  488.02   12.81
   1   3   2  385.43   11.28
   1   3   2  369.43   10.07
   1   3   3  213.17    8.34
   1   3   3  203.77    6.91
   1   3   4  177.93    6.79
   1   3   4  182.61    8.21
   1   3   5  113.05    6.89
   1   3   6   19.36    3.34
   1   4  -8   63.06    5.31
  -1  -4   8   56.65    6.10
   1   4  -8   50.59    5.14
   1   4  -7  327.79   12.14
  -1  -4   7  313.86   13.37
   1   4  -7  339.95   12.87
   1   4  -6  272.96    9.88
  -1  -4   6  260.89   10.92
  -1  -4   5  130.04    6.60
   1   4  -5  131.08    5.68
   1   4  -4  414.34   11.43
  -1  -4   4  397.86   12.41
   1   4  -3  698.73   16.96
  -1  -4   3  688.11   17.78
  -1  -4   2   60.73    3.38
   1   4  -2   66.53    3.43
   1   4  -1    1.88    0.58
   1   4   0  333.79   10.67
   1   4   1  572.43   14.98
   1   4   1  566.91   15.35
   1   4   2  154.20    6.58
   1   4   2  148.52    5.74
   1   4   3  115.25    4.97
   1   4   3  118.13    6.22
   1   4   4  302.29   11.64
   1   4   4  293.91    9.71
   1   4   5  160.12    8.63
  -1  -5   8   22.87    4.47
   1   5  -8   19.62    3.34
   1   5  -8   17.42    3.70
   1   5  -7    0.31    1.52
  -1  -5   7    4.18    2.40
   1   5  -6    4.74    1.48
  -1  -5   6    7.17    2.09
  -1  -5   5   -1.42    1.40
   1   5  -5    0.48    0.94
  -1  -5   4   20.93    2.49
   1   5  -4   21.98    2.19
  -1  -5   3    7.25    1.44
   1   5  -3   10.05    1.59
   1   5  -2  152.09    6.43
  -1  -5   2  160.07    6.54
   1   5  -1  165.61    7.02
   1   5   0   14.71    2.23
   1   5   1   42.32    3.22
   1   5   1   40.25    3.22
   1   5   2    5.54    1.48
   1   5   2    3.66    1.11
   1   5   3   25.88    2.44
   1   5   3   27.55    3.18
   1   5   4   39.94    4.20
   1   5   4   33.72    2.95
   1   6  -7  223.49    9.25
  -1  -6   7  210.79   11.15
  -1  -6   6  229.80   10.61
   1   6  -6  223.47    8.67
  -1  -6   5  159.76    8.10
   1   6  -5  173.80    7.06
  -1  -6   4  192.60    8.46
   1   6  -4  192.33    7.48
  -1  -6   3  148.88    6.94
   1   6  -3  145.43    6.50
   1   6  -2   42.30    3.51
   1   6  -1   72.49    4.91
   1   6   0  167.26    8.38
   1   6   1  147.08    8.33
   1   6   1  152.97    7.17
   1   6   1  161.62    7.37
   1   6   2  202.42    8.86
   1   6   2  202.61    8.13
   1   6   3  217.00    8.48
   1   6   3  236.03   10.19
   1   6   4  102.40    5.56
   1   6   4  118.19    7.44
  -1  -7   7    8.65    2.99
   1   7  -7    3.20    1.61
  -1  -7   6  105.12    7.14
   1   7  -6  102.90    5.68
   1   7  -5   40.44    3.41
  -1  -7   5   41.44    4.16
  -1  -7   4   12.12    2.38
   1   7  -4    9.69    1.84
   1   7  -3   44.43    3.74
  -1  -7   3   48.98    4.11
   1   7  -2  380.12   13.41
   1   7  -1   58.74    4.82
   1   7   0   17.17    2.95
   1   7   0   12.93    2.03
   1   7   1   28.08    3.95
   1   7   1   24.34    3.07
   1   7   1   26.11    3.18
   1   7   2   69.96    5.20
   1   7   2   71.82    4.93
   1   7   2   61.85    6.20
   1   7   3   -0.65    2.46
   1   7   3    1.15    1.57
   1   7   3    1.32    1.52
   1   8  -6   40.71    3.59
  -1  -8   6   43.76    4.83
  -1  -8   5   33.97    3.88
   1   8  -5   29.81    3.09
  -1  -8   4   46.67    4.37
   1   8  -4   39.86    3.86
   1   8  -3   16.17    2.55
   1   8  -2    5.93    2.00
   1   8  -1   28.51    4.01
   1   8   0   41.59    4.01
   1   8   0   36.01    4.43
   1   8   1   43.53    5.33
   1   8   1   39.19    4.51
   1   8   1   43.57    4.14
   1   8   2   94.90    8.59
   1   8   2   70.15    5.52
   1   8   2   84.43    6.22
   1   9  -5   31.56    3.41
  -1  -9   5   31.42    4.03
   1   9  -4   42.84    4.24
   1   9  -3   71.90    5.60
   1   9  -2   69.58    5.93
   1   9  -1   51.93    5.60
   1   9  -1   47.94    4.30
   1   9   0   31.31    4.70
   1   9   0   34.86    3.97
  -2   9   1   20.53    4.32
  -2   9   1   35.05    5.99
  -2   9   1   28.01    4.41
  -2   9   0   58.24    6.33
  -2   9  -1   56.38    5.93
  -2   9  -2   52.91    5.70
  -2   9  -3   61.02    5.74
   2  -9   3   55.69    5.83
   2  -9   4   25.78    4.39
  -2   9  -4   34.65    4.18
  -2   8   2   60.50    5.64
  -2   8   2   61.00    5.74
  -2   8   2   63.44    6.96
  -2   8   1    3.61    2.13
  -2   8   0   -1.82    2.40
  -2   8  -1  177.91   10.09
  -2   8  -2  177.10    9.88
  -2   8  -3    6.77    2.13
   2  -8   3    6.54    2.40
   2  -8   4    8.56    2.53
  -2   8  -4    5.35    2.09
   2  -8   5   80.44    7.12
  -2   8  -5   70.86    5.56
  -2   7   3   24.21    3.57
  -2   7   3   21.87    3.18
  -2   7   3   28.78    4.87
  -2   7   2   49.26    4.70
  -2   7   2   54.00    5.99
  -2   7   2   47.27    4.53
  -2   7   1  213.74   11.38
  -2   7   0  316.14   13.64
  -2   7  -1  262.45   11.68
  -2   7  -2  312.04   12.60
   2  -7   2  296.54   12.49
  -2   7  -3  358.79   13.31
   2  -7   3  337.28   13.75
   2  -7   4   97.16    7.08
  -2   7  -4  108.58    6.48
  -2   7  -5    6.98    1.96
   2  -7   5    7.54    2.57
  -2   7  -6   45.35    4.34
   2  -7   6   49.92    6.00
  -2   6   4    4.07    2.84
  -2   6   4    1.67    1.42
  -2   6   4    2.70    1.88
  -2   6   3  145.81    7.50
  -2   6   3  130.93    9.19
  -2   6   3  135.19    7.79
  -2   6   2    3.30    1.46
  -2   6   2    5.31    1.90
  -2   6   2    4.89    2.44
  -2   6   1  160.89    9.04
  -2   6   0    9.94    2.28
  -2   6  -1  374.82   13.91
   2  -6   1  394.18   13.91
  -2   6  -2    9.17    2.15
   2  -6   2    8.73    1.94
  -2   6  -3  120.16    6.71
   2  -6   3  123.21    7.29
  -2   6  -4   19.51    2.80
   2  -6   4   17.69    2.97
   2  -6   5  158.99    9.44
  -2   6  -5  160.97    8.08
   2  -6   6    4.43    2.38
  -2   6  -6    8.29    1.98
  -2   5   5  112.34    7.40
  -2   5   5  119.86    6.48
  -2   5   4  157.30    8.23
  -2   5   4  164.94    7.39
  -2   5   3  106.08    6.33
  -2   5   3  108.85    5.81
  -2   5   2  221.89   10.57
  -2   5   2  241.50    9.36
  -2   5   1  589.16   18.55
  -2   5   0  738.18   21.12
  -2   5  -1  807.75   21.87
   2  -5   1  768.20   21.62
  -2   5  -2  815.33   21.91
   2  -5   2  800.60   22.27
  -2   5  -3  474.73   14.56
   2  -5   3  468.57   15.48
   2  -5   4  104.05    6.64
  -2   5  -4  102.02    5.64
   2  -5   5   95.02    6.75
  -2   5  -5  101.06    5.81
  -2   5  -6  167.61    8.21
   2  -5   6  174.42   10.19
  -2   5  -7   83.12    6.18
   2  -5   7   88.80    7.81
  -2   4   6   11.78    2.32
  -2   4   6   11.09    2.53
  -2   4   5   14.12    2.49
  -2   4   5   16.27    2.24
  -2   4   4    1.94    1.13
  -2   4   4    1.84    1.42
  -2   4   3    0.10    0.92
  -2   4   3    0.19    0.79
  -2   4   2  232.73    8.54
  -2   4   1  280.29   10.61
   2  -4   0    2.78    1.11
  -2   4   0    3.03    1.21
   2  -4   1    2.90    1.06
  -2   4  -1    3.84    1.25
   2  -4   2  247.08    9.27
  -2   4  -2  242.94    8.88
  -2   4  -3  162.87    6.93
   2  -4   3  165.78    7.67
   2  -4   4    2.86    1.32
  -2   4  -4    3.45    1.30
   2  -4   5   14.45    2.55
  -2   4  -5    9.92    1.90
   2  -4   6   -2.30    2.13
  -2   4  -6   -0.73    1.48
  -2   4  -7    3.91    1.86
  -2   4  -7    1.75    1.90
   2  -4   7    4.16    2.57
   2  -3  -6   56.67    5.58
  -2   3   6   60.20    4.53
  -2   3   6   59.24    4.93
   2  -3  -5  168.49    8.88
  -2   3   5  180.30    8.46
  -2   3   5  175.97    7.42
  -2   3   4  127.20    5.68
  -2   3   4  129.05    6.41
  -2   3   3  100.94    5.31
  -2   3   3  104.17    4.78
  -2   3   2  413.50   11.68
  -2   3   1  840.29   21.60
   2  -3   0  959.40   23.37
  -2   3   0  961.82   23.40
  -2   3  -1 1043.79   24.59
   2  -3   1 1003.48   24.54
   2  -3   2  795.86   20.10
  -2   3  -2  759.91   19.30
   2  -3   3  241.50    9.09
  -2   3  -3  237.76    8.31
  -2   3  -4  100.16    5.20
   2  -3   4  102.77    5.99
   2  -3   5  157.86    8.40
  -2   3  -5  161.27    7.39
  -2   3  -6  101.29    6.43
   2  -3   6  104.95    7.40
  -2   3  -7   38.17    4.45
   2  -3   7   38.46    4.82
  -2   3  -7   34.36    3.89
   2  -2  -7   86.86    7.21
  -2   2   7   82.87    6.20
   2  -2  -6   21.06    3.09
  -2   2   6   17.48    2.86
  -2   2   5   15.23    2.24
   2  -2  -5   15.73    2.40
  -2   2   5   13.14    2.00
  -2   2   4  106.83    5.43
  -2   2   4  109.23    5.03
   2  -2  -4  117.84    6.00
  -2   2   3  277.39    8.42
   2  -2  -3  281.86    9.48
  -2   2   3  270.24    9.09
  -2   2   2  305.84    8.69
  -2   2   1  399.61   11.28
  -2   2   0  710.13   17.23
   2  -2   0  703.42   17.17
  -2   2  -1  315.89    9.05
   2  -2   1  317.18    9.28
   2  -2   2  240.71    8.02
  -2   2  -2  237.47    7.52
   2  -2   3  245.01    8.94
  -2   2  -3  260.22    8.50
  -2   2  -4   93.77    5.03
   2  -2   4   90.62    5.47
  -2   2  -5    4.18    1.23
  -2   2  -5    2.82    1.25
   2  -2   5    2.67    1.19
  -2   2  -6    1.92    1.44
   2  -2   6    5.24    2.09
  -2   2  -6    4.58    1.75
   2  -2   7   65.61    6.31
  -2   2  -7   59.79    4.99
  -2   2  -7   59.62    5.76
   2  -1  -7    0.40    2.01
  -2   1   7    2.53    1.73
  -2   1   6    1.52    1.02
   2  -1  -6    1.94    1.42
  -2   1   5   43.09    3.43
   2  -1  -5   41.19    3.40
   2  -1  -4   83.66    4.60
  -2   1   4   91.08    4.64
  -2   1   4   90.30    4.32
  -2   1   3   12.26    1.48
   2  -1  -3   13.08    1.48
  -2   1   3   13.83    1.44
  -2   1   2    0.46    0.38
  -2   1   2    0.96    0.50
   2  -1  -2    1.25    0.52
  -2   1   1  377.57    9.67
  -2   1   1  438.03   10.42
  -2   1   0  997.50   21.89
   2  -1   0  984.32   21.85
   2  -1   1   52.24    2.65
  -2   1  -1   54.10    2.55
   2  -1   2    0.36    0.46
  -2   1  -2    1.02    0.54
  -2   1  -3  112.32    5.01
   2  -1   3  122.10    5.51
  -2   1  -4  121.39    5.93
   2  -1   4  128.82    6.39
  -2   1  -4  130.60    5.39
  -2   1  -5    1.21    1.23
   2  -1   5    0.17    1.19
  -2   1  -5    1.04    1.02
  -2   1  -6   -0.82    1.61
   2  -1   6   -0.21    1.78
  -2   1  -6    1.07    1.29
  -2   1  -7   57.51    5.76
  -2   1  -7   55.75    4.72
   2  -1   7   61.81    6.12
  -2   0   8  448.35   17.63
   2   0  -8  545.50   18.51
   2   0  -7   20.20    3.03
  -2   0   7   18.13    2.90
   2   0  -7   17.17    3.26
   2   0  -6  104.24    6.71
   2   0  -6  120.18    6.39
  -2   0   6  103.92    6.04
   2   0  -5  279.02   10.65
  -2   0   5  294.02   10.07
   2   0  -5  316.53   10.36
   2   0  -4 1600.06   34.76
  -2   0   4 1507.24   34.43
   2   0  -4 1495.96   35.20
  -2   0   3    2.07    0.61
  -2   0   3    1.42    0.58
   2   0  -3    1.69    0.59
   2   0  -3    2.55    0.67
  -2   0   2  304.27    8.13
   2   0  -2  321.03    8.29
   2   0  -2  328.07    8.34
  -2   0   2  325.75    8.17
  -2   0  -1  365.94    9.11
   2   0   1  359.27    9.28
  -2   0  -2    6.81    1.06
   2   0   2    4.12    0.92
  -2   0  -2    4.83    0.75
  -2   0  -3 1610.25   34.49
   2   0   3 1577.70   36.20
  -2   0  -3 1558.69   35.99
  -2   0  -4  266.40   10.21
   2   0   4  289.98   10.63
   2   0   5  123.91    7.10
  -2   0  -5  124.83    5.93
  -2   0  -5  117.31    6.89
   2   0   6   22.44    3.47
  -2   0  -6   18.78    3.38
  -2   0  -6   19.84    2.70
   2   0   7  472.08   18.65
  -2   0  -7  437.84   18.63
   2   1  -8   56.17    5.76
   2   1  -8   67.39    5.47
  -2  -1   8   60.77    5.66
   2   1  -7    1.32    1.34
  -2  -1   7    0.88    1.25
   2   1  -7    3.36    1.86
   2   1  -6    1.53    1.30
   2   1  -6    0.21    1.06
  -2  -1   6   -1.61    1.32
   2   1  -5  152.89    6.50
  -2  -1   5  148.06    6.39
   2   1  -5  145.51    6.52
   2   1  -4  120.82    5.08
   2   1  -4  119.28    5.05
  -2  -1   4  114.95    4.82
   2   1  -3    2.05    0.56
  -2  -1   3    2.30    0.56
   2   1  -3    1.84    0.59
  -2  -1   2   50.89    1.94
   2   1  -2   54.98    1.98
  -2  -1   0  416.64    9.50
   2   1   0  421.73    9.44
  -2  -1  -1    0.52    0.44
  -2  -1  -1   -0.25    0.27
   2   1   1    1.00    0.48
   2   1   1    0.04    0.23
  -2  -1  -2   11.84    1.44
   2   1   2   11.43    1.38
  -2  -1  -2   11.86    1.09
  -2  -1  -3  109.54    4.45
   2   1   3  108.75    5.22
  -2  -1  -3  102.19    5.31
   2   1   4   41.47    3.59
  -2  -1  -4   39.86    3.68
  -2  -1  -4   42.59    3.05
  -2  -1  -5    0.02    1.09
  -2  -1  -5   -0.82    1.29
   2   1   5    0.23    1.17
   2   1   6    3.45    1.65
  -2  -1  -6    6.71    2.00
  -2  -1  -6    3.66    2.15
  -2  -2   8   64.19    5.95
   2   2  -8   70.27    5.64
   2   2  -8   67.76    6.14
   2   2  -7    8.44    2.15
  -2  -2   7    5.89    1.90
   2   2  -7    5.83    2.09
  -2  -2   6    3.22    1.32
   2   2  -6    2.42    1.27
   2   2  -6    3.61    1.48
  -2  -2   5   84.29    4.64
   2   2  -5   83.31    4.82
   2   2  -5   79.50    4.45
   2   2  -4  236.07    7.48
  -2  -2   4  237.87    7.65
   2   2  -3  218.59    6.06
  -2  -2   3  214.09    6.27
  -2  -2   2  296.10    7.14
   2   2  -2  293.87    6.87
   2   2  -1  701.50   15.15
   2   2   0  304.67    7.73
   2   2   1  257.25    7.73
  -2  -2  -1  264.44    8.17
   2   2   1  276.55    6.77
  -2  -2  -2  277.22    8.13
   2   2   2  282.57    7.42
  -2  -2  -2  267.91    9.32
   2   2   2  273.38    8.77
  -2  -2  -3  109.82    5.08
   2   2   3  104.20    5.33
  -2  -2  -3  110.61    6.06
  -2  -2  -4    8.82    1.82
  -2  -2  -4   10.24    2.28
   2   2   4    9.30    1.76
   2   2   5   12.60    2.53
  -2  -2  -5   13.20    2.42
  -2  -2  -5   18.30    3.30
  -2  -2  -6   87.40    6.48
   2   2   6   77.69    6.45
  -2  -2  -6   72.61    6.93
  -2  -3   8   42.41    4.89
   2   3  -8   42.45    4.62
   2   3  -8   46.23    4.57
   2   3  -7  106.39    6.37
  -2  -3   7  113.78    7.02
   2   3  -7  118.36    6.79
  -2  -3   6  156.36    7.40
   2   3  -6  143.36    6.69
   2   3  -6  153.93    7.33
  -2  -3   5   90.41    4.85
   2   3  -5   86.36    4.34
   2   3  -4  246.39    7.42
  -2  -3   4  255.14    8.15
   2   3  -3  785.56   17.57
  -2  -3   3  776.43   18.24
  -2  -3   2  946.49   21.12
   2   3  -2  968.03   20.85
   2   3  -1  944.90   21.22
   2   3   0  900.62   20.49
   2   3   1  444.80   11.05
   2   3   1  435.63   11.86
   2   3   2  100.16    4.85
   2   3   2   95.76    3.78
   2   3   3  118.96    4.76
   2   3   3  125.00    6.10
   2   3   4  165.26    7.94
   2   3   5   60.85    5.18
   2   4  -8   -1.06    1.69
  -2  -4   8    0.52    1.86
   2   4  -8    3.89    1.92
   2   4  -7    0.61    1.52
   2   4  -7    1.52    1.36
  -2  -4   7    4.47    1.96
  -2  -4   6   13.77    2.23
   2   4  -6   13.87    1.88
   2   4  -5    3.18    1.02
  -2  -4   5    2.53    1.07
   2   4  -4  132.96    5.06
  -2  -4   4  134.38    5.77
  -2  -4   3  196.50    6.64
   2   4  -3  188.99    6.02
  -2  -4   2    2.21    0.77
   2   4  -2    2.70    0.77
   2   4  -1    2.67    0.81
   2   4   0  224.00    7.40
   2   4   1  193.87    6.64
   2   4   1  186.46    7.04
   2   4   2    1.46    0.79
   2   4   2   -0.38    0.84
   2   4   3    3.66    1.48
   2   4   3    2.30    0.92
   2   4   4   16.59    2.59
   2   4   4   13.77    1.96
   2   4   5    8.86    2.36
  -2  -5   8   90.99    7.16
   2   5  -8   81.97    6.64
   2   5  -8   81.16    5.77
   2   5  -7  142.72    7.06
  -2  -5   7  157.84    8.69
  -2  -5   6   81.61    5.52
   2   5  -6   79.15    4.45
   2   5  -5  108.88    4.87
  -2  -5   5  116.83    6.12
  -2  -5   4  497.87   14.54
   2   5  -4  516.03   13.37
  -2  -5   3  756.73   19.24
   2   5  -3  768.89   18.67
   2   5  -2  728.26   18.49
   2   5  -1  773.49   20.16
   2   5   0  630.54   17.94
   2   5   0  617.30   16.42
   2   5   1  221.91    8.40
   2   5   1  234.29    8.25
   2   5   2   89.87    5.24
   2   5   2   92.21    4.49
   2   5   3  150.86    7.60
   2   5   3  142.13    5.93
   2   5   4  128.34    7.58
   2   5   4  124.86    5.81
  -2  -6   8   24.27    4.91
   2   6  -8   13.56    2.92
  -2  -6   7    8.06    2.30
   2   6  -7    9.51    1.92
   2   6  -6  141.52    6.39
  -2  -6   6  158.63    8.21
   2   6  -5   21.77    2.21
  -2  -6   5   19.93    2.65
   2   6  -4   80.84    4.51
  -2  -6   4   97.84    5.37
   2   6  -3    5.52    1.29
  -2  -6   3    9.02    1.65
   2   6  -2  340.45   11.36
   2   6  -1   10.26    1.88
   2   6   0  126.21    7.16
   2   6   0  119.19    5.89
   2   6   1    6.04    1.59
   2   6   1    4.62    1.55
   2   6   2  119.51    6.71
   2   6   2  132.13    6.14
   2   6   3   -1.92    1.48
   2   6   3   -0.08    1.02
   2   7  -7   31.04    3.18
  -2  -7   7   32.13    4.07
   2   7  -6    8.06    1.57
  -2  -7   6    7.08    2.09
   2   7  -5  112.93    5.45
  -2  -7   5  114.85    6.56
  -2  -7   4  335.67   11.91
   2   7  -4  337.28   10.93
   2   7  -3  268.43    9.90
   2   7  -2  244.20    9.84
   2   7  -1  338.38   12.85
   2   7   0  220.21    9.04
   2   7   0  223.31   10.61
   2   7   1   43.53    3.93
   2   7   1   47.31    4.07
   2   7   1   45.33    5.08
   2   7   2   21.04    3.78
   2   7   2   20.24    2.53
   2   7   2   21.60    3.05
  -2  -8   6   80.42    6.18
   2   8  -6   82.76    4.93
  -2  -8   5   11.41    2.11
   2   8  -5    7.58    1.63
   2   8  -4    6.37    1.67
   2   8  -3  168.07    8.02
   2   8  -2  169.95    8.61
   2   8  -1    4.22    1.67
   2   8  -1    6.37    1.57
   2   8   0    5.08    1.90
   2   8   0    4.82    2.32
   2   8   1   69.21    5.54
   2   8   1   58.93    6.31
   2   8   1   58.20    4.85
  -2  -9   5   33.63    3.95
   2   9  -5   27.24    3.11
   2   9  -4   47.27    4.26
   2   9  -3   45.25    4.51
   2   9  -2   48.42    4.76
   2   9  -1   46.69    4.22
   2   9  -1   55.00    5.64
   2   9   0   20.08    3.45
   2   9   0   29.91    5.01
  -3   9   1   95.82    8.19
  -3   9   1  115.10    9.59
  -3   9   0   67.01    6.89
  -3   9  -1   35.60    4.85
  -3   9  -2   38.73    5.03
   3  -9   3   61.60    6.33
  -3   9  -3   62.15    5.89
   3  -9   4  105.45    8.44
  -3   9  -4  100.77    7.35
  -3   8   2   60.12    5.64
  -3   8   2   60.79    6.08
  -3   8   2   60.89    6.68
  -3   8   1   43.05    5.54
  -3   8   0   22.14    3.80
  -3   8  -1   15.92    3.38
  -3   8  -2   22.90    3.66
   3  -8   2   18.51    3.34
   3  -8   3   36.06    4.66
  -3   8  -3   41.46    4.57
   3  -8   4   34.55    4.64
  -3   8  -4   31.59    3.86
  -3   8  -5   25.76    3.45
   3  -8   5   26.38    4.62
  -3   7   4    5.26    3.47
  -3   7   4    4.87    2.21
  -3   7   4    1.04    1.73
  -3   7   3   82.24    6.41
  -3   7   3   75.12    7.42
  -3   7   3   78.96    5.97
  -3   7   2  128.99    7.90
  -3   7   2  122.20    9.07
  -3   7   1   13.16    2.99
  -3   7   0    8.98    2.78
  -3   7  -1   43.76    4.64
   3  -7   1   45.75    4.60
  -3   7  -2    7.12    2.01
   3  -7   2    8.40    2.40
  -3   7  -3   17.90    2.78
   3  -7   3   14.33    2.84
   3  -7   4  149.28    9.23
  -3   7  -4  152.53    8.29
   3  -7   5   88.80    7.46
  -3   7  -5   89.39    6.23
  -3   7  -6    0.17    1.67
   3  -7   6    0.25    2.97
  -3   6   5    9.50    3.95
  -3   6   5    5.58    2.00
  -3   6   5    6.35    2.49
  -3   6   4   57.15    6.25
  -3   6   4   58.85    4.70
  -3   6   4   61.37    5.28
  -3   6   3  182.24    8.77
  -3   6   3  181.97   10.82
  -3   6   3  194.46    9.48
  -3   6   2  151.18    8.06
  -3   6   2  150.80    9.15
  -3   6   1  102.77    7.00
  -3   6   0  115.66    7.23
  -3   6  -1  124.29    7.37
   3  -6   1  118.59    7.17
  -3   6  -2  129.74    7.31
   3  -6   2  123.89    7.33
  -3   6  -3  100.00    6.18
   3  -6   3   97.59    6.73
   3  -6   4  124.92    7.94
  -3   6  -4  128.64    7.12
   3  -6   5  114.72    8.21
  -3   6  -5  109.81    6.68
   3  -6   6   39.44    5.24
  -3   6  -6   34.09    3.93
  -3   5   5   22.06    2.78
  -3   5   5   25.72    3.51
  -3   5   4   37.58    3.43
  -3   5   4   38.08    3.89
  -3   5   3    2.95    1.67
  -3   5   3   -0.21    1.52
  -3   5   3    0.90    1.00
  -3   5   2   48.73    4.03
  -3   5   2   48.82    4.68
  -3   5   1    2.69    1.65
  -3   5   0  166.43    8.19
   3  -5   0  164.08    8.00
  -3   5  -1  148.21    7.60
   3  -5   1  157.88    7.77
   3  -5   2    1.46    1.53
  -3   5  -2    3.61    1.40
   3  -5   3   65.19    5.08
  -3   5  -3   70.25    4.82
   3  -5   4    3.47    1.84
  -3   5  -4    2.07    1.21
  -3   5  -5   24.54    3.15
   3  -5   5   21.43    3.57
   3  -5   6    6.98    2.67
  -3   5  -6    9.11    2.11
  -3   4   6   72.63    5.20
  -3   4   6   84.21    6.29
  -3   4   5   99.96    5.77
  -3   4   5   99.83    6.29
  -3   4   4   15.23    2.30
  -3   4   4   13.37    2.05
  -3   4   3   86.84    4.89
  -3   4   3   91.06    5.52
  -3   4   2  723.56   19.13
  -3   4   2  683.58   20.70
  -3   4   1  401.10   13.52
  -3   4   0    9.61    1.71
   3  -4   0    9.42    1.78
   3  -4   1  100.58    5.54
  -3   4  -1   98.31    5.49
   3  -4   2  800.91   21.81
  -3   4  -2  792.50   21.10
  -3   4  -3  232.48    9.00
   3  -4   3  250.17   10.24
   3  -4   4   14.46    2.63
  -3   4  -4   15.54    2.19
   3  -4   5   90.51    6.68
  -3   4  -5   88.97    5.64
   3  -4   6  169.73   10.40
  -3   4  -6  175.62    8.77
  -3   4  -7   30.35    4.01
  -3   4  -7   39.11    4.62
   3  -4   7   40.23    5.52
  -3   3   7   36.97    4.51
  -3   3   6  187.90    8.52
   3  -3  -6  175.53   10.15
   3  -3  -5  182.82    9.32
  -3   3   5  208.71    9.02
  -3   3   5  190.68    7.96
  -3   3   4   58.84    3.78
  -3   3   4   65.91    4.43
  -3   3   3   23.33    2.46
  -3   3   3   23.83    2.23
  -3   3   2   85.60    5.22
  -3   3   2   93.96    4.51
  -3   3   1  544.10   15.67
  -3   3   0  986.43   24.69
   3  -3   0 1025.73   24.86
   3  -3   1  502.37   14.37
  -3   3  -1  491.71   14.18
  -3   3  -2   40.55    3.11
   3  -3   2   42.78    3.45
   3  -3   3   11.24    1.96
  -3   3  -3   10.13    1.69
  -3   3  -4   51.22    3.88
   3  -3   4   47.04    4.22
  -3   3  -5  142.49    7.25
   3  -3   5  129.83    8.00
  -3   3  -6  112.55    7.10
  -3   3  -6   98.54    6.31
   3  -3   6  108.62    7.88
  -3   3  -7   13.06    2.74
  -3   3  -7   20.22    3.68
   3  -3   7   14.04    3.82
  -3   2   7   10.05    2.21
   3  -2  -7    6.39    2.47
   3  -2  -6   27.55    3.45
  -3   2   6   26.84    3.32
   3  -2  -5   10.13    2.07
  -3   2   5   10.99    1.92
  -3   2   5   12.53    1.88
   3  -2  -4    8.57    1.82
  -3   2   4    9.82    1.55
  -3   2   4    9.11    1.57
  -3   2   3  174.11    6.71
  -3   2   3  165.38    6.06
   3  -2  -3  171.42    6.94
  -3   2   2  415.61   11.24
   3  -2  -1   17.55    1.90
  -3   2   1   20.07    1.92
   3  -2   0    6.48    1.11
  -3   2   0    5.47    0.94
   3  -2   1  264.25    8.73
  -3   2  -1  275.53    8.52
  -3   2  -2  298.45    9.28
   3  -2   2  305.96    9.99
  -3   2  -3   61.58    3.74
   3  -2   3   59.20    4.14
  -3   2  -4   30.42    2.94
   3  -2   4   29.08    3.22
   3  -2   5   63.32    5.37
  -3   2  -5   61.41    4.01
  -3   2  -5   61.81    4.68
   3  -2   6   68.33    6.08
  -3   2  -6   58.16    4.32
  -3   2  -6   60.70    5.10
   3  -2   7   23.40    4.20
  -3   2  -7   23.77    3.82
  -3   2  -7   23.88    3.47
   3  -1  -7  255.46   11.51
  -3   1   7  256.14   11.01
  -3   1   6  276.59   10.53
   3  -1  -6  256.50   10.86
  -3   1   5  298.42   10.28
   3  -1  -5  273.04   10.32
  -3   1   5  287.85    9.75
  -3   1   4  396.94   11.20
   3  -1  -4  371.04   11.78
  -3   1   4  388.69   11.55
  -3   1   3  121.45    4.70
  -3   1   3  130.64    5.16
   3  -1  -3  117.36    5.06
  -3   1   2  376.65    9.84
   3  -1  -2  384.28   10.26
  -3   1   1 3288.62   68.66
  -3   1   1 3418.82   69.48
   3  -1  -1 3369.33   69.44
   3  -1   0 3113.25   64.99
  -3   1   0 3142.16   64.92
   3  -1   1  265.11    8.08
  -3   1  -1  264.31    7.79
  -3   1  -2   89.49    4.16
   3  -1   2   82.14    4.28
   3  -1   3  343.00   11.49
  -3   1  -3  368.28   11.11
   3  -1   4  228.45    9.65
  -3   1  -4  225.58    7.94
  -3   1  -4  248.25    9.38
  -3   1  -5  171.98    7.19
   3  -1   5  180.96    9.11
  -3   1  -5  175.91    8.57
  -3   1  -6  200.12    8.57
   3  -1   6  207.22   10.88
  -3   1  -6  202.15   10.15
   3   0  -8    7.06    2.61
  -3   0   8    2.80    2.09
  -3   0   7    6.73    2.11
   3   0  -7    9.75    2.23
   3   0  -6    7.94    1.82
   3   0  -6    5.31    1.55
  -3   0   6    8.00    1.82
   3   0  -5    7.88    1.57
   3   0  -5    8.11    1.80
  -3   0   5    5.37    1.19
  -3   0   4    2.19    0.79
   3   0  -4    1.52    0.77
   3   0  -4    2.15    0.81
  -3   0   4    1.63    0.69
  -3   0   3    0.75    0.58
   3   0  -3    0.12    0.52
  -3   0   3    0.86    0.56
   3   0  -2    2.67    0.65
  -3   0   2    2.86    0.67
   3   0  -1    8.88    0.75
  -3   0   1    7.35    0.63
   3   0  -1    8.33    0.82
  -3   0   1    7.94    0.79
  -3   0   0   13.66    1.23
   3   0   0   12.22    1.27
  -3   0  -1    0.21    0.40
   3   0   1   -0.02    0.40
   3   0   2    1.04    0.67
  -3   0  -2   -0.65    0.50
  -3   0  -3   -0.48    0.67
   3   0   3   -0.15    0.71
  -3   0  -3    0.63    0.79
  -3   0  -4    0.90    1.00
   3   0   4    1.57    1.15
  -3   0  -4    0.92    0.79
  -3   0  -5    4.53    1.25
  -3   0  -5    3.13    1.63
   3   0   5    2.80    1.48
  -3   0  -6    4.32    2.11
  -3   0  -6    7.06    1.88
   3   0   6    6.62    2.47
   3   1  -8  161.39    8.94
   3   1  -8  151.36    9.40
  -3  -1   8  158.19    9.02
   3   1  -7  246.08   10.40
   3   1  -7  242.29   11.09
  -3  -1   7  253.66   10.57
  -3  -1   6  219.55    8.81
   3   1  -6  204.99    8.84
   3   1  -6  221.84    9.38
   3   1  -5  358.00   11.63
  -3  -1   5  369.45   11.11
   3   1  -5  363.33   11.68
   3   1  -4  263.06    8.29
  -3  -1   4  265.31    7.92
   3   1  -4  245.62    8.25
  -3  -1   3   66.68    2.78
   3   1  -3   68.89    2.94
   3   1  -3   59.60    3.11
   3   1  -2 1453.14   32.27
  -3  -1   2 1564.82   31.29
   3   1  -1 4407.13   88.44
  -3  -1   0 1439.50   30.08
   3   1   0 1429.93   30.16
  -3  -1  -1   71.88    3.32
   3   1   1   71.65    3.28
  -3  -1  -1   71.94    2.26
   3   1   2  252.64    8.33
  -3  -1  -2  252.95    6.89
  -3  -1  -2  250.11    8.36
   3   1   3  350.75   11.28
  -3  -1  -3  315.76    9.25
  -3  -1  -3  324.47   11.09
  -3  -1  -4  204.42    7.52
   3   1   4  209.12    9.11
  -3  -1  -4  204.71    9.23
   3   1   5  248.42   11.03
  -3  -1  -5  231.77    9.17
  -3  -1  -5  244.68   11.30
   3   1   6  169.47    9.82
  -3  -1  -6  159.05    8.00
  -3  -1  -6  159.28   10.03
   3   2  -8   54.37    4.85
  -3  -2   8   49.40    5.05
   3   2  -8   48.84    4.99
  -3  -2   7  106.08    6.43
   3   2  -7  107.43    6.46
   3   2  -7  105.22    6.48
   3   2  -6   59.01    4.18
  -3  -2   6   61.79    4.16
   3   2  -6   55.84    4.09
   3   2  -5   39.10    3.11
  -3  -2   5   34.76    2.67
   3   2  -5   35.37    2.78
  -3  -2   4  156.40    5.51
   3   2  -4  161.37    5.47
   3   2  -3  432.30    9.88
  -3  -2   3  399.70    9.90
   3   2  -1    1.76    0.27
   3   2   0  253.41    6.81
  -3  -2   0  254.72    7.10
   3   2   1  310.14    8.88
  -3  -2  -1  303.06    9.19
   3   2   1  311.38    7.29
   3   2   2   47.84    3.17
  -3  -2  -2   51.05    3.53
  -3  -2  -3    9.96    1.82
  -3  -2  -3    9.84    1.53
   3   2   3   14.25    1.98
  -3  -2  -4   28.24    3.51
   3   2   4   25.82    3.09
  -3  -2  -4   28.54    2.80
  -3  -2  -5   22.81    3.82
  -3  -2  -5   24.13    3.11
   3   2   5   23.35    3.32
  -3  -2  -6   22.44    4.62
   3   2   6   12.97    3.34
  -3  -2  -6   26.22    3.72
  -3  -3   8   58.84    5.43
   3   3  -8   69.81    5.60
   3   3  -8   55.38    5.28
  -3  -3   7  147.46    7.83
   3   3  -7  154.66    7.71
   3   3  -7  148.10    7.85
   3   3  -6  111.84    6.06
   3   3  -6  113.70    5.60
  -3  -3   6  107.04    5.77
  -3  -3   5   34.05    2.72
   3   3  -5   37.06    2.63
  -3  -3   4    7.83    1.13
   3   3  -4    8.23    1.04
   3   3  -3  163.46    4.39
  -3  -3   3  142.55    4.72
   3   3  -2  918.21   19.49
   3   3  -1  981.82   21.18
   3   3   0  208.35    6.33
   3   3   1   22.79    1.50
   3   3   1   24.25    2.07
  -3  -3  -2   29.18    3.05
   3   3   2   31.69    2.70
   3   3   2   31.67    1.94
  -3  -3  -3   99.72    6.35
   3   3   3  108.35    5.83
  -3  -3  -4  195.15   10.19
   3   3   4  207.51    9.32
   3   3   5   93.67    6.77
  -3  -4   8  116.46    7.77
   3   4  -8  116.00    7.63
   3   4  -8  125.32    7.27
   3   4  -7  184.47    8.00
  -3  -4   7  180.92    8.82
   3   4  -7  192.85    8.94
  -3  -4   6   28.30    2.97
   3   4  -6   26.84    2.51
   3   4  -5   63.71    3.36
  -3  -4   5   63.44    3.86
   3   4  -4  611.03   14.43
  -3  -4   4  611.09   15.60
  -3  -4   3  482.02   11.99
   3   4  -3  469.42   11.28
   3   4  -2    4.41    0.86
   3   4  -1   71.82    3.63
   3   4  -1   70.86    3.15
   3   4   0  786.10   18.88
   3   4   1  283.78    8.21
   3   4   1  283.78    9.23
   3   4   2   14.79    1.48
   3   4   2   15.98    2.15
   3   4   3   56.57    4.35
   3   4   3   50.18    3.03
   3   4   4  138.50    7.60
   3   4   5   35.74    4.64
  -3  -5   8   -2.32    2.11
   3   5  -8   -0.25    1.30
   3   5  -8    0.15    1.69
   3   5  -7   21.20    2.55
  -3  -5   7   23.58    3.28
   3   5  -6   11.47    1.73
  -3  -5   6   13.51    2.11
   3   5  -5   34.32    2.38
  -3  -5   5   32.40    2.94
   3   5  -4   83.74    3.61
  -3  -5   4   84.81    4.32
   3   5  -3   25.97    2.00
  -3  -5   3   27.59    2.19
   3   5  -2  259.57    8.34
   3   5  -1   40.94    2.67
   3   5  -1   42.05    3.18
   3   5   0   47.77    3.17
   3   5   1   24.82    2.53
   3   5   1   23.19    2.15
   3   5   2   16.59    2.36
   3   5   2   11.15    1.46
   3   5   3   31.29    2.49
   3   5   3   35.05    3.74
   3   5   4    6.33    2.17
   3   6  -8   16.80    2.69
  -3  -6   8   17.97    3.17
   3   6  -7   65.32    4.26
  -3  -6   7   65.32    5.33
   3   6  -6  135.01    5.70
  -3  -6   6  137.18    7.10
   3   6  -5  102.61    4.51
  -3  -6   5  105.39    5.58
   3   6  -4   83.70    3.97
  -3  -6   4   85.86    4.58
   3   6  -3  115.25    5.10
   3   6  -2  116.98    5.66
   3   6  -1  109.90    5.10
   3   6  -1  108.12    5.89
   3   6   0   98.26    6.16
   3   6   0  101.19    5.12
   3   6   1  165.19    6.85
   3   6   1  156.44    7.12
   3   6   2  133.09    6.85
   3   6   2  106.24    5.10
   3   6   3   22.58    3.15
   3   6   3   19.30    2.24
   3   7  -7   12.83    1.92
  -3  -7   7   14.00    2.82
   3   7  -6  168.87    6.66
  -3  -7   6  164.88    8.15
   3   7  -5   86.42    4.34
  -3  -7   5   86.50    5.16
   3   7  -4    7.17    1.38
  -3  -7   4    7.54    1.55
   3   7  -3   29.14    2.80
   3   7  -2   29.64    3.05
   3   7  -1    5.70    1.46
   3   7  -1    5.60    1.67
   3   7   0   57.36    5.10
   3   7   0   55.17    4.03
   3   7   1  130.22    8.40
   3   7   1  138.33    6.66
   3   7   1  135.49    6.93
   3   7   2    9.71    2.17
   3   7   2    6.83    1.52
  -3  -8   7   38.16    4.58
   3   8  -7   30.75    3.07
   3   8  -6   23.06    2.40
  -3  -8   6   29.12    3.40
   3   8  -5   21.60    2.23
  -3  -8   5   24.25    2.97
   3   8  -4   17.86    2.26
   3   8  -3   17.19    2.51
   3   8  -2   17.13    2.24
   3   8  -2   20.74    2.95
   3   8  -1   27.70    2.95
   3   8  -1   33.80    3.97
   3   8   0   44.72    3.88
   3   8   0   48.51    5.37
   3   8   1   40.36    3.78
   3   8   1   42.76    4.14
   3   8   1   43.43    5.28
   3   9  -5   80.05    4.74
   3   9  -4   46.90    3.93
   3   9  -3   40.76    4.05
   3   9  -2   48.17    3.95
   3   9  -2   47.33    4.60
   3   9  -1   82.33    6.66
   3   9  -1   74.76    5.14
  -4   9   1    7.14    3.38
  -4   9   1   17.23    4.82
  -4   9   0   -0.10    2.24
  -4   9  -1   -1.98    2.28
   4  -9   2    1.34    2.53
  -4   9  -2   -2.42    2.40
  -4   9  -3    5.70    2.32
   4  -9   3    5.01    2.49
  -4   8   3   88.63    7.75
  -4   8   3  102.06    9.61
  -4   8   3   89.76    7.58
  -4   8   2   37.48    5.03
  -4   8   2   37.83    5.58
  -4   8   1    4.91    2.26
  -4   8   0   83.37    7.42
  -4   8  -1  249.77   12.76
   4  -8   2   80.80    7.10
  -4   8  -2   81.39    6.89
  -4   8  -3    8.90    2.28
   4  -8   3   12.95    3.09
   4  -8   4   61.33    6.52
  -4   8  -4   57.80    5.60
   4  -8   5  114.35    9.48
  -4   8  -5  112.95    7.92
  -4   7   4   69.16    5.83
  -4   7   4   72.21    8.08
  -4   7   4   81.70    6.69
  -4   7   3   98.66    8.59
  -4   7   3   98.74    6.93
  -4   7   3  103.34    7.31
  -4   7   2   48.11    5.20
  -4   7   2   49.82    5.70
  -4   7   1   24.71    3.95
  -4   7   0   46.04    5.01
  -4   7  -1   55.31    5.31
   4  -7   1   53.89    5.29
   4  -7   2   20.18    3.45
  -4   7  -2   23.79    3.57
  -4   7  -3   31.31    3.88
   4  -7   3   31.88    4.30
  -4   7  -4   71.17    5.81
   4  -7   4   77.29    6.96
  -4   7  -5   70.40    5.77
   4  -7   5   78.50    7.31
  -4   6   5    0.54    1.76
  -4   6   5   -1.44    2.78
  -4   6   5    0.52    2.07
  -4   6   4    7.21    3.03
  -4   6   4    1.57    1.75
  -4   6   4    8.61    2.21
  -4   6   3    1.38    1.59
  -4   6   3    0.31    1.78
  -4   6   3    5.93    1.90
  -4   6   2   15.67    2.69
  -4   6   2   13.26    2.94
  -4   6   1    1.86    1.48
  -4   6   0  134.49    8.27
   4  -6   0  139.67    8.08
   4  -6   1  132.65    7.87
  -4   6  -1  126.26    7.79
  -4   6  -2    2.74    1.78
   4  -6   2   -1.71    1.59
  -4   6  -3    8.42    2.23
   4  -6   3    4.47    1.94
   4  -6   4   11.84    2.42
  -4   6  -4   10.11    2.28
   4  -6   5   18.84    3.74
  -4   6  -5   18.95    3.03
  -4   6  -6    4.28    2.17
   4  -6   6   14.94    4.32
  -4   5   6   63.38    5.87
  -4   5   6   58.37    5.10
  -4   5   5  141.88    8.29
  -4   5   5  131.89    7.17
  -4   5   4  164.13   10.13
  -4   5   4  159.84    7.67
  -4   5   4  164.21    8.67
  -4   5   3  112.78    6.23
  -4   5   3  106.91    7.65
  -4   5   2   97.45    6.75
  -4   5   2   98.43    5.91
  -4   5   1  100.54    6.62
  -4   5   0  107.70    6.56
   4  -5   0  102.19    6.45
  -4   5  -1  110.61    6.58
   4  -5   1   99.43    6.29
   4  -5   2  120.20    7.10
  -4   5  -2  122.37    6.83
   4  -5   3  124.15    7.60
  -4   5  -3  127.65    6.98
   4  -5   4  154.35    9.15
  -4   5  -4  159.51    7.94
  -4   5  -5  182.70    8.86
   4  -5   5  185.12   10.72
   4  -5   6   99.48    8.23
  -4   5  -6   82.60    6.20
  -4   4   6   15.19    2.90
  -4   4   6   14.69    2.51
  -4   4   5   36.51    3.93
  -4   4   5   36.26    3.43
  -4   4   4  168.64    7.40
  -4   4   4  163.40    8.19
  -4   4   3  249.61   11.47
  -4   4   3  274.40    9.80
  -4   4   2   98.45    5.41
  -4   4   2   90.58    6.08
  -4   4   1    8.61    1.88
  -4   4   0    7.48    1.76
   4  -4   0    8.19    1.76
   4  -4   1    5.89    1.42
  -4   4  -1    6.91    1.76
   4  -4   2   88.70    5.66
  -4   4  -2   87.23    5.29
   4  -4   3  237.72   10.44
  -4   4  -3  229.86    9.36
  -4   4  -4  129.58    6.91
   4  -4   4  121.26    7.75
   4  -4   5   13.75    2.99
  -4   4  -5   12.95    2.70
   4  -4   6   11.57    2.97
  -4   4  -6    4.62    1.94
  -4   3   7   10.44    2.53
  -4   3   6  157.69    8.23
  -4   3   6  153.06    7.48
   4  -3  -6  145.56    8.92
  -4   3   5  140.63    7.25
  -4   3   5  146.91    6.81
  -4   3   4   11.05    1.90
  -4   3   4    9.92    1.61
  -4   3   3   79.40    4.35
  -4   3   2  332.03   11.86
  -4   3   2  337.57   10.53
   4  -3  -1   29.83    2.90
  -4   3   1   32.04    3.03
   4  -3   0    0.02    0.82
  -4   3   0    1.25    0.90
   4  -3   1  239.45    9.11
  -4   3  -1  246.83    9.02
  -4   3  -2  315.01   10.59
   4  -3   2  315.57   11.32
   4  -3   3   59.64    4.62
  -4   3  -3   55.65    3.97
  -4   3  -4  119.61    6.39
   4  -3   4  122.77    7.35
  -4   3  -5  236.01   10.03
   4  -3   5  255.22   11.97
  -4   3  -6   68.93    5.62
   4  -3   6   77.69    6.69
  -4   3  -6   59.22    4.74
   4  -2  -7  109.33    8.27
  -4   2   7  103.49    6.87
  -4   2   6  243.78   10.13
   4  -2  -6  250.67   11.38
  -4   2   6  232.18    9.57
   4  -2  -5  384.61   13.68
  -4   2   5  380.60   12.05
  -4   2   5  372.89   12.53
   4  -2  -4  709.67   19.62
  -4   2   4  669.38   17.84
  -4   2   4  709.00   18.80
   4  -2  -3 1171.68   28.87
  -4   2   3 1229.06   27.82
  -4   2   2  614.52   17.07
  -4   2   2  630.14   15.79
   4  -2  -1   73.43    4.12
  -4   2   1   75.49    4.18
   4  -2   0   83.45    4.37
  -4   2   0   85.44    4.47
  -4   2  -1  616.92   16.25
   4  -2   1  619.33   16.75
   4  -2   2 1115.80   27.68
  -4   2  -2 1127.25   26.72
  -4   2  -3  654.11   17.96
   4  -2   3  672.89   19.24
  -4   2  -4  326.27   11.63
   4  -2   4  336.59   12.85
  -4   2  -5  177.29    8.77
  -4   2  -5  178.41    7.58
   4  -2   5  193.31    9.98
  -4   2  -6   92.81    6.71
   4  -2   6  100.94    7.69
  -4   2  -6   88.09    5.39
  -4   1   8    2.07    1.69
   4  -1  -8    0.79    1.96
  -4   1   7   -0.02    1.21
   4  -1  -7    0.42    1.52
   4  -1  -6    4.74    1.59
  -4   1   6    4.66    1.40
  -4   1   5   17.42    2.11
   4  -1  -5   17.19    2.40
  -4   1   5   17.94    2.17
  -4   1   4    2.47    0.98
   4  -1  -4    4.76    1.23
  -4   1   4    3.41    0.96
  -4   1   3    8.42    1.27
   4  -1  -3    6.66    1.15
  -4   1   3    6.43    1.09
  -4   1   2    0.79    0.58
   4  -1  -2    0.13    0.48
  -4   1   2    0.40    0.52
  -4   1   1  102.04    4.30
   4  -1  -1   92.81    4.11
  -4   1   1   85.81    3.51
   4  -1   0   35.72    2.38
  -4   1   0   32.48    2.23
  -4   1  -1   -0.21    0.63
   4  -1   1    1.21    0.69
   4  -1   2   24.82    2.44
  -4   1  -2   23.14    2.09
  -4   1  -3  104.43    5.28
   4  -1   3  116.96    6.12
  -4   1  -4   56.86    4.22
  -4   1  -4   58.05    3.47
   4  -1   4   63.98    5.01
   4  -1   5    9.17    2.19
  -4   1  -5    6.33    1.34
  -4   1  -5    8.59    2.13
   4  -1   6    9.04    2.88
  -4   1  -6    7.27    1.67
  -4   1  -6    5.08    1.96
  -4   0   8  143.24    8.38
   4   0  -8  176.39    9.57
  -4   0   7   69.54    5.06
   4   0  -7   75.20    5.66
  -4   0   6  366.84   12.37
   4   0  -6  412.98   13.49
  -4   0   5 1412.80   33.63
   4   0  -5 1532.83   34.74
   4   0  -4 1703.00   37.41
  -4   0   4 1664.79   37.00
  -4   0   4 1618.44   36.47
  -4   0   3  689.28   16.67
   4   0  -3  706.35   17.07
  -4   0   3  696.43   16.59
  -4   0   2  501.18   12.32
   4   0  -2  492.92   12.05
  -4   0   2  486.51   11.82
  -4   0   1 1052.84   23.08
   4   0  -1 1036.65   22.41
   4   0  -1 1033.73   23.10
  -4   0   1 1069.63   22.29
   4   0   0  455.24   11.66
  -4   0   0  472.29   11.43
  -4   0  -1  661.90   16.08
   4   0   1  658.87   16.52
  -4   0  -2 1580.02   35.68
   4   0   2 1610.77   36.41
  -4   0  -3 1355.05   33.34
   4   0   3 1428.37   34.13
  -4   0  -3 1442.09   31.10
   4   0   4  377.99   13.43
  -4   0  -4  380.69   10.92
   4   0   5   70.52    5.89
  -4   0  -5   77.16    4.45
  -4   0  -5   69.96    5.56
   4   0   6  165.00   10.09
  -4   0  -6  160.66    7.58
  -4   0  -6  148.31    9.40
   4   1  -8    7.23    2.51
  -4  -1   8    5.72    1.92
   4   1  -7    8.38    2.28
   4   1  -7    7.62    2.13
  -4  -1   7    6.52    1.71
  -4  -1   6   91.22    4.93
   4   1  -6   92.50    5.37
   4   1  -6   87.30    5.39
  -4  -1   5  156.52    6.04
   4   1  -5  151.09    6.48
   4   1  -5  157.74    6.71
  -4  -1   4   39.67    2.36
   4   1  -4   38.96    2.51
   4   1  -4   40.86    2.82
  -4  -1   3    1.50    0.42
   4   1  -3    1.67    0.58
   4   1  -2   52.98    2.34
  -4  -1   2   53.27    2.03
  -4  -1   1  112.09    3.15
   4   1  -1  106.35    3.05
   4   1  -1  116.31    3.40
  -4  -1   0    2.65    0.58
   4   1   0    2.21    0.58
  -4  -1  -1    1.36    0.31
  -4  -1  -1    2.24    0.65
   4   1   1    2.51    0.86
  -4  -1  -2   13.64    1.75
   4   1   2   15.60    1.90
  -4  -1  -2   16.98    1.27
  -4  -1  -3   36.41    3.28
  -4  -1  -3   41.34    2.53
   4   1   3   39.79    3.49
  -4  -1  -4    1.21    1.25
  -4  -1  -4    4.35    1.13
   4   1   4    4.53    1.69
  -4  -1  -5    1.15    1.11
  -4  -1  -5    0.36    1.53
   4   1   5   -1.30    1.76
  -4  -1  -6   -0.71    2.03
  -4  -1  -6    5.14    2.05
   4   1   6    1.65    2.05
  -4  -2   8   91.43    6.37
   4   2  -8   96.49    6.71
  -4  -2   7  161.97    7.87
   4   2  -7  156.63    8.21
  -4  -2   6  299.24   10.32
   4   2  -6  294.22   10.59
   4   2  -6  321.51   11.13
   4   2  -5  632.95   16.65
   4   2  -5  673.39   17.53
  -4  -2   5  632.59   16.36
   4   2  -4 1113.48   24.90
  -4  -2   4 1115.65   24.71
   4   2  -4 1128.12   26.26
  -4  -2   3  598.52   13.04
   4   2  -3  592.63   13.16
   4   2  -1   67.81    2.24
  -4  -2   1   65.09    2.28
  -4  -2   0  585.30   14.04
   4   2   0  581.68   13.81
   4   2   1 1102.47   25.55
  -4  -2  -1 1124.18   26.01
   4   2   2  658.45   17.53
  -4  -2  -2  649.15   17.96
  -4  -2  -3  377.16   10.88
   4   2   3  376.44   12.62
  -4  -2  -3  360.47   12.99
   4   2   4  217.62    9.90
  -4  -2  -4  212.99   10.42
  -4  -2  -4  226.86    8.54
  -4  -2  -5  109.38    6.33
   4   2   5   97.05    6.85
  -4  -2  -5   96.93    7.54
  -4  -3   8   85.73    6.27
   4   3  -8   82.33    6.16
   4   3  -7  260.13   10.28
  -4  -3   7  269.26   10.42
   4   3  -7  266.84   10.74
  -4  -3   6  126.36    5.93
   4   3  -6  118.76    5.66
   4   3  -6  135.70    6.66
  -4  -3   5   80.28    3.93
   4   3  -5   75.64    3.68
  -4  -3   4  375.07    9.65
   4   3  -4  362.30    9.19
  -4  -3   3  237.45    5.74
   4   3  -3  221.76    5.29
   4   3  -1   41.05    1.88
   4   3   0  344.61    9.32
  -4  -3   0  341.98    9.84
   4   3   1   96.97    4.51
   4   3   1   95.42    3.13
  -4  -3  -1   98.95    5.01
  -4  -3  -2   19.18    2.47
   4   3   2   18.88    2.23
   4   3   2   20.18    1.44
   4   3   3  147.08    7.21
  -4  -3  -3  147.19    8.04
   4   3   4  141.52    7.90
  -4  -3  -4  133.23    8.46
  -4  -3  -5    1.17    2.00
   4   3   5    4.51    2.47
   4   4  -8    1.71    1.46
  -4  -4   8    3.47    2.07
   4   4  -8    2.07    1.71
  -4  -4   7    4.91    1.75
   4   4  -7    4.70    1.76
   4   4  -7    2.55    1.67
  -4  -4   6  118.88    5.89
   4   4  -6  111.51    5.22
  -4  -4   5  230.74    7.88
   4   4  -5  233.58    7.21
  -4  -4   4   70.71    3.24
   4   4  -4   65.76    2.67
   4   4  -3    3.97    0.56
   4   4  -2    5.39    0.71
   4   4  -2    5.03    0.82
   4   4  -1    2.19    0.67
   4   4   0   71.59    3.66
   4   4   1  246.03    6.93
   4   4   1  232.29    8.40
   4   4   2  136.68    6.52
   4   4   2  139.10    4.78
   4   4   3   27.51    3.18
   4   4   4   10.57    2.44
   4   5  -8   88.09    5.74
  -4  -5   8   99.35    6.87
  -4  -5   7  171.31    8.23
   4   5  -7  154.16    6.79
   4   5  -6  155.33    6.06
  -4  -5   6  164.04    7.25
   4   5  -5  148.96    5.14
  -4  -5   5  157.57    6.29
  -4  -5   4  137.87    5.12
   4   5  -4  135.97    4.37
   4   5  -3  101.19    3.74
   4   5  -2  101.61    3.89
   4   5  -2  103.95    4.49
   4   5  -1  108.17    5.20
   4   5  -1  101.46    4.32
   4   5   0  104.28    4.80
   4   5   1  113.91    5.64
   4   5   1  113.80    4.64
   4   5   2  164.59    7.52
   4   5   2  145.16    5.35
   4   5   3  117.29    5.03
   4   5   3  126.59    7.12
   4   5   4   56.88    5.43
   4   6  -8   16.27    2.42
   4   6  -8   13.45    3.20
  -4  -6   8   18.32    3.26
  -4  -6   7   26.40    3.28
   4   6  -7   21.60    2.32
   4   6  -6    6.18    1.23
  -4  -6   6    3.76    1.17
  -4  -6   5    6.89    1.48
   4   6  -5    4.41    0.96
  -4  -6   4    1.46    0.86
   4   6  -4    1.40    0.75
   4   6  -3  112.59    4.83
   4   6  -2  124.44    5.77
   4   6  -2  125.25    5.06
   4   6  -1    1.86    0.81
   4   6  -1    0.15    1.06
   4   6   0    8.71    1.52
   4   6   1    4.43    1.42
   4   6   1    0.79    1.02
   4   6   2    9.36    1.86
   4   6   2    5.49    1.23
   4   6   3   -0.58    1.53
   4   6   3    1.19    0.94
   4   7  -7   61.54    3.88
  -4  -7   7   65.76    5.05
   4   7  -6   73.07    3.76
  -4  -7   6   72.99    4.76
   4   7  -5   35.97    2.42
  -4  -7   5   38.60    3.11
   4   7  -4   20.49    2.03
   4   7  -3   62.00    3.84
   4   7  -2   44.49    3.70
   4   7  -2   38.17    2.84
   4   7  -1   19.01    2.13
   4   7  -1   20.66    2.82
   4   7   0   55.32    5.12
   4   7   0   48.42    3.66
   4   7   1   95.84    5.81
   4   7   1   92.27    5.03
   4   7   2   52.39    3.51
   4   7   2   57.13    4.80
   4   8  -7   87.27    4.68
  -4  -8   7   92.58    6.06
   4   8  -6   43.09    2.99
  -4  -8   6   43.78    3.93
   4   8  -5    4.89    1.27
   4   8  -4   59.58    3.88
   4   8  -3  232.35    9.09
   4   8  -2   82.16    5.60
   4   8  -2   84.33    4.82
   4   8  -1    7.23    1.65
   4   8  -1    7.21    2.34
   4   8   0   40.15    4.76
   4   8   0   27.95    3.13
   4   8   0   38.10    4.03
   4   8   1   76.87    5.62
   4   8   1   87.07    8.00
   4   8   1   68.25    4.97
   4   9  -5    2.86    1.17
   4   9  -4   -0.19    1.21
   4   9  -3   -1.42    1.23
   4   9  -3    1.44    1.65
   4   9  -2    2.65    1.48
   4   9  -2    2.17    2.07
   4   9  -1    5.87    2.34
   4   9  -1    7.19    1.96
  -5   9   1   34.74    6.48
  -5   9   0   59.16    6.87
  -5   9  -1  126.17    9.42
   5  -9   2   45.29    5.58
  -5   9  -2   54.73    6.04
  -5   9  -3   20.60    4.11
   5  -9   3   12.18    3.82
  -5   8   3   44.37    5.70
  -5   8   3   55.80    7.75
  -5   8   3   48.28    5.66
  -5   8   2   16.77    4.35
  -5   8   2    8.88    2.88
  -5   8   1   30.31    5.20
  -5   8   0  247.62   13.20
  -5   8  -1  338.38   15.46
   5  -8   1  316.54   14.89
   5  -8   2   94.31    7.81
  -5   8  -2   90.83    7.31
  -5   8  -3    4.62    2.40
   5  -8   3    5.68    3.07
  -5   8  -4   23.21    3.76
   5  -8   4   23.44    4.62
  -5   7   4   11.26    3.82
  -5   7   4   12.80    3.20
  -5   7   4   16.52    3.45
  -5   7   3   13.33    2.74
  -5   7   3   13.01    3.45
  -5   7   2    8.17    2.57
  -5   7   2    4.39    1.76
  -5   7   1    6.83    2.63
  -5   7   0   43.26    5.10
  -5   7  -1   48.27    5.29
   5  -7   1   49.30    5.20
  -5   7  -2    7.92    2.15
   5  -7   2    8.00    2.44
   5  -7   3    9.96    2.97
  -5   7  -3    7.31    2.24
  -5   7  -4   23.69    3.59
   5  -7   4   22.31    4.05
   5  -7   5   24.69    4.43
  -5   7  -5   22.35    3.55
  -5   6   5   19.18    3.59
  -5   6   5   22.12    4.91
  -5   6   5   19.24    3.13
  -5   6   4  121.41    9.44
  -5   6   4  115.02    6.98
  -5   6   4  122.60    7.85
  -5   6   3  129.78    9.21
  -5   6   3  132.15    7.58
  -5   6   2   57.57    4.95
  -5   6   2   49.78    5.28
  -5   6   1  282.49   12.87
   5  -6   0  958.30   27.62
  -5   6   0  925.31   27.64
  -5   6  -1  594.97   19.78
   5  -6   1  587.32   19.89
  -5   6  -2   80.88    6.20
   5  -6   2   83.58    6.48
  -5   6  -3   69.64    5.51
   5  -6   3   62.31    5.87
   5  -6   4  135.97    9.11
  -5   6  -4  132.65    7.77
   5  -6   5   27.76    4.55
  -5   6  -5   26.78    3.66
  -5   5   6   62.06    5.14
  -5   5   6   71.92    6.08
  -5   5   6   62.17    7.25
  -5   5   5   15.77    3.11
  -5   5   5   11.72    2.34
  -5   5   5   13.60    4.03
  -5   5   4   57.07    4.58
  -5   5   4   70.98    5.60
  -5   5   4   61.66    6.16
  -5   5   3    4.99    1.40
  -5   5   3    7.92    2.51
  -5   5   2   43.45    4.01
  -5   5   2   48.42    4.83
  -5   5   1   17.78    2.97
   5  -5   0  175.03    8.92
  -5   5   0  176.10    8.96
   5  -5   1    5.66    1.55
  -5   5  -1    2.15    1.69
   5  -5   2   54.81    4.93
  -5   5  -2   56.30    4.80
  -5   5  -3    3.99    1.73
   5  -5   3    5.33    1.76
  -5   5  -4   35.57    3.89
   5  -5   4   34.80    4.57
  -5   5  -5   40.07    4.18
   5  -5   5   40.44    5.41
   5  -5   6   97.68    8.92
  -5   5  -6   79.67    6.58
  -5   4   6  222.81    9.59
  -5   4   6  214.16   10.44
  -5   4   5   45.73    4.26
  -5   4   5   43.39    3.76
  -5   4   4    2.40    1.36
  -5   4   4    2.21    1.75
  -5   4   4    0.19    1.13
  -5   4   3  271.35   11.87
  -5   4   3  265.56    9.90
  -5   4   2  984.09   25.28
  -5   4   2  951.88   26.78
  -5   4   1  455.24   15.35
   5  -4  -1  447.80   15.06
  -5   4   0  275.72   10.99
   5  -4   0  274.49   10.82
   5  -4   1  910.61   24.98
  -5   4  -1  907.66   24.57
   5  -4   2  570.63   18.36
  -5   4  -2  582.91   17.63
   5  -4   3   19.30    2.86
  -5   4  -3   17.71    2.47
  -5   4  -4    3.22    1.38
   5  -4   4    2.32    1.55
  -5   4  -5  105.09    6.73
   5  -4   5  114.06    8.42
  -5   4  -6  110.71    7.39
   5  -4   6  105.07    8.67
  -5   3   7   16.06    2.92
  -5   3   7   22.04    3.34
   5  -3  -7   15.35    3.63
  -5   3   6    2.97    1.30
  -5   3   6    3.45    1.44
   5  -3  -6    1.46    1.78
  -5   3   5   -0.15    1.13
  -5   3   5    0.17    0.90
  -5   3   4   30.50    3.09
  -5   3   4   25.09    2.51
  -5   3   3  134.88    7.35
  -5   3   3  131.90    5.93
  -5   3   2  338.30   10.86
  -5   3   2  342.90   12.14
   5  -3  -1  260.68    9.82
  -5   3   1  255.08    9.76
  -5   3   0  233.31    9.13
   5  -3   0  233.23    9.11
   5  -3   1  259.13   10.01
  -5   3  -1  259.05    9.73
  -5   3  -2   89.13    5.24
   5  -3   2   90.66    5.76
   5  -3   3   21.50    3.05
  -5   3  -3   22.20    2.67
  -5   3  -4   -0.75    1.04
   5  -3   4    1.17    1.63
  -5   3  -5    2.70    1.65
   5  -3   5    3.57    2.21
  -5   3  -6    3.88    1.82
  -5   3  -6    0.29    1.90
   5  -3   6    3.97    2.65
  -5   2   7   72.82    5.52
   5  -2  -7   70.71    6.29
  -5   2   6   75.68    5.12
  -5   2   6   72.80    4.80
   5  -2  -6   71.94    5.81
  -5   2   5    0.73    1.07
   5  -2  -5   -0.35    1.34
  -5   2   5    1.23    0.96
  -5   2   4   16.86    2.11
   5  -2  -4   14.91    2.17
  -5   2   4   18.51    2.05
   5  -2  -3  364.58   11.84
  -5   2   3  379.83   11.11
  -5   2   3  378.49   12.62
  -5   2   2  442.37   12.32
  -5   2   2  448.32   13.64
  -5   2   1  101.96    5.12
   5  -2  -1   97.59    5.03
   5  -2   0  279.29    9.57
  -5   2   0  284.39    9.53
   5  -2   1  590.10   16.90
  -5   2  -1  605.23   16.38
  -5   2  -2  117.77    5.62
   5  -2   2  114.87    6.22
   5  -2   3   -0.25    1.23
  -5   2  -3    0.13    0.96
  -5   2  -4   13.04    2.21
   5  -2   4   11.28    2.46
  -5   2  -5   89.72    6.10
   5  -2   5   78.31    6.77
  -5   2  -5   72.97    4.57
   5  -2   6   32.80    5.03
  -5   2  -6   36.14    4.35
  -5   2  -6   29.04    3.09
  -5   1   8   52.22    4.95
   5  -1  -8   57.26    5.81
  -5   1   7  101.60    6.25
   5  -1  -7   91.26    6.69
  -5   1   6   11.61    2.00
  -5   1   6   10.97    2.03
   5  -1  -6    9.80    2.23
  -5   1   5    2.36    0.86
   5  -1  -5    2.55    1.09
  -5   1   5    2.53    1.07
   5  -1  -4  146.12    6.52
  -5   1   4  149.32    6.02
  -5   1   4  148.04    6.14
   5  -1  -3 1298.64   29.45
  -5   1   3 1232.91   28.43
  -5   1   2  915.41   20.68
   5  -1  -2  877.02   21.06
  -5   1   2  877.31   21.83
   5  -1  -1   87.96    4.28
  -5   1   1   88.61    4.35
  -5   1   1   95.17    3.74
   5  -1   0  932.00   22.66
  -5   1   0  942.86   22.25
  -5   1  -1 1100.74   25.94
   5  -1   1 1117.80   26.72
  -5   1  -2  116.54    5.41
   5  -1   2  109.73    5.77
   5  -1   3   -0.65    1.19
  -5   1  -3    0.92    0.84
   5  -1   4    4.41    1.86
  -5   1  -4    5.91    1.67
  -5   1  -4    4.70    1.19
   5  -1   5   46.79    5.26
  -5   1  -5   53.60    4.93
  -5   1  -5   44.93    3.51
   5  -1   6   42.51    5.62
  -5   1  -6   42.87    4.85
  -5   1  -6   41.21    3.74
  -5   0   8    1.07    1.38
   5   0  -8    0.75    1.78
  -5   0   7    0.33    1.00
   5   0  -7    0.23    1.34
   5   0  -6    1.84    1.21
  -5   0   6    2.24    1.11
  -5   0   5    3.05    1.11
   5   0  -5    2.38    1.23
  -5   0   5    2.11    1.04
  -5   0   4    0.71    0.50
   5   0  -4   -0.48    0.82
  -5   0   4    1.44    0.73
  -5   0   3   12.30    1.38
   5   0  -3   11.28    1.32
   5   0  -2    1.32    0.52
  -5   0   2    1.13    0.56
  -5   0   2    2.24    0.59
   5   0  -2    0.65    0.50
   5   0  -1    0.50    0.42
  -5   0   1    0.31    0.35
  -5   0   1    0.23    0.42
   5   0   0   12.70    1.46
  -5   0   0   12.09    1.38
   5   0   1    0.77    0.65
  -5   0  -1    0.65    0.58
   5   0   2   -0.82    1.02
  -5   0  -2   -0.38    0.81
   5   0   3   -0.81    0.92
  -5   0  -3   -1.21    1.06
  -5   0  -3   -1.29    0.82
   5   0   4    0.88    1.13
  -5   0  -4   -0.77    1.40
  -5   0  -4   -1.07    0.94
   5   0   5   -0.06    1.50
  -5   0  -5   -0.25    1.44
  -5   0  -5   -1.63    1.11
  -5   0  -6   15.17    4.26
  -5   0  -6   19.07    3.18
  -5  -1   8   64.42    5.10
   5   1  -8   57.13    5.16
   5   1  -7   35.57    3.78
  -5  -1   7   36.74    3.40
  -5  -1   6    1.07    0.71
   5   1  -6    1.06    1.11
  -5  -1   5    7.06    1.25
   5   1  -5    6.62    1.48
  -5  -1   4  550.24   13.08
   5   1  -4  486.64   14.02
  -5  -1   3 1495.32   30.98
   5   1  -3 1417.38   32.06
  -5  -1   2  232.14    6.14
   5   1  -2  241.06    6.12
  -5  -1   2  222.01    6.35
   5   1  -2  230.62    6.37
  -5  -1   1  254.39    6.56
   5   1  -1  249.40    6.08
   5   1  -1  252.76    6.89
  -5  -1   0 1445.39   30.41
   5   1   0 1348.30   30.71
  -5  -1  -1  533.89   13.60
  -5  -1  -1  502.14   10.80
   5   1   1  510.20   13.85
  -5  -1  -2    5.74    1.29
   5   1   2    6.41    1.29
  -5  -1  -2    8.75    0.88
  -5  -1  -3    0.29    0.84
  -5  -1  -3    0.54    0.61
   5   1   3    1.59    1.09
  -5  -1  -4   41.11    4.16
  -5  -1  -4   37.87    2.88
   5   1   4   38.27    4.12
  -5  -1  -5   68.70    6.02
  -5  -1  -5   64.99    4.22
   5   1   5   71.32    6.27
  -5  -2   8   79.11    5.66
   5   2  -8   81.28    6.00
  -5  -2   7   55.94    4.16
   5   2  -7   60.58    4.89
   5   2  -7   54.42    4.35
   5   2  -6    0.17    0.94
   5   2  -6    0.21    1.00
  -5  -2   6    0.38    0.77
   5   2  -5   17.02    1.80
  -5  -2   5   19.36    1.76
   5   2  -5   16.61    2.05
  -5  -2   4  436.34   10.70
   5   2  -4  457.04   12.43
  -5  -2   3  570.11   12.22
   5   2  -3  598.87   14.33
  -5  -2   1  299.38    7.42
   5   2  -1  300.03    7.54
   5   2   0  573.70   14.16
  -5  -2   0  568.92   14.04
   5   2   1  115.93    5.12
  -5  -2  -1  105.82    4.93
  -5  -2  -2   -0.46    0.94
   5   2   2   -1.36    1.00
  -5  -2  -3   18.22    2.55
   5   2   3   21.56    2.82
  -5  -2  -4   91.56    6.62
  -5  -2  -4   90.05    4.72
   5   2   4   91.81    6.39
  -5  -2  -5   23.96    3.99
   5   2   5   26.53    4.09
   5   3  -8    2.69    1.71
   5   3  -8    0.90    1.61
  -5  -3   8   -1.17    1.80
   5   3  -7    3.43    1.32
   5   3  -7    3.09    1.52
  -5  -3   7    1.96    1.09
   5   3  -6    4.80    1.21
   5   3  -6    3.24    1.34
  -5  -3   6    5.87    1.32
  -5  -3   5   30.25    2.15
   5   3  -5   29.73    2.88
   5   3  -5   29.81    2.23
  -5  -3   4   96.28    3.36
   5   3  -4  104.15    3.40
   5   3  -1  253.32    6.73
   5   3   0  163.96    5.62
   5   3   0  152.57    4.16
  -5  -3   0  164.50    6.08
   5   3   1   50.97    3.36
  -5  -3  -1   55.31    3.78
   5   3   2    4.99    1.44
  -5  -3  -2    5.85    1.67
  -5  -3  -3   -0.19    1.30
   5   3   3    0.13    1.17
  -5  -3  -4    6.35    2.44
   5   3   4    3.89    1.84
  -5  -4   8  147.65    7.96
   5   4  -8  160.91    8.52
   5   4  -8  148.86    7.63
   5   4  -7   32.21    2.92
  -5  -4   7   31.50    3.07
   5   4  -7   28.97    3.59
   5   4  -6    2.21    0.98
  -5  -4   6    1.27    0.84
  -5  -4   5  244.28    7.67
   5   4  -5  254.20    7.16
  -5  -4   4  966.90   20.81
   5   4  -4  955.70   20.22
   5   4  -2  306.67    7.23
   5   4  -2  293.74    7.83
   5   4  -1  926.75   20.83
   5   4   0  640.21   16.17
   5   4   1   23.71    1.44
   5   4   1   27.18    2.53
   5   4   2    2.26    1.17
   5   4   3  142.23    7.58
   5   4   4  146.29    8.56
   5   5  -8  125.61    7.67
  -5  -5   8  103.49    6.66
   5   5  -8  112.66    6.27
   5   5  -7    2.34    1.17
  -5  -5   7   -1.63    1.21
  -5  -5   6   38.67    3.03
   5   5  -6   40.71    2.65
   5   5  -5   51.99    2.42
  -5  -5   5   49.74    2.86
   5   5  -4   65.19    2.19
   5   5  -3   76.66    2.74
   5   5  -3   80.07    2.72
   5   5  -2   80.90    3.78
   5   5  -2   86.33    3.22
   5   5  -1   38.48    2.49
   5   5   0   21.43    2.21
   5   5   1   52.89    3.76
   5   5   1   48.32    2.53
   5   5   2    4.78    1.59
   5   5   2    2.80    0.79
   5   5   3   77.98    5.76
   5   6  -8    4.22    1.65
  -5  -6   8    2.23    1.96
   5   6  -8    2.95    2.23
  -5  -6   7  108.35    6.10
   5   6  -7  100.48    4.82
   5   6  -6  142.86    5.20
  -5  -6   6  150.24    6.39
   5   6  -5   43.72    2.13
  -5  -6   5   47.40    2.78
   5   6  -4  274.96    7.10
   5   6  -3  966.75   21.33
   5   6  -3  952.91   22.00
   5   6  -2  639.73   16.86
   5   6  -2  632.76   15.54
   5   6  -1   93.15    4.37
   5   6  -1   94.23    5.39
   5   6   0   74.35    4.34
   5   6   0   77.58    4.22
   5   6   1  153.35    7.08
   5   6   1  138.98    5.37
   5   6   2   42.55    3.93
   5   6   2   31.29    2.26
   5   7  -8   28.85    3.15
  -5  -7   8   31.13    4.24
   5   7  -7   24.17    2.26
  -5  -7   7   24.48    2.82
   5   7  -6   24.78    1.86
  -5  -7   6   24.71    2.51
   5   7  -5   14.06    1.25
   5   7  -4   38.14    2.34
   5   7  -3   83.66    3.74
   5   7  -3   81.70    4.22
   5   7  -2   30.44    2.94
   5   7  -2   34.01    2.47
   5   7  -1    7.31    1.98
   5   7  -1    7.63    1.44
   5   7   0   13.41    2.11
   5   7   0   12.60    2.07
   5   7   0   13.35    2.76
   5   7   1   15.65    2.38
   5   7   1   13.12    1.71
   5   8  -7   25.74    2.21
  -5  -8   7   32.96    3.18
   5   8  -6   11.34    1.40
   5   8  -5   22.56    1.73
   5   8  -4  188.04    6.79
   5   8  -3  326.62    9.90
   5   8  -3  335.11   10.97
   5   8  -2  104.30    6.02
   5   8  -2   93.21    4.76
   5   8  -1   12.01    1.88
   5   8  -1   14.46    2.80
   5   8   0   24.61    2.84
   5   8   0   23.52    2.92
   5   8   0   29.37    4.12
   5   9  -5   25.05    2.03
   5   9  -4  102.13    5.12
   5   9  -4  107.18    4.78
   5   9  -3  104.01    5.08
   5   9  -3  113.51    6.14
   5   9  -2   20.66    2.46
   5   9  -2   25.21    3.36
  -6   9   0    2.15    2.69
  -6   9  -1   15.23    4.03
  -6   9  -2    3.66    2.61
   6  -9   2    0.23    2.59
  -6   8   3   85.29    9.34
  -6   8   3   73.05    7.21
  -6   8   2   57.15    7.00
  -6   8   2   62.65    6.83
  -6   8   1   29.12    4.95
  -6   8   0   18.97    3.91
   6  -8   1   17.46    3.89
  -6   8  -1   19.57    3.99
   6  -8   2   37.77    5.31
  -6   8  -2   35.12    4.95
  -6   8  -3   81.87    7.27
   6  -8   3   84.62    7.75
  -6   8  -4  112.45    8.33
   6  -8   4  111.90    9.42
  -6   7   4  243.55   11.59
  -6   7   4  243.80   12.62
  -6   7   4  234.79   14.60
  -6   7   3  304.92   13.77
  -6   7   3  323.80   16.13
  -6   7   2   88.24    7.14
  -6   7   2   86.54    7.87
  -6   7   1   11.03    2.88
  -6   7   0   36.37    4.89
   6  -7   0   27.76    4.16
   6  -7   1   13.43    3.15
  -6   7  -1   14.98    3.36
  -6   7  -2   26.68    3.89
   6  -7   2   24.90    4.05
  -6   7  -3  202.08   10.69
   6  -7   3  193.68   11.47
  -6   7  -4  297.04   13.22
   6  -7   4  304.44   15.27
  -6   6   5    6.08    2.53
  -6   6   5    6.73    2.32
  -6   6   5    8.88    3.93
  -6   6   4   12.83    2.97
  -6   6   4   12.70    3.45
  -6   6   4   14.31    2.82
  -6   6   3   17.15    3.11
  -6   6   3   11.45    3.53
  -6   6   2  105.30    7.14
  -6   6   2   94.71    7.71
  -6   6   1    7.14    2.46
  -6   6   0   16.88    3.32
   6  -6   0   14.83    3.07
  -6   6  -1   15.50    3.05
   6  -6   1   18.26    3.34
   6  -6   2  115.08    8.08
  -6   6  -2  111.65    7.60
  -6   6  -3   29.62    3.97
   6  -6   3   25.55    4.03
   6  -6   4    0.06    2.17
  -6   6  -4    2.44    1.94
   6  -6   5   -0.73    2.84
  -6   6  -5   -0.29    1.92
  -6   5   6   65.70    5.89
  -6   5   6   59.62    7.10
  -6   5   6   53.96    4.95
  -6   5   5  213.32   12.76
  -6   5   5  216.39    9.67
  -6   5   5  218.63   10.82
  -6   5   4  422.34   17.78
  -6   5   4  426.71   14.64
  -6   5   4  431.99   15.65
  -6   5   3  351.86   15.10
  -6   5   3  351.92   13.03
  -6   5   2  170.19    8.42
  -6   5   2  168.45    9.44
   6  -5  -1   52.12    4.85
  -6   5   1   56.59    5.16
   6  -5   0   45.92    4.55
  -6   5   0   44.28    4.66
   6  -5   1   99.72    6.81
  -6   5  -1  101.60    6.79
   6  -5   2  233.38   11.22
  -6   5  -2  248.23   10.78
   6  -5   3  401.95   16.17
  -6   5  -3  421.04   15.04
   6  -5   4  367.32   16.38
  -6   5  -4  387.85   14.54
   6  -5   5  145.29   10.34
  -6   5  -5  148.40    8.57
  -6   4   6   76.31    5.68
  -6   4   6   79.28    6.16
  -6   4   5  216.62   11.93
  -6   4   5  219.11    9.27
  -6   4   5  225.77   10.36
  -6   4   4  144.34    9.09
  -6   4   4  141.25    7.08
  -6   4   3    8.44    2.26
  -6   4   3    8.38    1.78
  -6   4   2   41.38    4.28
  -6   4   2   42.41    3.70
   6  -4  -1  132.71    7.48
  -6   4   1  139.12    7.69
  -6   4   0  115.23    6.96
   6  -4   0  110.46    6.75
   6  -4   1   55.86    4.74
  -6   4  -1   58.97    4.78
  -6   4  -2   15.35    2.38
   6  -4   2   12.49    2.34
   6  -4   3   89.78    6.85
  -6   4  -3   87.13    5.85
  -6   4  -4  117.08    7.19
   6  -4   4  119.47    8.40
  -6   4  -5   33.15    4.28
   6  -4   5   40.55    5.39
  -6   3   7   44.70    4.49
  -6   3   7   49.32    4.53
  -6   3   6  165.15    7.87
  -6   3   6  160.43    8.27
  -6   3   5  117.13    6.14
  -6   3   5  119.88    6.77
  -6   3   4  171.69    7.29
  -6   3   4  164.44    8.82
  -6   3   3  526.33   17.02
  -6   3   3  495.26   14.68
  -6   3   2  213.55    8.23
  -6   3   2  214.51    9.28
   6  -3  -1   11.24    2.11
  -6   3   1    9.34    1.86
   6  -3   0   37.64    3.55
  -6   3   0   38.52    3.53
   6  -3   1  484.23   15.85
  -6   3  -1  500.99   15.27
  -6   3  -2  306.67   11.18
   6  -3   2  308.24   12.22
  -6   3  -3  166.91    7.88
   6  -3   3  157.19    8.73
  -6   3  -4  289.53   11.53
   6  -3   4  296.17   13.51
  -6   3  -5  210.54   10.01
   6  -3   5  216.12   12.05
  -6   3  -6   39.73    5.18
   6  -3   6   40.32    5.95
  -6   3  -6   33.55    4.16
   6  -2  -8   32.19    5.85
  -6   2   8   29.45    4.32
   6  -2  -7  442.79   17.97
  -6   2   7  454.66   15.44
  -6   2   7  450.18   15.79
  -6   2   6  724.15   20.22
   6  -2  -6  704.91   22.69
  -6   2   6  697.16   20.33
  -6   2   5  207.10    8.38
  -6   2   5  212.94    8.71
   6  -2  -5  206.09    9.61
  -6   2   4  114.08    6.64
   6  -2  -4  107.70    6.10
  -6   2   4  114.95    5.35
  -6   2   3  198.07    8.61
  -6   2   3  190.45    7.12
  -6   2   2   65.70    4.45
  -6   2   2   63.40    3.66
   6  -2  -2   63.11    4.26
  -6   2   1   33.84    2.99
   6  -2  -1   30.21    2.88
   6  -2   0   71.88    4.51
  -6   2   0   67.56    4.24
  -6   2  -1  164.84    7.08
   6  -2   1  168.16    7.67
  -6   2  -2   63.52    4.35
   6  -2   2   66.82    4.93
  -6   2  -3  154.52    7.37
   6  -2   3  143.49    8.15
  -6   2  -4  553.61   17.59
   6  -2   4  588.01   19.87
  -6   2  -5  344.32   13.45
   6  -2   5  350.96   15.48
  -6   2  -6   10.65    2.67
   6  -1  -8   -2.90    2.59
  -6   1   8    1.32    1.48
  -6   1   7    5.58    1.57
   6  -1  -7    6.79    2.21
  -6   1   6    8.54    1.71
   6  -1  -6    9.92    2.09
  -6   1   6    9.04    1.75
  -6   1   5   74.03    4.43
   6  -1  -5   67.62    4.78
  -6   1   5   77.81    4.45
  -6   1   4   28.54    2.42
   6  -1  -4   25.05    2.61
  -6   1   4   27.26    2.36
  -6   1   3    0.27    0.73
   6  -1  -3    0.48    0.75
  -6   1   3    0.27    0.73
   6  -1  -2   37.45    2.82
  -6   1   2   36.99    2.34
  -6   1   2   35.12    2.82
  -6   1   1   74.18    3.41
  -6   1   1   73.82    4.12
   6  -1  -1   72.30    4.07
  -6   1   0    4.78    1.06
   6  -1   0    5.26    1.29
   6  -1   1    6.96    1.48
  -6   1  -1    9.96    1.55
  -6   1  -2   80.38    4.68
   6  -1   2   84.43    5.31
  -6   1  -3  100.89    5.66
   6  -1   3  113.64    6.73
  -6   1  -4   41.76    3.93
   6  -1   4   50.43    5.12
  -6   1  -4   46.31    3.11
   6  -1   5    6.96    2.59
  -6   1  -5    6.22    2.38
  -6   1  -5    5.76    1.53
  -6   0   8  124.17    7.23
   6   0  -8  147.08    8.82
  -6   0   7  746.10   21.24
   6   0  -7  815.25   23.54
  -6   0   6  805.26   21.41
   6   0  -6  856.31   23.23
   6   0  -5  263.94    9.61
  -6   0   5  252.22    9.07
  -6   0   5  240.54    8.36
  -6   0   4  144.01    5.70
  -6   0   4  137.54    5.43
   6   0  -4  141.30    6.12
  -6   0   3  109.82    4.97
   6   0  -3  103.86    4.64
  -6   0   3  112.43    4.55
   6   0  -2  175.05    5.68
  -6   0   2  170.71    6.08
  -6   0   2  175.39    5.43
   6   0  -2  161.10    5.99
   6   0  -1  186.17    6.56
  -6   0   1  193.29    5.41
  -6   0   1  190.38    6.33
  -6   0   0  112.78    4.60
   6   0   0  111.67    5.12
  -6   0  -1  113.30    5.06
   6   0   1  115.73    5.58
  -6   0  -2  224.35    8.38
   6   0   2  229.84    9.25
  -6   0  -3  738.83   20.79
   6   0   3  788.03   22.44
  -6   0  -3  744.30   17.73
  -6   0  -4  676.85   20.74
   6   0   4  706.04   22.10
  -6   0  -4  680.38   17.30
   6   0   5  113.62    8.06
  -6   0  -5  105.26    5.31
  -6   0  -5   92.44    6.87
  -6  -1   8   15.90    2.53
   6   1  -8   16.29    2.97
  -6  -1   7   91.52    5.26
   6   1  -7   94.71    6.14
  -6  -1   6  168.93    6.71
   6   1  -6  162.81    7.63
  -6  -1   5   85.83    4.01
   6   1  -5   90.18    4.80
  -6  -1   4    8.81    1.04
   6   1  -4    7.25    1.25
  -6  -1   3    7.52    0.96
   6   1  -3    6.85    1.00
  -6  -1   3    6.66    0.96
   6   1  -2   77.35    3.07
  -6  -1   2   71.40    2.97
   6   1  -2   79.57    3.15
  -6  -1   2   78.59    3.03
  -6  -1   1   31.25    1.36
  -6  -1   1   31.35    1.86
   6   1  -1   30.39    2.07
   6   1   0    1.38    0.84
  -6  -1   0    0.10    0.54
   6   1   1   29.91    2.67
  -6  -1  -1   24.48    2.21
  -6  -1  -2   86.77    4.95
   6   1   2   89.41    5.22
  -6  -1  -2   90.78    3.13
  -6  -1  -3   26.61    3.17
  -6  -1  -3   28.24    2.00
   6   1   3   26.88    3.24
  -6  -1  -4   -2.42    1.59
  -6  -1  -4    1.96    1.07
   6   1   4    0.19    1.42
   6   1   5    3.45    2.07
  -6  -1  -5   -2.44    2.44
  -6  -1  -5    0.48    1.46
   6   2  -9   37.56    4.89
  -6  -2   9   19.76    3.64
  -6  -2   8  372.33   13.56
   6   2  -8  405.80   14.91
  -6  -2   7  556.57   16.59
   6   2  -7  615.67   18.32
   6   2  -6  129.01    6.64
  -6  -2   6  117.08    5.22
  -6  -2   5   59.85    3.01
   6   2  -5   57.65    3.95
  -6  -2   4  160.72    4.70
   6   2  -4  167.03    6.20
   6   2  -3   59.05    3.01
  -6  -2   3   60.91    1.73
  -6  -2   3   57.40    2.00
   6   2  -2   27.76    1.61
  -6  -2   2   30.66    1.21
   6   2  -2   30.29    1.52
  -6  -2   1   67.30    2.74
   6   2  -1   65.91    2.01
   6   2  -1   60.08    2.92
  -6  -2   0  167.62    5.89
   6   2   0  164.17    6.02
  -6  -2  -1   65.30    3.97
   6   2   1   71.52    4.22
   6   2   2  170.62    7.71
  -6  -2  -2  162.56    7.48
   6   2   3  634.60   19.43
  -6  -2  -3  606.92   19.36
   6   2   4  380.37   14.92
  -6  -2  -4  371.93   15.17
   6   3  -9   31.67    4.41
  -6  -3   9   31.54    3.99
  -6  -3   8  264.14   10.84
   6   3  -8  280.12   11.97
  -6  -3   7  340.35   11.47
   6   3  -7  357.67   12.89
  -6  -3   6  171.02    6.45
   6   3  -6  176.14    7.77
  -6  -3   5  310.08    8.50
   6   3  -5  318.14   10.45
   6   3  -4  416.51   11.78
  -6  -3   4  405.61    9.13
   6   3  -2    2.76    0.46
   6   3  -1  222.18    6.48
  -6  -3   1  216.77    6.60
   6   3   0  467.06   12.45
  -6  -3   0  444.29   12.72
   6   3   1  168.05    6.89
  -6  -3  -1  160.51    7.12
   6   3   2  164.50    7.65
  -6  -3  -2  155.54    7.87
   6   3   3  217.73    9.88
  -6  -3  -3  184.77    9.69
  -6  -3  -4   56.34    5.77
   6   3   4   56.28    5.33
  -6  -4   9   36.16    4.82
   6   4  -9   50.64    5.64
   6   4  -8   21.87    3.07
  -6  -4   8   26.09    3.20
   6   4  -8   25.74    3.59
  -6  -4   7   92.29    5.14
   6   4  -7   83.24    4.93
   6   4  -7   92.66    6.39
   6   4  -6   54.17    4.43
  -6  -4   6   57.53    3.40
   6   4  -6   51.89    3.20
  -6  -4   5   29.58    1.88
   6   4  -2  111.57    3.45
   6   4  -1   48.46    2.65
   6   4   0   11.91    0.96
   6   4   0   10.97    1.61
   6   4   1  100.66    5.31
  -6  -4  -1   96.26    5.81
   6   4   2  151.82    7.50
  -6  -4  -2  150.90    8.33
   6   4   3   57.65    5.10
   6   5  -8  149.07    7.14
  -6  -5   8  157.50    7.92
   6   5  -8  162.54    8.94
   6   5  -7  379.14   13.74
  -6  -5   7  382.27   12.28
   6   5  -7  357.67   11.18
   6   5  -6  369.18   10.21
  -6  -5   6  412.14   11.32
  -6  -5   5  192.64    5.24
   6   5  -5  175.07    4.80
   6   5  -2   52.27    2.40
   6   5  -2   57.82    3.09
   6   5  -1  126.69    5.01
   6   5   0  309.14    9.88
   6   5   0  299.97    8.29
   6   5   1  407.55   12.12
   6   5   1  310.87    8.21
   6   5   2  198.09    9.00
   6   5   3   67.26    5.52
   6   6  -8    1.57    1.34
  -6  -6   8    4.30    2.01
   6   6  -8    1.55    2.17
   6   6  -7    3.49    1.13
  -6  -6   7    0.54    1.11
  -6  -6   6   49.59    2.86
   6   6  -6   44.35    2.30
   6   6  -5  107.48    3.03
   6   6  -3   17.30    1.38
   6   6  -3   16.84    1.21
   6   6  -2   10.13    1.32
   6   6  -2   14.41    1.88
   6   6  -1  103.13    4.76
   6   6   0   16.56    2.17
   6   6   0   15.21    1.88
   6   6   1    0.88    0.73
   6   6   1    3.70    1.48
   6   6   2    0.08    1.65
  -6  -7   8  106.66    6.06
   6   7  -8   69.21    4.47
  -6  -7   7  267.65    8.81
   6   7  -7  227.50    7.37
   6   7  -6  123.54    4.03
   6   7  -5    8.63    0.67
   6   7  -4   14.27    1.02
   6   7  -4   13.58    0.96
   6   7  -3   28.16    2.23
   6   7  -3   23.42    1.75
   6   7  -2    9.04    1.78
   6   7  -2    7.06    1.09
   6   7  -1   70.15    4.07
   6   7  -1   69.23    5.20
   6   7   0  270.66    9.82
   6   7   0  257.31    8.84
   6   7   1  186.16    8.33
   6   7   1  137.12    5.33
   6   8  -7   87.28    3.64
   6   8  -6   73.70    2.72
   6   8  -5   26.63    1.38
   6   8  -4   12.74    1.30
   6   8  -4   14.10    1.32
   6   8  -3   10.59    1.52
   6   8  -3   13.91    1.92
   6   8  -2   27.85    2.51
   6   8  -2   32.65    3.41
   6   8  -1   57.55    3.99
   6   8  -1   70.54    5.66
   6   8   0   58.43    4.47
   6   8   0   68.93    6.43
   6   8   0   53.85    4.05
   6   9  -5   -0.25    0.65
   6   9  -5    0.46    0.56
   6   9  -4   14.69    1.55
   6   9  -4   14.25    1.38
   6   9  -3    5.77    1.27
   6   9  -3    6.08    1.67
   6   9  -2   23.50    2.94
   6   9  -2   30.37    4.26
  -7   9   0  134.94   10.84
   7  -9   1  142.28   10.69
  -7   9  -1  139.21   10.67
  -7   8   3   15.58    5.08
  -7   8   3   27.55    5.12
  -7   8   2   -2.46    2.57
  -7   8   2   -0.46    2.49
  -7   8   1   42.76    5.60
  -7   8   0  203.23   12.22
   7  -8   1   98.51    8.33
  -7   8  -1   97.45    8.15
   7  -8   2    3.17    2.57
  -7   8  -2    4.55    2.78
  -7   8  -3   -1.76    2.30
   7  -8   3   -4.68    3.01
  -7   7   4    6.06    2.80
  -7   7   4    0.88    2.26
  -7   7   3    9.51    3.24
  -7   7   3   10.97    2.86
  -7   7   2   44.83    5.77
  -7   7   2   47.98    5.29
  -7   7   1   22.96    4.07
  -7   7   0   11.87    3.24
   7  -7   0   12.32    3.30
   7  -7   1   31.86    4.74
  -7   7  -1   30.19    4.39
  -7   7  -2   35.05    4.80
   7  -7   2   42.18    5.35
   7  -7   3    5.35    2.61
  -7   7  -3    9.94    2.74
   7  -7   4    2.21    3.30
  -7   7  -4    8.71    3.11
  -7   6   5   21.93    3.72
  -7   6   5   21.24    4.66
  -7   6   5   17.73    3.07
  -7   6   4   61.62    6.79
  -7   6   4   70.33    5.66
  -7   6   3    8.61    2.72
  -7   6   3    6.75    2.21
  -7   6   2   10.17    2.90
  -7   6   2   16.88    3.15
  -7   6   1  349.54   15.23
   7  -6  -1  344.48   14.71
  -7   6   0  531.03   19.30
   7  -6   0  512.16   18.99
  -7   6  -1   56.67    5.52
   7  -6   1   67.43    6.12
   7  -6   2    0.71    1.63
  -7   6  -2    5.18    2.19
  -7   6  -3   62.58    5.60
   7  -6   3   60.16    6.08
   7  -6   4   44.66    5.68
  -7   6  -4   48.57    5.06
   7  -6   5   31.61    6.54
  -7   6  -5   19.03    3.97
  -7   5   6  116.25    9.94
  -7   5   6  105.26    6.96
  -7   5   6  118.04    8.13
  -7   5   5   13.70    2.80
  -7   5   5    8.82    2.07
  -7   5   5   11.89    3.72
  -7   5   4  116.73    8.71
  -7   5   4  119.88    7.02
  -7   5   3   16.57    3.24
  -7   5   3   13.03    2.47
  -7   5   2   17.88    3.17
  -7   5   2   16.88    2.65
  -7   5   1  241.48   11.51
   7  -5  -1  243.17   11.41
  -7   5   0  183.72    9.73
   7  -5   0  173.28    9.57
   7  -5   1   37.60    4.35
  -7   5  -1   39.81    4.34
  -7   5  -2    5.39    2.05
   7  -5   2    6.25    2.44
   7  -5   3  117.36    8.38
  -7   5  -3  118.61    7.48
   7  -5   4    8.86    3.26
  -7   5  -4    2.61    2.17
   7  -5   5   94.77    9.05
  -7   5  -5   93.75    7.23
  -7   4   7  115.39   10.26
  -7   4   7  100.60    6.93
  -7   4   7  116.14    7.96
  -7   4   6   65.51    6.93
  -7   4   6   60.66    4.95
  -7   4   6   64.61    5.58
  -7   4   5    2.88    1.69
  -7   4   5    1.82    1.71
  -7   4   5    1.90    1.44
  -7   4   4    3.82    1.86
  -7   4   4    1.55    1.04
  -7   4   3  251.49    9.92
  -7   4   3  240.73   11.47
  -7   4   2  302.23   11.53
  -7   4   2  327.02   13.14
   7  -4  -1   99.08    6.45
  -7   4   1   96.74    6.45
   7  -4   0  212.74    9.96
  -7   4   0  223.98   10.17
   7  -4   1  369.53   14.29
  -7   4  -1  388.96   14.00
   7  -4   2   64.32    5.70
  -7   4  -2   66.97    5.24
   7  -4   3    2.19    1.78
  -7   4  -3    2.59    1.69
  -7   4  -4    8.75    2.26
   7  -4   4    9.07    3.05
  -7   4  -5   62.77    5.68
   7  -4   5   71.07    7.50
  -7   3   7   23.29    3.40
  -7   3   7   15.50    2.78
  -7   3   6    4.24    2.00
  -7   3   6   -0.54    1.15
  -7   3   5   18.61    2.74
  -7   3   5   13.27    2.94
  -7   3   5   15.02    2.24
  -7   3   4  146.77    8.48
  -7   3   4  147.29    6.85
  -7   3   3  412.48   12.97
  -7   3   3  417.76   14.98
  -7   3   2  457.24   15.52
  -7   3   2  464.62   14.16
   7  -3  -2  458.60   15.31
  -7   3   1  331.87   12.30
   7  -3  -1  332.20   12.16
   7  -3   0  428.31   14.73
  -7   3   0  434.98   14.48
   7  -3   1  351.65   13.12
  -7   3  -1  347.76   12.43
   7  -3   2  113.07    7.29
  -7   3  -2  126.48    6.75
  -7   3  -3   13.75    2.46
   7  -3   3   16.88    3.03
   7  -3   4    1.75    1.86
  -7   3  -4    3.68    1.61
  -7   3  -5    9.09    2.32
   7  -3   5   12.93    3.70
  -7   2   8   11.38    2.82
   7  -2  -8   12.45    3.88
  -7   2   7   32.17    3.59
   7  -2  -7   35.64    4.66
  -7   2   7   37.87    3.88
  -7   2   6    4.60    1.75
   7  -2  -6    2.82    1.86
  -7   2   6    5.74    1.65
  -7   2   5    0.25    0.92
   7  -2  -5   -1.59    1.63
  -7   2   5    0.94    1.19
  -7   2   4   20.66    3.05
   7  -2  -4   18.53    2.55
  -7   2   4   22.12    2.44
  -7   2   3  113.34    5.29
  -7   2   3  112.57    6.43
   7  -2  -2   90.28    5.39
  -7   2   2   92.25    4.62
  -7   2   2   88.07    5.37
  -7   2   1   61.79    4.45
   7  -2  -1   59.33    4.26
   7  -2   0  162.89    7.69
  -7   2   0  163.08    7.37
  -7   2  -1  121.72    6.08
   7  -2   1  123.66    6.79
   7  -2   2    6.08    1.84
  -7   2  -2    5.87    1.34
   7  -2   3   -0.27    1.71
  -7   2  -3    0.36    1.02
  -7   2  -4   28.37    3.36
   7  -2   4   21.52    3.53
   7  -2   5   46.33    5.54
  -7   2  -5   29.47    2.94
  -7   2  -5   40.71    4.55
  -7   1   8  129.99    7.50
   7  -1  -8  118.71    8.54
  -7   1   7  151.78    7.62
   7  -1  -7  139.04    8.50
  -7   1   7  152.26    7.77
  -7   1   6    2.82    1.25
   7  -1  -6    3.61    1.63
  -7   1   6    4.99    1.38
  -7   1   5   27.76    2.63
   7  -1  -5   22.83    2.76
  -7   1   5   22.29    2.55
  -7   1   4 1129.52   26.65
  -7   1   4 1101.68   28.53
   7  -1  -4 1120.75   27.89
   7  -1  -3 2134.46   47.63
  -7   1   3 2169.18   46.69
  -7   1   3 2149.09   48.42
   7  -1  -2  425.83   12.87
  -7   1   2  420.23   12.81
  -7   1   2  431.91   11.63
   7  -1  -1  486.59   14.14
  -7   1   1  481.21   13.95
  -7   1   1  487.68   12.72
   7  -1   0 2046.06   46.65
  -7   1   0 2059.35   45.66
  -7   1  -1  902.25   22.69
   7  -1   1  880.82   23.86
   7  -1   2   12.68    2.32
  -7   1  -2   14.33    2.07
   7  -1   3    9.04    2.17
  -7   1  -3    7.71    1.80
  -7   1  -4  137.74    7.69
  -7   1  -4  115.68    5.28
   7  -1   4  136.74    8.88
  -7   1  -5   90.16    6.71
   7  -1   5   80.76    7.46
  -7   0   8    5.06    1.55
   7   0  -8    4.18    2.19
  -7   0   7    3.20    1.25
   7   0  -7    3.63    1.52
  -7   0   6    0.29    0.86
   7   0  -6   -0.04    1.23
  -7   0   6    1.02    1.04
  -7   0   5    1.19    0.63
   7   0  -5   -0.17    1.00
  -7   0   5    1.15    0.79
   7   0  -4   35.37    2.84
  -7   0   4   34.38    2.86
  -7   0   4   32.90    2.57
  -7   0   3   20.07    2.03
   7   0  -3   22.64    2.01
  -7   0   3   21.12    1.82
  -7   0   2    0.33    0.58
   7   0  -2    0.58    0.69
   7   0  -2    0.15    0.52
  -7   0   2   -0.63    0.56
   7   0  -1    2.40    0.88
  -7   0   1    1.78    0.84
  -7   0   1    1.55    0.50
   7   0   0   13.77    2.07
  -7   0   0   10.49    1.57
   7   0   1    0.63    0.88
  -7   0  -1   -0.08    0.65
   7   0   2   -0.36    0.90
  -7   0  -2   -1.34    0.98
   7   0   3    0.25    1.53
  -7   0  -3   -0.75    1.09
  -7   0  -3   -1.07    0.81
   7   0   4   -0.81    2.03
  -7   0  -4    2.23    1.50
  -7   0  -4    0.12    1.07
   7   0   5    0.23    2.11
  -7   0  -5    0.79    1.92
  -7   0  -5    2.67    1.46
  -7  -1   9   66.36    5.77
   7   1  -9   62.35    6.50
  -7  -1   8  152.62    7.60
   7   1  -8  147.65    8.69
  -7  -1   7   58.36    3.97
   7   1  -7   50.74    4.55
  -7  -1   6    0.54    0.69
   7   1  -6    2.74    1.53
   7   1  -5  297.99   10.36
  -7  -1   5  318.79    9.19
  -7  -1   4 1940.57   43.37
  -7  -1   4 1996.89   43.64
  -7  -1   4 2028.43   42.36
   7   1  -4 1971.19   43.78
  -7  -1   3 1163.87   26.82
   7   1  -3 1217.53   27.16
  -7  -1   3 1233.64   27.14
   7   1  -2  171.40    5.81
   7   1  -2  182.40    5.45
  -7  -1   2  176.70    5.29
  -7  -1   2  165.07    5.43
  -7  -1   1 1273.49   27.93
  -7  -1   1 1260.29   26.20
   7   1  -1 1248.82   28.68
  -7  -1   0 1857.06   39.67
   7   1   0 1757.25   40.65
  -7  -1  -1  227.78    8.13
   7   1   1  219.59    8.63
   7   1   2    0.19    1.27
  -7  -1  -2   -0.84    1.25
  -7  -1  -2    0.71    0.44
  -7  -1  -3   64.88    4.95
  -7  -1  -3   59.87    2.84
   7   1   3   66.78    5.41
   7   1   4  146.43    8.71
  -7  -1  -4  128.36    5.33
  -7  -1  -4  147.12    8.50
   7   2  -9   45.43    4.95
  -7  -2   9   42.95    4.49
  -7  -2   8   55.04    4.32
   7   2  -8   55.80    5.08
  -7  -2   7    2.86    1.19
   7   2  -7    1.75    1.32
  -7  -2   6   -0.13    0.77
   7   2  -6    0.73    1.13
  -7  -2   5   87.78    3.55
   7   2  -5   85.35    4.83
   7   2  -4  306.05    9.82
  -7  -2   4  329.67    8.71
  -7  -2   4  329.57    7.92
   7   2  -3  189.74    6.20
  -7  -2   3  188.34    4.74
   7   2  -2  103.57    3.72
  -7  -2   2  101.08    3.17
   7   2  -2  103.01    3.53
  -7  -2   1  211.21    6.33
   7   2  -1  213.78    6.83
  -7  -2   0  123.31    5.14
   7   2   0  121.43    5.33
  -7  -2  -1    2.28    0.94
   7   2   1    2.95    1.13
  -7  -2  -2   -0.90    1.19
   7   2   2   -0.33    1.06
  -7  -2  -3   20.28    2.88
   7   2   3   21.85    3.11
  -7  -2  -4   22.62    3.72
   7   2   4   24.96    3.86
   7   3  -9   10.15    2.72
  -7  -3   9    8.31    2.40
   7   3  -8    3.97    1.88
  -7  -3   8    4.12    1.53
   7   3  -7    8.19    1.90
  -7  -3   7    6.06    1.46
  -7  -3   6   56.61    3.15
   7   3  -6   55.15    4.14
  -7  -3   5  233.42    6.48
   7   3  -5  253.26    8.92
   7   3  -4  444.02   12.55
   7   3  -3  309.72    8.86
   7   3  -2  303.10    7.77
  -7  -3   2  309.66    7.37
   7   3  -1  435.50   10.53
  -7  -3   1  450.77   10.67
   7   3   0  241.61    8.40
  -7  -3   0  246.28    8.48
   7   3   1   51.99    3.89
  -7  -3  -1   54.50    4.05
  -7  -3  -2    4.66    1.82
   7   3   2    7.67    2.00
  -7  -3  -3    5.79    2.11
   7   3   3    6.71    2.07
  -7  -3  -4   26.76    4.47
   7   3   4   24.48    3.99
  -7  -4   9   51.10    4.80
   7   4  -9   68.33    5.95
  -7  -4   8   33.67    3.36
   7   4  -8   29.27    3.70
  -7  -4   7   -0.52    0.98
   7   4  -7    0.96    1.25
  -7  -4   6   10.57    1.42
   7   4  -6   11.99    2.07
   7   4  -5  266.36    9.50
   7   4  -2  243.76    6.48
   7   4  -1  372.73   10.34
   7   4   0   71.82    4.12
  -7  -4   0   70.52    4.37
  -7  -4  -1    1.27    1.11
   7   4   1    1.57    1.06
  -7  -4  -2    6.96    2.07
   7   4   2    9.27    2.19
  -7  -4  -3   73.93    6.56
   7   4   3   83.01    6.14
  -7  -5   8   27.85    3.11
   7   5  -8   26.11    3.72
   7   5  -7   95.88    6.23
  -7  -5   7   92.73    4.70
  -7  -5   6   23.84    1.67
   7   5  -2    6.68    1.13
   7   5  -2    6.23    0.86
   7   5  -1   62.71    3.43
   7   5   0   22.00    1.27
   7   5   0   28.10    2.67
   7   5   1   97.89    5.68
   7   5   2   31.75    3.72
  -7  -6   8    1.92    1.46
   7   6  -8    2.03    2.07
  -7  -6   7   89.84    4.28
   7   6  -3  533.60   11.74
   7   6  -3  534.54   12.28
   7   6  -2   65.68    3.18
   7   6  -2   71.50    3.95
   7   6  -1    1.30    0.90
   7   6   0   54.38    3.82
   7   6   0   44.49    2.36
   7   6   1   47.56    4.11
  -7  -7   8   21.64    2.46
   7   7  -8   23.08    3.95
   7   7  -3   28.97    1.71
   7   7  -3   31.86    2.13
   7   7  -2   46.23    3.51
   7   7  -2   46.48    2.84
   7   7  -1   17.53    2.76
   7   7  -1   15.31    1.96
   7   7   0    2.21    1.27
   7   7   0   -0.25    0.92
   7   8  -3   80.78    3.47
   7   8  -3   94.34    4.35
   7   8  -2    5.22    1.84
   7   8  -2    3.20    1.06
   7   8  -1   -0.90    1.84
   7   8  -1   -1.36    1.21
   7   9  -4   92.08    2.97
   7   9  -4  103.92    3.18
   7   9  -3   78.40    3.84
   7   9  -3  107.71    5.24
  -8   8   2   41.28    5.74
  -8   8   2   32.75    5.56
  -8   8   1   63.59    7.37
  -8   8   0   68.02    7.37
   8  -8   0   63.32    6.87
  -8   8  -1   54.98    6.46
   8  -8   1   47.77    6.20
  -8   8  -2   31.58    4.95
   8  -8   2   29.77    4.85
  -8   7   4   95.30    7.56
  -8   7   4   96.28    9.36
  -8   7   3   65.72    7.46
  -8   7   3   61.54    6.20
  -8   7   2   26.82    4.34
  -8   7   2   20.78    4.26
  -8   7   1   55.65    6.29
  -8   7   0   88.49    7.85
   8  -7   0   78.90    7.31
   8  -7   1   22.69    4.32
  -8   7  -1   21.18    4.05
  -8   7  -2   30.39    4.57
   8  -7   2   19.47    3.45
   8  -7   3  106.60    8.82
  -8   7  -3  105.20    8.06
  -8   6   5   -1.09    3.32
  -8   6   5    4.47    2.46
  -8   6   5    4.45    1.96
  -8   6   4   37.18    5.54
  -8   6   4   32.50    4.20
  -8   6   3   -1.48    2.51
  -8   6   3   -0.31    1.55
  -8   6   2   51.60    5.26
  -8   6   2   48.51    5.72
   8  -6  -1   10.72    3.11
  -8   6   1   10.63    2.72
   8  -6   0   15.75    3.34
  -8   6   0   15.71    3.26
   8  -6   1   53.46    5.77
  -8   6  -1   51.51    5.66
   8  -6   2   -0.25    1.82
  -8   6  -2    1.52    1.63
  -8   6  -3   19.78    3.43
   8  -6   3   20.76    4.18
   8  -6   4   -0.56    2.42
  -8   6  -4    6.62    2.67
  -8   5   6   80.51    8.48
  -8   5   6   74.20    5.76
  -8   5   6   87.80    7.00
  -8   5   5  189.97   11.84
  -8   5   5  185.56    9.21
  -8   5   5  192.10   10.26
  -8   5   4  156.86    8.40
  -8   5   4  172.36   10.70
  -8   5   3   62.63    6.18
  -8   5   3   66.62    5.35
  -8   5   2   85.12    6.06
  -8   5   2   91.37    7.17
  -8   5   1  244.45   11.87
   8  -5  -1  231.35   11.53
   8  -5   0  137.26    8.54
  -8   5   0  148.71    8.81
   8  -5   1   48.21    5.05
  -8   5  -1   49.15    5.05
   8  -5   2  124.02    8.52
  -8   5  -2  129.51    8.00
   8  -5   3  217.65   12.18
  -8   5  -3  224.68   10.78
   8  -5   4   99.02    8.52
  -8   5  -4  101.31    7.21
  -8   4   7    3.70    2.23
  -8   4   7    2.24    2.03
  -8   4   7    8.69    4.62
  -8   4   6   24.77    3.45
  -8   4   6   14.92    3.84
  -8   4   6   15.33    2.59
  -8   4   5  204.74   11.70
  -8   4   5  200.77    9.05
  -8   4   5  196.94    9.86
  -8   4   4  165.59    8.02
  -8   4   4  165.86    9.82
  -8   4   3   12.89    2.86
  -8   4   3   11.07    2.17
  -8   4   2    2.38    1.07
   8  -4  -2    2.61    1.55
  -8   4   2    1.67    1.23
   8  -4  -1    9.84    2.21
  -8   4   1   10.61    2.24
   8  -4   0    2.65    1.75
  -8   4   0    0.94    1.50
  -8   4  -1   15.83    2.61
   8  -4   1   15.17    3.03
   8  -4   2  145.16    8.86
  -8   4  -2  152.16    8.34
   8  -4   3  114.41    8.54
  -8   4  -3  109.48    7.25
  -8   4  -4    0.02    1.48
   8  -4   4    8.65    2.90
  -8   4  -5    5.12    2.49
   8  -4   5    1.34    3.11
  -8   3   7   56.53    5.12
  -8   3   7   59.79    6.77
  -8   3   7   59.30    5.01
  -8   3   6  101.42    6.25
  -8   3   6  102.23    8.19
  -8   3   6  112.30    6.91
  -8   3   5   91.37    7.08
  -8   3   5   86.79    5.28
  -8   3   5   83.39    5.60
  -8   3   4   89.07    6.60
  -8   3   4   80.53    5.12
  -8   3   3  104.30    5.62
  -8   3   3  104.32    6.66
   8  -3  -2  122.81    7.06
  -8   3   2  126.51    7.21
  -8   3   2  117.81    6.14
  -8   3   1  130.39    7.39
   8  -3  -1  133.59    7.29
   8  -3   0  121.78    7.12
  -8   3   0  121.24    6.98
   8  -3   1  123.91    7.42
  -8   3  -1  130.47    7.08
   8  -3   2  114.10    7.67
  -8   3  -2  110.15    6.56
  -8   3  -3  122.31    7.23
   8  -3   3  132.48    8.69
  -8   3  -4  108.39    7.12
   8  -3   4  117.02    8.61
  -8   3  -5   36.24    4.35
   8  -3   5   48.09    6.43
  -8   2   8   57.40    5.24
   8  -2  -8   58.37    7.00
   8  -2  -7  245.83   13.41
  -8   2   7  274.82   11.28
  -8   2   7  264.40   11.03
   8  -2  -6  206.22   10.57
  -8   2   6  207.64    9.00
  -8   2   6  212.92   11.18
  -8   2   6  205.76    9.17
   8  -2  -5  173.03    8.81
  -8   2   5  166.74    9.13
  -8   2   5  173.19    7.54
  -8   2   5  173.38    7.88
  -8   2   4  635.99   20.14
  -8   2   4  667.50   17.90
  -8   2   3  495.85   16.25
  -8   2   3  512.56   14.46
   8  -2  -2   10.92    1.82
  -8   2   2    9.63    1.90
  -8   2   2   12.41    1.73
   8  -2  -1    8.23    1.75
  -8   2   1    5.79    1.71
   8  -2   0  549.07   17.23
  -8   2   0  557.07   16.73
   8  -2   1  590.35   18.72
  -8   2  -1  583.44   17.42
  -8   2  -2  118.59    6.60
   8  -2   2  121.32    7.54
  -8   2  -3  154.18    8.06
   8  -2   3  164.44    9.67
  -8   2  -4  210.88   10.19
   8  -2   4  229.16   12.33
  -8   2  -5   36.93    4.55
   8  -2   5   37.89    5.79
  -8   2  -5   30.19    3.13
  -8   1   8    3.38    1.75
   8  -1  -8    2.61    2.15
  -8   1   7    1.84    1.13
   8  -1  -7   -0.56    1.63
  -8   1   7    0.58    1.34
  -8   1   6   44.16    3.78
   8  -1  -6   45.18    4.34
  -8   1   6   45.12    3.59
  -8   1   5   28.51    2.74
   8  -1  -5   25.51    2.92
  -8   1   5   26.97    2.69
  -8   1   5   31.71    3.41
  -8   1   4   17.69    2.49
   8  -1  -4   21.26    2.38
  -8   1   4   19.47    2.07
  -8   1   3    0.08    1.02
   8  -1  -3    0.40    0.82
  -8   1   3    0.86    0.67
  -8   1   2  202.94    8.15
  -8   1   2  199.10    6.87
   8  -1  -2  201.44    8.08
   8  -1  -1   51.91    3.84
  -8   1   1   47.48    2.94
  -8   1   1   48.40    3.63
  -8   1   0    9.98    1.59
   8  -1   0    9.75    2.09
   8  -1   1   12.22    2.17
  -8   1  -1   13.77    2.09
   8  -1   2  100.27    6.62
  -8   1  -2   95.17    5.58
   8  -1   3   38.85    4.70
  -8   1  -3   33.47    3.49
  -8   1  -4    1.02    1.48
  -8   1  -4    1.53    0.98
   8  -1   5   16.44    4.49
  -8   1  -5   18.68    2.82
  -8   0   8  120.89    6.79
   8   0  -8  120.78    8.31
  -8   0   7  407.34   13.43
   8   0  -7  436.34   15.71
   8   0  -6  370.43   13.37
  -8   0   6  369.76   12.66
  -8   0   6  377.49   11.84
   8   0  -5  458.35   14.21
  -8   0   5  435.27   14.21
  -8   0   5  440.66   13.24
  -8   0   5  436.31   12.74
   8   0  -4  760.14   19.93
  -8   0   4  771.57   19.38
  -8   0   4  752.76   20.26
  -8   0   3  182.26    7.06
   8   0  -3  167.62    6.50
  -8   0   3  178.35    6.22
   8   0  -3  164.55    6.68
   8   0  -2    2.09    0.92
  -8   0   2    1.80    0.56
  -8   0   2    2.74    0.81
   8   0  -1  218.21    8.23
  -8   0   1  220.65    6.29
  -8   0   1  216.41    7.56
  -8   0   0  738.31   18.99
   8   0   0  742.36   20.14
  -8   0  -1  405.02   12.51
   8   0   1  399.74   13.60
  -8   0  -2  341.33   11.59
   8   0   2  366.34   13.27
  -8   0  -3  363.97   13.06
   8   0   3  394.20   14.79
  -8   0  -4   98.20    6.79
  -8   0  -4   80.28    4.01
   8   0   4   92.91    7.60
  -8  -1   9    1.34    1.42
   8   1  -9    8.52    3.01
  -8  -1   8    6.12    1.82
   8   1  -8    6.81    2.40
  -8  -1   7   78.02    4.57
   8   1  -7   76.14    5.56
  -8  -1   6  130.70    5.49
   8   1  -6  121.12    6.52
   8   1  -5   33.05    2.88
  -8  -1   5   33.90    2.86
  -8  -1   5   31.21    2.30
  -8  -1   4    0.23    0.63
   8   1  -4    0.94    0.77
  -8  -1   4   -0.23    0.73
  -8  -1   3   56.21    3.09
   8   1  -3   56.26    2.99
  -8  -1   3   52.89    2.90
   8   1  -3   55.77    3.03
   8   1  -2  125.27    5.28
   8   1  -2  127.80    4.47
  -8  -1   2  126.51    4.24
  -8  -1   2  129.14    4.80
   8   1  -1    2.74    0.73
  -8  -1   1    2.70    0.48
  -8  -1   1    2.82    0.75
   8   1   0    2.21    1.23
  -8  -1   0    2.36    0.90
  -8  -1  -1   37.35    3.11
   8   1   1   43.60    3.72
  -8  -1  -2   50.32    3.99
   8   1   2   59.26    4.74
   8   1   3    0.10    1.59
  -8  -1  -3   -0.10    1.34
  -8  -1  -3    0.21    0.59
   8   1   4    2.07    2.26
  -8  -1  -4   -2.86    1.84
  -8  -1  -4    0.21    1.04
   8   2  -9   43.05    4.78
  -8  -2   9   45.83    4.35
  -8  -2   8  231.41    9.32
   8   2  -8  233.63   11.09
  -8  -2   7  129.43    5.85
   8   2  -7  144.87    7.63
  -8  -2   6   77.71    3.80
   8   2  -6   89.76    5.43
  -8  -2   5  589.47   14.21
  -8  -2   5  614.31   15.54
   8   2  -5  596.70   16.56
  -8  -2   4  499.92   12.37
   8   2  -4  498.12   13.70
  -8  -2   4  506.31   11.53
   8   2  -3   28.24    2.01
  -8  -2   3   25.88    1.36
   8   2  -2   12.91    1.46
  -8  -2   2   15.60    1.25
   8   2  -2   14.58    1.19
  -8  -2   1  512.33   13.03
   8   2  -1  518.49   13.93
  -8  -2   0  548.47   15.15
   8   2   0  589.47   16.00
  -8  -2  -1  107.12    5.66
   8   2   1  110.55    6.04
   8   2   2  173.28    8.67
  -8  -2  -2  161.14    8.00
   8   2   3  226.33   10.88
  -8  -2  -3  204.26   10.36
   8   2   4   40.99    4.91
  -8  -2  -4   39.58    4.91
   8   3  -9   51.66    5.29
  -8  -3   9   49.99    4.47
  -8  -3   8  150.61    7.00
   8   3  -8  144.76    8.31
  -8  -3   7  180.36    6.96
   8   3  -7  191.55    8.96
   8   3  -6  167.78    7.56
  -8  -3   6  158.13    5.51
  -8  -3   5  157.67    4.45
   8   3  -5  168.49    6.87
  -8  -3   5  165.34    5.01
   8   3  -4  128.01    5.29
   8   3  -3  108.23    4.30
   8   3  -2  111.57    3.74
   8   3  -2  111.80    4.16
  -8  -3   2  112.09    3.80
   8   3  -1  120.95    5.08
  -8  -3   1  120.72    4.87
   8   3   0  104.49    5.24
  -8  -3   0  102.25    5.16
   8   3   1   96.30    5.60
  -8  -3  -1   87.15    5.47
   8   3   2  109.52    6.73
  -8  -3  -2   98.66    6.52
  -8  -3  -3   60.49    5.72
   8   3   3   57.34    5.43
  -8  -4   9   -0.94    1.55
   8   4  -9    2.32    2.13
  -8  -4   8    1.90    1.06
   8   4  -8    3.07    1.61
   8   4  -7   62.77    5.14
  -8  -4   7   62.04    3.61
   8   4  -6   79.63    5.16
  -8  -4   6   72.36    3.03
   8   4  -5    9.61    1.84
   8   4  -4    1.42    0.71
   8   4  -2    0.33    0.48
  -8  -4   1   11.95    1.63
   8   4  -1   11.09    1.59
   8   4   0  113.70    5.72
  -8  -4   0  118.15    6.20
   8   4   1  102.71    6.18
  -8  -4  -1  113.26    6.81
  -8  -4  -2    7.46    2.70
   8   4   2    5.56    2.00
  -8  -4  -3   20.78    4.43
   8   4   3    8.94    3.15
   8   5  -8  132.60    7.81
  -8  -5   8  124.06    6.02
   8   5  -7  300.18   11.72
  -8  -5   7  254.89    8.08
   8   5  -6  147.19    7.33
   8   5  -2   63.42    3.01
   8   5  -1   65.47    3.74
   8   5   0  191.49    7.92
   8   5   1  165.84    8.11
   8   5   2   56.25    5.24
  -8  -6   8   10.61    1.76
   8   6  -8    7.62    2.30
   8   6  -7    4.39    2.03
   8   6  -3    8.50    0.75
   8   6  -3    8.75    0.69
   8   6  -2   45.56    3.24
   8   6  -2   39.67    2.49
   8   6  -1    2.17    0.94
   8   6   0   21.24    2.65
   8   6   0    5.60    0.46
   8   6   1    1.80    1.55
   8   7  -8   97.11    7.42
   8   7  -3   33.72    1.73
   8   7  -3   35.99    2.15
   8   7  -2   16.27    1.80
   8   7  -2   16.98    2.40
   8   7  -1   66.32    5.08
   8   7  -1   59.62    3.86
   8   7  -1   58.09    3.41
   8   7   0   90.58    5.35
   8   7   0   35.93    1.94
   8   8  -3   38.37    2.13
   8   8  -3   40.00    2.61
   8   8  -2   32.25    3.13
   8   8  -2   26.72    2.36
  -9   8   2   57.74    7.42
  -9   8   2   67.53    7.06
  -9   8   1   30.87    5.26
  -9   8   0   20.51    4.57
   9  -8   0   27.43    5.16
   9  -8   1   56.05    6.71
  -9   8  -1   36.31    5.18
  -9   8  -2   74.60    7.71
   9  -8   2   86.96    9.32
  -9   7   4    6.41    3.57
  -9   7   4    3.49    2.32
  -9   7   3   65.32    6.50
  -9   7   3   68.22    7.42
  -9   7   2   36.49    5.26
  -9   7   2   38.37    5.70
  -9   7   1    9.57    3.53
   9  -7  -1   13.41    3.05
   9  -7   0   -0.67    2.67
  -9   7   0    0.56    2.28
  -9   7  -1   56.55    6.10
   9  -7   1   62.13    6.77
  -9   7  -2   80.84    7.33
   9  -7   2   75.49    7.73
   9  -7   3    9.09    3.43
  -9   7  -3   11.34    3.09
  -9   6   5  157.46    9.15
  -9   6   5  156.34   11.49
  -9   6   5  173.30   10.30
  -9   6   4  242.40   11.51
  -9   6   4  237.41   13.62
  -9   6   3   81.76    7.67
  -9   6   3  101.35    7.35
  -9   6   2  107.25    8.48
  -9   6   2  112.24    7.94
  -9   6   1  235.63   12.76
   9  -6  -1  232.46   12.47
  -9   6   0  146.66    9.69
   9  -6   0  157.19   10.19
   9  -6   1   54.85    5.89
  -9   6  -1   52.47    5.64
   9  -6   2  159.20   10.53
  -9   6  -2  158.72    9.73
   9  -6   3  246.87   13.87
  -9   6  -3  233.88   12.07
  -9   5   6    4.66    2.17
  -9   5   6    3.88    3.03
  -9   5   6    2.59    1.67
  -9   5   5   92.56    6.43
  -9   5   5   98.83    8.50
  -9   5   4    3.76    2.03
  -9   5   4    2.23    1.32
  -9   5   3  157.57   10.15
  -9   5   3  167.62    8.92
  -9   5   2   20.47    3.30
  -9   5   2   20.39    3.49
   9  -5  -2   22.94    3.55
  -9   5   1  332.83   14.56
   9  -5  -1  338.01   14.62
  -9   5   0    2.26    1.92
   9  -5   0    2.95    1.98
   9  -5   1  191.89   10.92
  -9   5  -1  189.40   10.38
  -9   5  -2    3.55    2.05
   9  -5   2    3.22    2.57
   9  -5   3   43.39    5.83
  -9   5  -3   46.79    5.16
   9  -5   4    3.66    3.18
  -9   5  -4    2.47    1.78
  -9   4   7   68.48    7.92
  -9   4   7   64.76    5.97
  -9   4   7   57.76    5.45
  -9   4   6   49.32    4.91
  -9   4   6   53.20    6.35
  -9   4   6   44.29    4.35
  -9   4   5  119.65    6.87
  -9   4   5  113.57    8.73
  -9   4   4  278.14   11.07
  -9   4   4  282.72   13.26
  -9   4   3  295.14   11.63
  -9   4   3  300.51   13.37
  -9   4   2  139.25    8.48
  -9   4   2  149.32    7.87
   9  -4  -2  143.43    8.46
  -9   4   1   91.49    6.77
   9  -4  -1   96.66    6.91
   9  -4   0  223.64   11.13
  -9   4   0  217.12   10.65
   9  -4   1  280.60   12.95
  -9   4  -1  272.14   12.16
   9  -4   2  168.22   10.11
  -9   4  -2  157.03    8.73
   9  -4   3   65.59    6.69
  -9   4  -3   64.88    5.56
  -9   4  -4   66.57    5.93
   9  -4   4   72.32    7.35
  -9   3   7  104.26    9.15
  -9   3   7  106.91    6.85
  -9   3   7  120.43    7.63
  -9   3   6   43.53    5.51
  -9   3   6   46.02    4.51
  -9   3   6   40.55    4.01
  -9   3   5    4.05    1.92
  -9   3   5    2.76    1.15
  -9   3   4    7.44    1.86
  -9   3   4    8.46    1.98
  -9   3   3   80.47    4.97
  -9   3   3   82.05    6.00
   9  -3  -2  164.50    8.50
  -9   3   2  152.16    8.31
  -9   3   2  142.01    7.17
   9  -3  -1  152.76    8.21
  -9   3   1  145.70    8.11
   9  -3   0   58.53    5.01
  -9   3   0   54.73    4.82
  -9   3  -1   -0.06    1.29
   9  -3   1    0.21    1.82
   9  -3   2    3.38    1.90
  -9   3  -2    3.72    1.57
  -9   3  -3   26.42    3.53
   9  -3   3   28.22    4.43
  -9   3  -4   90.68    6.69
   9  -3   4   90.89    8.61
  -9   2   8   13.98    3.80
  -9   2   8    7.81    2.38
   9  -2  -8    4.93    2.90
  -9   2   8    7.04    2.46
  -9   2   7    4.16    1.84
   9  -2  -7   -1.78    2.17
  -9   2   7    2.57    2.47
  -9   2   7    1.48    1.59
  -9   2   6   61.58    4.57
   9  -2  -6   56.74    5.49
  -9   2   6   58.43    5.68
  -9   2   6   62.52    4.72
  -9   2   5  126.21    8.00
  -9   2   5  131.89    6.48
   9  -2  -5  133.46    7.54
  -9   2   4   92.16    5.08
  -9   2   4   92.77    6.12
   9  -2  -3   73.34    5.33
  -9   2   3   77.37    5.33
  -9   2   3   67.64    4.32
  -9   2   2   79.07    5.35
  -9   2   2   79.27    4.49
   9  -2  -2   75.05    5.28
   9  -2  -1   68.20    5.01
  -9   2   1   71.00    5.10
   9  -2   0   79.90    5.83
  -9   2   0   85.50    5.41
   9  -2   1  110.82    7.17
  -9   2  -1  108.60    6.20
  -9   2  -2   76.93    5.47
   9  -2   2   81.18    6.58
   9  -2   3   25.25    3.99
  -9   2  -3   23.23    3.07
  -9   2  -4   24.29    3.61
   9  -2   4   25.25    4.51
  -9   1   8  266.94   11.03
   9  -1  -8  220.86   12.26
   9  -1  -7  174.68    9.82
  -9   1   7  195.59    9.25
  -9   1   7  203.57    8.81
  -9   1   6    1.82    1.04
   9  -1  -6    2.34    1.44
  -9   1   6    2.65    1.42
  -9   1   6    0.40    1.32
  -9   1   5    9.82    1.96
   9  -1  -5    7.96    1.73
  -9   1   5    6.48    1.57
  -9   1   4  282.26    9.51
   9  -1  -4  261.70   10.21
  -9   1   4  279.90   10.84
  -9   1   3  290.74   10.76
  -9   1   3  271.79    9.21
   9  -1  -3  308.89   10.78
   9  -1  -2  107.81    6.04
  -9   1   2  118.61    5.12
  -9   1   2  118.02    6.14
   9  -1  -1  325.91   11.74
  -9   1   1  330.66    9.84
  -9   1   1  318.12   11.15
   9  -1   0  232.29   10.13
  -9   1   0  235.55    9.02
   9  -1   1   -0.12    1.29
  -9   1  -1    0.98    0.84
   9  -1   2    1.65    1.36
  -9   1  -2   -0.17    0.98
  -9   1  -3  198.11    9.46
   9  -1   3  201.12   11.11
  -9   1  -4  187.11    9.76
   9  -1   4  204.63   11.68
  -9   0   8   20.41    2.92
   9   0  -8   18.47    3.43
  -9   0   7    2.55    1.30
   9   0  -7    3.24    1.71
  -9   0   6    5.72    1.94
  -9   0   6    4.28    1.23
   9   0  -6    5.08    1.75
  -9   0   6    5.54    1.44
  -9   0   5   -0.25    0.71
  -9   0   5   -0.02    0.96
   9   0  -5   -0.40    0.94
  -9   0   5    0.61    0.96
  -9   0   4    4.80    0.98
   9   0  -4    4.43    1.23
  -9   0   4    6.08    1.19
  -9   0   3    0.65    1.00
   9   0  -3    1.25    0.86
  -9   0   3   -0.21    0.67
   9   0  -3    1.30    0.86
   9   0  -2   -0.59    1.09
  -9   0   2    0.10    0.63
  -9   0   2    0.35    0.65
  -9   0   1    1.65    0.81
   9   0  -1    1.11    0.86
  -9   0   1    0.33    0.54
  -9   0   0    1.96    0.58
   9   0   0    2.44    0.90
  -9   0   0    2.47    1.21
   9   0   1    1.13    1.13
  -9   0  -1   -1.80    1.29
   9   0   2   -1.48    1.55
  -9   0  -2   -1.86    1.15
  -9   0  -2    0.38    0.56
   9   0   3   -0.02    1.86
  -9   0  -3    2.07    1.61
  -9   0  -3    1.88    0.86
   9   0   4    0.75    2.17
  -9   0  -4    1.78    2.05
  -9   0  -4    1.57    0.92
  -9  -1   9   74.18    5.39
   9   1  -9   81.28    6.91
  -9  -1   8  293.51   10.61
   9   1  -8  260.26   12.39
  -9  -1   7   50.89    3.55
   9   1  -7   38.02    4.05
  -9  -1   6    8.54    1.96
  -9  -1   6   10.34    1.48
   9   1  -6   10.44    2.00
  -9  -1   5   71.82    4.37
   9   1  -5   68.93    4.51
  -9  -1   5   72.84    3.68
  -9  -1   5   71.09    4.32
  -9  -1   4  338.64   10.61
   9   1  -4  360.49   11.09
  -9  -1   4  369.99   10.90
   9   1  -3  141.04    5.66
   9   1  -3  150.65    5.62
  -9  -1   3  140.54    5.33
  -9  -1   3  141.73    5.49
   9   1  -2  172.30    6.64
  -9  -1   2  161.01    5.99
  -9  -1   2  175.01    5.33
  -9  -1   1  357.42   10.61
  -9  -1   1  359.07    8.33
   9   1  -1  364.20   11.61
  -9  -1   0   53.58    3.51
   9   1   0   52.33    3.95
   9   1   1    6.48    1.86
  -9  -1  -1    6.48    1.46
  -9  -1  -2   60.31    4.60
   9   1   2   61.21    5.45
  -9  -1  -3  267.80   11.57
   9   1   3  276.53   13.12
   9   1   4   84.77    7.87
  -9  -1  -4   82.72    6.89
  -9  -2   9   54.25    4.55
   9   2  -9   50.74    5.18
  -9  -2   8   44.89    3.61
   9   2  -8   50.16    4.70
  -9  -2   7   52.68    3.34
   9   2  -7   57.99    4.62
  -9  -2   6   81.34    3.78
   9   2  -6   73.15    4.93
  -9  -2   6   85.81    4.66
   9   2  -5  107.43    5.33
  -9  -2   5  103.05    4.58
  -9  -2   5  105.82    3.82
   9   2  -4  125.15    5.33
  -9  -2   4  124.33    4.34
  -9  -2   3  101.29    3.57
   9   2  -3  106.99    4.34
   9   2  -3  108.54    4.11
   9   2  -2   99.85    4.45
  -9  -2   2   95.38    3.78
   9   2  -2   99.68    3.57
  -9  -2   1   89.59    4.12
   9   2  -1   93.67    4.85
  -9  -2   0  101.15    5.05
   9   2   0  104.51    5.70
  -9  -2  -1   74.30    4.76
   9   2   1   77.73    5.47
   9   2   2   20.08    3.13
  -9  -2  -2   21.31    3.01
   9   2   3    9.51    2.88
  -9  -2  -3   10.17    2.49
   9   3  -9   58.24    5.68
  -9  -3   9   49.01    4.20
  -9  -3   8   60.64    4.12
   9   3  -8   67.35    5.43
  -9  -3   7   -0.21    0.71
   9   3  -7    3.03    1.55
  -9  -3   6   14.31    1.78
  -9  -3   6   12.68    1.25
   9   3  -6   16.56    2.24
  -9  -3   5    8.61    0.58
  -9  -3   5    8.59    0.77
   9   3  -5    9.61    1.63
   9   3  -4   85.37    4.34
   9   3  -3  117.82    4.41
   9   3  -3  113.72    3.41
  -9  -3   3  106.39    2.97
   9   3  -2   96.70    3.28
   9   3  -2   95.82    4.14
  -9  -3   2   95.30    3.70
   9   3  -1   13.37    1.73
  -9  -3   1   12.93    1.59
   9   3   0    3.18    1.29
  -9  -3   0    5.62    1.42
   9   3   1    5.28    1.73
  -9  -3  -1    4.64    1.75
   9   3   2   87.67    6.20
  -9  -3  -2   73.09    5.85
   9   3   3   73.47    6.48
  -9  -3  -3   65.32    6.06
  -9  -4   9   75.72    5.08
   9   4  -9   80.69    6.50
   9   4  -8   85.50    6.33
  -9  -4   8   70.48    4.22
  -9  -4   7  109.84    4.51
   9   4  -7  119.78    6.91
   9   4  -6  196.34    8.31
   9   4  -5  239.89    8.73
   9   4  -4  195.08    7.14
   9   4  -3  149.92    5.31
   9   4  -2  181.24    5.29
   9   4  -2  208.08    6.48
   9   4  -1  268.36    8.94
  -9  -4   1  253.74    8.90
   9   4   0  190.03    7.94
  -9  -4   0  181.51    8.04
   9   4   1   69.48    5.28
  -9  -4  -1   69.96    5.41
  -9  -4  -2   47.82    5.01
   9   4   2   49.57    4.87
  -9  -5   8    9.04    1.59
   9   5  -8    9.11    2.42
   9   5  -7   -1.42    1.46
   9   5  -6  170.29    7.92
   9   5  -5   92.67    5.06
   9   5  -4  129.39    5.64
   9   5  -2   80.76    3.63
   9   5  -2   67.87    2.94
   9   5  -1  106.64    5.16
   9   5   0   16.25    2.44
   9   5   1   22.67    3.05
  -9  -6   8   69.48    2.51
   9   6  -8  174.15    8.71
   9   6  -7  211.38    9.88
   9   6  -6   31.83    3.49
   9   6  -2   32.98    2.42
   9   6  -1  149.59    5.97
   9   6  -1   59.10    2.30
   9   6   0  256.50   10.11
   9   7  -7   56.49    5.06
   9   7  -3    6.23    0.75
   9   7  -3    8.10    0.96
   9   7  -2   88.38    4.22
   9   7  -2   92.54    5.08
   9   7  -1   19.85    1.57
   9   7  -1   34.84    3.01
   9   8  -3   21.49    1.57
   9   8  -3   31.50    2.00
   9   8  -2   49.47    3.40
   9   8  -2   60.41    4.45
 -10   8   1   30.19    5.41
  10  -8   0   45.77    6.39
 -10   8   0   34.30    5.52
 -10   7   4   36.49    5.76
 -10   7   3   72.51    6.89
 -10   7   3   73.15    8.10
 -10   7   2   97.72    8.90
 -10   7   2   98.87    8.33
 -10   7   1   92.98    8.31
  10  -7  -1   84.35    7.88
  10  -7   0   90.55    8.17
 -10   7   0   82.37    7.83
 -10   7  -1   78.73    7.62
  10  -7   1   79.40    7.87
 -10   7  -2   26.76    4.53
  10  -7   2   26.66    4.97
 -10   6   5    1.02    2.86
 -10   6   5    5.87    2.46
 -10   6   4    2.72    2.44
 -10   6   4    3.93    2.40
 -10   6   3    1.82    1.71
 -10   6   3    0.38    2.65
 -10   6   2    9.99    2.78
 -10   6   2    7.27    2.61
 -10   6   1   -0.08    2.36
  10  -6  -1    4.16    2.23
 -10   6   0   10.97    3.01
  10  -6   0   11.97    3.68
  10  -6   1    0.48    2.03
 -10   6  -1    3.61    2.05
  10  -6   2   -0.84    2.49
 -10   6  -2    0.31    1.90
  10  -6   3   -4.41    3.57
 -10   6  -3    5.91    2.49
 -10   5   6   42.15    6.45
 -10   5   6   48.34    5.41
 -10   5   6   51.12    5.24
 -10   5   5   86.00    6.43
 -10   5   5   86.63    8.17
 -10   5   4   35.80    5.05
 -10   5   4   30.42    3.97
 -10   5   3   38.10    4.32
 -10   5   3   38.77    5.06
 -10   5   2  288.90   13.87
 -10   5   2  284.18   12.53
  10  -5  -2  287.41   13.56
 -10   5   1  398.65   16.65
  10  -5  -1  381.94   16.13
  10  -5   0   83.45    7.04
 -10   5   0   86.88    7.06
  10  -5   1   26.82    4.11
 -10   5  -1   34.38    4.64
  10  -5   2   90.41    7.88
 -10   5  -2   97.57    7.21
  10  -5   3   64.00    6.94
 -10   5  -3   55.88    5.74
 -10   4   7   13.04    3.30
 -10   4   7   22.37    6.62
 -10   4   7   12.62    3.01
 -10   4   6    2.34    1.69
 -10   4   6    0.63    1.50
 -10   4   5   50.74    4.47
 -10   4   5   53.10    5.95
 -10   4   4   81.47    5.77
 -10   4   4   83.14    7.14
 -10   4   3   53.12    4.62
 -10   4   3   59.22    5.74
 -10   4   2   60.81    5.76
 -10   4   2   63.92    5.06
  10  -4  -2   60.58    5.70
  10  -4  -1   51.66    5.22
 -10   4   1   47.67    4.95
  10  -4   0   55.32    5.39
 -10   4   0   57.05    5.29
  10  -4   1   85.69    7.00
 -10   4  -1   74.97    6.10
  10  -4   2   20.93    3.88
 -10   4  -2   25.80    3.63
  10  -4   3   -0.06    2.30
 -10   4  -3    4.37    2.15
  10  -4   4   13.70    4.99
 -10   4  -4   16.69    4.12
 -10   3   7   14.45    2.74
 -10   3   7    9.00    2.23
 -10   3   7   13.12    3.82
 -10   3   6  108.62    8.48
 -10   3   6   98.33    6.18
 -10   3   6  111.49    7.10
 -10   3   5   62.02    4.58
 -10   3   5   60.29    5.68
 -10   3   4    0.61    1.61
 -10   3   4    1.21    1.44
  10  -3  -3   66.64    5.54
 -10   3   3   77.83    6.18
 -10   3   3   76.29    4.93
  10  -3  -2  415.82   15.39
 -10   3   2  437.96   15.71
  10  -3  -1  199.62    9.98
 -10   3   1  204.09    9.90
 -10   3   0   16.04    2.69
  10  -3   0    9.69    2.42
 -10   3  -1   48.28    4.64
  10  -3   1   48.34    5.16
  10  -3   2  121.64    8.67
 -10   3  -2  115.60    7.37
 -10   3  -3   33.26    4.05
  10  -3   3   30.39    5.10
 -10   3  -4    1.21    1.73
  10  -3   4   -3.66    3.97
 -10   2   8   47.25    4.72
  10  -2  -8   31.81    5.62
 -10   2   8   49.61    5.03
 -10   2   8   43.03    6.18
 -10   2   7   42.49    4.24
 -10   2   7   39.08    5.54
  10  -2  -7   34.20    5.05
 -10   2   7   41.15    4.28
 -10   2   6   29.79    3.34
 -10   2   6   29.64    4.14
  10  -2  -6   26.32    3.89
 -10   2   6   25.88    3.15
 -10   2   5  207.24    8.54
 -10   2   5  198.41   10.26
 -10   2   4  670.71   20.81
 -10   2   4  643.51   18.19
 -10   2   3  346.68   11.36
 -10   2   3  358.65   13.45
  10  -2  -3  334.14   13.03
 -10   2   2  124.46    7.19
 -10   2   2  126.21    5.95
  10  -2  -2  125.90    7.16
  10  -2  -1  370.97   13.98
 -10   2   1  367.86   11.93
 -10   2   1  387.50   13.64
  10  -2   0  629.43   20.30
 -10   2   0  636.91   19.20
  10  -2   1  144.85    8.67
 -10   2  -1  145.68    7.67
 -10   2  -2    9.46    2.38
  10  -2   2   10.19    2.78
 -10   2  -3   41.03    4.35
  10  -2   3   44.58    5.49
 -10   2  -4   38.50    4.51
  10  -2   4   44.97    6.06
 -10   2  -4   27.78    2.84
 -10   1   8   18.42    2.80
  10  -1  -8   20.95    3.91
 -10   1   8   25.92    4.26
 -10   1   7   11.82    2.17
 -10   1   7    6.87    2.53
  10  -1  -7    9.40    2.74
 -10   1   7    8.15    2.03
 -10   1   6   87.21    6.41
  10  -1  -6   77.46    5.79
 -10   1   6   77.40    5.06
 -10   1   6   84.16    5.12
  10  -1  -5    6.58    1.63
 -10   1   5    4.64    1.46
 -10   1   5    7.12    1.88
  10  -1  -4   50.47    3.93
 -10   1   4   51.55    3.53
 -10   1   4   47.59    4.18
 -10   1   3   76.22    5.16
  10  -1  -3   70.46    4.85
 -10   1   3   61.19    3.80
 -10   1   2  171.44    6.68
  10  -1  -2  185.41    8.34
 -10   1   2  186.35    8.19
 -10   1   1    1.40    1.29
  10  -1  -1    1.78    1.00
 -10   1   1    0.82    0.71
 -10   1   0   12.45    2.03
  10  -1   0   12.47    2.30
 -10   1  -1   59.03    4.47
  10  -1   1   57.47    5.16
 -10   1  -2   54.90    4.57
  10  -1   2   61.81    5.74
  10  -1   3    3.55    2.63
 -10   1  -3    2.65    1.59
 -10   1  -3    0.69    0.84
 -10   1  -4   19.36    4.12
  10  -1   4   22.18    5.16
 -10   1  -4   14.00    2.32
 -10   0   8   25.13    2.97
  10   0  -8   20.16    3.78
  10   0  -7  132.42    8.11
 -10   0   7  134.03    8.36
 -10   0   7  133.82    7.39
 -10   0   7  126.63    6.35
 -10   0   6  252.34   10.80
  10   0  -6  250.19   10.70
 -10   0   6  241.81    9.61
 -10   0   6  233.38    8.92
  10   0  -5  389.40   13.39
 -10   0   5  399.30   12.47
 -10   0   5  395.91   13.47
 -10   0   4  562.72   16.44
  10   0  -4  564.57   16.17
 -10   0   4  541.95   15.25
  10   0  -3  585.15   16.75
 -10   0   3  594.70   15.19
 -10   0   3  561.50   16.56
 -10   0   2  593.42   14.81
  10   0  -2  600.02   17.30
 -10   0   2  593.26   16.46
  10   0  -1  527.66   16.50
 -10   0   1  544.14   13.14
 -10   0   1  527.35   15.29
 -10   0   0  348.12   11.49
 -10   0   0  329.93    8.65
  10   0   0  355.12   12.83
 -10   0  -1  179.31    8.04
  10   0   1  195.65    9.75
 -10   0  -2  107.16    6.33
  10   0   2  115.94    7.79
  10   0   3   21.68    3.49
 -10   0  -3   20.07    3.13
 -10  -1   9    0.90    1.36
  10   1  -9    5.79    2.88
 -10  -1   8   -0.84    1.17
  10   1  -8   -0.02    1.71
 -10  -1   7   78.58    4.51
  10   1  -7   81.13    5.79
 -10  -1   7   84.27    5.74
 -10  -1   6   67.56    4.70
  10   1  -6   64.53    4.74
 -10  -1   6   68.04    3.78
 -10  -1   5    0.75    0.73
 -10  -1   5    0.23    0.98
  10   1  -5    1.48    1.36
 -10  -1   5   -0.71    1.06
 -10  -1   4   15.25    1.73
  10   1  -4   18.82    2.05
 -10  -1   4   15.35    1.96
  10   1  -3  238.20    7.90
 -10  -1   3  233.86    7.54
 -10  -1   3  241.50    8.02
  10   1  -3  244.82    8.42
  10   1  -2   80.01    4.64
 -10  -1   2   81.34    4.09
 -10  -1   2   79.40    3.24
 -10  -1   1    9.84    1.55
  10   1  -1   10.49    2.01
  10   1   0    1.02    0.98
 -10  -1   0    1.75    0.75
 -10  -1  -1   73.88    4.78
  10   1   1   80.70    5.87
  10   1   2    8.21    2.28
 -10  -1  -2    6.64    2.17
  10   1   3   12.24    3.22
 -10  -1  -3   11.09    2.55
 -10  -2   9   52.12    4.30
  10   2  -9   63.46    6.18
 -10  -2   8   43.22    3.41
  10   2  -8   47.77    5.03
 -10  -2   7    5.10    1.63
 -10  -2   7    3.22    1.04
  10   2  -7    5.52    2.01
 -10  -2   6  155.44    5.64
  10   2  -6  166.05    7.81
 -10  -2   6  168.58    6.93
 -10  -2   5  725.02   17.90
  10   2  -5  708.13   19.38
 -10  -2   5  735.62   16.80
  10   2  -4  316.28    9.92
 -10  -2   4  308.49    8.48
 -10  -2   3   55.08    2.67
  10   2  -3   57.82    3.09
  10   2  -3   50.03    3.13
  10   2  -2  346.97   10.84
 -10  -2   2  340.64    9.59
 -10  -2   1  641.26   16.56
  10   2  -1  639.15   17.96
 -10  -2   0  130.87    6.23
  10   2   0  135.74    7.08
  10   2   1   11.55    2.46
 -10  -2  -1   10.51    1.90
  10   2   2   44.37    4.95
 -10  -2  -2   44.33    4.37
  10   2   3   33.40    4.85
 -10  -2  -3   30.29    4.22
  10   3  -9    3.99    2.26
 -10  -3   9    3.40    1.50
 -10  -3   8   44.79    3.26
  10   3  -8   41.69    4.34
 -10  -3   7  140.29    6.25
 -10  -3   7  126.96    5.05
  10   3  -7  134.61    7.31
 -10  -3   6   52.62    2.36
 -10  -3   6   58.09    2.99
  10   3  -6   57.19    4.16
  10   3  -5   41.46    3.26
  10   3  -4  281.13    8.92
  10   3  -3  406.59   10.67
  10   3  -3  416.32   10.34
 -10  -3   3  391.34    9.42
 -10  -3   2   68.60    3.34
  10   3  -2   72.69    2.61
  10   3  -2   79.50    4.03
 -10  -3   1   14.25    1.78
  10   3  -1   13.83    1.96
  10   3   0   85.50    5.43
 -10  -3   0   80.76    4.85
  10   3   1   82.37    5.93
 -10  -3  -1   79.05    5.51
  10   3   2    8.31    2.61
 -10  -3  -2    4.93    1.75
 -10  -4   9   -1.23    1.73
  10   4  -9   -1.21    1.90
 -10  -4   8    0.25    0.94
  10   4  -8    3.30    1.90
 -10  -4   7    7.62    1.06
 -10  -4   7   10.40    1.32
  10   4  -7    9.38    2.34
  10   4  -6   87.44    5.49
  10   4  -5   61.46    4.05
  10   4  -4   11.09    1.71
  10   4  -3    9.28    0.90
  10   4  -3   12.66    1.50
  10   4  -2   48.59    1.94
  10   4  -2   57.82    3.30
 -10  -4   2   52.06    3.17
  10   4  -1   76.00    4.62
 -10  -4   1   76.94    4.64
  10   4   0   22.52    2.99
 -10  -4   0   19.28    2.78
  10   4   1   -0.13    1.61
 -10  -4  -1    2.24    1.46
  10   4   2   15.52    3.72
 -10  -4  -2   15.92    4.07
 -10  -5   8   41.47    2.49
 -10  -5   8   39.06    2.30
  10   5  -7   86.96    5.87
  10   5  -6   26.65    2.94
  10   5  -5  105.36    5.45
  10   5  -4  395.96   11.64
  10   5  -3  207.05    6.64
  10   5  -2   25.28    2.21
  10   5  -2   16.98    1.15
  10   5  -1   46.50    3.68
  10   5   0   83.35    5.52
  10   5   1   23.19    3.36
  10   6  -8    6.23    2.21
  10   6  -7    0.48    1.46
  10   6  -6    2.63    1.57
  10   6  -5   17.92    2.44
  10   6  -4   18.01    2.11
  10   6  -3   14.33    1.71
  10   6  -2    0.82    0.77
  10   6  -2    0.63    0.54
  10   6  -1    2.84    1.52
  10   6   0   -1.07    1.55
  10   7  -7   22.58    3.40
  10   7  -6   48.88    4.53
  10   7  -3   31.04    1.48
  10   7  -3   29.25    1.46
  10   7  -2   35.83    2.70
  10   7  -2   40.02    3.34
  10   7  -1   16.13    2.46
  10   8  -3   40.86    1.86
  10   8  -3   43.81    2.07
 -11   7   3   22.50    4.28
 -11   7   3   23.35    5.16
 -11   7   2   33.94    5.64
 -11   7   2   37.20    5.28
  11  -7  -1   22.92    4.57
 -11   7   1   20.85    4.87
  11  -7   0   36.87    5.62
 -11   7   0   38.04    5.56
 -11   7  -1   18.42    4.60
  11  -7   1   25.71    5.35
 -11   6   5   92.92    9.28
 -11   6   5   97.91    7.37
 -11   6   4   27.34    4.14
 -11   6   4   27.34    5.22
 -11   6   3    7.16    2.36
 -11   6   3    3.36    2.61
 -11   6   2   17.78    4.12
  11  -6  -2   22.96    4.18
 -11   6   2   19.89    3.91
  11  -6  -1   32.77    4.95
 -11   6   1   37.93    5.56
 -11   6   0    2.28    2.36
  11  -6   0    4.95    2.30
 -11   6  -1   10.55    3.11
  11  -6   1    9.71    3.03
  11  -6   2   81.91    8.34
 -11   6  -2   81.43    7.39
 -11   5   6   63.21    6.25
 -11   5   6   55.59    7.10
 -11   5   6   56.71    5.52
 -11   5   5   94.25    8.59
 -11   5   5   92.18    6.79
 -11   5   4    4.70    2.47
 -11   5   4   -1.44    1.48
 -11   5   3   15.56    2.99
 -11   5   3   17.97    3.80
 -11   5   2   -0.35    2.09
  11  -5  -2   -4.09    2.69
 -11   5   2    0.15    1.55
  11  -5  -1    1.13    1.90
 -11   5   1    0.36    1.69
  11  -5   0   18.97    3.82
 -11   5   0   14.25    3.17
  11  -5   1   -0.54    1.90
 -11   5  -1    3.38    2.51
 -11   5  -2   72.40    6.75
  11  -5   2   73.89    7.69
  11  -5   3   13.43    3.97
 -11   5  -3   21.49    4.11
 -11   4   6   62.12    5.68
 -11   4   6   51.97    4.91
 -11   4   6   53.18    6.29
 -11   4   5   80.30    7.27
 -11   4   5   69.14    5.49
 -11   4   4   24.96    4.05
 -11   4   4   21.96    3.07
 -11   4   3   17.61    3.24
 -11   4   3   18.36    2.82
 -11   4   2   52.29    5.39
  11  -4  -2   46.44    5.14
 -11   4   2   46.06    4.58
  11  -4  -1   27.85    3.99
 -11   4   1   22.66    3.80
  11  -4   0   14.58    3.03
 -11   4   0   12.10    2.78
 -11   4  -1   82.57    6.77
  11  -4   1   77.90    7.08
  11  -4   2  101.58    8.69
 -11   4  -2   97.53    7.35
  11  -4   3   42.05    6.06
 -11   4  -3   43.60    4.99
 -11   3   7  114.12    9.32
 -11   3   7  116.88    7.42
 -11   3   7  130.95    8.11
 -11   3   6  136.13    7.60
 -11   3   6  145.35    8.21
 -11   3   6  137.43    9.51
 -11   3   5  175.64    8.36
 -11   3   5  173.86   10.24
 -11   3   4  157.59    9.48
 -11   3   4  168.93    7.94
  11  -3  -3   20.35    3.47
 -11   3   3   18.26    3.07
 -11   3   3   17.92    2.46
  11  -3  -2   12.26    2.74
 -11   3   2    6.18    1.65
 -11   3   2   10.03    2.59
  11  -3  -1   23.98    3.43
 -11   3   1   22.10    3.57
  11  -3   0  171.04    9.90
 -11   3   0  159.16    9.00
  11  -3   1  135.30    9.23
 -11   3  -1  140.84    8.42
  11  -3   2   87.07    7.69
 -11   3  -2   88.40    6.69
 -11   3  -3   92.44    7.02
  11  -3   3   98.81    8.88
 -11   2   8    7.16    2.23
  11  -2  -8    7.75    3.07
 -11   2   8    4.97    2.30
 -11   2   8    8.84    2.95
 -11   2   7    7.00    2.01
 -11   2   7    8.25    2.74
  11  -2  -7    1.40    2.21
 -11   2   7    6.20    1.80
 -11   2   6   89.68    5.74
 -11   2   6   85.77    5.81
 -11   2   6   85.31    7.10
 -11   2   5    7.23    2.15
 -11   2   5    5.43    1.52
 -11   2   4    7.42    1.65
 -11   2   4    8.86    2.34
  11  -2  -3   41.76    4.34
 -11   2   3   40.65    4.28
 -11   2   3   44.16    3.53
 -11   2   2   79.32    4.85
  11  -2  -2   88.65    5.99
 -11   2   2   82.55    5.87
 -11   2   1   -0.36    1.30
 -11   2   1    0.40    0.92
  11  -2  -1    0.46    1.38
 -11   2   0    3.13    1.63
  11  -2   0    1.36    1.55
  11  -2   1  112.13    8.00
 -11   2  -1  102.54    6.62
 -11   2  -2   60.75    5.20
  11  -2   2   68.27    6.69
 -11   2  -3    2.05    1.90
  11  -2   3    2.34    2.49
 -11   1   8  157.57   10.74
  11  -1  -8  168.64   10.63
 -11   1   8  174.26    9.38
 -11   1   8  178.33    8.63
 -11   1   7  248.56   12.45
  11  -1  -7  227.61   11.76
 -11   1   7  262.95   10.86
 -11   1   7  262.66   10.45
  11  -1  -6  332.12   13.62
 -11   1   6  328.46   11.93
 -11   1   6  340.37   11.93
 -11   1   6  315.24   13.52
  11  -1  -5  400.91   14.45
 -11   1   5  424.07   13.31
 -11   1   5  385.32   14.66
 -11   1   4  257.38   10.63
 -11   1   4  250.36    9.11
 -11   1   3    3.22    1.23
  11  -1  -3    4.20    1.46
 -11   1   3    3.45    1.02
  11  -1  -2    7.52    1.86
 -11   1   2    6.31    1.84
 -11   1   2    6.37    1.34
  11  -1  -1  269.08   11.32
 -11   1   1  255.89    8.63
 -11   1   1  251.72   10.26
  11  -1   0  358.98   14.35
 -11   1   0  356.94   10.72
 -11   1   0  367.90   12.95
 -11   1  -1  274.49   11.09
  11  -1   1  277.56   12.78
 -11   1  -2  193.44    9.48
  11  -1   2  206.62   11.51
 -11   1  -3  138.73    8.17
  11  -1   3  158.57   10.30
 -11   0   8   17.76    2.57
 -11   0   8   16.90    3.15
  11   0  -8   14.96    3.09
 -11   0   7    9.75    1.82
 -11   0   7    6.62    2.07
  11   0  -7    9.48    2.51
 -11   0   7    6.62    1.90
 -11   0   6   10.45    1.76
  11   0  -6   11.09    2.28
 -11   0   6    8.56    1.98
 -11   0   6    9.78    1.96
 -11   0   5   16.73    2.49
  11   0  -5   17.71    2.44
 -11   0   5   17.44    2.19
 -11   0   4    1.55    1.13
  11   0  -4    2.01    0.94
 -11   0   4    1.76    1.00
 -11   0   3    3.63    1.40
 -11   0   3    2.40    0.77
  11   0  -3    1.53    1.13
 -11   0   2   -0.44    1.13
 -11   0   2   -1.30    0.84
  11   0  -2   -0.08    1.07
  11   0  -1    1.92    1.36
 -11   0   1    2.05    0.69
 -11   0   1    2.19    1.13
 -11   0   0    0.88    0.54
 -11   0   0    2.03    1.36
  11   0   0    0.59    1.32
 -11   0  -1   -0.94    0.54
  11   0   1    1.02    1.78
 -11   0  -1   -0.42    1.00
  11   0   2    0.50    2.01
 -11   0  -2    2.67    1.63
 -11   0  -2   -0.40    0.38
 -11   0  -3    3.18    2.17
  11   0   3   -0.44    2.13
 -11  -1   9  111.07    6.48
  11   1  -9  109.19    8.31
 -11  -1   9  121.76    9.09
 -11  -1   8  220.86    8.67
 -11  -1   8  197.88   10.53
  11   1  -8  205.47   10.51
 -11  -1   7  214.30   10.01
  11   1  -7  211.21   10.21
 -11  -1   7  243.07    8.48
  11   1  -6  310.48   11.93
 -11  -1   6  308.68   11.51
 -11  -1   6  332.85   10.21
 -11  -1   5  371.62   12.32
  11   1  -5  360.95   12.55
  11   1  -4   83.54    4.62
 -11  -1   4   82.03    4.39
 -11  -1   4   74.07    4.34
 -11  -1   3    1.82    0.84
  11   1  -3    0.90    0.82
  11   1  -3    1.04    0.75
 -11  -1   3    2.55    0.86
  11   1  -2   95.17    5.35
 -11  -1   2   91.14    4.66
 -11  -1   2   90.24    3.63
 -11  -1   1  359.55   11.53
  11   1  -1  376.99   13.22
 -11  -1   0  291.64   10.42
  11   1   0  304.19   12.10
 -11  -1  -1  235.88    9.76
  11   1   1  248.16   11.45
 -11  -1  -2  192.51    9.48
  11   1   2  204.61   11.05
 -11  -1  -3   75.97    6.54
  11   1   3  116.92    9.19
 -11  -2   9   13.72    3.22
 -11  -2   9   13.12    2.07
  11   2  -9   12.01    3.17
 -11  -2   8   63.32    4.03
 -11  -2   8   64.13    5.22
  11   2  -8   67.58    5.51
 -11  -2   7  203.92    7.23
  11   2  -7  209.44    9.55
 -11  -2   7  211.98    8.84
 -11  -2   6   67.60    4.09
  11   2  -6   72.03    4.83
 -11  -2   6   69.41    3.34
 -11  -2   5    4.20    0.82
  11   2  -5    3.51    1.36
 -11  -2   5    4.11    0.90
  11   2  -4   37.04    2.82
 -11  -2   4   35.43    2.24
 -11  -2   3   52.70    2.90
  11   2  -3   60.25    3.22
  11   2  -3   56.63    3.41
  11   2  -2    0.75    0.94
 -11  -2   2    0.50    0.63
 -11  -2   1    4.64    1.17
  11   2  -1    5.68    1.59
 -11  -2   0  102.40    5.60
  11   2   0  114.10    6.69
  11   2   1   60.93    5.37
 -11  -2  -1   51.14    4.37
  11   2   2   -3.97    1.84
 -11  -2  -2   -2.67    1.92
 -11  -3   9   90.72    5.35
  11   3  -9  108.17    7.71
 -11  -3   9   99.47    6.54
 -11  -3   8   63.13    4.55
 -11  -3   8   57.36    3.63
  11   3  -8   60.56    5.28
 -11  -3   7   51.30    2.78
 -11  -3   7   52.14    3.43
  11   3  -7   48.50    4.37
 -11  -3   6  161.39    4.58
  11   3  -6  166.78    7.77
 -11  -3   6  168.16    5.24
  11   3  -5  129.26    6.04
 -11  -3   4    4.55    0.42
  11   3  -4    3.28    1.06
 -11  -3   3    2.01    0.59
  11   3  -3    3.45    0.86
  11   3  -3    2.97    0.94
 -11  -3   2  127.88    5.10
  11   3  -2  123.79    5.81
  11   3  -1  164.25    7.42
 -11  -3   1  156.42    6.60
  11   3   0   82.62    5.58
 -11  -3   0   73.70    4.87
  11   3   1   99.58    6.73
 -11  -3  -1   90.62    6.20
  11   3   2   91.97    7.33
 -11  -3  -2  100.69    7.44
 -11  -4   9   69.37    5.12
 -11  -4   9   54.23    3.91
  11   4  -9   72.17    6.29
 -11  -4   8  115.22    4.82
  11   4  -8  135.20    7.81
 -11  -4   8  132.88    5.64
  11   4  -7  151.64    7.87
  11   4  -6   42.30    3.70
  11   4  -5   21.33    2.26
  11   4  -4   43.39    2.95
  11   4  -3   20.26    1.59
  11   4  -3   21.68    1.69
 -11  -4   2   14.39    1.75
  11   4  -2   16.38    1.82
  11   4  -1   86.13    5.26
 -11  -4   1   82.41    4.91
  11   4   0  109.35    6.56
 -11  -4   0   98.83    6.27
 -11  -4  -1   39.00    4.39
  11   4   1   38.42    4.47
  11   5  -8   25.69    3.72
  11   5  -7    9.59    2.34
  11   5  -6    5.18    1.61
  11   5  -5   -0.12    1.02
  11   5  -4    0.61    0.82
  11   5  -3    2.32    0.71
  11   5  -3    1.69    0.71
  11   5  -2    5.58    1.29
  11   5  -1   19.51    2.61
  11   5   0   45.08    4.32
  11   6  -8  154.92    8.56
  11   6  -7   40.21    4.11
  11   6  -6   -0.48    1.21
  11   6  -5   18.07    2.34
  11   6  -4   30.16    2.49
  11   6  -3    1.53    0.84
  11   6  -3    2.19    0.58
  11   6  -3    0.52    0.44
  11   6  -2    6.83    1.55
  11   6  -1   89.91    5.33
  11   7  -7   11.80    2.49
  11   7  -6   27.87    3.30
  11   7  -5   15.31    2.23
  11   7  -4   16.29    2.15
  11   7  -3   14.94    1.63
  11   7  -2    6.08    1.42
  11   7  -2    8.19    1.80
 -12   7   3  238.05   13.52
 -12   7   2   66.64    7.92
 -12   7   2   63.44    6.93
  12  -7  -1   29.79    4.76
 -12   7   1   38.71    6.12
  12  -7   0  154.29   11.45
 -12   7   0  177.33   11.76
 -12   6   4    9.09    3.11
 -12   6   4   10.97    3.86
 -12   6   3    2.88    2.90
 -12   6   3    3.88    2.42
 -12   6   2   13.01    3.63
  12  -6  -2   16.54    3.88
 -12   6   2   13.27    3.38
  12  -6  -1   13.29    3.86
 -12   6   1    9.04    3.24
 -12   6   0    0.75    2.26
  12  -6   0    3.18    2.36
 -12   6  -1   11.36    3.38
  12  -6   1   24.29    5.10
 -12   5   5  128.66    8.15
 -12   5   5  129.68   10.11
 -12   5   4   81.18    6.48
 -12   5   4   87.51    8.02
 -12   5   3  159.62   10.49
 -12   5   3  157.63    9.15
 -12   5   2  353.07   16.04
  12  -5  -2  352.71   15.98
 -12   5   2  305.73   13.97
 -12   5   1  233.94   12.49
  12  -5  -1  226.50   12.60
  12  -5   0   90.41    8.06
 -12   5   0   87.55    7.40
  12  -5   1   91.43    8.21
 -12   5  -1   94.48    7.73
  12  -5   2   69.29    7.62
 -12   5  -2   70.31    6.71
 -12   4   6    9.99    3.70
 -12   4   6   11.09    2.47
 -12   4   5    6.58    3.01
 -12   4   5   10.40    2.44
 -12   4   4   19.55    3.05
 -12   4   4   20.55    3.97
 -12   4   3  143.63    9.51
 -12   4   3  139.39    7.87
  12  -4  -3  137.70    9.09
 -12   4   2  214.95   11.70
  12  -4  -2  208.06   11.57
 -12   4   2  224.92   10.42
  12  -4  -1  115.04    8.29
 -12   4   1  115.29    8.15
  12  -4   0   16.73    3.61
 -12   4   0   16.09    3.55
 -12   4  -1   18.97    3.47
  12  -4   1   17.07    3.24
  12  -4   2   15.67    3.86
 -12   4  -2   21.43    3.78
 -12   3   7   29.02    3.99
 -12   3   7   25.74    3.49
 -12   3   7   29.43    5.05
 -12   3   6  217.31   10.05
 -12   3   6  237.59   12.93
 -12   3   5   57.26    5.95
 -12   3   5   65.19    4.93
 -12   3   4    9.32    1.90
 -12   3   4   14.50    2.88
 -12   3   3  287.71   13.10
  12  -3  -3  283.78   12.72
 -12   3   3  261.10   10.76
 -12   3   2  434.06   14.69
  12  -3  -2  435.27   16.96
 -12   3   2  460.23   17.07
  12  -3  -1   50.55    5.29
 -12   3   1   50.82    4.34
 -12   3   1   55.77    5.49
 -12   3   0   19.11    3.55
  12  -3   0   18.51    3.30
  12  -3   1  175.60   10.70
 -12   3  -1  161.52    9.05
  12  -3   2   77.08    7.75
 -12   3  -2   75.05    6.22
 -12   2   8   72.94    8.33
  12  -2  -8   73.82    8.19
 -12   2   8   62.84    5.77
 -12   2   8   67.54    5.99
 -12   2   7   13.74    2.57
 -12   2   7   10.44    2.42
 -12   2   7   11.32    3.30
 -12   2   6    4.95    2.92
 -12   2   6    5.77    1.84
 -12   2   5    9.69    2.44
 -12   2   5   13.72    2.34
 -12   2   4  240.69   11.24
 -12   2   4  235.09    9.34
 -12   2   3  621.21   20.26
  12  -2  -3  617.28   20.14
 -12   2   3  615.00   17.59
 -12   2   2  575.96   16.56
  12  -2  -2  553.08   19.09
 -12   2   2  571.34   18.70
 -12   2   1  204.71    8.44
  12  -2  -1  213.55   10.69
 -12   2   1  201.69    9.82
 -12   2   0    5.68    2.01
  12  -2   0    5.49    2.38
  12  -2   1   10.93    3.05
 -12   2  -1   17.71    2.94
 -12   2  -2    8.13    2.51
  12  -2   2    9.27    3.51
 -12   2  -3   66.93    6.18
  12  -2   3   91.01    9.42
 -12   1   8   16.29    2.80
 -12   1   8   17.53    4.01
  12  -1  -8   19.49    4.26
 -12   1   8   16.31    3.05
  12  -1  -7   81.24    7.02
 -12   1   7   90.35    6.00
 -12   1   7   92.20    5.72
 -12   1   7   96.45    7.25
  12  -1  -6   73.66    5.95
 -12   1   6   87.46    5.51
 -12   1   6   78.04    6.41
 -12   1   5   17.15    2.49
 -12   1   5   17.90    2.92
 -12   1   4   -0.79    1.55
 -12   1   4    0.63    0.88
 -12   1   3  174.59    7.14
 -12   1   3  177.73    8.86
  12  -1  -3  179.52    8.77
  12  -1  -2   45.12    4.37
 -12   1   2   41.40    3.11
 -12   1   2   45.85    4.18
 -12   1   1   19.70    2.69
  12  -1  -1   21.81    3.28
 -12   1   1   21.24    2.15
  12  -1   0   11.07    2.65
 -12   1   0   10.47    1.63
 -12   1   0    8.90    1.94
 -12   1  -1  108.42    6.71
  12  -1   1  115.66    8.23
 -12   1  -2    1.90    1.76
  12  -1   2    1.32    2.17
 -12   0   8   35.59    3.43
 -12   0   8   39.35    4.93
  12   0  -8   48.05    5.51
  12   0  -7   85.15    6.81
 -12   0   7   84.58    5.89
 -12   0   7   78.29    6.56
 -12   0   7   75.39    4.91
 -12   0   6    2.38    1.29
 -12   0   6    2.13    1.76
  12   0  -6    3.74    1.75
 -12   0   6    4.12    1.69
  12   0  -5   -1.27    1.19
 -12   0   5    1.71    1.29
 -12   0   5    1.52    1.19
 -12   0   4  567.71   17.15
 -12   0   4  546.07   15.67
 -12   0   3 1763.79   38.65
 -12   0   3 1688.29   40.52
  12   0  -3 1715.24   41.30
  12   0  -2  509.78   16.50
 -12   0   2  501.22   13.18
 -12   0   2  501.84   15.19
  12   0  -1    0.44    1.21
 -12   0   1    1.71    0.71
 -12   0   1    0.86    1.02
 -12   0   0    1.29    0.52
 -12   0   0    2.09    1.15
  12   0   0    0.88    1.76
 -12   0  -1   65.45    5.18
  12   0   1   73.89    6.48
 -12   0  -2   32.52    3.97
  12   0   2   23.17    4.30
 -12  -1   9   20.08    3.15
 -12  -1   9   18.13    4.83
 -12  -1   8   10.17    2.63
 -12  -1   8   15.27    2.23
  12   1  -8   18.95    3.30
  12   1  -7   92.10    6.43
 -12  -1   7   98.31    6.23
 -12  -1   7   89.91    4.80
 -12  -1   6    1.59    0.86
  12   1  -6   -0.52    1.38
 -12  -1   6    0.23    1.07
 -12  -1   5   11.11    1.90
  12   1  -5   11.49    1.80
 -12  -1   5   11.43    1.82
  12   1  -4  163.37    6.98
  12   1  -4  164.46    6.93
 -12  -1   4  153.10    6.48
 -12  -1   4  161.91    6.77
 -12  -1   3  298.88    9.76
 -12  -1   3  290.55    9.00
  12   1  -3  303.14   10.67
  12   1  -2    0.54    1.29
 -12  -1   2    1.98    0.71
 -12  -1   2    2.03    1.07
  12   1  -1   11.09    2.17
 -12  -1   1   11.01    1.82
 -12  -1   0   58.57    4.28
  12   1   0   65.24    5.72
 -12  -1  -1   50.61    4.49
  12   1   1   52.52    5.31
 -12  -1  -2   13.16    2.74
  12   1   2   13.85    3.49
 -12  -2   9   78.96    4.97
 -12  -2   9   91.83    7.10
  12   2  -9   91.68    7.50
 -12  -2   8    1.75    1.75
 -12  -2   8    2.53    1.21
  12   2  -8    5.35    2.21
 -12  -2   7   41.65    2.74
 -12  -2   7   37.37    3.32
  12   2  -7   42.55    4.28
 -12  -2   6    7.06    1.07
 -12  -2   6    8.38    1.57
  12   2  -6    7.98    1.82
  12   2  -5  216.64    8.59
 -12  -2   5  210.10    7.12
  12   2  -4  415.09   12.41
 -12  -2   4  413.21   11.09
 -12  -2   3  437.09   11.82
  12   2  -3  431.53   13.08
  12   2  -2  216.89    8.92
 -12  -2   2  207.77    7.44
 -12  -2   1    3.05    1.32
  12   2  -1    8.10    2.11
 -12  -2   0   20.91    2.74
  12   2   0   22.33    3.49
 -12  -2  -1    6.14    1.84
  12   2   1   14.91    3.57
 -12  -2  -2   51.24    5.43
  12   2   2   72.03    7.21
 -12  -3   9    9.34    2.95
  12   3  -9    7.90    2.82
 -12  -3   9    4.22    1.71
 -12  -3   8   87.07    4.24
  12   3  -8   97.09    6.66
 -12  -3   8   92.50    5.20
 -12  -3   7   95.94    3.80
 -12  -3   7  111.42    4.80
  12   3  -7  107.64    6.46
 -12  -3   6   10.24    0.94
 -12  -3   6   11.55    0.77
  12   3  -6   11.26    2.19
  12   3  -5  130.50    6.12
 -12  -3   4  589.39   13.27
  12   3  -4  647.42   16.11
  12   3  -3  316.54    9.55
  12   3  -3  306.13    8.57
 -12  -3   2   13.87    1.75
  12   3  -2   15.12    2.13
 -12  -3   1   59.58    4.09
  12   3  -1   65.01    4.85
  12   3   0  167.01    8.81
 -12  -3   0  152.12    7.62
 -12  -3  -1   14.31    2.82
  12   3   1    8.84    2.51
 -12  -4   8   30.77    1.94
 -12  -4   8   38.65    2.34
  12   4  -7   36.66    3.89
  12   4  -6   15.75    2.32
  12   4  -5   66.99    4.30
  12   4  -4   84.87    4.24
  12   4  -3   71.52    3.66
  12   4  -3   75.03    3.22
 -12  -4   2   11.89    1.75
  12   4  -2   16.42    2.32
 -12  -4   1   20.79    2.74
  12   4  -1   19.59    2.82
 -12  -4   0   21.68    3.32
  12   4   0   14.29    2.76
  12   5  -8   60.31    5.41
  12   5  -7   76.62    5.52
  12   5  -6   95.88    5.74
  12   5  -5  297.78   10.17
  12   5  -4  361.76   10.51
  12   5  -3  107.14    4.11
  12   5  -3  111.80    3.88
  12   5  -2   74.87    4.43
  12   5  -1   99.12    6.06
  12   6  -8   75.41    6.41
  12   6  -7   26.91    3.40
  12   6  -6    3.59    1.40
  12   6  -5    2.36    1.13
  12   6  -4    0.46    0.90
  12   6  -3   -0.04    0.61
  12   6  -3    1.38    0.67
  12   6  -3    0.36    0.63
  12   6  -2   14.04    2.09
  12   7  -6  116.83    6.58
  12   7  -5   38.21    3.36
  12   7  -4   55.79    3.43
  12   7  -3   81.07    3.26
 -13   6   4   40.09    6.31
 -13   6   4   48.00    5.47
 -13   6   3   44.72    6.37
 -13   6   3   38.00    4.97
 -13   6   2   55.56    5.99
  13  -6  -2   59.91    6.91
 -13   6   2   55.36    7.35
  13  -6  -1   40.29    5.70
 -13   6   1   48.36    5.62
 -13   6   1   48.92    6.46
 -13   6   0   29.47    4.83
  13  -6   0   29.68    5.41
 -13   5   5   18.80    3.11
 -13   5   5   20.83    4.51
 -13   5   4   -3.13    3.09
 -13   5   4   -1.96    2.09
 -13   5   3    4.41    2.24
  13  -5  -3    4.37    2.82
 -13   5   3    6.52    2.44
 -13   5   2    6.00    2.55
  13  -5  -2    6.77    2.70
 -13   5   2    2.92    2.42
 -13   5   1    3.66    2.67
 -13   5   1    9.27    2.88
  13  -5  -1    5.31    2.26
 -13   5   0   -3.28    1.90
  13  -5   0   -7.17    3.03
  13  -5   1   12.55    4.47
 -13   5  -1   12.70    3.41
 -13   4   6  107.91    9.09
 -13   4   6   87.51    6.50
 -13   4   5   69.87    5.58
 -13   4   5   74.47    7.21
 -13   4   4   38.64    5.33
 -13   4   4   44.22    4.45
 -13   4   3   74.39    7.00
 -13   4   3   80.21    6.18
  13  -4  -3   84.02    7.23
  13  -4  -2   85.40    7.42
 -13   4   2   85.14    6.27
 -13   4   2   76.00    7.00
 -13   4   1   30.87    4.43
  13  -4  -1   31.31    4.78
 -13   4   1   32.67    4.11
  13  -4   0   62.29    6.64
 -13   4   0   59.24    6.02
  13  -4   1  142.07   10.65
 -13   4  -1  134.26    9.09
 -13   4  -2  118.36    8.75
  13  -4   2  103.05    9.75
 -13   3   7   63.02    5.85
 -13   3   7   52.87    6.73
 -13   3   7   53.37    5.22
 -13   3   6   80.17    7.29
 -13   3   6   80.72    5.83
 -13   3   5  106.89    8.31
 -13   3   5  107.96    6.60
 -13   3   4   28.58    4.07
 -13   3   4   29.72    3.34
 -13   3   3   17.25    3.22
 -13   3   3   14.60    2.57
  13  -3  -3   11.76    2.63
 -13   3   2   13.04    2.74
 -13   3   2   13.41    2.42
  13  -3  -2   10.84    2.78
  13  -3  -1   37.35    4.85
 -13   3   1   34.41    4.43
 -13   3   1   32.63    3.82
  13  -3   0   84.79    7.39
 -13   3   0   82.58    6.64
  13  -3   1   32.94    4.95
 -13   3  -1   36.87    4.47
  13  -3   2   24.98    4.97
 -13   3  -2   26.63    3.95
 -13   2   7   73.13    5.66
 -13   2   7   75.35    7.17
 -13   2   7   77.94    5.93
 -13   2   6   66.57    6.52
 -13   2   6   72.46    5.33
 -13   2   5    3.82    1.76
 -13   2   5    0.59    1.82
 -13   2   4    8.63    2.40
 -13   2   4    9.57    1.71
  13  -2  -3  167.28    9.21
 -13   2   3  157.40    7.44
 -13   2   3  155.90    9.11
  13  -2  -2   34.38    4.34
 -13   2   2   32.50    3.97
 -13   2   2   35.62    3.30
 -13   2   1    1.63    1.73
 -13   2   1    0.90    1.11
  13  -2  -1    0.59    1.78
  13  -2   0   54.75    5.97
 -13   2   0   45.23    3.70
 -13   2   0   49.74    4.83
  13  -2   1  151.68   10.36
 -13   2  -1  138.79    8.33
  13  -2   2   17.28    3.95
 -13   2  -2   12.39    2.97
  13  -1  -8   55.13    6.18
 -13   1   8   65.74    5.54
 -13   1   8   52.47    6.33
 -13   1   8   66.93    5.18
  13  -1  -7  179.12   10.74
 -13   1   7  194.56    9.21
 -13   1   7  189.92   10.90
 -13   1   7  207.26    9.19
  13  -1  -6  222.47   10.93
 -13   1   6  222.01   11.20
 -13   1   6  238.12    9.80
 -13   1   5   83.12    6.33
 -13   1   5   91.49    5.37
 -13   1   4    6.73    2.17
  13  -1  -4   10.15    2.34
 -13   1   4    6.18    1.50
  13  -1  -3    1.04    1.27
 -13   1   3    0.36    1.15
 -13   1   3    0.59    0.98
  13  -1  -2    5.20    1.98
 -13   1   2    4.57    1.98
 -13   1   2    6.85    1.52
  13  -1  -1   77.37    6.33
 -13   1   1   75.99    4.22
 -13   1   1   81.74    5.74
  13  -1   0  183.58   10.72
 -13   1   0  189.99    9.30
 -13   1   0  176.45    6.58
  13  -1   1  134.38    9.48
 -13   1  -1  132.12    7.62
 -13   1  -2   39.48    4.47
  13  -1   2   49.01    6.37
 -13   0   8    2.76    1.34
  13   0  -8    5.35    2.78
 -13   0   8    2.65    2.28
 -13   0   7    5.03    1.61
 -13   0   7    4.66    1.63
  13   0  -7    0.92    1.69
 -13   0   7    2.94    1.61
  13   0  -6   11.93    2.55
 -13   0   6    6.91    1.78
 -13   0   6    7.02    2.17
 -13   0   5    3.89    1.82
  13   0  -5    0.77    1.32
 -13   0   5    2.19    0.96
  13   0  -4   -0.21    1.25
 -13   0   4   -1.42    1.25
 -13   0   4   -0.31    1.19
 -13   0   3    0.15    1.25
  13   0  -3    2.70    1.13
 -13   0   3    0.00    1.13
 -13   0   2   -0.98    0.92
 -13   0   2    0.50    0.81
  13   0  -2    0.19    1.21
  13   0  -1    1.11    1.92
 -13   0   1    1.13    0.79
 -13   0   1    1.00    1.21
  13   0   0    0.35    1.71
 -13   0   0   -0.33    1.30
 -13   0   0    0.67    0.48
 -13   0  -1    0.42    1.25
  13   0   1    0.40    2.17
 -13   0  -2   17.02    3.64
  13   0   2    6.06    4.12
 -13  -1   8   86.31    5.05
  13   1  -8   80.49    6.56
 -13  -1   8   78.02    6.25
  13   1  -7  181.05    9.44
 -13  -1   7  181.70    8.98
 -13  -1   7  191.85    7.52
 -13  -1   6  143.26    7.25
  13   1  -6  153.54    7.88
 -13  -1   6  154.22    6.41
  13   1  -5   34.57    3.38
 -13  -1   5   36.66    3.36
 -13  -1   5   38.23    3.22
  13   1  -4    1.17    1.11
 -13  -1   4    1.84    1.11
 -13  -1   4    0.29    0.92
 -13  -1   3    1.06    0.96
  13   1  -3    0.29    1.19
 -13  -1   3   -0.42    0.73
  13   1  -2   36.26    3.66
 -13  -1   2   32.13    3.09
  13   1  -1  138.73    8.19
 -13  -1   1  131.31    6.62
 -13  -1   0  166.65    7.98
  13   1   0  176.97    9.76
 -13  -1  -1   73.88    5.51
  13   1   1   76.98    6.81
 -13  -2   8  134.13    5.87
  13   2  -8  142.92    8.36
 -13  -2   8  134.63    7.48
 -13  -2   7  163.48    7.44
  13   2  -7  167.84    8.57
 -13  -2   7  160.45    6.00
 -13  -2   6    9.48    1.25
  13   2  -6    8.04    1.78
 -13  -2   6    6.33    1.46
 -13  -2   5    6.12    1.15
  13   2  -5    7.39    1.55
  13   2  -4   93.98    4.70
 -13  -2   4   88.51    4.26
  13   2  -4   95.82    4.91
  13   2  -3   25.97    2.72
 -13  -2   3   23.48    2.24
  13   2  -2    0.23    1.34
 -13  -2   2   -1.69    0.98
 -13  -2   1   55.48    3.99
  13   2  -1   55.06    5.10
 -13  -2   0  132.23    7.06
  13   2   0  136.13    8.52
 -13  -2  -1   15.67    2.90
  13   2   1   21.83    3.93
 -13  -3   8    5.81    1.23
  13   3  -8    4.43    1.86
 -13  -3   8    5.72    1.61
 -13  -3   7   42.43    2.11
  13   3  -7   38.94    4.14
 -13  -3   7   43.81    2.69
 -13  -3   6   78.02    2.24
 -13  -3   6   77.65    2.42
  13   3  -6   92.25    5.41
 -13  -3   5    0.86    0.31
  13   3  -5   -0.63    1.02
 -13  -3   4   62.40    2.61
  13   3  -4   68.33    3.76
 -13  -3   3   -0.08    0.65
  13   3  -3    0.29    1.17
 -13  -3   2   76.37    4.37
  13   3  -2   85.02    5.41
 -13  -3   1   42.03    3.51
  13   3  -1   46.88    4.32
 -13  -3   0   14.29    2.44
  13   3   0   21.68    3.68
  13   4  -8  167.13    8.86
  13   4  -7  105.72    6.56
  13   4  -6   43.30    3.84
  13   4  -5   52.85    3.70
  13   4  -4   52.12    3.24
 -13  -4   3   24.25    2.03
  13   4  -3   26.47    2.47
 -13  -4   2   57.74    3.89
  13   4  -2   68.62    4.72
  13   4  -1  137.95    7.60
 -13  -4   1  132.73    6.89
  13   4   0   82.51    6.66
 -13  -4   0  111.30    7.17
  13   5  -8   -0.98    2.07
  13   5  -7   -1.98    1.61
  13   5  -6    8.25    2.01
  13   5  -5   18.61    2.28
  13   5  -4   13.31    1.67
  13   5  -3    4.03    1.06
  13   5  -2    0.04    1.50
  13   5  -1   14.06    2.70
  13   6  -7   26.09    3.34
  13   6  -6   19.91    2.65
  13   6  -5   35.72    2.95
  13   6  -4   22.60    1.98
  13   6  -3   10.99    1.23
  13   7  -5   39.29    3.59
 -14   6   3    9.44    4.20
 -14   6   3   -3.99    2.51
  14  -6  -2   29.01    5.26
 -14   6   2   30.29    5.01
 -14   6   2   36.91    6.08
  14  -6  -1    2.32    3.36
 -14   6   1   -0.73    2.67
 -14   6   1    5.28    3.07
 -14   5   5   14.18    3.13
 -14   5   5   17.34    5.18
 -14   5   4   15.65    4.03
 -14   5   4   14.58    3.13
 -14   5   3   98.76    8.79
  14  -5  -3   92.27    8.15
 -14   5   3   88.70    6.91
  14  -5  -2  130.49   10.13
 -14   5   2  131.69    8.67
 -14   5   2  122.70    9.44
 -14   5   1   30.27    4.85
 -14   5   1   33.24    4.60
  14  -5  -1   33.59    5.10
 -14   5   0   12.39    3.61
  14  -5   0    5.77    2.80
 -14   4   6    4.74    2.21
 -14   4   6    5.60    2.65
 -14   4   5   65.32    5.70
 -14   4   5   59.30    6.81
 -14   4   4   69.65    7.06
 -14   4   4   69.62    5.77
  14  -4  -3   18.51    3.89
 -14   4   3   16.69    3.24
 -14   4   3   17.09    3.51
  14  -4  -2   17.19    3.91
 -14   4   2   21.58    4.12
 -14   4   2   19.43    3.18
 -14   4   1   70.46    6.91
 -14   4   1   75.22    5.99
  14  -4  -1   79.88    7.44
  14  -4   0   59.31    6.58
 -14   4   0   54.33    5.95
  14  -4   1    4.20    3.05
 -14   4  -1    2.17    2.17
 -14   3   7   63.73    6.12
 -14   3   7   64.69    8.04
 -14   3   7   54.10    5.31
 -14   3   6   26.07    3.55
 -14   3   6   27.82    4.85
 -14   3   5    3.30    2.51
 -14   3   5    6.27    2.05
 -14   3   4    8.71    2.47
 -14   3   4   12.45    2.23
  14  -3  -3  205.07   11.41
 -14   3   3  192.87    9.07
 -14   3   3  217.14   11.53
 -14   3   2   66.37    5.01
  14  -3  -2   67.33    6.33
 -14   3   2   75.56    6.54
  14  -3  -1    5.99    2.82
 -14   3   1    3.47    2.17
 -14   3   1    4.45    1.80
 -14   3   0   13.16    3.11
 -14   3   0   13.54    2.57
  14  -3   0   17.25    3.40
  14  -3   1   63.00    7.08
 -14   3  -1   64.53    6.06
 -14   2   7   69.21    5.68
 -14   2   7   58.62    6.54
 -14   2   7   64.67    5.47
 -14   2   6  118.40    8.73
 -14   2   6  125.54    7.29
 -14   2   5  184.95   10.65
 -14   2   5  195.32    8.88
 -14   2   4  201.87   10.86
 -14   2   4  211.02    8.96
  14  -2  -4  201.33   10.74
  14  -2  -3  179.25   10.07
 -14   2   3  177.25    8.15
 -14   2   3  191.24   10.05
 -14   2   2  204.71    8.54
  14  -2  -2  208.02   10.97
 -14   2   2  198.89   10.22
  14  -2  -1  204.99   11.26
 -14   2   1  188.92    8.15
 -14   2   1  193.54   10.01
  14  -2   0  104.57    8.10
 -14   2   0   99.47    7.10
 -14   2   0   93.90    5.52
  14  -2   1   51.01    6.14
 -14   2  -1   38.12    3.40
 -14   2  -1   46.35    4.97
 -14   1   8    2.49    1.67
 -14   1   8    1.36    2.70
  14  -1  -8    4.62    2.86
 -14   1   8   -2.28    2.17
 -14   1   7   42.01    4.14
 -14   1   7   37.96    5.12
  14  -1  -7   36.14    4.68
 -14   1   7   33.55    3.86
 -14   1   6    7.60    2.57
 -14   1   6    6.69    1.86
 -14   1   5   52.37    5.08
 -14   1   5   56.40    4.28
  14  -1  -4   25.61    3.41
 -14   1   4   21.02    2.63
 -14   1   4   25.17    3.66
 -14   1   3   81.74    4.78
 -14   1   3   94.94    6.35
  14  -1  -3   89.18    6.52
  14  -1  -2    8.46    2.23
 -14   1   2    4.64    1.80
 -14   1   2    5.03    1.34
  14  -1  -1   20.79    3.72
 -14   1   1   19.14    2.07
 -14   1   1   17.74    2.92
  14  -1   0   39.27    4.97
 -14   1   0   32.44    2.53
 -14   1   0   38.02    4.05
  14  -1   1   37.75    5.39
 -14   1  -1   31.61    3.99
  14   0  -8  165.59   10.40
 -14   0   8  166.78   10.11
 -14   0   8  163.61    7.85
 -14   0   7  334.52   13.89
 -14   0   7  344.28   12.93
 -14   0   7  320.63   11.76
 -14   0   6   80.21    6.10
 -14   0   6   88.61    5.52
 -14   0   5  102.30    6.56
 -14   0   5   97.49    5.62
 -14   0   4  665.45   17.63
 -14   0   4  625.24   18.97
 -14   0   3  600.78   16.00
 -14   0   3  574.77   17.67
  14   0  -3  574.04   18.74
  14   0  -2   79.71    6.29
 -14   0   2   83.37    5.49
 -14   0   2   80.80    3.93
  14   0  -1   92.56    6.93
 -14   0   1   90.72    5.85
 -14   0   1   76.75    3.34
  14   0   0  308.78   14.48
 -14   0   0  295.17   12.03
 -14   0  -1  108.14    7.00
  14   0   1  110.42    8.96
 -14  -1   8   73.59    5.83
  14   1  -8   79.19    6.62
 -14  -1   8   70.21    4.41
  14   1  -7   55.23    5.10
 -14  -1   7   56.48    4.82
 -14  -1   7   52.72    3.68
 -14  -1   6    8.00    1.88
  14   1  -6    8.10    2.07
 -14  -1   5    4.26    1.55
  14   1  -5    4.66    1.69
 -14  -1   5    4.82    1.46
  14   1  -4  190.34    8.19
 -14  -1   4  182.41    7.52
 -14  -1   4  171.88    7.04
  14   1  -3   44.95    3.99
 -14  -1   3   41.32    3.34
 -14  -1   3   41.40    2.80
  14   1  -2   22.18    3.17
 -14  -1   2   19.82    2.61
  14   1  -1    0.15    1.55
 -14  -1   1    3.97    1.73
 -14  -1   0   54.86    4.57
  14   1   0   61.60    6.12
 -14  -1  -1   19.13    3.64
  14   1   1    8.61    4.34
 -14  -2   8   25.30    2.38
  14   2  -8   27.59    4.47
 -14  -2   8   24.36    3.28
 -14  -2   7   97.99    5.56
  14   2  -7   94.44    6.85
 -14  -2   7   97.07    4.47
  14   2  -6  243.74   10.24
 -14  -2   6  241.15    8.42
 -14  -2   6  238.74    7.58
  14   2  -5  176.05    8.02
 -14  -2   5  182.09    6.54
  14   2  -4  115.46    5.83
 -14  -2   4  115.50    5.06
 -14  -2   3  184.14    7.08
  14   2  -3  182.28    8.25
  14   2  -2  205.68    9.76
 -14  -2   2  205.57    8.06
  14   2  -1   81.91    6.56
 -14  -2   1   84.52    5.31
 -14  -2   0   34.20    3.95
  14   2   0   32.96    4.70
 -14  -3   8   80.49    4.32
 -14  -3   8   75.29    3.49
  14   3  -8   88.21    6.66
 -14  -3   7   21.60    1.53
 -14  -3   7   17.88    1.15
  14   3  -7   22.92    3.28
  14   3  -6    3.68    1.69
 -14  -3   5  121.56    3.49
  14   3  -5  127.78    6.14
 -14  -3   4  199.41    6.20
  14   3  -4  222.81    7.33
  14   3  -4  212.90    7.62
 -14  -3   3   16.38    1.96
  14   3  -3   18.78    2.46
  14   3  -2   -1.19    1.36
 -14  -3   2    2.30    1.11
 -14  -3   1   46.96    3.93
  14   3  -1   48.80    4.87
 -14  -3   0   47.27    4.85
  14   3   0   44.28    5.51
  14   4  -8   -0.35    1.92
  14   4  -7   52.39    4.76
  14   4  -6   71.69    4.95
  14   4  -5    1.59    1.19
  14   4  -4    4.91    1.13
  14   4  -3   60.70    3.91
 -14  -4   3   54.63    3.45
 -14  -4   2   47.75    3.80
  14   4  -2   50.62    4.32
 -14  -4   1    1.17    1.69
  14   4  -1    4.97    2.13
  14   5  -7   22.92    2.99
  14   5  -6   46.69    3.70
  14   5  -5  108.87    5.47
  14   5  -4   64.78    3.30
  14   5  -3   16.50    1.96
  14   5  -2   17.09    2.86
  14   6  -6    3.20    1.40
  14   6  -5   27.99    2.78
  14   6  -4    2.28    0.96
 -15   5   4   -1.73    3.26
 -15   5   4   -2.17    2.36
  15  -5  -3   46.67    6.31
 -15   5   3   46.69    5.37
 -15   5   3   46.17    6.41
  15  -5  -2   34.95    5.60
 -15   5   2   38.39    5.60
 -15   5   2   30.96    4.53
 -15   5   1    8.54    3.05
 -15   5   1   -0.96    2.11
  15  -5  -1    2.26    3.24
 -15   4   5   80.67    7.94
 -15   4   5   87.25    6.58
 -15   4   4   35.05    5.41
 -15   4   4   30.27    3.91
  15  -4  -3    7.83    3.26
 -15   4   3    8.44    2.72
 -15   4   3    4.89    2.78
  15  -4  -2   20.60    4.45
 -15   4   2   23.50    4.16
 -15   4   2   18.74    3.26
 -15   4   1   58.34    6.39
  15  -4  -1   66.89    7.21
 -15   4   1   58.62    5.60
 -15   4   0   60.85    6.39
  15  -4   0   61.87    7.14
 -15   4   0   56.74    5.45
 -15   3   6    8.21    3.18
 -15   3   6    5.93    2.26
 -15   3   5   27.49    5.08
 -15   3   5   32.98    3.72
 -15   3   4   67.56    6.93
  15  -3  -4   72.92    6.85
 -15   3   4   76.41    5.58
  15  -3  -3   82.41    7.63
 -15   3   3   89.53    6.04
 -15   3   3   95.03    7.92
 -15   3   2   67.37    6.52
 -15   3   2   69.85    5.45
  15  -3  -2   69.87    6.85
 -15   3   1   14.92    3.53
  15  -3  -1   18.40    3.68
 -15   3   1   17.44    2.92
 -15   3   0   -1.92    1.52
  15  -3   0   -2.23    3.18
 -15   3   0    1.61    2.24
 -15   2   7   33.00    4.03
 -15   2   7   34.55    5.20
 -15   2   6   20.26    4.26
 -15   2   6   27.14    3.40
 -15   2   5    7.62    2.84
 -15   2   5    5.81    1.76
 -15   2   4   13.91    2.49
 -15   2   4   12.99    3.32
  15  -2  -4   13.58    3.18
  15  -2  -3   16.75    3.51
 -15   2   3   17.74    3.34
 -15   2   3   14.08    2.40
 -15   2   2    1.90    1.88
  15  -2  -2    5.24    2.74
 -15   2   2    2.55    1.15
 -15   2   1   11.39    2.78
 -15   2   1   12.47    2.30
  15  -2  -1   16.75    3.63
 -15   2   0   41.42    3.43
  15  -2   0   46.29    6.02
 -15   2   0   45.12    4.91
 -15   1   7   48.07    4.39
 -15   1   7   44.98    4.51
 -15   1   7   43.37    5.39
 -15   1   6   19.89    3.64
 -15   1   6   29.37    3.53
 -15   1   5   82.20    6.75
 -15   1   5   80.49    5.35
  15  -1  -4  247.52   11.53
 -15   1   4  229.70    9.30
 -15   1   4  229.03   11.28
 -15   1   3  212.92    8.52
 -15   1   3  204.09   10.28
  15  -1  -3  226.84   11.05
  15  -1  -2   53.60    5.72
 -15   1   2   56.65    3.82
 -15   1   2   55.15    5.01
 -15   1   1   20.56    2.07
  15  -1  -1   22.14    3.88
 -15   1   1   22.29    3.38
  15  -1   0   32.59    5.51
 -15   1   0   27.22    2.19
 -15   1   0   32.69    4.16
 -15   0   8    1.82    2.74
 -15   0   8    1.88    1.34
  15   0  -8   -1.07    2.36
 -15   0   7    1.76    1.40
  15   0  -7    5.05    2.51
 -15   0   7    1.27    1.80
 -15   0   6    1.61    1.88
 -15   0   6    1.44    1.23
 -15   0   5    6.46    1.96
 -15   0   5    4.93    1.55
 -15   0   4    5.74    1.90
  15   0  -4    5.29    1.82
 -15   0   4    3.13    1.36
 -15   0   3    1.67    1.42
  15   0  -3    0.10    1.69
 -15   0   3   -0.40    1.02
 -15   0   2   -0.40    0.77
  15   0  -2   -0.61    1.75
 -15   0   2    0.65    1.25
  15   0  -1   -2.00    1.80
 -15   0   1    0.38    1.40
 -15   0   1    1.57    0.79
  15   0   0    3.03    2.92
 -15   0   0    2.88    1.76
 -15  -1   8   49.19    3.72
  15   1  -8   48.67    5.47
 -15  -1   8   44.98    4.93
 -15  -1   7   21.35    2.38
 -15  -1   7   21.01    2.90
  15   1  -7   21.68    3.38
  15   1  -6   23.92    2.99
 -15  -1   6   28.87    3.22
 -15  -1   5  147.08    6.93
 -15  -1   5  133.17    6.93
  15   1  -4  267.65   10.59
 -15  -1   4  246.33    9.71
 -15  -1   4  258.21    9.05
 -15  -1   3  133.09    6.60
  15   1  -3  128.68    7.46
  15   1  -2   28.95    3.95
 -15  -1   2   25.59    3.03
  15   1  -1   25.11    3.93
 -15  -1   1   23.86    3.01
  15   1   0   39.65    5.31
 -15  -1   0   43.35    4.32
 -15  -2   8   50.97    3.30
 -15  -2   8   54.85    4.43
  15   2  -8   48.90    5.16
 -15  -2   7   32.30    2.42
  15   2  -7   33.82    3.86
 -15  -2   7   30.31    2.97
 -15  -2   6   16.44    2.11
  15   2  -6   15.19    2.49
 -15  -2   5   46.31    3.09
  15   2  -5   50.64    3.97
  15   2  -4   57.57    3.99
 -15  -2   4   49.09    3.38
  15   2  -3    8.02    1.67
 -15  -2   3    9.23    1.57
  15   2  -2   18.01    3.11
 -15  -2   2   15.10    2.21
  15   2  -1   44.51    5.24
 -15  -2   1   40.04    3.88
 -15  -3   8    0.54    0.94
 -15  -3   8    0.38    0.79
  15   3  -8    2.92    2.07
 -15  -3   7    1.78    0.44
  15   3  -7    2.49    1.59
 -15  -3   7    0.15    0.48
  15   3  -6   36.95    3.78
 -15  -3   5   66.07    2.57
  15   3  -5   69.77    4.53
 -15  -3   4   70.27    3.38
  15   3  -4   75.47    4.14
 -15  -3   3   35.11    2.86
  15   3  -3   37.18    3.55
  15   3  -2    0.61    1.76
 -15  -3   2    0.98    1.19
 -15  -3   1    4.12    1.92
  15   3  -1   -1.44    2.17
  15   4  -8   53.16    5.68
  15   4  -7   80.70    5.76
  15   4  -6   56.65    4.24
  15   4  -5   31.40    2.76
  15   4  -3   58.99    4.18
 -15  -4   3   49.09    3.36
  15   4  -2   57.43    4.76
 -15  -4   2   50.01    3.99
  15   5  -7   24.78    3.36
  15   5  -6    1.11    1.53
  15   5  -5   42.09    3.22
  15   5  -3   25.80    2.92
 -16   4   5   20.62    5.85
 -16   4   5   30.14    4.66
 -16   4   4   -0.17    1.82
 -16   4   4    0.56    2.74
  16  -4  -3    3.09    2.84
 -16   4   3    3.88    2.05
  16  -4  -2    4.78    3.28
 -16   4   2    1.09    1.69
 -16   3   6   35.26    6.23
 -16   3   6   28.89    3.95
 -16   3   5   26.76    5.20
 -16   3   5   33.40    3.93
  16  -3  -4   62.67    6.50
 -16   3   4   61.43    5.03
 -16   3   4   63.96    6.79
  16  -3  -3   70.67    7.19
 -16   3   3   70.42    6.69
 -16   3   3   62.88    5.03
 -16   3   2   43.85    5.22
 -16   3   2   30.83    3.68
  16  -3  -2   38.71    5.37
 -16   3   1   34.93    4.93
  16  -3  -1   35.51    5.16
 -16   3   1   27.80    3.57
 -16   2   6   74.49    7.33
 -16   2   6   82.70    6.08
 -16   2   5   19.84    3.89
 -16   2   5   21.37    2.86
  16  -2  -4    2.40    2.24
 -16   2   4    0.15    2.01
 -16   2   4   -1.38    1.34
  16  -2  -3   -0.02    2.05
 -16   2   3    5.18    2.19
 -16   2   3    1.67    1.48
 -16   2   2   17.80    3.49
  16  -2  -2   22.37    3.76
 -16   2   2   21.50    2.95
 -16   2   1   54.81    4.03
  16  -2  -1   57.09    6.50
 -16   2   1   57.03    5.58
 -16   1   7    5.93    2.99
 -16   1   7   10.53    2.46
 -16   1   6   -1.06    1.96
 -16   1   6    0.15    1.32
 -16   1   5    4.11    2.40
 -16   1   5    3.20    1.65
 -16   1   4   57.15    5.37
 -16   1   4   46.88    3.91
  16  -1  -4   52.26    5.37
 -16   1   3   16.65    2.88
 -16   1   3   17.13    2.32
  16  -1  -3   14.91    3.17
 -16   1   2    1.98    1.52
  16  -1  -2    0.15    2.13
 -16   1   2    0.56    1.17
 -16   1   1    3.43    1.11
  16  -1  -1    0.84    2.32
 -16   1   1    5.58    2.34
 -16   0   7  107.64    7.67
  16   0  -7   96.20    7.77
 -16   0   7  119.99    7.29
 -16   0   7  103.76    6.18
 -16   0   6    0.98    1.40
 -16   0   6    1.32    1.82
 -16   0   5   12.45    2.55
 -16   0   5    8.54    1.94
 -16   0   4   53.00    4.57
 -16   0   4   47.67    3.68
  16   0  -4   51.26    5.01
 -16   0   3    4.97    1.92
  16   0  -3    5.33    2.40
 -16   0   3    4.39    1.29
 -16   0   2    1.59    1.00
 -16   0   2    2.53    1.61
  16   0  -2    1.69    1.84
  16   0  -1  114.54    8.69
 -16   0   1  106.45    6.89
 -16  -1   8   53.04    5.58
  16   1  -8   59.60    6.31
 -16  -1   8   65.55    4.49
 -16  -1   7    8.82    1.86
  16   1  -7    9.46    2.61
 -16  -1   7   11.36    2.69
 -16  -1   6    1.84    1.46
  16   1  -6    0.40    1.71
 -16  -1   5   20.28    2.67
 -16  -1   4   39.08    3.45
  16   1  -4   34.41    3.88
  16   1  -3   -1.23    1.78
 -16  -1   3    0.67    1.30
 -16  -1   2   -0.75    1.48
  16   1  -2   -0.58    2.03
  16   1  -1   26.66    4.41
 -16  -1   1   27.24    3.51
 -16  -2   8   34.65    2.97
 -16  -2   8   36.79    3.95
  16   2  -7   68.12    5.66
 -16  -2   7   58.07    4.03
 -16  -2   7   61.81    3.40
 -16  -2   6   15.06    2.00
  16   2  -6   12.16    2.53
 -16  -2   5    2.42    0.90
  16   2  -4    4.72    1.55
 -16  -2   4    0.19    1.00
  16   2  -3   15.67    2.69
 -16  -2   3   13.62    2.13
 -16  -2   2   46.92    3.84
  16   2  -2   51.41    5.41
  16   3  -7   51.30    4.68
 -16  -3   6   32.52    1.21
  16   3  -6   39.10    3.82
 -16  -3   5   46.25    2.30
  16   3  -5   43.26    3.55
  16   3  -4   46.44    3.51
 -16  -3   4   38.50    2.70
 -16  -3   3   32.88    2.95
  16   3  -3   35.18    3.84
 -16  -3   2   52.45    4.09
  16   3  -2   34.72    4.72
  16   4  -7    7.46    2.63
  16   4  -6    5.26    2.13
  16   4  -5   16.73    2.19
  16   4  -4    1.84    1.11
 -16  -4   3   17.97    2.76
  16   4  -3   15.69    3.11
 -17   3   5   74.14    6.10
 -17   3   5   84.89    8.67
  17  -3  -4   43.95    5.83
 -17   3   4   45.89    5.76
 -17   3   4   37.20    4.16
 -17   3   3   52.27    6.06
  17  -3  -3   39.88    5.77
 -17   3   3   40.65    4.43
 -17   3   2   62.73    6.98
 -17   3   2   65.15    5.56
  17  -3  -2   69.19    7.98
 -17   2   6   43.74    6.39
 -17   2   6   33.86    4.41
 -17   2   5   14.79    2.86
 -17   2   5   20.08    3.78
  17  -2  -4    5.45    3.01
 -17   2   4    7.52    3.13
 -17   2   4    5.76    1.88
  17  -2  -3   15.31    3.78
 -17   2   3   15.52    3.76
 -17   2   3   15.06    2.55
 -17   2   2   40.38    5.05
  17  -2  -2   36.05    5.56
 -17   2   2   35.78    3.45
 -17   1   6  123.52    7.31
 -17   1   6  133.17    8.81
 -17   1   5  113.41    6.58
 -17   1   5  110.17    7.83
  17  -1  -4   92.18    7.12
 -17   1   4   75.56    5.06
 -17   1   4   79.65    6.35
 -17   1   3  104.91    5.60
 -17   1   3  105.39    7.37
  17  -1  -3  101.98    8.17
 -17   1   2  103.67    7.29
 -17   1   2   94.46    4.95
  17  -1  -2   98.07    8.36
 -17   0   7   11.97    3.51
 -17   0   7    5.76    2.28
 -17   0   6    6.50    2.30
 -17   0   6    4.14    1.96
 -17   0   5    3.89    2.28
 -17   0   5    4.11    1.61
 -17   0   4    1.90    1.96
  17   0  -4    0.59    2.00
 -17   0   4    2.23    1.36
  17   0  -3    2.61    2.15
 -17   0   3   -0.71    1.11
 -17   0   3    2.17    1.46
 -17   0   2    0.82    1.46
 -17   0   2    1.04    0.90
  17   0  -2   -0.63    2.65
  17   1  -7   69.79    6.06
 -17  -1   7   76.31    5.56
 -17  -1   7   74.76    4.78
 -17  -1   6  103.88    6.35
 -17  -1   5   73.59    5.33
  17   1  -4   91.01    6.25
 -17  -1   4   78.52    5.26
 -17  -1   3   94.67    5.99
  17   1  -3   89.45    6.93
 -17  -1   2   69.90    5.16
  17   1  -2   65.01    6.29
 -17  -2   7   61.71    4.05
 -17  -2   7   68.81    3.72
 -17  -2   6   57.13    3.63
 -17  -2   5   17.94    2.13
  17   2  -4   34.68    3.49
 -17  -2   4   29.25    2.90
  17   2  -3   58.59    5.08
 -17  -2   3   56.03    4.14
  17   3  -6   24.27    3.22
 -17  -3   6   19.80    1.02
 -17  -3   6   23.73    1.11
 -17  -3   5   29.45    2.01
 -17  -3   4   24.71    2.47
  17   3  -4   28.37    2.88
 -18   1   5    4.89    2.65
 -18   1   5    3.99    1.94
 -18   1   4    1.69    2.23
  18  -1  -4   -1.94    2.24
 -18   1   4    4.43    1.90
 -18   1   3    8.33    2.53
  18  -1  -3   10.55    4.74
 -18   0   6   29.85    4.72
 -18   0   6   41.24    4.66
 -18   0   5  134.82    7.19
 -18   0   5  126.11    7.79
  18   0  -4  112.30    8.13
 -18   0   4  117.52    7.42
 -18   0   4  129.85    6.35
 -18   0   3   20.79    2.69
 -18   0   3   15.48    3.18
 -18  -1   6   15.37    3.40
 -18  -1   5    6.54    1.80
  18   1  -4    6.50    2.84
 -18  -1   4    8.54    2.32
 -18  -2   5   65.76    4.39
   0   0   0    0.00    0.00

_computing_structure_solution     'SHELXT 2014/5 (Sheldrick, 2014)'
;
_shelx_hkl_checksum   16955

 
data_Fc(BHpz)2monoclinic
#cell2
 
_audit_creation_method            'SHELXL-2014/7'
_shelx_SHELXL_version_number      '2014/7'
_chemical_name_systematic         ?
_chemical_name_common             ?
_chemical_melting_point           ?
_chemical_formula_moiety          ?
_chemical_formula_sum
 'C16 H16 B2 Fe N4' 
_chemical_formula_weight          341.80

loop_
 _atom_type_symbol
 _atom_type_description
 _atom_type_scat_dispersion_real
 _atom_type_scat_dispersion_imag
 _atom_type_scat_source
 'C'  'C'   0.0033   0.0016
 'International Tables Vol C Tables 4.2.6.8 and 6.1.1.4'
 'H'  'H'   0.0000   0.0000
 'International Tables Vol C Tables 4.2.6.8 and 6.1.1.4'
 'B'  'B'   0.0013   0.0007
 'International Tables Vol C Tables 4.2.6.8 and 6.1.1.4'
 'N'  'N'   0.0061   0.0033
 'International Tables Vol C Tables 4.2.6.8 and 6.1.1.4'
 'Fe'  'Fe'   0.3463   0.8444
 'International Tables Vol C Tables 4.2.6.8 and 6.1.1.4'
 
_space_group_crystal_system       monoclinic
_space_group_IT_number            14
_space_group_name_H-M_alt         'P 21/c 1 1'
_space_group_name_Hall            '-P 2xac'
 
_shelx_space_group_comment
;
The symmetry employed for this shelxl refinement is uniquely defined
by the following loop, which should always be used as a source of
symmetry information in preference to the above space-group names.
They are only intended as comments.
;
 
loop_
 _space_group_symop_operation_xyz
 'x, y, z'
 'x+1/2, -y, -z+1/2'
 '-x, -y, -z'
 '-x-1/2, y, z-1/2'
 
_cell_length_a                    14.9315(2)
_cell_length_b                    7.99510(10)
_cell_length_c                    12.9916(3)
_cell_angle_alpha                 108.513(2)
_cell_angle_beta                  90
_cell_angle_gamma                 90
_cell_volume                      1470.66(5)
_cell_formula_units_Z             4
_cell_measurement_temperature     173
_cell_measurement_reflns_used     ?
_cell_measurement_theta_min       ?
_cell_measurement_theta_max       ?
 
_exptl_crystal_description        prism
_exptl_crystal_colour             'orange-brown'
_exptl_crystal_density_meas       ?
_exptl_crystal_density_method     ?
_exptl_crystal_density_diffrn     1.544          
_exptl_crystal_F_000              704
_exptl_transmission_factor_min    ?
_exptl_transmission_factor_max    ?
_exptl_crystal_size_max           0.380
_exptl_crystal_size_mid           0.220
_exptl_crystal_size_min           0.200
_exptl_absorpt_coefficient_mu     1.027
_shelx_estimated_absorpt_T_min    0.696
_shelx_estimated_absorpt_T_max    0.821
_exptl_absorpt_correction_type    multi-scan
_exptl_absorpt_correction_T_min   ?
_exptl_absorpt_correction_T_max   ?
_exptl_absorpt_process_details    ?
_exptl_absorpt_special_details    ?
_diffrn_ambient_temperature       173
_diffrn_radiation_wavelength      0.71073
_diffrn_radiation_type            MoK\a
_diffrn_source                    ?
_diffrn_measurement_device_type   'STOE IPDS II two-circle-diffractometer'
_diffrn_measurement_method        ?
_diffrn_detector_area_resol_mean  ?
_diffrn_reflns_number             33085
_diffrn_reflns_av_unetI/netI      0.0172
_diffrn_reflns_av_R_equivalents   0.0377
_diffrn_reflns_limit_h_min        -21
_diffrn_reflns_limit_h_max        21
_diffrn_reflns_limit_k_min        -11
_diffrn_reflns_limit_k_max        10
_diffrn_reflns_limit_l_min        -18
_diffrn_reflns_limit_l_max        18
_diffrn_reflns_theta_min          2.143
_diffrn_reflns_theta_max          30.566
_diffrn_reflns_theta_full         27.500
_diffrn_measured_fraction_theta_max   0.982
_diffrn_measured_fraction_theta_full  0.999
_diffrn_reflns_Laue_measured_fraction_max    0.982
_diffrn_reflns_Laue_measured_fraction_full   0.999
_diffrn_reflns_point_group_measured_fraction_max   0.982
_diffrn_reflns_point_group_measured_fraction_full  0.999
_reflns_number_total              4585
_reflns_number_gt                 4186
_reflns_threshold_expression      'I > 2\s(I)'
_reflns_Friedel_coverage          0.000
_reflns_Friedel_fraction_max      .
_reflns_Friedel_fraction_full     .
 
_reflns_special_details
;
 Reflections were merged by SHELXL according to the crystal
 class for the calculation of statistics and refinement.
 
 _reflns_Friedel_fraction is defined as the number of unique
 Friedel pairs measured divided by the number that would be
 possible theoretically, ignoring centric projections and
 systematic absences.
;
 
_computing_data_collection        ?
_computing_cell_refinement        ?
_computing_data_reduction         ?
_computing_structure_solution     ?
_computing_structure_refinement 'SHELXL-2014/7 (Sheldrick, 2014)'
_computing_molecular_graphics     ?
_computing_publication_material   ?
_refine_special_details
;
 Refined as a 2-component twin.
;
_refine_ls_structure_factor_coef  Fsqd
_refine_ls_matrix_type            full
_refine_ls_weighting_scheme       calc
_refine_ls_weighting_details
'w=1/[\s^2^(Fo^2^)+(0.0408P)^2^+0.7598P] where P=(Fo^2^+2Fc^2^)/3'
_atom_sites_solution_primary      ?
_atom_sites_solution_secondary    ?
_atom_sites_solution_hydrogens    geom
_refine_ls_hydrogen_treatment     constr
_refine_ls_extinction_method      none
_refine_ls_extinction_coef        .
_refine_ls_number_reflns          4585
_refine_ls_number_parameters      209
_refine_ls_number_restraints      0
_refine_ls_R_factor_all           0.0350
_refine_ls_R_factor_gt            0.0324
_refine_ls_wR_factor_ref          0.0904
_refine_ls_wR_factor_gt           0.0879
_refine_ls_goodness_of_fit_ref    1.115
_refine_ls_restrained_S_all       1.115
_refine_ls_shift/su_max           0.001
_refine_ls_shift/su_mean          0.000
 
loop_
 _atom_site_label
 _atom_site_type_symbol
 _atom_site_fract_x
 _atom_site_fract_y
 _atom_site_fract_z
 _atom_site_U_iso_or_equiv
 _atom_site_adp_type
 _atom_site_occupancy
 _atom_site_site_symmetry_order  
 _atom_site_calc_flag
 _atom_site_refinement_flags_posn
 _atom_site_refinement_flags_adp
 _atom_site_refinement_flags_occupancy
 _atom_site_disorder_assembly
 _atom_site_disorder_group
Fe1 Fe 0.37722(2) 0.70382(2) 0.25219(2) 0.01651(7) Uani 1 1 d . . . . .
N1 N 0.29445(7) 0.30929(15) 0.30332(9) 0.0177(2) Uani 1 1 d . . . . .
N2 N 0.29426(7) 0.25446(15) 0.19313(9) 0.0176(2) Uani 1 1 d . . . . .
N3 N 0.46080(7) 0.30777(15) 0.30212(9) 0.0175(2) Uani 1 1 d . . . . .
N4 N 0.46064(7) 0.25446(15) 0.19193(9) 0.0174(2) Uani 1 1 d . . . . .
C1 C 0.21238(9) 0.28352(19) 0.33775(12) 0.0219(2) Uani 1 1 d . . . . .
H1 H 0.1946 0.3109 0.4115 0.026 Uiso 1 1 calc R U . . .
C2 C 0.15770(10) 0.21035(19) 0.24824(12) 0.0255(3) Uani 1 1 d . . . . .
H2 H 0.0964 0.1785 0.2482 0.031 Uiso 1 1 calc R U . . .
C3 C 0.21195(9) 0.19387(19) 0.15882(12) 0.0225(3) Uani 1 1 d . . . . .
H3 H 0.1938 0.1472 0.0851 0.027 Uiso 1 1 calc R U . . .
C4 C 0.54303(9) 0.27953(19) 0.33571(12) 0.0217(2) Uani 1 1 d . . . . .
H4 H 0.5611 0.3048 0.4092 0.026 Uiso 1 1 calc R U . . .
C5 C 0.59729(10) 0.20748(19) 0.24569(12) 0.0244(3) Uani 1 1 d . . . . .
H5 H 0.6585 0.1748 0.2451 0.029 Uiso 1 1 calc R U . . .
C6 C 0.54279(9) 0.19350(19) 0.15686(12) 0.0217(2) Uani 1 1 d . . . . .
H6 H 0.5607 0.1481 0.0830 0.026 Uiso 1 1 calc R U . . .
C11 C 0.37779(8) 0.60730(17) 0.38069(10) 0.0171(2) Uani 1 1 d . . . . .
C12 C 0.29984(10) 0.71462(18) 0.38385(10) 0.0215(2) Uani 1 1 d . . . . .
H12 H 0.2395 0.6765 0.3832 0.026 Uiso 1 1 calc R U . . .
C13 C 0.32783(12) 0.88813(19) 0.38817(11) 0.0271(3) Uani 1 1 d . . . . .
H13 H 0.2896 0.9840 0.3899 0.033 Uiso 1 1 calc R U . . .
C14 C 0.42340(12) 0.89102(19) 0.38946(12) 0.0275(3) Uani 1 1 d . . . . .
H14 H 0.4602 0.9895 0.3927 0.033 Uiso 1 1 calc R U . . .
C15 C 0.45388(10) 0.71932(19) 0.38505(11) 0.0222(3) Uani 1 1 d . . . . .
H15 H 0.5148 0.6848 0.3850 0.027 Uiso 1 1 calc R U . . .
C21 C 0.37758(8) 0.47928(17) 0.12018(9) 0.0173(2) Uani 1 1 d . . . . .
C22 C 0.30106(10) 0.58716(19) 0.11784(11) 0.0222(3) Uani 1 1 d . . . . .
H22 H 0.2403 0.5517 0.1169 0.027 Uiso 1 1 calc R U . . .
C23 C 0.33136(12) 0.7569(2) 0.11716(11) 0.0282(3) Uani 1 1 d . . . . .
H23 H 0.2944 0.8531 0.1161 0.034 Uiso 1 1 calc R U . . .
C24 C 0.42683(12) 0.7556(2) 0.11832(11) 0.0277(3) Uani 1 1 d . . . . .
H24 H 0.4649 0.8508 0.1182 0.033 Uiso 1 1 calc R U . . .
C25 C 0.45501(10) 0.58542(19) 0.11970(11) 0.0220(3) Uani 1 1 d . . . . .
H25 H 0.5154 0.5484 0.1202 0.026 Uiso 1 1 calc R U . . .
B1 B 0.37826(9) 0.40280(19) 0.36981(11) 0.0171(2) Uani 1 1 d . . . . .
H1A H 0.3786 0.3875 0.4433 0.021 Uiso 1 1 calc R U . . .
B2 B 0.37726(9) 0.28359(19) 0.12704(11) 0.0173(2) Uani 1 1 d . . . . .
H2A H 0.3770 0.1956 0.0525 0.021 Uiso 1 1 calc R U . . .
 
loop_
 _atom_site_aniso_label
 _atom_site_aniso_U_11
 _atom_site_aniso_U_22
 _atom_site_aniso_U_33
 _atom_site_aniso_U_23
 _atom_site_aniso_U_13
 _atom_site_aniso_U_12
Fe1 0.02097(10) 0.01617(10) 0.01175(10) 0.00354(7) -0.00091(6) -0.00043(6)
N1 0.0179(5) 0.0193(5) 0.0159(5) 0.0057(4) 0.0007(4) -0.0009(4)
N2 0.0174(5) 0.0180(5) 0.0157(5) 0.0029(4) -0.0015(4) -0.0009(4)
N3 0.0173(5) 0.0202(5) 0.0156(5) 0.0066(4) -0.0016(4) 0.0008(4)
N4 0.0172(5) 0.0189(5) 0.0155(5) 0.0046(4) 0.0008(4) 0.0022(4)
C1 0.0189(6) 0.0230(6) 0.0245(6) 0.0086(5) 0.0036(5) -0.0006(5)
C2 0.0182(6) 0.0253(7) 0.0327(7) 0.0086(6) 0.0003(5) -0.0026(5)
C3 0.0192(6) 0.0213(6) 0.0242(6) 0.0032(5) -0.0040(5) -0.0019(5)
C4 0.0184(5) 0.0243(6) 0.0245(6) 0.0105(5) -0.0040(5) -0.0007(5)
C5 0.0171(5) 0.0264(7) 0.0312(7) 0.0113(6) 0.0003(5) 0.0021(5)
C6 0.0186(5) 0.0223(6) 0.0239(6) 0.0068(5) 0.0036(5) 0.0033(5)
C11 0.0191(5) 0.0201(5) 0.0112(5) 0.0038(4) -0.0009(4) -0.0009(4)
C12 0.0246(6) 0.0227(6) 0.0159(5) 0.0041(5) 0.0040(4) 0.0045(5)
C13 0.0423(8) 0.0190(6) 0.0174(6) 0.0019(5) 0.0023(5) 0.0063(6)
C14 0.0421(8) 0.0201(6) 0.0186(6) 0.0036(5) -0.0064(6) -0.0088(6)
C15 0.0253(6) 0.0246(6) 0.0167(5) 0.0064(5) -0.0061(5) -0.0066(5)
C21 0.0203(5) 0.0193(5) 0.0107(5) 0.0026(4) -0.0003(4) 0.0011(4)
C22 0.0258(6) 0.0223(6) 0.0165(5) 0.0032(5) -0.0059(5) 0.0034(5)
C23 0.0442(9) 0.0231(6) 0.0183(6) 0.0080(5) -0.0062(6) 0.0058(6)
C24 0.0434(8) 0.0239(7) 0.0179(6) 0.0097(5) 0.0031(5) -0.0040(6)
C25 0.0258(6) 0.0239(6) 0.0160(5) 0.0058(5) 0.0046(5) -0.0010(5)
B1 0.0172(6) 0.0205(6) 0.0138(5) 0.0056(5) -0.0004(4) -0.0003(5)
B2 0.0177(6) 0.0188(6) 0.0139(5) 0.0031(5) -0.0005(4) 0.0009(4)
 
_geom_special_details
;
 All esds (except the esd in the dihedral angle between two l.s. planes)
 are estimated using the full covariance matrix.  The cell esds are taken
 into account individually in the estimation of esds in distances, angles
 and torsion angles; correlations between esds in cell parameters are only
 used when they are defined by crystal symmetry.  An approximate (isotropic)
 treatment of cell esds is used for estimating esds involving l.s. planes.
;
 
loop_
 _geom_bond_atom_site_label_1
 _geom_bond_atom_site_label_2
 _geom_bond_distance
 _geom_bond_site_symmetry_2
 _geom_bond_publ_flag
Fe1 C15 2.0418(13) . ?
Fe1 C25 2.0429(13) . ?
Fe1 C12 2.0431(13) . ?
Fe1 C22 2.0435(13) . ?
Fe1 C13 2.0452(14) . ?
Fe1 C23 2.0489(14) . ?
Fe1 C11 2.0495(12) . ?
Fe1 C14 2.0496(14) . ?
Fe1 C24 2.0499(14) . ?
Fe1 C21 2.0516(12) . ?
N1 C1 1.3426(16) . ?
N1 N2 1.3575(15) . ?
N1 B1 1.5688(17) . ?
N2 C3 1.3441(16) . ?
N2 B2 1.5667(18) . ?
N3 C4 1.3459(16) . ?
N3 N4 1.3578(15) . ?
N3 B1 1.5638(17) . ?
N4 C6 1.3448(16) . ?
N4 B2 1.5619(17) . ?
C1 C2 1.389(2) . ?
C1 H1 0.9500 . ?
C2 C3 1.388(2) . ?
C2 H2 0.9500 . ?
C3 H3 0.9500 . ?
C4 C5 1.389(2) . ?
C4 H4 0.9500 . ?
C5 C6 1.387(2) . ?
C5 H5 0.9500 . ?
C6 H6 0.9500 . ?
C11 C15 1.4365(18) . ?
C11 C12 1.4389(18) . ?
C11 B1 1.596(2) . ?
C12 C13 1.433(2) . ?
C12 H12 0.9500 . ?
C13 C14 1.427(2) . ?
C13 H13 0.9500 . ?
C14 C15 1.430(2) . ?
C14 H14 0.9500 . ?
C15 H15 0.9500 . ?
C21 C25 1.4353(18) . ?
C21 C22 1.4377(18) . ?
C21 B2 1.595(2) . ?
C22 C23 1.433(2) . ?
C22 H22 0.9500 . ?
C23 C24 1.426(3) . ?
C23 H23 0.9500 . ?
C24 C25 1.430(2) . ?
C24 H24 0.9500 . ?
C25 H25 0.9500 . ?
B1 H1A 1.0000 . ?
B2 H2A 1.0000 . ?
 
loop_
 _geom_angle_atom_site_label_1
 _geom_angle_atom_site_label_2
 _geom_angle_atom_site_label_3
 _geom_angle
 _geom_angle_site_symmetry_1
 _geom_angle_site_symmetry_3
 _geom_angle_publ_flag
C15 Fe1 C25 106.32(6) . . ?
C15 Fe1 C12 68.54(6) . . ?
C25 Fe1 C12 155.79(6) . . ?
C15 Fe1 C22 157.33(6) . . ?
C25 Fe1 C22 68.47(6) . . ?
C12 Fe1 C22 106.67(6) . . ?
C15 Fe1 C13 68.79(6) . . ?
C25 Fe1 C13 161.23(6) . . ?
C12 Fe1 C13 41.03(6) . . ?
C22 Fe1 C13 123.05(6) . . ?
C15 Fe1 C23 159.65(6) . . ?
C25 Fe1 C23 68.60(6) . . ?
C12 Fe1 C23 124.24(6) . . ?
C22 Fe1 C23 40.99(6) . . ?
C13 Fe1 C23 109.32(6) . . ?
C15 Fe1 C11 41.11(5) . . ?
C25 Fe1 C11 119.36(5) . . ?
C12 Fe1 C11 41.17(5) . . ?
C22 Fe1 C11 120.68(5) . . ?
C13 Fe1 C11 69.65(6) . . ?
C23 Fe1 C11 158.84(6) . . ?
C15 Fe1 C14 40.91(6) . . ?
C25 Fe1 C14 123.83(6) . . ?
C12 Fe1 C14 68.70(6) . . ?
C22 Fe1 C14 159.98(6) . . ?
C13 Fe1 C14 40.80(7) . . ?
C23 Fe1 C14 124.39(6) . . ?
C11 Fe1 C14 69.49(6) . . ?
C15 Fe1 C24 122.70(6) . . ?
C25 Fe1 C24 40.90(6) . . ?
C12 Fe1 C24 161.51(6) . . ?
C22 Fe1 C24 68.71(6) . . ?
C13 Fe1 C24 125.37(6) . . ?
C23 Fe1 C24 40.70(7) . . ?
C11 Fe1 C24 156.82(6) . . ?
C14 Fe1 C24 109.16(6) . . ?
C15 Fe1 C21 120.48(5) . . ?
C25 Fe1 C21 41.04(5) . . ?
C12 Fe1 C21 119.64(5) . . ?
C22 Fe1 C21 41.11(5) . . ?
C13 Fe1 C21 157.26(6) . . ?
C23 Fe1 C21 69.46(6) . . ?
C11 Fe1 C21 103.01(5) . . ?
C14 Fe1 C21 158.41(6) . . ?
C24 Fe1 C21 69.43(6) . . ?
C1 N1 N2 108.49(11) . . ?
C1 N1 B1 129.89(11) . . ?
N2 N1 B1 121.34(10) . . ?
C3 N2 N1 108.26(11) . . ?
C3 N2 B2 129.95(11) . . ?
N1 N2 B2 121.46(10) . . ?
C4 N3 N4 108.34(11) . . ?
C4 N3 B1 129.66(11) . . ?
N4 N3 B1 121.69(10) . . ?
C6 N4 N3 108.32(11) . . ?
C6 N4 B2 130.11(11) . . ?
N3 N4 B2 121.32(10) . . ?
N1 C1 C2 109.02(12) . . ?
N1 C1 H1 125.5 . . ?
C2 C1 H1 125.5 . . ?
C3 C2 C1 105.10(12) . . ?
C3 C2 H2 127.5 . . ?
C1 C2 H2 127.5 . . ?
N2 C3 C2 109.13(12) . . ?
N2 C3 H3 125.4 . . ?
C2 C3 H3 125.4 . . ?
N3 C4 C5 109.06(12) . . ?
N3 C4 H4 125.5 . . ?
C5 C4 H4 125.5 . . ?
C6 C5 C4 105.11(12) . . ?
C6 C5 H5 127.4 . . ?
C4 C5 H5 127.4 . . ?
N4 C6 C5 109.17(12) . . ?
N4 C6 H6 125.4 . . ?
C5 C6 H6 125.4 . . ?
C15 C11 C12 106.26(12) . . ?
C15 C11 B1 127.48(12) . . ?
C12 C11 B1 126.22(11) . . ?
C15 C11 Fe1 69.16(7) . . ?
C12 C11 Fe1 69.18(7) . . ?
B1 C11 Fe1 124.61(8) . . ?
C13 C12 C11 109.04(13) . . ?
C13 C12 Fe1 69.56(8) . . ?
C11 C12 Fe1 69.65(7) . . ?
C13 C12 H12 125.5 . . ?
C11 C12 H12 125.5 . . ?
Fe1 C12 H12 126.9 . . ?
C14 C13 C12 107.70(13) . . ?
C14 C13 Fe1 69.77(8) . . ?
C12 C13 Fe1 69.40(8) . . ?
C14 C13 H13 126.2 . . ?
C12 C13 H13 126.2 . . ?
Fe1 C13 H13 126.2 . . ?
C13 C14 C15 107.81(13) . . ?
C13 C14 Fe1 69.44(8) . . ?
C15 C14 Fe1 69.25(8) . . ?
C13 C14 H14 126.1 . . ?
C15 C14 H14 126.1 . . ?
Fe1 C14 H14 126.8 . . ?
C14 C15 C11 109.18(13) . . ?
C14 C15 Fe1 69.84(8) . . ?
C11 C15 Fe1 69.73(7) . . ?
C14 C15 H15 125.4 . . ?
C11 C15 H15 125.4 . . ?
Fe1 C15 H15 126.6 . . ?
C25 C21 C22 106.30(12) . . ?
C25 C21 B2 126.47(11) . . ?
C22 C21 B2 127.19(12) . . ?
C25 C21 Fe1 69.15(7) . . ?
C22 C21 Fe1 69.14(7) . . ?
B2 C21 Fe1 124.52(8) . . ?
C23 C22 C21 108.94(13) . . ?
C23 C22 Fe1 69.71(8) . . ?
C21 C22 Fe1 69.75(7) . . ?
C23 C22 H22 125.5 . . ?
C21 C22 H22 125.5 . . ?
Fe1 C22 H22 126.6 . . ?
C24 C23 C22 107.82(13) . . ?
C24 C23 Fe1 69.69(8) . . ?
C22 C23 Fe1 69.30(8) . . ?
C24 C23 H23 126.1 . . ?
C22 C23 H23 126.1 . . ?
Fe1 C23 H23 126.5 . . ?
C23 C24 C25 107.71(13) . . ?
C23 C24 Fe1 69.61(8) . . ?
C25 C24 Fe1 69.29(8) . . ?
C23 C24 H24 126.1 . . ?
C25 C24 H24 126.1 . . ?
Fe1 C24 H24 126.5 . . ?
C24 C25 C21 109.23(13) . . ?
C24 C25 Fe1 69.82(8) . . ?
C21 C25 Fe1 69.81(7) . . ?
C24 C25 H25 125.4 . . ?
C21 C25 H25 125.4 . . ?
Fe1 C25 H25 126.6 . . ?
N3 B1 N1 104.93(10) . . ?
N3 B1 C11 110.76(10) . . ?
N1 B1 C11 109.94(10) . . ?
N3 B1 H1A 110.4 . . ?
N1 B1 H1A 110.4 . . ?
C11 B1 H1A 110.4 . . ?
N4 B2 N2 105.14(10) . . ?
N4 B2 C21 110.17(10) . . ?
N2 B2 C21 110.62(10) . . ?
N4 B2 H2A 110.3 . . ?
N2 B2 H2A 110.3 . . ?
C21 B2 H2A 110.3 . . ?
 
loop_
 _geom_torsion_atom_site_label_1
 _geom_torsion_atom_site_label_2
 _geom_torsion_atom_site_label_3
 _geom_torsion_atom_site_label_4
 _geom_torsion
 _geom_torsion_site_symmetry_1
 _geom_torsion_site_symmetry_2
 _geom_torsion_site_symmetry_3
 _geom_torsion_site_symmetry_4
 _geom_torsion_publ_flag
C1 N1 N2 C3 -0.19(15) . . . . ?
B1 N1 N2 C3 -174.68(11) . . . . ?
C1 N1 N2 B2 173.84(11) . . . . ?
B1 N1 N2 B2 -0.65(18) . . . . ?
C4 N3 N4 C6 -0.17(15) . . . . ?
B1 N3 N4 C6 174.02(11) . . . . ?
C4 N3 N4 B2 -174.91(11) . . . . ?
B1 N3 N4 B2 -0.72(18) . . . . ?
N2 N1 C1 C2 0.05(16) . . . . ?
B1 N1 C1 C2 173.91(12) . . . . ?
N1 C1 C2 C3 0.10(17) . . . . ?
N1 N2 C3 C2 0.26(16) . . . . ?
B2 N2 C3 C2 -173.10(13) . . . . ?
C1 C2 C3 N2 -0.22(17) . . . . ?
N4 N3 C4 C5 0.32(16) . . . . ?
B1 N3 C4 C5 -173.26(12) . . . . ?
N3 C4 C5 C6 -0.33(16) . . . . ?
N3 N4 C6 C5 -0.04(16) . . . . ?
B2 N4 C6 C5 174.08(13) . . . . ?
C4 C5 C6 N4 0.23(16) . . . . ?
C15 C11 C12 C13 0.97(14) . . . . ?
B1 C11 C12 C13 -176.88(12) . . . . ?
Fe1 C11 C12 C13 -58.54(9) . . . . ?
C15 C11 C12 Fe1 59.51(8) . . . . ?
B1 C11 C12 Fe1 -118.34(12) . . . . ?
C11 C12 C13 C14 -0.89(16) . . . . ?
Fe1 C12 C13 C14 -59.49(10) . . . . ?
C11 C12 C13 Fe1 58.59(9) . . . . ?
C12 C13 C14 C15 0.46(16) . . . . ?
Fe1 C13 C14 C15 -58.80(10) . . . . ?
C12 C13 C14 Fe1 59.26(10) . . . . ?
C13 C14 C15 C11 0.14(16) . . . . ?
Fe1 C14 C15 C11 -58.77(9) . . . . ?
C13 C14 C15 Fe1 58.92(10) . . . . ?
C12 C11 C15 C14 -0.68(14) . . . . ?
B1 C11 C15 C14 177.13(12) . . . . ?
Fe1 C11 C15 C14 58.84(10) . . . . ?
C12 C11 C15 Fe1 -59.52(8) . . . . ?
B1 C11 C15 Fe1 118.29(12) . . . . ?
C25 C21 C22 C23 -0.62(14) . . . . ?
B2 C21 C22 C23 177.02(12) . . . . ?
Fe1 C21 C22 C23 58.84(9) . . . . ?
C25 C21 C22 Fe1 -59.46(9) . . . . ?
B2 C21 C22 Fe1 118.18(12) . . . . ?
C21 C22 C23 C24 0.39(16) . . . . ?
Fe1 C22 C23 C24 59.25(10) . . . . ?
C21 C22 C23 Fe1 -58.87(9) . . . . ?
C22 C23 C24 C25 0.01(16) . . . . ?
Fe1 C23 C24 C25 59.01(10) . . . . ?
C22 C23 C24 Fe1 -59.01(10) . . . . ?
C23 C24 C25 C21 -0.40(16) . . . . ?
Fe1 C24 C25 C21 58.82(9) . . . . ?
C23 C24 C25 Fe1 -59.22(10) . . . . ?
C22 C21 C25 C24 0.62(14) . . . . ?
B2 C21 C25 C24 -177.04(12) . . . . ?
Fe1 C21 C25 C24 -58.83(10) . . . . ?
C22 C21 C25 Fe1 59.45(8) . . . . ?
B2 C21 C25 Fe1 -118.21(12) . . . . ?
C4 N3 B1 N1 -149.69(13) . . . . ?
N4 N3 B1 N1 37.49(15) . . . . ?
C4 N3 B1 C11 91.72(16) . . . . ?
N4 N3 B1 C11 -81.11(14) . . . . ?
C1 N1 B1 N3 150.14(13) . . . . ?
N2 N1 B1 N3 -36.67(15) . . . . ?
C1 N1 B1 C11 -90.72(16) . . . . ?
N2 N1 B1 C11 82.46(14) . . . . ?
C15 C11 B1 N3 -31.71(17) . . . . ?
C12 C11 B1 N3 145.69(12) . . . . ?
Fe1 C11 B1 N3 57.40(13) . . . . ?
C15 C11 B1 N1 -147.21(12) . . . . ?
C12 C11 B1 N1 30.18(17) . . . . ?
Fe1 C11 B1 N1 -58.11(13) . . . . ?
C6 N4 B2 N2 149.78(13) . . . . ?
N3 N4 B2 N2 -36.76(15) . . . . ?
C6 N4 B2 C21 -91.01(16) . . . . ?
N3 N4 B2 C21 82.45(14) . . . . ?
C3 N2 B2 N4 -149.93(13) . . . . ?
N1 N2 B2 N4 37.47(15) . . . . ?
C3 N2 B2 C21 91.17(16) . . . . ?
N1 N2 B2 C21 -81.43(14) . . . . ?
C25 C21 B2 N4 29.82(17) . . . . ?
C22 C21 B2 N4 -147.36(12) . . . . ?
Fe1 C21 B2 N4 -58.54(13) . . . . ?
C25 C21 B2 N2 145.63(12) . . . . ?
C22 C21 B2 N2 -31.55(17) . . . . ?
Fe1 C21 B2 N2 57.27(13) . . . . ?
 
_refine_diff_density_max    0.563
_refine_diff_density_min   -0.341
_refine_diff_density_rms    0.075

_shelx_res_file
;
TITL
CELL  0.71073   14.9315    7.9951   12.9916   108.513    90.000    90.000
ZERR        4    0.0002    0.0001    0.0003     0.002     0.000     0.000
LATT   1
SYMM 0.5+X, -Y, 0.5-Z
SFAC C H B N FE
UNIT 64 64 8 16 4
LIST 4
TEMP  -100

ACTA 55
L.S. 10
FMAP 2
PLAN 10
SIZE 0.20 0.22 0.38

CONF
MPLA 5 C11 C12 C13 C14 C15 B1 Fe1 N1 N2
MPLA 5 C21 C22 C23 C24 C25 B2 Fe1 N3 N4
RTAB D2CG Fe1 C11 C12 C13 C14 C15
RTAB D2CG Fe1 C21 C22 C23 C24 C25
BOND $H

OMIT     0   2   0   
OMIT     0  -2   2   
OMIT     3   1   0   
OMIT     2   1   0   

TWIN -1 0 0 0 1 0 0 -1 -1
WGHT    0.040800    0.759800
BASF   0.01101
FVAR       0.25276
FE1   5    0.377216    0.703820    0.252191    11.00000    0.02097    0.01617 =
         0.01175    0.00354   -0.00091   -0.00043
N1    4    0.294445    0.309285    0.303316    11.00000    0.01789    0.01933 =
         0.01589    0.00565    0.00066   -0.00091
N2    4    0.294261    0.254455    0.193130    11.00000    0.01744    0.01801 =
         0.01571    0.00286   -0.00150   -0.00094
N3    4    0.460802    0.307768    0.302125    11.00000    0.01728    0.02019 =
         0.01562    0.00658   -0.00161    0.00075
N4    4    0.460642    0.254460    0.191928    11.00000    0.01722    0.01886 =
         0.01552    0.00456    0.00081    0.00220
C1    1    0.212378    0.283523    0.337749    11.00000    0.01895    0.02296 =
         0.02447    0.00862    0.00364   -0.00056
AFIX  43
H1    2    0.194578    0.310927    0.411462    11.00000   -1.20000
AFIX   0
C2    1    0.157695    0.210353    0.248238    11.00000    0.01819    0.02533 =
         0.03265    0.00859    0.00030   -0.00264
AFIX  43
H2    2    0.096403    0.178478    0.248229    11.00000   -1.20000
AFIX   0
C3    1    0.211953    0.193873    0.158815    11.00000    0.01918    0.02126 =
         0.02416    0.00318   -0.00396   -0.00194
AFIX  43
H3    2    0.193813    0.147218    0.085114    11.00000   -1.20000
AFIX   0
C4    1    0.543029    0.279529    0.335715    11.00000    0.01839    0.02425 =
         0.02449    0.01046   -0.00404   -0.00069
AFIX  43
H4    2    0.561055    0.304823    0.409214    11.00000   -1.20000
AFIX   0
C5    1    0.597288    0.207484    0.245685    11.00000    0.01713    0.02641 =
         0.03117    0.01131    0.00025    0.00212
AFIX  43
H5    2    0.658508    0.174826    0.245059    11.00000   -1.20000
AFIX   0
C6    1    0.542786    0.193500    0.156855    11.00000    0.01858    0.02230 =
         0.02387    0.00684    0.00364    0.00331
AFIX  43
H6    2    0.560652    0.148083    0.082995    11.00000   -1.20000
AFIX   0
C11   1    0.377794    0.607304    0.380686    11.00000    0.01913    0.02008 =
         0.01120    0.00380   -0.00089   -0.00093
C12   1    0.299838    0.714618    0.383848    11.00000    0.02457    0.02268 =
         0.01592    0.00409    0.00404    0.00447
AFIX  43
H12   2    0.239509    0.676545    0.383177    11.00000   -1.20000
AFIX   0
C13   1    0.327831    0.888130    0.388171    11.00000    0.04226    0.01896 =
         0.01736    0.00187    0.00234    0.00633
AFIX  43
H13   2    0.289642    0.984011    0.389874    11.00000   -1.20000
AFIX   0
C14   1    0.423403    0.891023    0.389458    11.00000    0.04206    0.02006 =
         0.01864    0.00364   -0.00641   -0.00882
AFIX  43
H14   2    0.460213    0.989472    0.392673    11.00000   -1.20000
AFIX   0
C15   1    0.453876    0.719321    0.385045    11.00000    0.02533    0.02461 =
         0.01669    0.00643   -0.00611   -0.00660
AFIX  43
H15   2    0.514761    0.684813    0.385003    11.00000   -1.20000
AFIX   0
C21   1    0.377583    0.479279    0.120178    11.00000    0.02028    0.01929 =
         0.01072    0.00258   -0.00029    0.00112
C22   1    0.301055    0.587158    0.117844    11.00000    0.02577    0.02235 =
         0.01652    0.00321   -0.00593    0.00338
AFIX  43
H22   2    0.240257    0.551686    0.116905    11.00000   -1.20000
AFIX   0
C23   1    0.331365    0.756857    0.117164    11.00000    0.04418    0.02314 =
         0.01833    0.00800   -0.00617    0.00580
AFIX  43
H23   2    0.294424    0.853051    0.116126    11.00000   -1.20000
AFIX   0
C24   1    0.426825    0.755615    0.118323    11.00000    0.04344    0.02387 =
         0.01791    0.00966    0.00315   -0.00399
AFIX  43
H24   2    0.464882    0.850774    0.118202    11.00000   -1.20000
AFIX   0
C25   1    0.455009    0.585418    0.119701    11.00000    0.02580    0.02391 =
         0.01600    0.00577    0.00456   -0.00101
AFIX  43
H25   2    0.515425    0.548440    0.120220    11.00000   -1.20000
AFIX   0
B1    3    0.378256    0.402798    0.369807    11.00000    0.01717    0.02050 =
         0.01384    0.00560   -0.00042   -0.00032
AFIX  13
H1A   2    0.378578    0.387483    0.443266    11.00000   -1.20000
AFIX   0
B2    3    0.377263    0.283590    0.127035    11.00000    0.01771    0.01881 =
         0.01388    0.00310   -0.00054    0.00089
AFIX  13
H2A   2    0.376994    0.195641    0.052486    11.00000   -1.20000
AFIX   0
HKLF 4 1 0.0000 1.0000 0.0000 1.0000 0.0000 0.0000 -1.0000 0.0000 -1.0000


END

WGHT      0.0423      0.7736

Q1    1   0.3822  0.5034  0.3757  11.00000  0.05    0.56
Q2    1   0.3663  0.8117  0.2605  11.00000  0.05    0.56
Q3    1   0.3832  0.3806  0.1239  11.00000  0.05    0.53
Q4    1   0.3134  0.6695  0.1181  11.00000  0.05    0.51
Q5    1   0.4182  0.5283  0.1200  11.00000  0.05    0.51
Q6    1   0.3334  0.6505  0.3862  11.00000  0.05    0.50
Q7    1   0.4407  0.6714  0.1197  11.00000  0.05    0.49
Q8    1   0.4168  0.6616  0.3855  11.00000  0.05    0.48
Q9    1   0.3385  0.5253  0.1202  11.00000  0.05    0.47
Q10   1   0.3825  0.6166  0.2578  11.00000  0.05    0.44
;
_shelx_res_checksum   64450

_shelx_hkl_file
;
   0   0   3    3.98    0.28
   0   0   3    3.31    0.31
   0   0  -3    3.97    0.34
   0   0  -3    4.67    0.30
   0   0   4  860.61    4.17
   0   0  -4  850.67    4.75
   0   0   4  873.21    5.02
   0   0   5    4.06    0.35
   0   0  -5    3.75    0.38
   0   0  -5    4.45    0.35
   0   0   5    3.31    0.39
   0   0   6  308.17    3.13
   0   0  -6  295.55    3.35
   0   0  -6  298.70    2.86
   0   0   6  313.12    3.81
   0   0  -7    2.86    0.40
   0   0   7    2.97    0.36
   0   0  -7    3.67    0.37
   0   0   7    2.26    0.41
   0   0   8  881.21    7.45
   0   0   8  900.41    6.29
   0   0  -8  906.25    5.77
   0   0   9    1.97    0.35
   0   0   9    1.50    0.36
   0   0  -9    1.46    0.30
   0   0  -9    1.65    0.29
   0   0  10   16.14    0.99
   0   0 -10   16.11    0.87
   0   0  10   16.68    1.16
   0   0 -10   15.02    0.97
   0   0  11    0.85    0.34
   0   0  11    1.03    0.28
   0   0 -11    0.84    0.22
   0   0 -11    0.53    0.20
   0   0  12    0.60    0.19
   0   0  12    0.97    0.28
   0   0 -12    1.32    0.28
   0   0 -12    0.84    0.26
   0   0  13    0.92    0.34
   0   0  13    0.73    0.29
   0   0 -13    0.66    0.27
   0   0 -13    1.10    0.28
   0   0  14  297.94    5.45
   0   0 -14  281.91    4.94
   0   0 -14  278.92    4.42
   0   0  15    1.22    0.43
   0   0  15    1.43    0.47
   0   0 -15    0.94    0.28
   0   0 -15    1.72    0.36
   0   0  16  239.15    5.40
   0   0 -16  238.47    4.46
   0   0 -16  227.87    4.61
   0   0  17    0.63    0.31
   0   0 -17    0.79    0.29
   0   0 -17    1.04    0.34
   0  -1   1    0.35    0.08
   0   1  -2    0.28    0.06
   0  -1  -2    0.15    0.05
   0   1   2    0.25    0.07
   0   1  -2    0.20    0.07
   0   1   2    0.11    0.05
   0  -1   2    0.27    0.08
   0  -1   2    0.26    0.10
   0  -1  -2    0.25    0.09
   0   1   3    1.08    0.15
   0  -1  -3    1.12    0.15
   0   1   3    0.99    0.14
   0  -1   3    0.97    0.11
   0   1  -3    0.99    0.11
   0  -1   3    1.06    0.16
   0   1  -3    0.97    0.14
   0  -1  -3    1.16    0.14
   0   1   4    0.11    0.07
   0  -1   4    0.07    0.05
   0  -1  -4    0.07    0.04
   0   1   4    0.04    0.06
   0   1  -4   -0.03    0.03
   0   1  -4    0.05    0.05
   0  -1   4    0.16    0.06
   0  -1  -4    0.02    0.05
   0   1   5    0.74    0.19
   0  -1   5    0.57    0.17
   0  -1  -5    0.67    0.16
   0   1   5    0.59    0.14
   0   1  -5    0.86    0.14
   0   1  -5    0.53    0.15
   0  -1   5    0.68    0.12
   0  -1  -5    0.59    0.13
   0   1  -6    4.38    0.41
   0   1   6    4.58    0.45
   0   1  -6    4.34    0.34
   0  -1  -6    4.79    0.39
   0  -1   6    4.18    0.45
   0  -1  -6    4.90    0.45
   0  -1   6    4.17    0.35
   0   1   6    4.73    0.41
   0   1  -7   13.66    0.76
   0   1   7   14.48    0.87
   0  -1   7   13.81    0.87
   0   1  -7   13.88    0.64
   0  -1  -7   13.51    0.70
   0  -1  -7   13.60    0.79
   0  -1   7   12.66    0.68
   0   1   7   13.83    0.75
   0   1   8   10.49    0.81
   0  -1   8   10.26    0.82
   0   1  -8    9.52    0.58
   0  -1  -8    9.58    0.61
   0   1  -8    9.24    0.68
   0  -1  -8    8.75    0.67
   0  -1   8    9.35    0.63
   0   1   8    9.29    0.67
   0  -1   9    3.55    0.42
   0   1   9    3.74    0.45
   0  -1   9    3.18    0.49
   0  -1  -9    3.62    0.46
   0   1  -9    3.52    0.38
   0   1  -9    3.28    0.43
   0   1   9    2.93    0.48
   0  -1  -9    3.64    0.41
   0  -1 -10    1.09    0.27
   0  -1 -10    0.95    0.24
   0   1 -10    1.01    0.23
   0   1 -10    1.07    0.24
   0   1  10    0.93    0.22
   0  -1  10    1.01    0.23
   0  -1  10    0.97    0.31
   0   1  10    1.20    0.27
   0  -1  11   -0.05    0.16
   0   1  11    0.27    0.19
   0  -1 -11    0.05    0.08
   0  -1 -11    0.29    0.17
   0  -1  11    0.14    0.10
   0   1  11    0.07    0.08
   0   1 -11    0.25    0.13
   0   1 -11    0.08    0.10
   0  -1  12    0.45    0.18
   0   1  12    0.58    0.24
   0  -1 -12    0.77    0.25
   0   1  12    0.23    0.18
   0  -1  12    0.51    0.24
   0   1 -12    0.65    0.17
   0  -1 -12    0.30    0.16
   0   1 -12    0.57    0.29
   0  -1  13    1.01    0.39
   0   1  13    0.65    0.27
   0  -1 -13    0.92    0.24
   0   1  13    1.02    0.33
   0  -1  13    0.99    0.33
   0   1 -13    0.75    0.31
   0  -1 -13    1.05    0.28
   0   1 -13    1.09    0.27
   0  -1 -14    3.51    0.52
   0   1 -14    3.29    0.55
   0   1  14    3.65    0.61
   0  -1  14    3.74    0.61
   0   1 -14    3.38    0.48
   0  -1 -14    4.47    0.57
   0   1  14    4.14    0.71
   0  -1  14    4.22    0.71
   0   1 -15    3.88    0.60
   0  -1 -15    4.47    0.61
   0   1  15    3.50    0.71
   0  -1  15    4.40    0.76
   0   1  15    3.78    0.67
   0  -1  15    3.86    0.63
   0  -1 -15    3.83    0.55
   0   1 -15    3.50    0.54
   0  -1  16    1.19    0.42
   0   1 -16    1.95    0.44
   0  -1 -16    1.30    0.33
   0  -1 -16    1.78    0.33
   0  -1 -16    1.68    0.39
   0   1 -16    1.89    0.40
   0  -1  16    1.75    0.43
   0   1  16    1.55    0.43
   0   1 -17   -0.18    0.14
   0  -1  17   -0.36    0.33
   0   1 -17    0.57    0.23
   0  -1 -17    0.03    0.13
   0  -1 -17   -0.07    0.14
   0   1  17    0.31    0.31
   0  -1  17   -0.13    0.22
   0  -1 -17   -0.13    0.23
   0  -2   0    4.36    0.17
   0   2   0    4.10    0.18
   0  -2   0    4.31    0.19
   0   2   0    4.04    0.16
   0  -2  -2    0.21    0.04
   0  -2   2    0.77    0.13
   0   2  -2    0.29    0.08
   0   2  -2    0.23    0.04
   0   2   2    0.30    0.08
   0  -2  -2    0.45    0.10
   0  -2  -2    0.24    0.05
   0  -2   2    0.17    0.04
   0   2   2    0.18    0.04
   0  -2   3  192.54    1.50
   0   2  -3  197.45    2.05
   0  -2  -3  194.40    1.32
   0   2  -3  182.61    1.43
   0  -2   3  185.83    2.11
   0  -2  -3  192.22    1.94
   0   2   3  201.55    2.08
   0  -2  -3  201.56    1.96
   0   2   3  183.81    1.43
   0  -2   4    0.24    0.05
   0   2   4    0.30    0.09
   0   2  -4    0.23    0.07
   0  -2   4    0.23    0.06
   0  -2  -4    0.26    0.09
   0   2  -4    0.19    0.05
   0  -2  -4    0.19    0.07
   0   2   5    1.01    0.18
   0  -2   5    1.10    0.24
   0  -2   5    3.96    0.29
   0  -2  -5    3.49    0.34
   0   2  -5    3.92    0.37
   0   2   5    1.42    0.21
   0   2  -5    1.39    0.17
   0  -2  -5    1.10    0.20
   0   2   6    0.31    0.13
   0   2  -6    0.16    0.07
   0  -2  -6    0.09    0.05
   0  -2   6    0.21    0.10
   0   2  -6    0.16    0.09
   0  -2  -6    0.08    0.06
   0  -2   6    0.24    0.12
   0  -2  -7  823.44    6.07
   0  -2   7  810.41    6.84
   0   2  -7  824.16    6.07
   0  -2   7  811.55    5.19
   0  -2  -7  842.30    5.63
   0   2   7  845.82    6.10
   0   2  -7  801.44    4.80
   0   2   7  781.36    5.96
   0  -2   8    0.28    0.16
   0  -2  -8    0.42    0.17
   0   2   8    0.64    0.16
   0  -2  -8    0.32    0.08
   0   2  -8    0.49    0.18
   0  -2   8    1.20    0.22
   0   2  -8    0.46    0.13
   0   2   8    0.54    0.16
   0  -2   9  151.69    3.41
   0  -2  -9  148.31    2.92
   0   2  -9  150.29    2.92
   0  -2  -9  149.29    2.67
   0   2   9  156.34    3.03
   0  -2   9  144.51    2.62
   0   2  -9  143.89    2.32
   0   2   9  141.89    3.04
   0  -2  10   -0.01    0.09
   0  -2 -10    0.04    0.11
   0   2 -10   -0.03    0.13
   0  -2 -10   -0.12    0.12
   0  -2  10    0.12    0.10
   0   2 -10    0.09    0.07
   0   2  10    0.13    0.16
   0   2  10    0.04    0.07
   0  -2  11   62.16    2.48
   0   2  11   59.58    2.13
   0   2 -11   64.81    2.12
   0  -2 -11   62.82    2.05
   0  -2  11   59.95    1.96
   0   2 -11   59.20    1.69
   0  -2 -11   60.40    1.86
   0   2  11   63.71    2.34
   0  -2 -12   -0.11    0.15
   0  -2  12    0.15    0.22
   0   2  12    0.04    0.09
   0  -2  12   -0.01    0.14
   0   2  12   -0.25    0.18
   0   2 -12    0.11    0.13
   0  -2 -12    0.18    0.09
   0   2 -12    0.02    0.08
   0   2 -13   10.63    0.94
   0  -2  13    9.38    0.91
   0   2  13    8.71    0.95
   0  -2  13    8.17    1.02
   0  -2 -13    8.66    0.81
   0   2 -13    8.79    0.74
   0  -2 -13    9.42    0.81
   0  -2  14    0.35    0.32
   0  -2  14    0.44    0.20
   0   2  14    0.31    0.23
   0  -2 -14    0.03    0.08
   0   2 -14    0.27    0.17
   0  -2 -14    0.23    0.21
   0   2 -14    0.13    0.17
   0  -2 -14   -0.02    0.08
   0  -2 -15  248.17    4.69
   0  -2 -15  275.38    4.18
   0   2 -15  249.79    4.78
   0   2  15  240.84    5.29
   0  -2  15  262.91    5.34
   0   2 -15  243.24    4.27
   0  -2  15  263.36    6.22
   0  -2 -15  249.19    4.62
   0  -2 -16    0.51    0.29
   0   2 -16    0.23    0.25
   0  -2  16    0.52    0.39
   0   2 -16    0.28    0.22
   0  -2 -16    0.51    0.26
   0  -2  16    0.71    0.34
   0   2  16    0.50    0.32
   0  -2 -16    0.50    0.21
   0  -2 -17   74.70    2.66
   0  -2 -17   75.78    2.18
   0  -2  17   63.93    3.02
   0  -2 -17   72.79    2.58
   0   2 -17   73.49    2.72
   0  -2  17   72.21    3.06
   0   2  17   66.84    3.14
   0   2  17   75.07    2.41
   0   2 -17   80.28    2.74
   0  -3   0    0.03    0.03
   0   3   0    0.14    0.06
   0   3   0    0.04    0.03
   0  -3   0    0.12    0.05
   0  -3   1    0.48    0.09
   0   3  -1    0.50    0.09
   0  -3  -1    0.59    0.07
   0   3   1    0.66    0.08
   0  -3   1    0.61    0.09
   0   3  -1    0.48    0.08
   0  -3  -1    0.47    0.08
   0   3   1    0.49    0.09
   0   3   2    0.42    0.09
   0   3   2    0.22    0.05
   0  -3   2    0.26    0.08
   0  -3  -2    0.19    0.07
   0   3  -2    0.27    0.06
   0  -3  -2    0.38    0.06
   0   3  -2    0.22    0.04
   0  -3   2    0.26    0.05
   0   3   3    0.52    0.08
   0  -3  -3    0.58    0.08
   0   3  -3    0.47    0.11
   0  -3   3    0.39    0.10
   0  -3  -3    0.56    0.12
   0   3   3    0.54    0.12
   0  -3   3    0.40    0.07
   0   3  -3    0.62    0.09
   0  -3  -4    0.07    0.04
   0  -3  -4   -0.02    0.09
   0   3  -4   -0.03    0.06
   0   3  -4    0.05    0.02
   0  -3   4    0.00    0.02
   0  -3   4   -0.01    0.08
   0  -3  -4    0.01    0.06
   0   3   5    0.02    0.03
   0  -3  -5    0.04    0.04
   0  -3  -5   -0.02    0.08
   0   3  -5    0.05    0.04
   0   3   5   -0.05    0.06
   0  -3   5    0.07    0.11
   0  -3   5   -0.02    0.05
   0   3  -5    0.09    0.11
   0  -3  -5    0.21    0.11
   0   3  -6    1.81    0.26
   0   3  -6    1.80    0.20
   0  -3  -6    1.69    0.27
   0   3   6    1.80    0.28
   0  -3   6    1.67    0.28
   0  -3  -6    2.08    0.20
   0  -3   6    1.54    0.20
   0  -3  -6    1.71    0.26
   0   3  -7    0.34    0.13
   0  -3   7    0.32    0.13
   0  -3  -7    0.36    0.11
   0   3  -7    0.30    0.10
   0   3   7    0.17    0.07
   0  -3  -7    0.43    0.10
   0  -3  -7    0.37    0.14
   0  -3   7    0.25    0.07
   0   3  -8    4.00    0.46
   0  -3  -8    4.54    0.49
   0  -3   8    3.92    0.39
   0  -3  -8    4.11    0.43
   0   3   8    4.00    0.47
   0  -3  -8    4.43    0.34
   0   3  -8    4.06    0.36
   0  -3   8    4.01    0.52
   0  -3   9    0.91    0.19
   0   3  -9    0.95    0.24
   0  -3  -9    1.09    0.27
   0  -3  -9    0.93    0.23
   0   3   9    0.96    0.26
   0  -3  -9    1.07    0.18
   0   3  -9    0.86    0.19
   0  -3   9    1.07    0.31
   0  -3  10    1.83    0.33
   0   3 -10    1.60    0.34
   0  -3 -10    1.82    0.37
   0  -3 -10    2.29    0.37
   0   3  10    1.94    0.39
   0  -3 -10    2.07    0.27
   0   3 -10    1.88    0.29
   0  -3  10    1.73    0.45
   0  -3  11    1.75    0.34
   0  -3 -11    2.44    0.32
   0   3 -11    1.98    0.32
   0   3  11    2.05    0.42
   0  -3 -11    2.16    0.37
   0  -3  11    1.69    0.44
   0  -3 -11    1.72    0.34
   0   3 -11    1.93    0.39
   0  -3 -12    3.20    0.38
   0   3 -12    2.97    0.40
   0  -3  12    2.93    0.46
   0   3  12    2.53    0.47
   0  -3 -12    2.80    0.43
   0  -3  12    2.78    0.57
   0   3 -12    2.85    0.47
   0  -3 -12    3.17    0.49
   0  -3 -13    2.29    0.41
   0   3 -13    2.16    0.36
   0  -3 -13    2.66    0.35
   0   3  13    2.22    0.47
   0  -3  13    2.24    0.44
   0   3 -13    2.42    0.44
   0  -3  13    3.04    0.62
   0  -3 -13    2.23    0.41
   0  -3 -14    4.25    0.47
   0   3 -14    3.52    0.51
   0   3  14    4.04    0.50
   0  -3  14    4.53    0.64
   0   3  14    4.01    0.65
   0   3 -14    4.01    0.60
   0  -3 -14    4.13    0.58
   0  -3  14    3.60    0.71
   0  -3 -14    4.03    0.58
   0   3 -15    0.84    0.23
   0  -3 -15    1.26    0.25
   0  -3 -15    0.99    0.28
   0  -3  15    1.09    0.46
   0   3  15    1.28    0.31
   0  -3  15    1.28    0.38
   0   3 -15    1.02    0.27
   0  -3 -15    1.38    0.36
   0   3  15    0.95    0.38
   0   3  16    0.43    0.27
   0  -3  16    0.69    0.36
   0  -3 -16    0.59    0.19
   0   3  16    0.59    0.16
   0  -3 -16    0.63    0.27
   0   3 -16    0.63    0.23
   0  -3  16    0.05    0.24
   0   3 -16    0.71    0.33
   0  -3 -16    0.74    0.27
   0   3  17   -0.21    0.23
   0  -3 -17   -0.07    0.19
   0   3 -17   -0.02    0.11
   0   3 -17    0.36    0.19
   0  -3 -17    0.17    0.14
   0   3  17    0.26    0.12
   0  -3  17    0.43    0.27
   0  -3 -17    0.16    0.14
   0  -3  17    0.62    0.40
   0   4   0  557.18    3.16
   0  -4   0  612.38    2.98
   0   4  -1    1.37    0.15
   0  -4  -1    1.27    0.15
   0  -4   1    1.03    0.13
   0   4   1    0.89    0.13
   0   4   1    1.27    0.12
   0   4  -1    1.12    0.14
   0  -4  -1    1.20    0.12
   0  -4   1    1.21    0.14
   0  -4   2  249.35    2.40
   0  -4   2  259.97    1.61
   0   4   2  268.21    1.72
   0  -4  -2  263.08    1.76
   0  -4  -2  248.63    2.31
   0   4  -2  256.80    2.30
   0   4   2  263.07    2.51
   0   4  -3    0.56    0.12
   0   4   3    1.30    0.13
   0  -4  -3    0.74    0.14
   0  -4  -3    0.76    0.10
   0  -4  -3    0.58    0.10
   0   4  -3    0.58    0.08
   0   4   3    0.51    0.12
   0  -4   3    0.54    0.14
   0  -4   3    0.71    0.09
   0   4  -4  379.80    3.37
   0   4   4  385.18    2.35
   0  -4  -4  370.40    3.36
   0   4  -4  375.37    2.35
   0   4   4  384.64    3.61
   0  -4  -4  351.87    2.20
   0  -4   4  400.21    2.52
   0  -4   5    2.04    0.21
   0  -4   5    2.10    0.32
   0  -4  -5    1.61    0.25
   0  -4  -5    2.03    0.28
   0   4  -5    1.86    0.26
   0   4  -5    1.79    0.18
   0   4   5    1.84    0.27
   0  -4  -5    1.73    0.16
   0   4  -6  848.75    4.43
   0  -4   6  856.80    4.67
   0   4  -6  896.69    6.00
   0   4   6  888.97    6.36
   0  -4  -6  889.24    6.09
   0  -4  -6  889.80    5.90
   0  -4   6  906.48    6.94
   0   4   6  864.12    4.46
   0   4  -7    3.22    0.30
   0  -4   7    2.71    0.43
   0  -4  -7    2.78    0.35
   0   4  -7    3.57    0.41
   0  -4   7    3.13    0.32
   0   4   7    3.04    0.40
   0  -4  -7    2.90    0.26
   0   4   7    2.75    0.27
   0  -4  -7    2.54    0.36
   0   4  -8  788.79    6.38
   0  -4  -8  724.56    4.29
   0   4   8  753.23    6.61
   0   4  -8  833.57    5.35
   0  -4  -8  763.09    6.45
   0  -4   8  698.70    7.25
   0   4   8  805.40    5.00
   0  -4  -8  759.86    6.01
   0  -4   8  731.81    5.20
   0   4   9    1.88    0.26
   0   4   9    1.83    0.37
   0  -4  -9    1.93    0.35
   0  -4   9    1.58    0.36
   0  -4   9    1.88    0.29
   0  -4  -9    1.73    0.30
   0   4  -9    1.77    0.31
   0   4  -9    1.81    0.26
   0  -4  -9    1.95    0.24
   0   4 -10  189.33    3.47
   0  -4 -10  187.14    2.52
   0   4  10  191.74    3.76
   0  -4  10  187.62    3.11
   0   4 -10  198.22    2.93
   0  -4 -10  194.96    3.53
   0  -4  10  187.23    4.23
   0  -4 -10  188.36    3.30
   0   4  10  210.87    2.93
   0   4 -11    0.38    0.16
   0   4  11    0.63    0.18
   0   4  11    0.51    0.20
   0  -4  11    0.78    0.20
   0   4 -11    0.24    0.10
   0  -4 -11    0.46    0.14
   0  -4 -11    0.42    0.16
   0  -4 -11    0.16    0.08
   0  -4  11    0.42    0.25
   0  -4  12   38.28    2.15
   0   4 -12   40.97    1.52
   0  -4 -12   38.02    1.62
   0   4 -12   36.98    1.69
   0  -4 -12   39.27    1.26
   0  -4 -12   35.68    1.67
   0   4  12   38.20    1.85
   0  -4  12   39.01    1.61
   0   4  12   40.91    1.45
   0   4 -13    0.04    0.06
   0  -4 -13    0.09    0.10
   0  -4  13    0.27    0.10
   0  -4 -13    0.09    0.16
   0   4  13    0.13    0.08
   0   4 -13    0.30    0.19
   0  -4  13    0.44    0.27
   0  -4 -13    0.00    0.10
   0   4  13    0.14    0.07
   0  -4 -14   82.61    2.58
   0  -4 -14   85.37    2.64
   0   4 -14   84.99    2.76
   0  -4 -14   83.76    2.03
   0  -4  14   88.79    2.81
   0  -4  14   87.03    3.56
   0   4  14   86.81    3.12
   0   4  14   91.81    2.32
   0   4 -14   94.72    2.53
   0   4 -15   -0.13    0.22
   0  -4 -15    0.27    0.16
   0  -4 -15    0.03    0.11
   0   4 -15   -0.16    0.15
   0  -4  15    0.05    0.20
   0  -4  15    0.44    0.25
   0  -4 -15    0.30    0.23
   0   4  15    0.27    0.16
   0   4  15   -0.10    0.15
   0   4 -16   81.74    2.85
   0  -4 -16   78.72    2.14
   0  -4 -16   85.75    2.76
   0  -4 -16   91.16    2.96
   0  -4  16   94.99    3.30
   0   4  16   85.78    3.44
   0   4  16   94.44    2.57
   0  -4  16   92.95    4.06
   0   4 -16   91.12    2.61
   0   4  17    0.16    0.20
   0   4 -17    0.40    0.21
   0  -4 -17   -0.03    0.17
   0  -4  17    0.15    0.25
   0   4 -17   -0.32    0.22
   0  -4 -17    0.18    0.09
   0  -4 -17    0.47    0.29
   0  -4  17    0.35    0.33
   0   5   0    1.03    0.16
   0  -5   0    0.79    0.13
   0   5   0    0.98    0.17
   0  -5   0    0.74    0.15
   0  -5   1    0.10    0.05
   0   5   1    0.12    0.04
   0  -5  -1    0.31    0.09
   0  -5   1    0.51    0.10
   0   5   1    0.19    0.06
   0  -5  -1    0.16    0.05
   0   5  -1    0.09    0.03
   0  -5   2    0.07    0.03
   0  -5   2    0.04    0.04
   0  -5  -2    0.12    0.06
   0  -5  -2    0.06    0.02
   0  -5   2   -0.01    0.05
   0   5   2    0.11    0.04
   0   5  -2    0.08    0.07
   0   5   2    0.01    0.05
   0  -5   3    0.83    0.11
   0   5  -3    0.70    0.16
   0   5   3    1.63    0.16
   0   5   3    0.68    0.16
   0  -5  -3    0.63    0.14
   0  -5   3    0.57    0.15
   0  -5  -3    0.88    0.12
   0  -5   3    0.65    0.14
   0  -5   4    3.35    0.24
   0   5  -4    3.16    0.33
   0   5   4    3.03    0.22
   0  -5  -4    3.17    0.33
   0  -5  -4    2.79    0.22
   0   5   4    3.15    0.36
   0  -5   4    3.44    0.39
   0  -5  -4    3.40    0.27
   0   5  -4    3.01    0.22
   0  -5  -5    0.38    0.16
   0   5  -5    0.56    0.11
   0  -5  -5    0.70    0.12
   0   5  -5    0.72    0.17
   0  -5  -5    0.59    0.16
   0   5   5    0.37    0.13
   0  -5   5    0.40    0.18
   0  -5   5    0.59    0.12
   0  -5   6    0.70    0.14
   0   5  -6    0.84    0.18
   0  -5  -6    1.33    0.16
   0   5   6    0.77    0.17
   0  -5  -6    0.90    0.20
   0  -5   6    0.95    0.24
   0  -5  -6    0.62    0.18
   0   5  -6    0.87    0.14
   0  -5   7    0.00    0.04
   0   5  -7    0.00    0.07
   0  -5  -7    0.10    0.06
   0   5   7    0.04    0.07
   0  -5  -7    0.05    0.11
   0  -5   7    0.02    0.08
   0   5  -7   -0.02    0.04
   0  -5  -7    0.05    0.07
   0   5  -8    0.00    0.08
   0  -5  -8    0.14    0.07
   0   5   8    0.13    0.11
   0   5  -8    0.04    0.05
   0  -5   8    0.04    0.14
   0  -5  -8    0.04    0.05
   0  -5   8    0.00    0.08
   0  -5  -8   -0.04    0.06
   0   5  -9    0.00    0.10
   0   5   9   -0.14    0.15
   0  -5  -9    0.00    0.04
   0   5  -9    0.06    0.06
   0  -5  -9    0.20    0.11
   0  -5   9   -0.08    0.10
   0  -5   9   -0.05    0.09
   0  -5  -9    0.04    0.13
   0   5 -10    0.31    0.16
   0  -5 -10    0.41    0.13
   0   5  10    0.47    0.24
   0   5 -10    0.62    0.15
   0  -5  10    0.36    0.21
   0  -5 -10    0.22    0.15
   0  -5 -10    0.40    0.17
   0  -5  10    0.35    0.14
   0   5  11    0.15    0.12
   0  -5  11    0.01    0.18
   0   5 -11    0.51    0.26
   0  -5 -11    0.00    0.10
   0  -5 -11    0.04    0.09
   0   5  11   -0.32    0.18
   0   5 -11    0.08    0.08
   0  -5 -11    0.30    0.11
   0  -5  11    0.15    0.10
   0   5 -12    0.57    0.23
   0  -5  12    1.10    0.42
   0  -5  12    0.77    0.25
   0  -5 -12    0.53    0.15
   0  -5 -12    0.54    0.20
   0   5  12    0.11    0.12
   0  -5 -12    0.70    0.23
   0   5 -12    0.67    0.18
   0   5 -13    0.85    0.23
   0  -5  13    0.64    0.20
   0  -5 -13    0.50    0.22
   0  -5  13    0.81    0.33
   0  -5 -13    0.96    0.27
   0   5  13    0.42    0.19
   0   5 -13    0.66    0.26
   0  -5 -13    0.79    0.21
   0   5 -14    0.86    0.23
   0  -5  14    0.50    0.25
   0  -5 -14    0.27    0.14
   0   5  14    0.27    0.12
   0  -5  14    0.40    0.13
   0   5 -14    0.74    0.25
   0  -5 -14    0.75    0.19
   0  -5 -14    0.67    0.27
   0  -5  15    0.67    0.29
   0   5 -15    0.92    0.26
   0   5  15    1.06    0.40
   0  -5 -15    0.89    0.22
   0  -5 -15    1.21    0.35
   0   5 -15    0.75    0.29
   0  -5 -15    0.84    0.30
   0  -5  15    1.06    0.53
   0  -5  16    1.59    0.41
   0   5 -16    1.02    0.28
   0   5  16    1.75    0.48
   0  -5 -16    1.72    0.32
   0  -5 -16    1.11    0.35
   0   5 -16    1.29    0.38
   0  -5 -16    1.23    0.35
   0  -5  16    1.22    0.52
   0  -5  17    0.17    0.12
   0   5 -17    0.16    0.18
   0  -5 -17    1.15    0.39
   0   5 -17    1.13    0.33
   0  -5  17    0.58    0.33
   0  -5 -17    1.07    0.39
   0   5  17    0.85    0.37
   0  -5 -17    0.73    0.25
   0   6   0    1.10    0.19
   0   6   0    1.28    0.17
   0  -6   0    1.35    0.18
   0  -6   0    1.15    0.18
   0   6  -1   97.90    1.64
   0  -6  -1   99.03    1.41
   0   6  -1   95.32    1.50
   0  -6   1   93.34    1.56
   0   6   1   83.28    1.24
   0  -6   1   97.91    1.56
   0   6   1   84.20    1.60
   0  -6  -1   83.46    1.47
   0  -6   2    0.22    0.09
   0   6  -2    0.19    0.08
   0   6   2    0.29    0.08
   0   6   2    0.27    0.10
   0  -6  -2    0.30    0.09
   0   6  -2    0.30    0.11
   0  -6  -2    0.89    0.13
   0   6   3   57.64    1.02
   0   6  -3   56.54    1.33
   0  -6   3   59.16    0.94
   0   6   3   58.41    1.48
   0  -6  -3   54.15    1.00
   0  -6  -3   57.81    1.37
   0  -6   3   65.90    1.38
   0  -6   3   56.38    1.47
   0   6  -4    0.31    0.12
   0  -6   4    0.22    0.09
   0   6   4    0.12    0.08
   0  -6   4    0.35    0.17
   0  -6  -4    0.13    0.04
   0  -6  -4    0.24    0.10
   0   6   4    0.17    0.06
   0  -6   4    0.25    0.08
   0  -6  -4    0.24    0.08
   0   6  -5   59.24    1.52
   0  -6  -5   65.63    1.62
   0   6   5   73.87    1.26
   0  -6   5   70.73    1.22
   0   6   5   70.20    1.85
   0  -6   5   69.23    1.89
   0  -6  -5   69.77    1.17
   0  -6  -6    0.73    0.18
   0   6  -6    0.69    0.19
   0   6  -6    0.57    0.11
   0  -6   6    0.47    0.12
   0  -6  -6    0.70    0.13
   0   6   6    0.57    0.18
   0  -6   6    0.55    0.18
   0  -6  -6    0.64    0.15
   0  -6  -7  127.89    1.72
   0   6  -7  128.94    1.84
   0  -6  -7  138.54    2.72
   0  -6   7  130.95    3.04
   0  -6   7  124.90    1.93
   0   6   7  128.15    2.80
   0   6  -7  121.31    2.48
   0  -6  -7  130.00    2.54
   0   6  -8    1.46    0.29
   0   6  -8    1.66    0.22
   0  -6  -8    1.89    0.35
   0  -6  -8    1.90    0.23
   0  -6   8    1.46    0.34
   0   6   8    1.92    0.35
   0  -6  -8    1.97    0.34
   0  -6   8    1.98    0.27
   0  -6  -9  405.43    3.48
   0   6  -9  401.92    3.75
   0  -6  -9  392.93    5.04
   0  -6   9  430.93    6.35
   0   6  -9  413.34    5.08
   0  -6  -9  413.57    4.92
   0  -6   9  402.08    4.13
   0   6   9  411.98    5.58
   0   6 -10    4.13    0.41
   0  -6 -10    3.87    0.35
   0  -6 -10    3.69    0.49
   0  -6 -10    3.23    0.51
   0  -6  10    3.96    0.65
   0   6  10    3.45    0.55
   0   6 -10    3.84    0.49
   0  -6  10    4.20    0.47
   0  -6 -11  379.54    3.77
   0   6 -11  384.76    4.12
   0  -6  11  388.05    4.75
   0  -6 -11  378.47    5.19
   0  -6  11  376.93    6.72
   0   6  11  385.86    5.98
   0   6 -11  385.20    5.45
   0  -6 -11  365.65    5.08
   0   6 -12    2.11    0.32
   0  -6 -12    1.94    0.27
   0  -6  12    1.53    0.33
   0   6 -12    1.85    0.38
   0  -6 -12    1.81    0.40
   0   6  12    2.34    0.51
   0  -6 -12    1.81    0.35
   0  -6  12    2.15    0.54
   0  -6  13   64.04    2.18
   0  -6 -13   67.25    1.71
   0  -6 -13   65.65    2.30
   0  -6 -13   63.06    2.28
   0  -6  13   67.77    3.15
   0   6  13   58.85    2.56
   0   6 -13   63.24    2.34
   0   6 -13   64.04    1.86
   0  -6 -14    0.19    0.18
   0   6 -14    0.16    0.12
   0  -6  14   -0.07    0.18
   0  -6 -14   -0.07    0.11
   0  -6  14   -0.04    0.13
   0   6  14    0.04    0.14
   0   6 -14    0.29    0.13
   0  -6 -14    0.06    0.08
   0  -6 -15    1.96    0.41
   0  -6  15    1.57    0.55
   0  -6  15    1.16    0.34
   0  -6 -15    1.49    0.36
   0   6 -15    2.01    0.47
   0  -6 -15    1.85    0.31
   0   6 -15    1.57    0.32
   0   6  15    1.43    0.46
   0   6  16    0.04    0.22
   0   6 -16    0.08    0.13
   0   6 -16   -0.19    0.29
   0  -6 -16    0.07    0.09
   0  -6 -16    0.03    0.10
   0  -6  16    0.12    0.26
   0  -6  16    0.07    0.15
   0  -6 -16    0.35    0.23
   0   7   0    0.45    0.12
   0  -7   0    0.55    0.15
   0   7   0    0.30    0.13
   0  -7   0    1.09    0.19
   0  -7   1    0.09    0.07
   0  -7  -1    0.10    0.04
   0   7   1    0.26    0.10
   0   7  -1    0.35    0.12
   0  -7  -1    0.19    0.07
   0   7  -1    0.12    0.06
   0   7   1    0.15    0.05
   0  -7   1    0.22    0.09
   0   7  -2    1.61    0.23
   0  -7   2    1.59    0.23
   0   7   2    1.51    0.18
   0  -7  -2    1.44    0.22
   0   7  -2    1.61    0.22
   0  -7  -2    1.81    0.20
   0   7   2    1.49    0.23
   0  -7   2    1.40    0.21
   0  -7   3    0.84    0.16
   0  -7   3    0.60    0.18
   0   7  -3    0.93    0.18
   0   7   3    1.31    0.17
   0  -7  -3    0.65    0.16
   0   7   3    0.78    0.19
   0  -7   3    0.98    0.13
   0  -7  -3    0.74    0.14
   0  -7   4    2.30    0.29
   0   7  -4    3.02    0.35
   0  -7  -4    3.20    0.37
   0   7   4    3.55    0.27
   0   7   4    2.86    0.37
   0  -7   4    3.47    0.26
   0  -7   4    3.80    0.42
   0  -7  -4    3.46    0.27
   0  -7   5    3.43    0.27
   0  -7   5    3.28    0.42
   0  -7   5    3.21    0.36
   0   7   5    3.14    0.26
   0  -7  -5    3.04    0.36
   0  -7  -5    3.08    0.26
   0  -7  -5    3.28    0.31
   0   7  -5    2.84    0.34
   0   7   5    3.21    0.41
   0  -7  -6    0.48    0.11
   0  -7  -6    0.42    0.17
   0  -7   6    0.56    0.17
   0  -7   6    0.34    0.18
   0  -7   6    0.55    0.14
   0   7   6    0.67    0.20
   0   7  -6    0.56    0.20
   0   7  -7    0.25    0.11
   0   7  -7    0.31    0.10
   0  -7   7    0.45    0.13
   0  -7   7    0.18    0.11
   0  -7  -7    0.41    0.15
   0   7   7    0.16    0.12
   0  -7  -7    0.33    0.11
   0  -7  -7    0.01    0.09
   0  -7  -8   -0.09    0.10
   0  -7   8   -0.01    0.06
   0  -7  -8    0.07    0.07
   0   7   8   -0.13    0.17
   0   7  -8   -0.07    0.07
   0  -7  -8   -0.03    0.09
   0  -7   8    0.00    0.09
   0   7  -8   -0.01    0.06
   0   7  -9    0.13    0.12
   0  -7  -9    0.05    0.08
   0   7   9   -0.15    0.09
   0  -7  -9    0.09    0.18
   0  -7  -9    0.18    0.14
   0  -7   9    0.13    0.12
   0  -7   9   -0.01    0.12
   0   7  -9    0.00    0.06
   0   7 -10    0.17    0.08
   0  -7 -10    0.45    0.13
   0   7  10    0.43    0.16
   0  -7 -10    0.16    0.13
   0  -7  10    0.31    0.16
   0  -7 -10    0.33    0.10
   0  -7  10    0.12    0.24
   0   7 -10    0.42    0.13
   0  -7 -11    2.10    0.28
   0   7  11    2.08    0.45
   0   7 -11    1.70    0.36
   0  -7 -11    2.27    0.42
   0  -7  11    2.09    0.48
   0  -7  11    2.32    0.34
   0  -7 -11    1.88    0.37
   0   7 -11    2.39    0.32
   0   7 -12    1.19    0.25
   0  -7 -12    1.07    0.29
   0  -7 -12    1.15    0.22
   0   7  12    1.02    0.34
   0  -7 -12    1.14    0.27
   0  -7  12    1.31    0.45
   0   7 -12    1.29    0.34
   0  -7  12    1.31    0.28
   0   7 -13    2.11    0.34
   0  -7  13    2.38    0.61
   0  -7 -13    2.02    0.43
   0  -7 -13    1.99    0.30
   0   7  13    2.27    0.53
   0  -7  13    1.87    0.38
   0  -7 -13    2.00    0.43
   0   7 -13    1.74    0.42
   0  -7 -14    0.98    0.31
   0   7 -14    1.22    0.28
   0  -7 -14    1.07    0.24
   0  -7  14    0.92    0.28
   0   7  14    1.30    0.44
   0  -7 -14    0.93    0.28
   0  -7  14    1.46    0.53
   0   7 -14    1.25    0.35
   0  -7 -15    0.34    0.12
   0  -7 -15    0.32    0.12
   0  -7  15    0.37    0.30
   0  -7 -15    0.23    0.19
   0   7 -15    0.26    0.16
   0   7 -15    0.67    0.23
   0  -7  15    0.32    0.18
   0   7  15    0.20    0.29
   0   7  16    2.28    0.62
   0  -7 -16    2.02    0.33
   0  -7 -16    2.19    0.43
   0  -7  16    2.29    0.69
   0  -7  16    1.95    0.46
   0   7 -16    1.80    0.38
   0  -7 -16    1.66    0.47
   0   7 -16    2.06    0.48
   0   8   0    1.46    0.26
   0  -8   0    1.30    0.21
   0  -8   0    1.39    0.21
   0   8   0    1.57    0.21
   0  -8   1    0.06    0.06
   0  -8  -1    0.11    0.05
   0   8  -1    0.08    0.09
   0  -8   1    0.15    0.09
   0   8   1    0.12    0.05
   0   8  -1   -0.05    0.07
   0  -8  -1    0.08    0.07
   0   8   1    0.04    0.05
   0   8   2  107.30    1.62
   0  -8  -2  106.35    1.95
   0  -8   2   97.63    1.83
   0   8   2   98.55    2.07
   0   8  -2  113.38    1.96
   0  -8  -2  106.36    1.70
   0   8  -2   90.27    1.81
   0  -8   2  100.68    2.04
   0  -8   3    3.12    0.25
   0  -8   3    3.25    0.38
   0  -8  -3    2.42    0.25
   0   8   3    3.17    0.27
   0  -8   3    3.18    0.34
   0   8  -3    3.25    0.35
   0   8   3    2.42    0.35
   0  -8  -3    2.89    0.34
   0   8  -4  373.03    3.95
   0  -8   4  410.03    2.92
   0  -8  -4  414.74    4.25
   0  -8   4  402.02    4.68
   0  -8  -4  445.81    3.43
   0   8   4  401.50    4.61
   0  -8   4  366.88    3.88
   0   8   4  385.02    3.09
   0  -8   5    4.65    0.44
   0   8   5    4.85    0.35
   0  -8  -5    3.86    0.32
   0  -8   5    4.18    0.52
   0  -8   5    4.55    0.33
   0  -8  -5    4.01    0.44
   0  -8  -5    4.43    0.38
   0   8  -5    3.80    0.43
   0   8   5    4.28    0.50
   0  -8   6  214.09    3.88
   0  -8   6  214.92    3.18
   0  -8  -6  214.46    3.29
   0   8  -6  198.98    3.20
   0  -8  -6  205.57    2.37
   0  -8   6  213.31    2.41
   0   8   6  213.94    3.73
   0   8  -7    2.33    0.35
   0  -8  -7    2.51    0.39
   0  -8  -7    2.51    0.38
   0  -8   7    2.53    0.28
   0  -8  -7    2.69    0.27
   0  -8   7    2.87    0.41
   0  -8   7    2.65    0.46
   0   8   7    2.81    0.46
   0  -8  -8  176.67    3.44
   0   8   8  191.83    3.88
   0  -8   8  194.00    2.65
   0  -8  -8  186.46    3.36
   0  -8   8  185.67    4.12
   0   8  -8  189.53    3.34
   0  -8  -8  198.70    2.41
   0  -8   9    3.32    0.57
   0  -8   9    3.00    0.35
   0  -8  -9    3.24    0.49
   0  -8  -9    2.80    0.30
   0   8   9    2.85    0.52
   0   8  -9    2.63    0.30
   0  -8  -9    3.24    0.46
   0   8  -9    2.92    0.45
   0  -8 -10  217.83    4.03
   0   8 -10  209.77    2.90
   0   8  10  205.13    4.44
   0  -8 -10  217.14    3.90
   0  -8  10  223.47    3.26
   0  -8  10  217.13    5.07
   0   8 -10  211.16    3.89
   0  -8 -10  222.02    2.78
   0  -8  11    2.80    0.61
   0  -8 -11    1.90    0.37
   0   8  11    1.01    0.32
   0  -8  11    1.72    0.32
   0  -8 -11    1.60    0.34
   0   8 -11    1.55    0.25
   0   8 -11    1.63    0.37
   0  -8 -11    1.64    0.25
   0   8 -12   61.95    1.75
   0   8 -12   51.94    2.19
   0   8  12   60.26    2.61
   0  -8 -12   55.45    2.13
   0  -8  12   60.00    1.96
   0  -8  12   60.75    2.97
   0  -8 -12   56.91    2.14
   0  -8 -12   59.26    1.54
   0  -8  13    0.68    0.33
   0   8 -13    0.47    0.19
   0   8  13    0.44    0.24
   0  -8  13    0.37    0.19
   0  -8 -13    0.19    0.07
   0  -8 -13    0.48    0.24
   0   8 -13    0.19    0.07
   0  -8 -13    0.07    0.11
   0  -8 -14    9.39    0.66
   0   8 -14    9.82    0.75
   0  -8  14   10.52    1.36
   0   8 -14    9.07    0.92
   0  -8 -14    8.48    0.86
   0   8  14    9.21    1.13
   0  -8  14    9.04    0.85
   0  -8 -14    9.38    0.92
   0   8 -15    0.31    0.29
   0   8 -15    0.33    0.21
   0  -8 -15    0.06    0.12
   0  -8  15   -0.14    0.20
   0   8  15    0.34    0.33
   0  -8  15    0.09    0.11
   0  -8 -15    0.12    0.19
   0  -8 -15    0.38    0.15
   0  -8  16   31.08    1.77
   0  -8 -16   32.12    1.31
   0   8 -16   31.77    1.91
   0  -8 -16   28.57    1.55
   0   8 -16   31.99    1.49
   0   8  16   32.46    2.29
   0  -8 -16   32.56    1.87
   0  -8  16   33.21    2.59
   0   9   0    0.15    0.07
   0  -9   0    0.26    0.12
   0   9   0    0.16    0.12
   0  -9   0    0.02    0.07
   0  -9  -1    0.10    0.08
   0  -9   1    0.19    0.10
   0  -9  -1    0.27    0.13
   0   9   1    0.41    0.12
   0   9   1    0.11    0.10
   0   9  -1    0.22    0.11
   0  -9   1    0.19    0.13
   0   9  -1    0.36    0.13
   0   9   2    0.20    0.09
   0  -9  -2    0.23    0.10
   0   9  -2    0.07    0.09
   0  -9  -2    0.11    0.08
   0   9   2    0.09    0.09
   0  -9   2    0.13    0.06
   0  -9   2    0.35    0.11
   0   9  -2    0.20    0.10
   0   9   3    0.70    0.14
   0  -9  -3    0.68    0.16
   0  -9   3    0.74    0.21
   0  -9   3    0.68    0.13
   0  -9  -3    0.68    0.15
   0   9  -3    0.62    0.16
   0  -9   3    0.61    0.17
   0   9   3    0.46    0.13
   0  -9   4    0.50    0.11
   0  -9  -4    0.43    0.14
   0   9   4    0.55    0.12
   0   9   4    0.33    0.17
   0  -9  -4    0.65    0.13
   0   9  -4    0.49    0.17
   0  -9   4    0.50    0.15
   0  -9   4    0.62    0.21
   0  -9  -5    0.08    0.07
   0  -9   5   -0.05    0.07
   0  -9  -5    0.08    0.06
   0  -9   5   -0.04    0.10
   0  -9   5    0.07    0.06
   0   9   5    0.03    0.09
   0   9   5    0.02    0.04
   0  -9  -5    0.02    0.08
   0   9  -5    0.05    0.08
   0  -9   6   -0.07    0.14
   0  -9  -6    0.18    0.07
   0  -9   6    0.19    0.12
   0   9  -6    0.31    0.15
   0   9   6    0.33    0.16
   0  -9  -6    0.23    0.08
   0  -9  -6    0.33    0.10
   0   9   6    0.27    0.09
   0  -9   6    0.25    0.09
   0  -9   7    0.56    0.25
   0  -9  -7    0.40    0.10
   0   9   7    0.51    0.23
   0  -9  -7    0.58    0.16
   0  -9   7    0.44    0.12
   0  -9   7    0.51    0.18
   0   9  -7    0.50    0.18
   0  -9   8   -0.09    0.14
   0   9  -8    0.29    0.14
   0  -9  -8    0.02    0.04
   0  -9  -8   -0.11    0.11
   0   9   8    0.10    0.09
   0  -9   8   -0.07    0.04
   0  -9  -8    0.06    0.12
   0  -9   9    0.48    0.19
   0   9  -9    0.70    0.24
   0  -9   9    0.61    0.29
   0  -9  -9    0.49    0.13
   0   9   9    0.75    0.28
   0  -9  -9    0.49    0.18
   0  -9   9    0.66    0.18
   0  -9  -9    0.67    0.24
   0  -9 -10    1.44    0.24
   0  -9 -10    1.30    0.31
   0   9  10    1.38    0.38
   0   9 -10    0.82    0.26
   0  -9  10    1.23    0.37
   0  -9  10    1.62    0.36
   0  -9  10    1.49    0.28
   0  -9 -10    0.94    0.29
   0  -9 -11    3.57    0.37
   0  -9  11    4.19    0.76
   0   9 -11    4.09    0.57
   0  -9 -11    3.57    0.55
   0   9  11    3.80    0.66
   0  -9  11    3.83    0.45
   0  -9 -11    3.52    0.53
   0  -9 -12    3.02    0.35
   0   9  12    2.96    0.57
   0  -9 -12    3.17    0.52
   0  -9  12    3.10    0.72
   0   9 -12    2.94    0.40
   0   9 -12    3.47    0.53
   0  -9  12    3.13    0.45
   0  -9 -12    3.71    0.57
   0   9 -13    0.60    0.25
   0  -9  13   -0.02    0.22
   0  -9 -13    0.74    0.32
   0  -9 -13    0.62    0.17
   0   9  13    0.62    0.25
   0   9 -13    0.61    0.15
   0  -9 -13    0.27    0.11
   0  -9  13    1.04    0.30
   0   9 -14    0.26    0.10
   0  -9  14    0.06    0.28
   0  -9 -14    0.12    0.10
   0  -9 -14    0.10    0.09
   0   9  14    0.30    0.16
   0   9 -14   -0.09    0.11
   0  -9 -14    0.28    0.20
   0  -9  14    0.13    0.14
   0   9  15    0.17    0.20
   0  -9 -15    0.34    0.24
   0   9 -15   -0.05    0.16
   0  -9 -15    0.19    0.09
   0   9 -15    0.20    0.20
   0  -9 -15    0.17    0.11
   0  -9  15   -0.30    0.22
   0  -9  15    0.35    0.34
   0  10   0    7.77    0.54
   0  10   0    6.52    0.59
   0 -10   0    7.00    0.54
   0 -10   0    7.52    0.55
   0  10   1  258.94    2.98
   0 -10   1  290.61    3.63
   0 -10  -1  309.41    3.64
   0  10  -1  311.16    3.46
   0  10  -1  261.19    3.60
   0  10   1  294.25    3.96
   0 -10   1  298.62    3.49
   0 -10  -1  332.63    3.62
   0 -10   2    6.10    0.55
   0 -10  -2    5.86    0.51
   0  10  -2    4.45    0.47
   0  10   2    5.64    0.57
   0 -10   2    5.68    0.47
   0 -10  -2    7.07    0.51
   0  10   2    5.82    0.44
   0  10  -2    5.47    0.48
   0 -10   3  293.36    4.07
   0 -10  -3  305.82    3.28
   0  10  -3  296.80    3.66
   0  10   3  268.51    3.99
   0 -10   3  281.92    3.48
   0 -10   3  285.80    2.64
   0 -10  -3  278.62    3.65
   0  10   3  298.69    3.08
   0 -10  -4    4.76    0.50
   0 -10   4    4.69    0.34
   0  10   4    5.05    0.39
   0  10  -4    4.28    0.46
   0 -10   4    4.30    0.56
   0  10   4    4.19    0.51
   0 -10   4    4.51    0.46
   0 -10  -4    4.30    0.39
   0 -10   5  202.61    3.12
   0 -10   5  189.00    3.72
   0 -10   5  212.60    2.42
   0  10   5  193.30    3.72
   0  10   5  193.63    2.47
   0 -10  -5  200.88    2.57
   0 -10  -5  197.46    3.31
   0  10  -5  202.07    3.26
   0 -10  -6    3.39    0.33
   0  10   6    3.07    0.49
   0 -10   6    3.37    0.51
   0 -10   6    3.18    0.41
   0  10   6    3.12    0.32
   0 -10  -6    3.40    0.38
   0 -10   6    3.12    0.31
   0 -10  -6    3.24    0.43
   0  10  -6    2.96    0.41
   0 -10   7  117.54    2.63
   0 -10   7  113.22    1.97
   0 -10   7  110.64    3.17
   0  10   7  105.37    3.00
   0 -10  -7  109.24    1.96
   0 -10  -7  103.87    2.55
   0  10  -7  112.06    2.65
   0  10   7  106.80    1.97
   0 -10   8    1.57    0.32
   0 -10  -8    1.75    0.37
   0 -10   8    1.83    0.27
   0  10  -8    1.83    0.34
   0  10   8    1.54    0.37
   0 -10   8    1.89    0.47
   0 -10  -8    1.68    0.24
   0 -10  -8    2.18    0.38
   0  10  -9   66.63    2.22
   0 -10   9   74.07    2.27
   0 -10   9   68.63    2.79
   0 -10   9   65.79    1.66
   0  10   9   69.39    2.64
   0 -10  -9   72.17    2.39
   0 -10  -9   65.52    2.18
   0 -10  -9   68.45    1.59
   0  10 -10    0.54    0.24
   0 -10 -10    0.69    0.25
   0 -10  10    0.66    0.18
   0 -10 -10    0.64    0.22
   0  10  10    0.93    0.36
   0 -10  10    0.55    0.24
   0 -10 -10    0.76    0.18
   0 -10  10    0.85    0.29
   0 -10 -11   12.99    1.03
   0 -10 -11   12.38    0.70
   0 -10  11   11.78    0.80
   0 -10 -11   12.99    1.04
   0 -10  11   12.82    1.37
   0  10  11   12.64    1.22
   0  10 -11   12.23    1.03
   0 -10  11   12.28    1.06
   0  10 -12    0.27    0.22
   0 -10  12   -0.16    0.23
   0 -10 -12   -0.01    0.10
   0 -10  12   -0.11    0.12
   0  10  12    0.21    0.18
   0 -10 -12   -0.03    0.08
   0 -10  12   -0.10    0.16
   0 -10 -12    0.20    0.16
   0 -10  13    7.14    0.87
   0 -10  13    6.76    0.69
   0  10 -13    6.76    0.81
   0 -10 -13    7.06    0.82
   0 -10  13    5.91    1.00
   0  10  13    5.78    0.90
   0 -10 -13    5.50    0.72
   0 -10 -13    5.73    0.50
   0 -10  14    0.72    0.32
   0  10 -14    0.42    0.22
   0  10  14    0.16    0.14
   0 -10 -14    0.62    0.26
   0 -10  14    0.71    0.27
   0 -10 -14    0.29    0.10
   0 -10 -14    0.49    0.26
   0 -10  14    0.53    0.45
   0 -10  15   62.24    2.90
   0 -10 -15   59.63    2.53
   0 -10 -15   53.95    1.59
   0 -10 -15   52.08    2.10
   0  10  15   59.66    3.13
   0 -10  15   59.87    2.30
   0 -10  15   55.65    3.49
   0  10 -15   61.08    2.66
   0 -11   0    0.69    0.22
   0  11   0    0.58    0.18
   0  11   0    0.51    0.20
   0 -11   0    0.68    0.17
   0 -11  -1    0.16    0.17
   0 -11   1    0.37    0.21
   0 -11  -1    0.68    0.20
   0  11   1    0.64    0.19
   0  11  -1    0.24    0.17
   0  11  -1    0.32    0.20
   0 -11   1    0.09    0.18
   0  11   1    0.56    0.18
   0 -11  -2    0.42    0.12
   0  11   2    0.00    0.08
   0 -11   2    0.56    0.21
   0 -11   2    0.10    0.10
   0 -11  -2    0.31    0.15
   0  11   2    0.21    0.09
   0  11  -2    0.29    0.14
   0  11  -2    0.35    0.16
   0  11   3    0.06    0.06
   0 -11   3    0.01    0.04
   0 -11   3    0.08    0.07
   0  11   3    0.19    0.15
   0 -11  -3    0.13    0.07
   0  11  -3    0.00    0.11
   0 -11  -3    0.10    0.07
   0 -11   3   -0.23    0.19
   0  11   4    0.72    0.16
   0 -11   4    0.65    0.24
   0 -11   4    0.51    0.17
   0 -11  -4    0.61    0.17
   0  11  -4    0.72    0.20
   0 -11  -4    0.69    0.21
   0 -11   4    0.86    0.16
   0  11   4    0.77    0.25
   0  11   5    1.54    0.34
   0 -11  -5    1.58    0.26
   0  11  -5    1.61    0.31
   0  11   5    1.70    0.24
   0 -11   5    1.73    0.29
   0 -11  -5    2.05    0.34
   0 -11   5    1.41    0.21
   0 -11   5    1.46    0.36
   0 -11   6    0.29    0.14
   0  11   6    0.27    0.18
   0 -11  -6    0.59    0.16
   0 -11  -6    0.46    0.21
   0 -11   6    0.27    0.10
   0 -11   6    0.51    0.13
   0  11   6    0.44    0.13
   0  11  -6    0.59    0.18
   0 -11  -6    0.38    0.13
   0  11  -7    1.37    0.31
   0 -11   7    1.68    0.25
   0 -11  -7    1.29    0.29
   0  11   7    1.55    0.35
   0 -11  -7    1.26    0.24
   0 -11   7    1.59    0.33
   0  11   7    1.64    0.26
   0 -11   7    1.89    0.44
   0 -11   8    1.06    0.28
   0 -11   8    1.09    0.20
   0 -11   8    1.61    0.46
   0 -11  -8    1.14    0.22
   0  11   8    1.25    0.37
   0 -11  -8    0.94    0.30
   0 -11  -8    1.02    0.27
   0  11  -8    1.07    0.32
   0 -11   9    1.00    0.31
   0 -11   9    1.04    0.21
   0 -11   9    0.88    0.31
   0 -11  -9    1.02    0.22
   0  11   9    0.74    0.30
   0 -11  -9    0.98    0.29
   0 -11  -9    1.02    0.27
   0  11  -9    0.98    0.25
   0 -11  10    2.56    0.50
   0 -11 -10    2.71    0.52
   0 -11 -10    2.65    0.47
   0  11 -10    3.05    0.50
   0  11  10    3.04    0.58
   0 -11 -10    3.19    0.37
   0 -11  10    4.15    0.76
   0 -11  10    3.41    0.40
   0 -11 -11    1.39    0.37
   0 -11  11    1.51    0.30
   0 -11 -11    1.31    0.35
   0 -11  11    1.07    0.45
   0 -11  11    1.49    0.36
   0  11 -11    1.99    0.43
   0  11  11    1.01    0.33
   0 -11 -11    1.50    0.26
   0 -11 -12    2.10    0.45
   0 -11  12    2.03    0.36
   0  11 -12    2.33    0.48
   0  11  12    2.61    0.59
   0 -11  12    1.25    0.35
   0 -11 -12    2.11    0.31
   0 -11  12    1.59    0.53
   0 -11 -12    2.16    0.45
   0  11  13    1.05    0.43
   0 -11 -13    1.08    0.35
   0 -11  13    1.18    0.47
   0 -11  13    1.03    0.34
   0 -11 -13    1.20    0.37
   0 -11 -13    1.00    0.22
   0  11 -13    1.49    0.42
   0 -11  13    1.05    0.31
   0  11  14   -0.25    0.35
   0  11 -14    0.24    0.15
   0 -11  14    0.43    0.44
   0 -11  14    0.27    0.24
   0 -11 -14    0.26    0.25
   0 -11 -14    0.29    0.19
   0 -11  14    0.17    0.17
   0 -11 -14    0.17    0.10
   0  11  15    0.73    0.45
   0 -11 -15    0.73    0.23
   0 -11  15    1.06    0.40
   0 -11 -15    1.05    0.36
   0  11 -15    0.56    0.34
   0 -11  15    0.37    0.27
   0 -11 -15    0.53    0.32
   0 -11  15    0.56    0.39
   0  12   0  889.57    6.25
   0 -12   0  874.29    6.81
   0  12  -1   22.81    1.19
   0 -12   1   23.74    1.07
   0  12  -1   22.53    1.05
   0  12   1   24.02    0.99
   0 -12  -1   20.67    1.02
   0 -12   1   24.39    1.18
   0 -12  -1   21.79    1.05
   0  12   1   21.10    1.19
   0  12  -2  228.94    3.66
   0  12   2  269.82    3.28
   0 -12  -2  245.40    3.51
   0 -12  -2  234.35    3.55
   0  12  -2  283.05    3.73
   0  12   2  254.94    4.20
   0 -12   2  279.29    4.24
   0 -12   2  279.50    3.71
   0  12   3    1.07    0.21
   0 -12   3    0.91    0.20
   0 -12  -3    0.85    0.20
   0  12  -3    0.85    0.19
   0 -12  -3    0.87    0.22
   0  12   3    0.71    0.22
   0 -12   3    1.11    0.18
   0 -12   3    1.09    0.30
   0  12   4    0.63    0.24
   0 -12   4    0.54    0.17
   0  12   4    0.62    0.16
   0 -12   4    0.55    0.13
   0 -12  -4    0.63    0.19
   0 -12   4    0.89    0.29
   0  12  -4    0.74    0.22
   0 -12  -4    0.45    0.13
   0 -12   5    0.29    0.10
   0  12  -5    0.48    0.18
   0 -12  -5    0.33    0.14
   0 -12   5    0.34    0.10
   0  12   5    0.44    0.22
   0 -12   5    0.60    0.21
   0  12   5    0.47    0.14
   0 -12  -5    0.25    0.11
   0 -12  -6    0.96    0.24
   0 -12   6    0.65    0.24
   0  12   6    0.79    0.30
   0  12  -6    0.70    0.25
   0 -12  -6    0.67    0.18
   0 -12   6    0.88    0.24
   0 -12   6    0.79    0.16
   0 -12  -6    0.69    0.22
   0  12   6    1.03    0.21
   0  12   7    0.42    0.15
   0 -12   7    0.37    0.12
   0 -12   7    0.39    0.22
   0 -12   7    0.35    0.15
   0  12  -7    0.45    0.22
   0 -12  -7    0.19    0.08
   0 -12  -7    0.35    0.18
   0  12   7    0.37    0.18
   0  12  -8   41.01    1.74
   0 -12  -8   38.93    1.71
   0 -12   8   39.43    1.24
   0 -12   8   40.60    2.17
   0  12   8   41.59    2.09
   0 -12  -8   38.70    1.29
   0 -12   8   41.33    1.70
   0  12  -9    1.05    0.29
   0 -12  -9    0.94    0.21
   0 -12   9    1.41    0.33
   0 -12   9    0.75    0.29
   0 -12  -9    0.96    0.30
   0 -12   9    1.00    0.21
   0 -12  -9    0.66    0.21
   0  12   9    0.90    0.33
   0 -12  10   18.43    0.94
   0 -12 -10   18.96    1.26
   0 -12 -10   19.20    1.36
   0  12  10   18.59    1.52
   0  12 -10   19.69    1.32
   0 -12  10   22.23    1.35
   0 -12 -10   18.97    0.94
   0 -12  10   19.59    1.72
   0 -12 -11    0.22    0.20
   0 -12  11    0.14    0.13
   0 -12 -11    0.27    0.15
   0  12 -11    0.18    0.20
   0  12  11    0.15    0.12
   0 -12 -11   -0.07    0.10
   0 -12  11    0.23    0.24
   0 -12  11   -0.20    0.19
   0 -12 -12    1.52    0.27
   0 -12  12    2.02    0.34
   0 -12 -12    1.58    0.43
   0  12 -12    1.55    0.41
   0  12  12    1.92    0.53
   0 -12 -12    1.75    0.45
   0 -12  12    2.12    0.66
   0 -12  12    1.80    0.44
   0 -12 -13    0.14    0.12
   0 -12  13   -0.07    0.17
   0 -12 -13    0.25    0.12
   0 -12  13    0.15    0.24
   0  12 -13    0.48    0.29
   0  12  13    0.15    0.21
   0 -12 -13    0.11    0.10
   0 -12  13   -0.09    0.11
   0 -12  14   22.43    1.30
   0 -12 -14   22.09    1.03
   0 -12  14   25.05    1.74
   0 -12 -14   25.47    1.66
   0  12  14   25.38    2.05
   0  12 -14   26.32    1.76
   0 -12 -14   22.53    1.41
   0 -12  14   26.37    2.33
   0 -13   0    2.43    0.40
   0  13   0    2.53    0.36
   0 -13   0    2.47    0.39
   0  13   0    2.10    0.43
   0 -13  -1    0.20    0.09
   0 -13   1    0.39    0.19
   0  13  -1    0.20    0.12
   0  13   1    0.28    0.10
   0  13   1    0.34    0.20
   0  13  -1    0.06    0.10
   0 -13  -1    0.23    0.13
   0 -13   1    0.22    0.14
   0 -13  -2    0.10    0.15
   0  13  -2    0.08    0.11
   0  13   2    0.07    0.09
   0 -13  -2    0.30    0.21
   0  13  -2    0.13    0.19
   0 -13   2    0.05    0.20
   0  13   2    0.09    0.13
   0 -13   2    0.02    0.18
   0 -13  -3    0.08    0.09
   0  13   3    0.10    0.06
   0 -13   3   -0.08    0.11
   0 -13   3    0.14    0.09
   0  13  -3    0.23    0.15
   0 -13  -3    0.11    0.08
   0  13   3    0.24    0.16
   0 -13   3    0.17    0.13
   0 -13  -4    0.05    0.10
   0 -13   4   -0.02    0.11
   0 -13   4    0.12    0.07
   0 -13  -4    0.03    0.07
   0  13  -4    0.09    0.12
   0  13   4    0.30    0.20
   0  13   4    0.19    0.10
   0 -13   4    0.07    0.07
   0  13   5    0.50    0.14
   0 -13  -5    0.37    0.18
   0 -13   5    0.56    0.13
   0 -13   5    0.51    0.19
   0  13   5    0.23    0.14
   0  13  -5    0.50    0.18
   0 -13  -5    0.52    0.19
   0 -13   5    0.38    0.20
   0  13   6    0.49    0.16
   0 -13   6    0.25    0.10
   0 -13  -6    0.69    0.22
   0 -13   6    0.42    0.17
   0 -13  -6    0.38    0.14
   0  13  -6    0.35    0.20
   0  13   6    0.12    0.17
   0 -13  -6    0.47    0.17
   0 -13   6    0.22    0.16
   0  13   7    0.77    0.20
   0 -13  -7    0.80    0.25
   0 -13   7    0.84    0.23
   0 -13  -7    0.69    0.20
   0  13  -7    0.79    0.24
   0 -13   7    0.66    0.17
   0 -13  -7    0.72    0.20
   0 -13   7    0.62    0.19
   0  13   7    0.61    0.26
   0 -13   8    0.31    0.13
   0 -13  -8    0.41    0.16
   0  13   8    0.21    0.18
   0 -13  -8    0.40    0.14
   0  13  -8    0.34    0.12
   0 -13   8    0.29    0.18
   0  13   8    0.31    0.12
   0 -13   8   -0.09    0.22
   0 -13  -9    0.61    0.23
   0  13   9    1.10    0.36
   0  13  -9    0.71    0.27
   0 -13  -9    0.82    0.18
   0 -13   9    0.86    0.27
   0 -13   9    0.82    0.34
   0 -13   9    0.75    0.17
   0 -13  -9    0.62    0.19
   0 -13 -10    0.50    0.26
   0 -13  10    0.24    0.13
   0 -13  10    0.29    0.13
   0 -13 -10    0.42    0.22
   0  13  10   -0.06    0.24
   0 -13  10    0.11    0.19
   0  13 -10    0.51    0.22
   0 -13 -10    0.03    0.06
   0 -13 -11    0.40    0.19
   0 -13  11    1.00    0.48
   0  13 -11    0.58    0.23
   0 -13 -11    0.46    0.17
   0  13  11    0.74    0.31
   0 -13  11    0.67    0.30
   0 -13  11    0.31    0.17
   0 -13 -11    0.42    0.21
   0 -13  12    0.26    0.11
   0 -13 -12    0.35    0.23
   0 -13 -12    0.52    0.25
   0  13  12    0.34    0.22
   0 -13  12    0.58    0.31
   0 -13  12   -0.10    0.32
   0  13 -12    0.10    0.12
   0 -13 -12    0.42    0.16
   0 -13 -13    0.07    0.17
   0 -13  13    0.39    0.32
   0  13  13   -0.06    0.15
   0 -13  13    0.67    0.24
   0 -13  13    0.28    0.15
   0 -13 -13    0.18    0.18
   0  13 -13    0.22    0.19
   0 -13 -13    0.32    0.13
   0  14   0   20.87    1.05
   0  14   0   17.78    1.17
   0 -14   0   17.53    1.09
   0 -14   0   16.63    1.00
   0 -14  -1  302.03    4.26
   0  14  -1  310.26    4.17
   0 -14   1  305.47    4.72
   0 -14  -1  308.37    4.41
   0  14   1  324.89    4.03
   0  14  -1  319.46    4.84
   0 -14   1  300.98    4.10
   0  14   1  305.12    4.97
   0  14   2    5.70    0.71
   0  14   2    6.27    0.54
   0 -14  -2    6.10    0.61
   0  14  -2    6.24    0.62
   0 -14   2    6.30    0.68
   0  14  -2    5.36    0.63
   0 -14  -2    6.38    0.63
   0 -14   2    6.14    0.58
   0 -14  -3   49.82    1.72
   0 -14   3   42.97    1.92
   0 -14   3   50.38    1.32
   0  14   3   50.51    1.55
   0  14   3   46.93    2.01
   0  14  -3   44.67    1.68
   0 -14  -3   50.91    1.83
   0 -14   3   48.12    1.63
   0 -14  -4    0.90    0.24
   0 -14   4    0.70    0.16
   0  14   4    0.43    0.23
   0  14   4    0.82    0.21
   0 -14   4    0.84    0.23
   0 -14  -4    0.89    0.28
   0 -14   4    0.63    0.28
   0  14  -4    0.86    0.24
   0 -14   5   42.84    2.12
   0  14   5   44.79    1.45
   0  14  -5   44.46    1.73
   0 -14   5   42.94    1.57
   0  14   5   44.12    2.08
   0 -14  -5   46.54    1.62
   0 -14   5   44.35    1.25
   0 -14  -5   46.41    1.84
   0 -14  -6    4.21    0.56
   0 -14   6    4.12    0.51
   0  14   6    4.39    0.65
   0 -14   6    4.55    0.40
   0 -14   6    4.08    0.67
   0  14   6    3.96    0.43
   0 -14  -6    3.91    0.48
   0  14  -6    4.42    0.57
   0 -14  -6    4.28    0.47
   0 -14  -7  184.09    3.33
   0 -14  -7  165.26    3.62
   0  14   7  174.96    2.88
   0 -14   7  171.64    2.55
   0 -14   7  162.64    4.42
   0  14  -7  166.11    3.60
   0 -14  -7  165.34    2.99
   0  14   7  168.53    4.36
   0 -14   7  178.09    3.35
   0 -14   8    6.58    0.51
   0  14   8    7.05    0.59
   0 -14   8    7.02    0.68
   0  14   8    7.08    0.93
   0 -14  -8    5.99    0.57
   0  14  -8    6.25    0.72
   0 -14  -8    6.81    0.76
   0 -14   8    6.75    0.94
   0 -14   9   78.57    2.40
   0  14  -9   76.80    2.57
   0 -14  -9   64.17    2.50
   0 -14   9   72.09    1.78
   0 -14  -9   74.98    2.61
   0  14   9   68.03    3.09
   0 -14  -9   73.84    1.98
   0 -14   9   75.56    3.28
   0 -14 -10    0.39    0.26
   0 -14 -10    0.42    0.19
   0 -14  10    0.35    0.34
   0 -14  10    1.05    0.27
   0  14 -10    0.61    0.25
   0 -14 -10    0.50    0.18
   0 -14  10    0.58    0.18
   0  14  10    0.10    0.12
   0 -14  11   -0.10    0.19
   0 -14 -11    0.46    0.20
   0 -14  11    0.53    0.24
   0  14  11   -0.19    0.24
   0  14 -11    0.18    0.19
   0 -14 -11    0.20    0.12
   0 -14 -11    0.16    0.22
   0 -14  11    0.16    0.10
   0 -14  12    0.00    0.12
   0 -14 -12    0.03    0.18
   0  14  12   -0.26    0.27
   0 -14  12   -0.03    0.16
   0 -14  12    0.09    0.20
   0 -14 -12    0.18    0.21
   0  14 -12    0.28    0.15
   0 -14 -12    0.27    0.16
   0 -14 -13    5.47    0.73
   0 -14  13    5.22    1.06
   0 -14 -13    5.75    0.81
   0 -14  13    5.45    0.61
   0  14 -13    5.19    0.78
   0  14  13    5.45    0.98
   0 -14 -13    4.71    0.50
   0 -14  13    6.85    0.88
   0  15   0    0.70    0.20
   0 -15   0    0.88    0.26
   0 -15   0    0.63    0.14
   0  15   0    0.83    0.28
   0 -15   1    0.32    0.21
   0 -15  -1    0.86    0.27
   0 -15  -1    0.84    0.23
   0  15  -1    0.59    0.26
   0  15   1    0.68    0.24
   0  15   1    0.34    0.20
   0  15  -1    0.57    0.26
   0 -15   1    0.69    0.22
   0  15  -2    0.11    0.15
   0  15   2    0.11    0.09
   0 -15   2    0.35    0.19
   0  15  -2    0.48    0.21
   0 -15   2    0.15    0.11
   0 -15  -2    0.17    0.14
   0 -15  -2    0.11    0.10
   0  15   2    0.19    0.16
   0  15   3    0.06    0.15
   0 -15  -3    0.14    0.14
   0 -15   3    0.15    0.08
   0  15   3    0.15    0.09
   0 -15   3    0.06    0.17
   0  15  -3    0.05    0.16
   0 -15   3    0.27    0.17
   0 -15  -3    0.34    0.18
   0 -15   4   -0.03    0.06
   0 -15  -4   -0.10    0.07
   0  15   4   -0.07    0.07
   0 -15   4   -0.09    0.10
   0  15  -4   -0.20    0.12
   0  15   4    0.26    0.21
   0 -15  -4    0.27    0.20
   0 -15   4    0.12    0.23
   0 -15  -5    0.08    0.09
   0  15   5    0.20    0.12
   0 -15   5   -0.12    0.10
   0  15  -5    0.38    0.22
   0 -15   5    0.43    0.27
   0 -15   5    0.12    0.09
   0 -15  -5    0.22    0.12
   0  15   5    0.19    0.12
   0 -15   6   -0.03    0.07
   0 -15  -6   -0.08    0.10
   0  15   6   -0.02    0.07
   0  15   6    0.07    0.11
   0 -15  -6    0.14    0.10
   0 -15   6    0.11    0.07
   0  15  -6   -0.20    0.18
   0 -15  -6   -0.15    0.10
   0 -15   6    0.08    0.20
   0 -15  -7    0.09    0.12
   0 -15  -7    0.20    0.11
   0  15   7    0.04    0.06
   0 -15   7    0.29    0.15
   0  15   7    0.09    0.12
   0  15  -7    0.07    0.08
   0 -15  -7    0.26    0.16
   0 -15   7    0.38    0.28
   0 -15   7    0.21    0.11
   0 -15   8    0.22    0.10
   0 -15   8    0.12    0.09
   0  15  -8    0.08    0.12
   0 -15  -8    0.29    0.16
   0 -15  -8    0.34    0.17
   0 -15   8    0.48    0.25
   0  15   8    0.46    0.25
   0  15   8    0.26    0.09
   0 -15  -9    0.18    0.15
   0  15   9    0.29    0.22
   0  15  -9    0.37    0.22
   0 -15  -9    0.19    0.15
   0 -15   9    0.25    0.21
   0 -15   9    0.42    0.18
   0 -15  -9    0.27    0.28
   0 -15   9    0.33    0.13
   0 -15 -10    0.97    0.32
   0  15  10    0.52    0.17
   0 -15 -10    0.74    0.19
   0  15 -10    1.20    0.35
   0 -15  10    0.91    0.48
   0 -15  10    1.49    0.35
   0 -15 -10    0.54    0.24
   0 -15  10    0.73    0.20
   0 -15  11    0.45    0.16
   0 -15 -11    0.12    0.11
   0 -15  11    0.50    0.35
   0  15  11    0.59    0.31
   0 -15 -11    0.58    0.17
   0  15 -11    0.43    0.22
   0 -15 -11    0.68    0.30
   0 -15  11    0.48    0.21
   0 -15  12    1.16    0.47
   0 -15 -12    1.02    0.33
   0 -15 -12    0.77    0.30
   0 -15  12    0.73    0.23
   0  15 -12    1.14    0.36
   0 -15 -12    0.93    0.24
   0 -15  12    1.06    0.35
   0  15  12    0.90    0.36
   0 -16   0   26.50    1.30
   0 -16   0   26.27    1.49
   0  16   0   27.05    1.56
   0  16   0   23.98    1.21
   0 -16   1    0.67    0.21
   0  16  -1    0.69    0.22
   0  16   1    0.67    0.26
   0 -16  -1    0.79    0.25
   0 -16   1    0.85    0.31
   0 -16  -1    0.76    0.25
   0  16   1    0.39    0.20
   0  16  -1    0.67    0.28
   0 -16   2    2.84    0.42
   0  16  -2    3.11    0.45
   0  16   2    3.01    0.43
   0 -16  -2    2.95    0.46
   0  16   2    2.59    0.53
   0 -16   2    2.32    0.46
   0  16  -2    2.43    0.44
   0 -16  -2    2.90    0.47
   0 -16  -3    0.13    0.14
   0  16  -3    0.21    0.11
   0  16   3    0.10    0.11
   0 -16   3    0.10    0.14
   0 -16  -3    0.12    0.12
   0  16   3   -0.10    0.11
   0 -16   3   -0.26    0.24
   0 -16   3    0.25    0.12
   0  16   4    1.40    0.43
   0 -16  -4    1.39    0.33
   0 -16   4    1.43    0.23
   0  16   4    1.23    0.27
   0 -16   4    2.20    0.50
   0  16  -4    1.38    0.34
   0 -16  -4    1.13    0.31
   0 -16   4    1.20    0.26
   0  16   5    0.51    0.20
   0 -16  -5    0.82    0.26
   0 -16   5    0.65    0.16
   0 -16   5    0.83    0.35
   0  16   5    0.67    0.22
   0 -16   5    0.71    0.21
   0  16  -5    0.43    0.20
   0 -16  -5    0.49    0.22
   0  16   6   57.81    2.64
   0 -16  -6   55.44    2.18
   0 -16  -6   59.17    2.00
   0 -16   6   62.23    1.60
   0  16   6   60.36    1.80
   0 -16   6   57.59    2.71
   0 -16   6   57.27    1.91
   0  16  -6   57.42    2.16
   0 -16  -6   60.31    2.05
   0 -16   7    5.11    0.45
   0  16   7    4.76    0.51
   0 -16   7    5.00    0.87
   0 -16  -7    4.87    0.69
   0 -16   7    5.01    0.57
   0  16  -7    5.08    0.66
   0 -16  -7    5.20    0.58
   0  16   7    5.01    0.80
   0 -16  -7    5.32    0.61
   0 -16  -8   88.04    2.91
   0  16   8   98.74    2.49
   0  16  -8   88.83    2.85
   0 -16  -8   88.28    2.41
   0 -16   8   88.74    1.93
   0 -16   8   85.57    3.60
   0 -16   8   87.89    2.43
   0  16   8   89.82    3.53
   0 -16  -9    2.62    0.55
   0  16   9    2.18    0.56
   0 -16   9    2.70    0.43
   0 -16   9    2.61    0.35
   0 -16  -9    2.84    0.54
   0  16  -9    2.55    0.51
   0 -16  -9    2.26    0.39
   0 -16   9    2.22    0.61
   0 -16  10    8.34    0.64
   0 -16 -10    8.36    0.94
   0  16  10    7.60    1.10
   0 -16  10    9.14    0.83
   0 -16 -10    8.14    0.71
   0 -16 -10    8.59    1.02
   0  16 -10    9.14    0.97
   0 -16  10    8.60    1.24
   0 -16 -11    0.12    0.15
   0 -16  11    0.09    0.11
   0 -16 -11   -0.02    0.14
   0  16  11    0.11    0.22
   0 -16  11    0.33    0.31
   0 -16 -11    0.14    0.14
   0  16 -11    0.07    0.27
   0 -16  11   -0.13    0.17
   0 -17   0    0.49    0.23
   0  17   0    0.28    0.16
   0 -17   0    0.60    0.21
   0  17   0    0.45    0.18
   0 -17   1    0.30    0.23
   0  17  -1    0.05    0.12
   0  17   1    0.03    0.07
   0 -17  -1    0.00    0.09
   0 -17  -1    0.07    0.15
   0  17   1    0.21    0.18
   0 -17   1    0.17    0.11
   0  17  -1    0.25    0.19
   0 -17   2    0.06    0.06
   0  17  -2   -0.05    0.09
   0  17   2    0.21    0.24
   0 -17   2    0.17    0.17
   0 -17  -2    0.17    0.16
   0  17   2    0.00    0.07
   0 -17  -2    0.01    0.08
   0  17  -2    0.04    0.16
   0 -17   3    0.15    0.14
   0  17  -3    0.04    0.10
   0  17   3    0.19    0.12
   0 -17  -3    0.13    0.14
   0 -17  -3    0.19    0.19
   0  17   3    0.14    0.12
   0 -17   3    0.30    0.21
   0 -17   3    0.26    0.13
   0 -17   4    0.18    0.11
   0  17  -4   -0.01    0.11
   0  17   4    0.01    0.10
   0  17   4    0.11    0.12
   0 -17   4    0.26    0.25
   0 -17  -4   -0.08    0.16
   0 -17  -4    0.16    0.14
   0 -17   4    0.11    0.06
   0  17   5    0.22    0.21
   0 -17  -5   -0.01    0.09
   0 -17   5    0.14    0.28
   0 -17   5    0.10    0.12
   0  17  -5    0.49    0.24
   0 -17   5    0.14    0.10
   0 -17  -5    0.00    0.11
   0  17   5    0.32    0.15
   0  17   6    0.22    0.29
   0  17  -6    0.34    0.19
   0  17   6    0.31    0.15
   0 -17  -6    0.24    0.14
   0 -17  -6    0.21    0.21
   0 -17   6    0.23    0.09
   0 -17  -6    0.34    0.18
   0 -17   6    0.12    0.24
   0 -17   6    0.08    0.12
   0 -17  -7    0.11    0.13
   0 -17  -7    0.10    0.09
   0 -17  -7    0.02    0.14
   0  17   7    0.21    0.16
   0 -17   7   -0.16    0.17
   0  17   7   -0.22    0.23
   0  17  -7    0.10    0.14
   0 -17   7    0.12    0.07
   0 -17   7    0.01    0.08
   0 -17  -8    0.08    0.11
   0 -17   8   -0.06    0.08
   0  17   8    0.05    0.13
   0 -17   8   -0.42    0.35
   0  17   8    0.00    0.18
   0 -17  -8   -0.15    0.19
   0 -17   8    0.08    0.11
   0  17  -8    0.15    0.15
   0 -17  -9    0.05    0.15
   0 -17  -9    0.08    0.10
   0 -17   9   -0.13    0.10
   0  17   9    0.15    0.19
   0 -17   9    0.42    0.29
   0 -17  -9   -0.22    0.17
   0 -17   9    0.09    0.09
   0  17  -9    0.52    0.21
   0 -17 -10   -0.18    0.21
   0 -17  10    0.19    0.12
   0 -17 -10   -0.17    0.25
   0 -17  10    0.29    0.39
   0 -17 -10   -0.18    0.16
   0 -17  10    0.04    0.12
   0  17  10   -0.11    0.19
   0  17 -10   -0.04    0.19
   0  18   0    6.38    0.70
   0 -18   0    5.51    0.64
   0 -18   0    5.85    0.78
   0  18   0    5.71    0.76
   0 -18   1   67.76    2.72
   0 -18  -1   68.77    2.62
   0  18   1   66.45    2.17
   0  18  -1   63.57    2.22
   0 -18   1   62.66    2.12
   0 -18  -1   61.80    2.20
   0  18   1   71.48    2.78
   0  18  -1   69.50    2.59
   0 -18  -2    2.07    0.48
   0  18   2    1.91    0.36
   0 -18  -2    1.86    0.39
   0  18  -2    1.68    0.36
   0 -18   2    2.11    0.50
   0 -18   2    1.89    0.38
   0  18   2    1.94    0.48
   0 -18   3    8.91    0.65
   0 -18  -3    9.11    0.87
   0 -18   3    9.08    0.78
   0  18  -3    9.24    0.87
   0  18   3    9.33    1.05
   0 -18  -3    9.04    0.91
   0 -18   3    9.43    1.10
   0  18   3    8.46    0.74
   0 -18   4    0.13    0.08
   0  18   4    0.18    0.13
   0  18   4   -0.16    0.25
   0 -18   4    0.01    0.08
   0  18  -4    0.19    0.09
   0 -18  -4    0.17    0.18
   0 -18  -4    0.03    0.13
   0 -18   4    0.17    0.24
   0 -18  -5    6.97    0.75
   0 -18  -5    7.29    0.78
   0  18  -5    7.75    0.84
   0 -18   5    7.02    1.00
   0  18   5    7.00    0.95
   0  18   5    7.09    0.67
   0 -18   5    7.35    0.56
   0 -18   5    7.36    0.68
   0 -18  -6    1.90    0.41
   0  18   6    1.33    0.43
   0 -18  -6    0.80    0.31
   0 -18   6    1.43    0.26
   0  18  -6    1.40    0.40
   0 -18   6    1.37    0.50
   0 -18  -6    1.09    0.34
   0  18   6    1.33    0.30
   0 -18   6    1.71    0.32
   0  18   7   60.97    2.98
   0 -18  -7   58.97    2.15
   0 -18   7   61.33    3.14
   0  18   7   62.31    2.00
   0 -18  -7   62.58    2.49
   0 -18   7   63.81    2.02
   0 -18  -7   65.63    2.34
   0 -18   7   61.10    1.60
   0  18  -7   62.92    2.52
   0 -18   8    6.73    0.56
   0  18   8    9.45    0.81
   0  18  -8    7.52    0.89
   0 -18   8    6.81    1.10
   0 -18   8    7.41    0.70
   0 -18  -8    8.07    0.89
   0  18   8    8.06    1.13
   0 -18  -8    7.85    0.77
   0  18  -9  107.51    3.37
   0 -18  -9  119.06    3.88
   0 -18  -9  108.98    2.86
   0 -18   9  106.86    2.70
   0 -18   9  103.03    4.39
   0  18   9  117.82    4.43
   0 -18   9  108.73    2.21
   0 -18  -9  117.91    3.62
   0 -19   0   -0.04    0.14
   0  19   0    0.12    0.14
   0  19   0    0.26    0.17
   0 -19   0    0.18    0.09
   0 -19   1    0.18    0.13
   0 -19  -1    0.05    0.11
   0 -19   1    0.36    0.27
   0 -19  -1    0.39    0.26
   0  19  -1    0.19    0.17
   0  19  -1    0.40    0.21
   0  19   1    0.32    0.14
   0  19   1    0.32    0.20
   0 -19   2    0.02    0.22
   0 -19  -2   -0.45    0.31
   0  19  -2    0.32    0.21
   0  19   2    0.02    0.11
   0 -19  -2    0.21    0.17
   0 -19   2   -0.04    0.07
   0 -19   2    0.03    0.07
   0  19   2    0.02    0.12
   0 -19   3    0.13    0.16
   0  19  -3   -0.02    0.14
   0  19   3    0.01    0.22
   0 -19   3    0.02    0.08
   0 -19  -3    0.19    0.13
   0 -19   3    0.18    0.22
   0 -19  -3   -0.21    0.20
   0  19   3    0.54    0.24
   0 -19   4    0.27    0.11
   0 -19   4   -0.14    0.21
   0 -19   4   -0.04    0.16
   0  19  -4    0.06    0.17
   0 -19  -4   -0.04    0.14
   0  19   4    0.33    0.32
   0 -19  -4    0.13    0.14
   0  19   4    0.11    0.13
   0  19   5    0.22    0.26
   0 -19  -5   -0.16    0.24
   0  19   5    0.24    0.19
   0 -19   5   -0.23    0.15
   0 -19   5    0.16    0.10
   0 -19  -5   -0.04    0.12
   0 -19   5   -0.08    0.19
   0  19  -5   -0.16    0.17
   0 -19  -6    0.08    0.14
   0  19   6    0.16    0.10
   0 -19  -6    0.09    0.12
   0  19  -6    0.42    0.28
   0 -19   6    0.21    0.14
   0  19   6    0.23    0.34
   0 -19  -6    0.05    0.14
   0 -19   6    0.11    0.16
   0 -19   6    0.12    0.12
   0 -19  -7   -0.41    0.28
   0 -19  -7   -0.24    0.27
   0  19   7    0.47    0.24
   0  19  -7    0.18    0.19
   0  19   7    0.17    0.30
   0 -19   7    0.12    0.10
   0 -19   7    0.41    0.21
   0 -19  -7    0.50    0.25
   0 -19   7   -0.03    0.16
   0 -19   8   -0.41    0.26
   0 -19   8   -0.30    0.18
   0 -20   0    5.00    0.82
   0  20   0    3.99    0.58
   0  20   0    3.54    0.65
   0 -20   0    5.67    0.68
   0 -20   1    0.12    0.11
   0 -20  -1    0.25    0.21
   0  20  -1    0.24    0.24
   0  20   1    0.24    0.13
   0  20   1    0.06    0.10
   0  20  -1    0.24    0.17
   0 -20   1    0.21    0.22
   0 -20  -1    0.26    0.13
   0  20   2    1.77    0.37
   0  20  -2    2.02    0.41
   0 -20  -2    1.67    0.49
   0 -20   2    2.27    0.55
   0 -20   2    1.79    0.35
   0 -20  -2    1.97    0.42
   0  20   2    1.85    0.45
   0 -20   2    1.77    0.32
   0  20   3    0.18    0.21
   0 -20  -3    0.21    0.20
   0 -20   3    0.01    0.19
   0 -20   3   -0.11    0.07
   0 -20  -3   -0.14    0.20
   0 -20   3    0.07    0.14
   0  20  -3   -0.22    0.19
   0  20   3    0.22    0.31
   0  20   4    2.57    0.62
   0 -20   4    2.39    0.59
   0 -20   4    2.08    0.34
   0 -20   4    2.88    0.44
   0  20  -4    2.24    0.47
   0 -20  -4    2.82    0.55
   0  20   4    1.98    0.38
   0 -20  -4    2.86    0.53
   0  20   5    0.58    0.21
   0  20   5    0.54    0.18
   0 -20  -5    0.51    0.20
   0 -20   5    0.21    0.30
   0  20  -5    0.53    0.25
   0 -20   5    0.22    0.14
   0 -20   5    0.54    0.18
   0 -20  -5    0.08    0.16
   0 -20  -6   15.90    1.25
   0  20   6   18.66    1.15
   0 -20  -6   19.78    1.41
   0 -20   6   16.73    1.04
   0 -20   6   16.79    0.89
   0 -20  -6   19.51    1.33
   0  20   6   18.25    1.71
   0 -20   6   19.63    1.89
   0  20  -6   19.83    1.46
   0 -21   0    0.20    0.20
   0  21   0    0.50    0.24
   0  21   0   -0.06    0.15
   0 -21   0    0.34    0.19
   0 -21   1    0.12    0.22
   0 -21  -1    0.37    0.17
   0  21   1    0.23    0.19
   0  21  -1   -0.15    0.15
   0 -21   1    0.27    0.26
   0 -21  -1    0.16    0.18
   0  21   1    0.08    0.22
   0 -21  -2    0.35    0.18
   0 -21   2   -0.28    0.17
   0  21  -2   -0.06    0.13
   0  21   2    0.08    0.19
   0 -21   2   -0.08    0.13
   0 -21  -2    0.23    0.15
   0 -21   2    0.19    0.07
   0  21   2    0.29    0.15
   0 -21  -3   -0.48    0.37
   0 -21   3   -0.37    0.38
   0  21  -3    0.06    0.16
   0 -21  -3   -0.54    0.35
   0 -21   3   -0.53    0.34
   0  21   3    0.00    0.39
   0 -21   3   -0.19    0.21
   0  21   3   -0.21    0.17
  -1   0  18    0.02    0.19
   1   0 -18    0.28    0.19
  -1   0  17    7.41    0.98
   1   0 -17    7.02    0.74
  -1   0  17    7.64    1.00
   1   0 -17    7.17    0.86
   1   0 -16    2.04    0.42
  -1   0  16    1.48    0.50
  -1   0  16    2.38    0.55
   1   0 -16    2.68    0.50
  -1   0  15    1.02    0.34
  -1   0  15    1.51    0.42
   1   0 -15    1.26    0.30
   1   0 -15    1.23    0.31
  -1   0  14    0.34    0.23
  -1   0  14    0.42    0.29
   1   0 -14    0.57    0.24
   1   0 -14    0.47    0.20
  -1   0  13   14.34    1.18
   1   0 -13   11.76    0.88
  -1   0  13   13.52    1.08
   1   0 -13   12.35    0.88
   1   0 -12    0.28    0.13
  -1   0  12    0.31    0.17
  -1   0  12    0.27    0.20
   1   0 -12    0.18    0.14
   1   0 -11    3.79    0.46
  -1   0  11    3.86    0.51
  -1   0  11    4.04    0.55
   1   0 -11    4.10    0.46
   1   0 -10    0.38    0.14
   1   0 -10    0.34    0.12
  -1   0  10    0.80    0.26
  -1   0  10    0.50    0.21
   1   0  -9   27.54    1.09
  -1   0   9   26.94    1.15
  -1   0   9   27.19    1.28
   1   0  -9   27.39    1.07
  -1   0   8    3.57    0.40
   1   0  -8    3.07    0.35
  -1   0   8    2.88    0.41
   1   0  -8    3.80    0.40
   1   0  -7   18.29    0.75
  -1   0   7   17.74    0.85
  -1   0   7   18.43    0.80
   1   0  -7   17.62    0.74
   1   0  -6   -0.06    0.04
  -1   0   6    0.04    0.05
   1   0  -6    0.08    0.06
  -1   0   6    0.12    0.07
   1   0  -5   36.20    0.84
  -1   0   5   33.19    0.91
  -1   0   5   35.34    0.92
   1   0  -5   35.71    0.89
   1   0  -4    1.44    0.15
  -1   0   4    1.50    0.16
   1   0  -4    1.97    0.20
  -1   0   4    1.85    0.20
  -1   0   3    0.75    0.10
   1   0  -3    0.65    0.08
   1   0  -3    0.71    0.10
  -1   0   3    0.80    0.09
  -1   0   2    3.77    0.28
   1   0  -2    2.91    0.18
  -1   0   1  658.16    1.59
  -1   0   0    4.72    0.26
   1   0   0    4.09    0.35
   1   0   1  248.90    1.61
  -1   0  -1  258.57    1.60
   1   0   1  256.66    2.24
  -1   0  -1  263.12    2.26
   1   0   2    0.18    0.08
  -1   0  -2    0.02    0.04
   1   0   2    0.06    0.03
  -1   0  -2   -0.05    0.06
   1   0   3   63.65    1.14
  -1   0  -3   66.87    1.49
  -1   0  -3   68.67    1.10
   1   0   4    0.88    0.21
   1   0   4    0.80    0.16
  -1   0  -4    0.75    0.18
  -1   0  -4    0.76    0.13
   1   0   5    0.35    0.18
   1   0   5    0.12    0.09
  -1   0  -5    0.05    0.13
  -1   0  -5    0.44    0.14
   1   0   6    0.27    0.12
   1   0   6    0.62    0.16
  -1   0  -6    0.49    0.11
  -1   0  -6    0.40    0.17
   1   0   7  137.25    3.09
   1   0   7  137.97    2.47
  -1   0  -7  127.93    2.11
  -1   0  -7  135.40    2.80
   1   0   8    0.78    0.19
   1   0   8    0.87    0.31
  -1   0  -8    0.47    0.16
  -1   0  -8    0.79    0.26
   1   0   9   16.17    0.97
   1   0   9   14.28    1.12
  -1   0  -9   16.47    0.85
  -1   0  -9   15.42    1.04
  -1   0 -10   -0.05    0.15
   1   0  10    0.44    0.21
   1   0  10    0.15    0.13
  -1   0 -10    0.13    0.10
  -1   0 -11    9.20    0.87
   1   0  11    9.24    1.01
   1   0  11    8.97    0.80
  -1   0 -11    9.39    0.71
  -1   0 -12    0.21    0.18
   1   0  12    0.40    0.23
  -1   0 -12    0.38    0.16
   1   0  12    0.41    0.22
   1   0  13   14.38    1.14
  -1   0 -13   15.76    1.21
   1   0  13   13.61    1.28
  -1   0 -13   15.61    1.01
  -1   0 -14    0.04    0.18
   1   0  14    0.00    0.14
   1   0  14    0.43    0.33
  -1   0 -14   -0.03    0.10
   1   0  15   77.16    2.98
  -1   0 -15   82.56    2.97
   1   0  15   82.47    3.55
  -1   0 -15   80.64    2.49
   1   0  16    0.43    0.21
  -1   0 -16    0.41    0.24
  -1   0 -16    0.32    0.25
  -1   0 -17   12.46    1.04
  -1   0 -17   11.95    1.15
   1   0  17   11.92    1.29
  -1   0 -17   11.23    0.92
   1  -1 -17   10.64    0.99
   1   1 -17   10.93    1.04
  -1  -1  17    7.29    1.01
   1  -1 -17    8.27    0.85
   1   1 -17    9.66    0.89
   1  -1 -17    9.28    0.72
  -1  -1  17   11.58    1.24
  -1   1  17    9.10    1.12
   1   1 -16   48.65    2.02
   1  -1 -16   47.89    2.02
   1  -1 -16   43.92    1.79
   1   1 -16   45.35    1.91
  -1  -1  16   49.29    2.39
  -1   1  16   50.55    2.50
  -1  -1  16   43.89    2.39
   1  -1 -15   76.06    2.44
  -1  -1  15   68.47    2.95
  -1   1  15   75.82    2.91
   1   1 -15   75.84    2.41
   1  -1 -15   74.13    2.29
   1   1 -15   75.42    2.36
  -1   1  15   76.90    2.92
  -1  -1  15   78.60    2.85
   1  -1 -14   65.22    2.18
  -1  -1  14   67.76    2.79
   1   1 -14   69.49    2.19
  -1  -1  14   71.40    2.56
  -1   1  14   65.21    2.53
   1  -1 -14   68.62    2.11
   1   1 -14   68.11    2.19
  -1  -1  13   28.34    1.71
  -1   1  13   24.78    1.45
  -1   1  13   26.76    1.53
  -1  -1  13   27.73    1.49
   1  -1 -13   25.11    1.27
   1   1 -13   26.33    1.30
   1   1 -13   26.83    1.30
   1  -1 -13   26.36    1.31
  -1  -1  12   10.58    0.99
  -1   1  12    9.07    0.86
   1   1 -12   10.11    0.75
   1  -1 -12   10.34    0.79
  -1  -1  12    9.28    0.82
  -1   1  12    9.87    0.87
   1  -1 -12   10.67    0.78
   1   1 -12    9.94    0.77
  -1  -1  11   13.38    0.92
  -1   1  11   13.58    0.95
  -1   1  11   14.81    1.05
  -1  -1  11   13.00    1.04
   1   1 -11   13.73    0.83
   1  -1 -11   14.08    0.88
   1  -1 -11   14.00    0.86
   1   1 -11   13.66    0.87
  -1   1  10  108.57    2.52
  -1  -1  10  106.65    2.41
   1  -1 -10  107.54    2.24
  -1   1  10   95.35    2.57
  -1  -1  10  106.31    2.77
   1  -1 -10  108.37    2.28
   1   1 -10  107.60    2.18
   1   1 -10  103.02    2.22
  -1  -1   9  359.40    4.11
  -1   1   9  380.72    4.43
  -1  -1   9  373.89    4.80
   1  -1  -9  373.32    3.92
   1  -1  -9  377.42    4.00
   1   1  -9  375.60    3.81
   1   1  -9  383.82    4.05
  -1  -1   8  779.01    5.55
  -1   1   8  736.92    5.70
  -1  -1   8  782.80    6.38
   1  -1  -8  801.56    5.28
  -1   1   8  772.84    6.13
   1   1  -8  777.11    5.15
   1  -1  -8  801.47    5.48
   1   1  -8  745.59    5.28
  -1  -1   7  718.56    4.92
  -1   1   7  769.29    5.36
   1  -1  -7  764.06    4.99
   1   1  -7  760.76    4.73
   1  -1  -7  754.98    4.68
  -1  -1   7  792.41    5.83
  -1   1   7  792.57    5.66
   1   1  -7  736.23    4.79
  -1   1   6  380.76    3.43
   1  -1  -6  352.90    3.11
   1   1  -6  371.33    3.04
   1  -1  -6  356.02    2.90
  -1   1   6  348.61    3.28
  -1  -1   6  353.96    3.12
  -1  -1   6  367.09    3.58
   1   1  -6  373.86    3.09
   1   1  -5   21.22    0.66
   1  -1  -5   21.61    0.69
  -1   1   5   22.99    0.76
  -1  -1   5   22.93    0.72
   1   1  -5   20.29    0.65
  -1   1   5   23.24    0.73
   1  -1  -5   21.69    0.62
  -1  -1   5   21.57    0.76
  -1  -1   4   25.79    0.67
   1  -1  -4   25.75    0.70
   1  -1  -4   25.64    0.56
  -1  -1   4   26.54    0.72
   1   1  -4   25.85    0.64
  -1   1   4   27.53    0.64
   1   1  -4   27.58    0.68
  -1   1   4   24.89    0.70
  -1  -1   3   20.23    0.53
   1  -1  -3   20.40    0.53
  -1   1   3   20.33    0.40
   1  -1  -3   19.56    0.34
  -1  -1   3   20.08    0.50
   1   1  -3   20.68    0.48
   1   1  -3   21.44    0.55
  -1   1   3   19.63    0.54
  -1   1   2   18.24    0.42
  -1  -1   2   17.04    0.41
   1   1  -2   16.50    0.37
  -1  -1   2   18.49    0.40
   1  -1  -2   17.19    0.42
   1   1  -2   16.83    0.42
   1  -1  -1  153.35    0.93
  -1   1   1  162.52    0.95
  -1  -1   1  149.67    1.00
   1   1  -1  149.79    1.00
   1   1  -1  143.81    1.46
  -1  -1   1  149.12    1.48
   1   1   0  165.87    1.09
  -1  -1   0  159.48    1.07
   1  -1   0  180.91    1.58
  -1   1   0  168.65    1.49
   1   1   0  162.60    1.49
  -1  -1   0  166.30    1.48
  -1   1  -1   14.32    0.54
   1  -1   1   17.10    0.61
  -1   1  -1   15.67    0.31
  -1  -1  -1   15.09    0.46
   1  -1   1   14.42    0.31
   1   1   1   15.10    0.47
   1   1   1   14.82    0.37
  -1  -1  -1   16.25    0.38
  -1   1  -2   26.74    0.84
  -1  -1  -2   24.41    0.65
   1  -1   2   24.57    0.54
  -1   1  -2   26.44    0.51
   1   1   2   26.40    0.69
  -1  -1  -2   28.49    0.84
   1   1   2   25.08    0.80
   1  -1   2   24.64    0.84
  -1  -1  -3   28.12    0.96
   1  -1   3   30.89    1.05
   1   1   3   34.08    0.89
  -1   1  -3   36.03    0.72
  -1   1  -3   36.04    1.09
   1   1   3   31.29    0.99
  -1  -1  -3   34.39    0.85
   1  -1   3   36.52    0.78
  -1  -1  -4   16.60    0.81
   1  -1   4   17.10    0.85
   1   1   4   16.87    0.69
  -1   1  -4   15.78    0.55
  -1   1  -4   17.39    0.84
   1   1   4   16.27    0.78
  -1  -1  -4   16.18    0.63
   1  -1   4   17.92    0.62
   1  -1   5  353.13    4.30
  -1  -1  -5  336.48    3.92
   1   1   5  351.77    3.47
  -1   1  -5  352.00    2.83
  -1   1  -5  351.31    3.99
   1   1   5  321.78    3.91
  -1  -1  -5  357.87    3.23
   1  -1   5  323.66    3.00
   1  -1   6  815.66    7.04
   1   1   6  835.03    5.79
  -1   1  -6  803.13    4.69
  -1  -1  -6  803.81    5.19
  -1  -1  -6  800.19    6.49
  -1   1  -6  813.01    6.59
   1  -1   6  837.17    5.30
   1  -1   7  687.00    6.93
   1   1   7  704.01    5.75
  -1   1  -7  740.60    6.54
  -1  -1  -7  743.92    6.60
  -1   1  -7  708.96    4.74
  -1  -1  -7  714.90    5.19
   1  -1   7  698.79    5.29
   1   1   8  377.65    5.23
   1   1   8  371.01    4.44
  -1   1  -8  365.52    4.85
  -1  -1  -8  372.64    4.91
  -1   1  -8  376.48    3.69
  -1  -1  -8  379.36    4.00
   1  -1   8  352.84    4.08
   1  -1   9   84.90    2.16
  -1   1  -9   79.07    2.33
   1   1   9   76.49    2.44
   1   1   9   80.04    2.20
  -1   1  -9   77.27    1.79
  -1  -1  -9   77.68    1.91
  -1  -1  -9   83.36    2.44
   1  -1   9   72.11    2.55
   1   1  10    6.42    0.71
   1   1  10    7.79    0.73
   1  -1  10    8.02    0.72
  -1   1 -10    7.18    0.58
  -1  -1 -10    7.24    0.61
   1  -1  10    6.31    0.82
  -1   1 -10    7.23    0.74
  -1  -1 -10    7.14    0.75
  -1   1 -11    2.89    0.49
  -1  -1 -11    3.24    0.51
   1  -1  11    3.06    0.46
   1   1  11    3.06    0.49
   1   1  11    2.87    0.54
   1  -1  11    2.87    0.61
  -1   1 -11    3.17    0.40
  -1  -1 -11    3.30    0.45
   1  -1  12   19.66    1.55
   1   1  12   16.00    1.33
  -1   1 -12   20.05    1.33
  -1  -1 -12   20.00    1.32
  -1   1 -12   20.09    1.06
  -1  -1 -12   19.80    1.11
   1  -1  12   20.24    1.27
   1   1  12   19.08    1.28
   1   1  13   58.40    2.73
   1  -1  13   57.17    2.75
  -1   1 -13   58.54    2.38
  -1  -1 -13   55.93    2.29
  -1  -1 -13   56.25    1.95
  -1   1 -13   57.55    1.92
   1   1  13   54.93    2.31
   1  -1  13   56.53    2.25
   1  -1  14   68.06    3.00
   1   1  14   72.71    2.80
   1  -1  14   72.69    2.69
  -1  -1 -14   70.18    2.65
  -1   1 -14   75.26    2.78
  -1  -1 -14   71.74    2.29
  -1   1 -14   71.58    2.20
  -1   1 -15   40.05    1.72
  -1  -1 -15   39.40    1.82
   1   1  15   36.89    2.16
   1  -1  15   37.53    2.05
   1  -1  15   31.46    2.22
  -1  -1 -15   40.95    1.66
  -1  -1 -15   42.03    2.11
  -1   1 -15   40.39    2.11
  -1   1 -16    8.40    0.83
  -1  -1 -16    8.91    0.86
   1   1  16    8.46    1.07
  -1  -1 -16    9.94    0.90
   1  -1  16    6.51    0.94
   1  -1  16    9.40    1.25
  -1  -1 -16    9.03    1.01
  -1   1 -16    9.07    1.00
  -1   1 -17    0.13    0.20
  -1  -1 -17    0.28    0.23
   1  -1  17   -0.83    0.40
   1  -1  17   -0.68    0.43
   1   1  17   -0.17    0.27
  -1  -1 -17   -0.48    0.29
  -1   1 -17   -0.72    0.32
   1   1  17   -0.20    0.16
  -1  -1 -17   -0.35    0.23
   1  -2 -17    1.24    0.28
  -1  -2  17    0.40    0.25
  -1   2  17    1.20    0.45
  -1  -2  17    0.18    0.20
   1   2 -17    0.93    0.30
   1  -2 -17    1.13    0.35
   1   2 -17    0.65    0.28
   1  -2 -17    0.24    0.17
   1   2 -16    6.99    0.77
  -1   2  16    6.63    0.91
  -1  -2  16    6.21    0.81
   1  -2 -16    7.09    0.63
   1   2 -16    5.58    0.70
   1  -2 -16    6.06    0.64
   1  -2 -16    6.45    0.75
  -1  -2  16    5.82    0.95
   1  -2 -15    1.71    0.30
   1  -2 -15    1.28    0.33
   1   2 -15    1.44    0.36
  -1  -2  15    1.45    0.41
  -1   2  15    1.06    0.35
  -1  -2  15    1.03    0.34
   1   2 -15    0.91    0.27
   1  -2 -15    1.15    0.28
   1   2 -14    0.65    0.21
   1  -2 -14    0.43    0.14
  -1  -2  14    0.31    0.15
  -1   2  14    0.23    0.14
  -1  -2  14    0.39    0.27
   1  -2 -14    0.30    0.19
   1   2 -14    0.32    0.12
   1  -2 -13   -0.07    0.13
  -1  -2  13    0.34    0.21
  -1   2  13    0.29    0.22
   1   2 -13   -0.04    0.12
  -1   2  13   -0.14    0.08
   1  -2 -13   -0.01    0.08
  -1  -2  13   -0.21    0.19
   1   2 -13   -0.09    0.10
  -1  -2  12    0.00    0.13
  -1   2  12    0.20    0.08
   1  -2 -12    0.29    0.16
   1   2 -12    0.28    0.18
   1  -2 -12    0.30    0.16
   1   2 -12    0.12    0.07
  -1  -2  12    0.22    0.14
  -1   2  12    0.16    0.10
  -1  -2  11   -0.04    0.16
   1  -2 -11    0.04    0.08
  -1  -2  11    0.23    0.12
  -1   2  11    0.15    0.09
   1   2 -11    0.10    0.05
   1   2 -11    0.31    0.16
   1  -2 -11   -0.05    0.08
  -1   2  11    0.06    0.12
  -1   2  10   23.16    1.18
  -1  -2  10   23.33    1.11
   1  -2 -10   23.16    1.02
   1   2 -10   21.50    1.04
  -1  -2  10   23.45    1.32
  -1   2  10   18.01    1.02
   1   2 -10   23.46    1.01
   1  -2 -10   22.74    1.07
  -1  -2   9    2.65    0.46
   1   2  -9    2.58    0.36
  -1   2   9    3.22    0.41
   1  -2  -9    2.94    0.38
   1  -2  -9    2.45    0.31
   1   2  -9    3.43    0.37
  -1   2   9    2.41    0.39
  -1  -2   9    2.60    0.33
   1   2  -8   52.71    1.42
   1  -2  -8   54.60    1.37
   1   2  -8   57.34    1.39
   1  -2  -8   56.03    1.48
  -1   2   8   56.79    1.61
  -1   2   8   58.53    1.59
  -1  -2   8   55.34    1.46
  -1  -2   8   56.08    1.76
   1   2  -7    3.01    0.31
   1   2  -7    2.24    0.29
  -1   2   7    2.55    0.34
  -1   2   7    2.50    0.31
  -1  -2   7    1.88    0.33
   1  -2  -7    2.10    0.26
  -1  -2   7    2.75    0.30
   1  -2  -7    2.17    0.31
   1   2  -6    6.03    0.39
  -1  -2   6    6.45    0.49
   1  -2  -6    6.08    0.37
  -1   2   6    6.78    0.48
  -1   2   6    7.11    0.44
   1   2  -6    5.90    0.41
  -1  -2   6    6.40    0.42
   1  -2  -6    6.07    0.43
   1  -2  -5    0.16    0.07
  -1  -2   5    0.14    0.07
  -1  -2   5    0.30    0.10
   1   2  -5    0.18    0.07
  -1   2   5    0.22    0.09
  -1   2   5    0.13    0.06
   1  -2  -5    0.12    0.05
   1   2  -5    0.15    0.07
  -1  -2   4    0.29    0.09
  -1  -2   4    0.22    0.07
   1   2  -4    0.17    0.04
  -1   2   4    0.13    0.06
   1  -2  -4    0.29    0.08
   1  -2  -4    0.29    0.06
   1   2  -4    0.22    0.07
   1  -2  -3    1.12    0.14
   1   2  -3    1.50    0.14
  -1   2   3    0.99    0.14
  -1  -2   3    1.59    0.16
  -1   2   3    0.92    0.13
  -1  -2   3    0.68    0.14
   1   2  -3    0.82    0.14
   1   2  -2  298.70    1.83
   1  -2  -2  302.98    1.88
  -1  -2   2  299.96    1.79
  -1  -2   2  297.97    1.91
  -1   2   2  277.00    1.81
   1  -2  -2  280.91    1.77
   1  -2  -1   14.48    0.36
   1   2  -1   18.70    0.72
  -1  -2   1   21.61    0.46
   1   2  -1   23.61    0.48
   1  -2  -1   19.32    0.36
  -1   2   1   21.05    0.38
   1  -2   0  759.03    3.34
  -1  -2   0  738.12    3.55
  -1  -2   0  690.98    2.61
   1   2   0  729.59    2.58
  -1   2  -1    6.90    0.39
   1   2   1    9.36    0.31
  -1  -2  -1    6.82    0.40
  -1  -2  -1   10.94    0.33
   1  -2   1    5.81    0.38
   1   2   1    4.83    0.42
   1   2   2   35.26    0.89
  -1  -2  -2   35.01    0.84
   1  -2   2   37.23    0.55
  -1  -2  -2   36.23    0.67
   1   2   2   35.10    0.67
  -1   2  -2   34.76    0.48
   1  -2   2   31.49    0.96
  -1   2  -2   37.00    0.98
  -1  -2  -3    0.20    0.06
   1   2   3    0.17    0.04
   1   2   3    0.29    0.09
   1  -2   3    0.25    0.09
   1  -2   3    0.13    0.03
  -1  -2  -3    0.11    0.06
  -1   2  -3    0.18    0.03
  -1  -2  -3    0.19    0.09
  -1   2  -3    0.04    0.05
  -1   2  -4    0.38    0.09
  -1   2  -4    0.46    0.08
  -1  -2  -4    0.33    0.09
   1  -2   4    0.48    0.10
   1  -2   4    0.64    0.20
   1   2   4    0.50    0.14
  -1  -2  -4    0.48    0.09
   1   2   5    0.24    0.11
  -1  -2  -5    0.19    0.08
   1  -2   5    0.11    0.08
  -1  -2  -5    0.16    0.11
   1   2   5    0.28    0.15
  -1   2  -5    0.28    0.09
  -1   2  -5    0.24    0.13
   1  -2   5    0.27    0.14
  -1   2  -6   87.95    1.47
   1  -2   6   88.05    2.32
  -1  -2  -6   87.44    2.15
   1   2   6   85.16    1.94
   1   2   6   86.32    2.20
  -1   2  -6   84.91    2.09
  -1  -2  -6   93.46    1.85
   1  -2   6   85.17    1.62
  -1  -2  -7    1.68    0.27
   1   2   7    1.64    0.30
   1  -2   7    1.43    0.24
   1   2   7    1.90    0.36
  -1   2  -7    1.78    0.23
  -1   2  -7    1.27    0.26
   1  -2   7    1.46    0.31
  -1  -2  -7    1.45    0.32
   1  -2   8   89.35    2.71
   1   2   8   94.98    2.32
  -1   2  -8   95.97    1.80
  -1   2  -8  101.41    2.53
  -1  -2  -8   98.64    2.53
  -1  -2  -8  100.77    2.15
   1   2   8   96.79    2.68
   1  -2   8   95.48    2.05
  -1  -2  -9    0.63    0.15
  -1  -2  -9    0.55    0.17
   1  -2   9    0.69    0.27
   1   2   9    0.98    0.26
  -1   2  -9    0.62    0.16
  -1   2  -9    0.58    0.23
   1   2   9    0.66    0.20
   1  -2   9    0.84    0.23
   1   2  10    0.49    0.20
   1  -2  10    0.66    0.21
   1   2  10    0.62    0.30
   1  -2  10    0.80    0.33
  -1  -2 -10    0.60    0.18
  -1   2 -10    0.41    0.14
  -1  -2 -10    0.75    0.23
  -1   2 -10    0.44    0.23
  -1   2 -11    0.04    0.10
   1   2  11   -0.02    0.08
   1  -2  11    0.09    0.08
   1  -2  11    0.04    0.18
  -1  -2 -11    0.07    0.12
  -1  -2 -11    0.33    0.21
  -1   2 -11    0.10    0.07
   1  -2  12    0.25    0.26
  -1   2 -12   -0.02    0.17
   1   2  12    0.32    0.16
   1  -2  12    0.35    0.18
  -1  -2 -12    0.11    0.10
  -1  -2 -12    0.13    0.10
  -1  -2 -12    0.00    0.15
  -1   2 -12    0.08    0.10
   1  -2  13    0.37    0.21
  -1   2 -13    0.07    0.11
  -1   2 -13    0.10    0.12
   1   2  13    0.13    0.11
  -1  -2 -13    0.21    0.16
  -1  -2 -13    0.15    0.10
  -1  -2 -13    0.12    0.23
   1  -2  13   -0.04    0.15
  -1  -2 -14   44.33    2.10
  -1  -2 -14   43.52    1.83
  -1   2 -14   43.92    1.71
  -1  -2 -14   51.51    1.84
   1   2  14   43.51    2.19
   1  -2  14   42.97    2.07
  -1   2 -14   45.02    2.16
   1  -2  14   39.48    2.43
   1  -2  15    0.27    0.23
  -1  -2 -15    0.28    0.24
  -1   2 -15    0.14    0.17
  -1  -2 -15    0.38    0.19
   1   2  15    0.18    0.21
   1  -2  15    0.39    0.25
  -1   2 -15    0.52    0.23
  -1  -2 -15    0.42    0.24
  -1  -2 -16   39.53    1.67
  -1   2 -16   41.41    1.81
  -1  -2 -16   39.11    2.10
  -1  -2 -16   40.26    1.95
  -1   2 -16   42.18    2.16
   1  -2  16   33.71    2.30
   1   2  16   43.40    1.68
   1   2  16   36.49    2.28
   1  -2  16   41.28    2.23
   1   2  17    0.90    0.22
   1  -3 -17    4.91    0.49
   1   3 -17    5.12    0.66
  -1  -3  17    5.46    0.84
  -1   3  17    5.09    0.85
   1  -3 -17    5.24    0.71
  -1  -3  17    5.20    0.88
   1  -3 -17    4.08    0.55
   1   3 -17    5.16    0.66
  -1   3  17    4.97    0.62
   1  -3 -16   16.85    0.89
  -1  -3  16   17.39    1.61
  -1  -3  16   16.81    1.36
   1  -3 -16   17.52    1.24
  -1   3  16   14.94    1.39
   1   3 -16   14.52    1.16
   1  -3 -16   15.60    1.03
  -1   3  16   17.11    1.15
   1   3 -16   17.38    1.16
   1  -3 -15   47.42    1.45
  -1  -3  15   40.58    2.43
  -1  -3  15   48.29    2.20
   1  -3 -15   49.37    2.03
  -1   3  15   47.24    2.32
   1   3 -15   46.39    1.90
   1  -3 -15   43.31    1.68
  -1   3  15   47.42    1.83
   1   3 -15   48.13    1.87
  -1  -3  14   75.02    3.10
  -1  -3  14   70.29    2.48
   1  -3 -14   74.20    1.77
  -1   3  14   73.81    2.79
   1   3 -14   75.79    2.32
   1  -3 -14   72.59    2.37
   1  -3 -14   71.69    2.14
   1   3 -14   68.48    2.24
   1   3 -13   99.52    2.61
  -1  -3  13   90.15    3.20
  -1  -3  13   94.84    2.73
   1  -3 -13  108.84    2.15
  -1   3  13  102.57    3.09
   1   3 -13  102.79    2.57
   1  -3 -13   99.31    2.63
   1  -3 -13   97.71    2.40
   1   3 -12   91.79    2.33
   1  -3 -12   91.46    1.81
   1  -3 -12   84.38    2.14
  -1   3  12   83.48    2.63
  -1  -3  12   81.99    2.36
   1   3 -12   83.88    2.31
   1  -3 -12   84.78    2.31
  -1  -3  12   82.30    2.89
   1   3 -11   84.35    2.20
  -1  -3  11   86.85    2.79
  -1   3  11   91.82    2.59
   1  -3 -11   91.32    2.30
  -1  -3  11   89.87    2.31
   1   3 -11   95.46    2.24
   1  -3 -11   91.15    1.68
   1  -3 -11   84.31    2.05
   1   3 -10   78.62    2.03
  -1  -3  10   75.06    2.42
  -1   3  10   73.15    2.19
   1  -3 -10   78.65    2.02
   1  -3 -10   76.14    1.86
   1   3 -10   81.75    1.96
   1  -3 -10   79.59    1.44
  -1  -3  10   79.23    2.02
   1   3  -9  112.20    2.28
   1  -3  -9  111.00    2.11
  -1   3   9  110.38    2.51
  -1  -3   9  112.23    2.76
   1   3  -9  120.41    2.23
   1  -3  -9  116.25    1.61
   1  -3  -9  110.84    2.29
  -1  -3   9  112.99    2.24
   1   3  -8  120.97    2.22
   1  -3  -8  120.92    2.07
  -1   3   8  119.70    2.45
  -1  -3   8  120.44    2.67
   1   3  -8  128.46    2.14
   1  -3  -8  117.16    1.51
  -1  -3   8  117.14    2.11
   1  -3  -8  121.64    2.27
   1   3  -7  113.86    2.00
   1  -3  -7  122.75    1.95
  -1   3   7  121.48    2.27
  -1  -3   7  117.17    1.92
   1  -3  -7  123.25    2.16
   1   3  -7  127.94    1.99
   1  -3  -7  129.93    1.44
  -1  -3   7  117.70    2.39
   1   3  -6   57.41    1.30
   1  -3  -6   60.34    0.83
  -1  -3   6   59.87    1.27
   1  -3  -6   61.24    1.23
  -1   3   6   61.75    1.49
   1   3  -6   58.82    1.20
   1  -3  -6   61.85    1.43
  -1  -3   6   56.18    1.52
   1   3  -5   28.28    0.76
   1  -3  -5   28.57    0.48
   1  -3  -5   30.26    0.92
  -1  -3   5   30.97    1.01
   1   3  -5   27.76    0.84
   1  -3  -5   28.65    0.75
  -1   3   5   30.19    0.81
  -1   3   5   29.61    0.95
  -1  -3   5   29.91    0.82
  -1  -3   4   49.13    1.11
  -1   3   4   51.33    1.13
   1   3  -4   47.97    0.92
  -1   3   4   49.55    0.95
   1  -3  -4   49.99    1.06
   1   3  -4   50.41    1.05
  -1  -3   4   54.05    1.01
   1  -3  -4   49.95    0.55
   1  -3  -4   47.81    0.81
  -1   3   3  279.08    1.13
  -1   3   3  299.19    2.42
   1  -3  -3  282.60    1.16
  -1  -3   3  287.76    2.05
   1   3  -3  284.36    2.02
   1  -3  -3  283.05    2.26
  -1  -3   3  288.23    2.38
   1   3  -3  292.88    2.27
  -1  -3   2  760.93    3.14
   1   3  -2  805.76    3.44
  -1   3   2  736.00    3.33
   1  -3  -2  791.03    3.28
  -1  -3   2  764.44    3.48
  -1  -3   2  845.82    4.46
  -1   3   1 1020.37    3.03
  -1  -3   1 1036.43    3.71
   1   3  -1  974.79    3.59
  -1  -3   0 1256.44    3.97
   1  -3   0 1203.45    4.43
   1   3   0 1238.98    5.36
   1   3   1  906.89    4.62
  -1  -3  -1  946.50    4.58
   1  -3   1  888.38    4.57
  -1   3  -1  949.63    4.40
  -1  -3  -2  218.75    1.73
   1  -3   2  209.77    2.56
  -1   3  -2  218.92    2.39
  -1   3  -2  234.55    1.11
   1   3   2  205.94    1.69
   1  -3   2  222.21    1.14
   1   3   2  211.43    2.37
  -1  -3  -2  191.91    2.17
   1   3   3   43.47    1.17
  -1   3  -3   45.11    0.64
  -1  -3  -3   45.59    1.11
  -1   3  -3   44.88    1.20
  -1  -3  -3   43.40    0.82
   1  -3   3   43.79    1.30
   1  -3   3   45.23    0.70
  -1   3  -4   17.65    0.49
   1   3   4   18.18    0.82
  -1  -3  -4   17.63    0.75
   1  -3   4   20.03    0.58
  -1  -3  -4   17.13    0.56
  -1   3  -4   16.39    0.81
   1  -3   4   19.63    0.95
  -1  -3  -4   11.97    0.67
  -1  -3  -5   59.27    1.13
  -1   3  -5   55.80    1.02
   1   3   5   59.22    1.58
  -1  -3  -5   59.40    1.45
   1  -3   5   60.41    1.16
  -1   3  -5   58.82    1.63
   1   3   5   58.63    0.95
  -1  -3  -5   58.71    1.67
   1  -3   5   50.65    1.67
  -1  -3  -6  106.37    1.67
  -1   3  -6  103.70    1.55
   1   3   6  103.60    2.22
   1  -3   6  101.16    1.70
  -1  -3  -6  107.79    2.06
  -1   3  -6  102.45    2.30
   1   3   6  104.32    1.41
  -1  -3  -6  104.73    2.40
   1  -3   6   96.73    2.50
  -1   3  -7  140.46    1.98
   1   3   7  137.04    2.74
  -1  -3  -7  141.69    2.52
   1  -3   7  136.12    2.16
  -1   3  -7  136.37    2.80
  -1  -3  -7  143.92    2.19
  -1  -3  -7  121.80    2.74
   1  -3   7  138.60    3.20
   1  -3   8   91.69    2.78
  -1   3  -8   89.68    1.69
  -1   3  -8   91.37    2.41
   1  -3   8   86.56    1.90
  -1  -3  -8   93.25    2.13
   1   3   8   88.11    2.32
  -1  -3  -8   82.65    2.36
   1  -3   9   76.76    2.70
  -1   3  -9   82.65    1.73
  -1   3  -9   72.37    2.31
   1  -3   9   78.97    1.97
  -1  -3  -9   82.27    2.11
   1   3   9   79.66    2.34
  -1  -3  -9   83.05    2.47
   1  -3  10   62.71    2.58
  -1   3 -10   61.10    1.59
  -1   3 -10   63.76    2.23
   1  -3  10   60.02    1.85
  -1  -3 -10   58.17    1.85
  -1  -3 -10   68.88    1.78
   1   3  10   61.38    2.18
  -1  -3 -10   61.19    2.21
   1  -3  11   79.90    3.07
  -1   3 -11   79.44    1.94
  -1   3 -11   84.97    2.68
   1  -3  11   83.52    2.35
  -1  -3 -11   82.63    2.67
  -1  -3 -11   81.05    2.29
   1   3  11   70.22    2.53
  -1  -3 -11   92.62    2.11
  -1  -3 -12   77.28    2.00
  -1   3 -12   71.77    1.94
   1   3  12   70.88    1.80
   1   3  12   72.37    2.62
   1  -3  12   78.74    2.46
  -1   3 -12   75.76    2.62
  -1  -3 -12   72.42    2.24
   1  -3  12   72.86    3.09
  -1  -3 -12   70.89    2.55
  -1  -3 -13   76.16    2.05
  -1   3 -13   72.42    2.04
   1   3  13   74.37    1.94
   1  -3  13   71.87    2.45
   1   3  13   68.26    2.72
  -1   3 -13   76.53    2.73
  -1  -3 -13   71.55    2.30
  -1  -3 -13   72.14    2.63
   1  -3  13   71.46    3.24
  -1   3 -14   38.59    1.58
  -1  -3 -14   39.16    1.52
   1   3  14   41.33    1.52
  -1  -3 -14   34.83    1.88
   1  -3  14   40.24    1.94
   1   3  14   37.61    2.08
  -1   3 -14   40.32    2.02
  -1  -3 -14   40.00    1.80
   1  -3  14   34.20    2.38
  -1   3 -15   16.62    1.33
  -1  -3 -15   17.71    1.04
   1  -3  15   18.55    1.75
  -1  -3 -15   16.14    1.30
   1   3  15   17.27    1.01
   1  -3  15   17.46    1.35
   1   3  15   15.93    1.43
  -1  -3 -15   15.95    1.18
  -1   3 -15   16.42    1.09
  -1   3 -16    2.45    0.45
  -1  -3 -16    2.75    0.50
  -1   3 -16    2.30    0.55
  -1  -3 -16    1.57    0.47
   1   3  16    2.40    0.63
   1  -3  16    2.57    0.55
   1   3  16    2.58    0.41
   1  -3  16    2.32    0.63
  -1  -3 -16    2.88    0.43
   1   4 -17    1.11    0.35
   1  -4 -17    1.06    0.34
   1   4 -17    1.24    0.35
   1  -4 -17    1.26    0.29
  -1   4  17    0.67    0.25
  -1  -4  17    0.93    0.32
  -1   4  17    0.90    0.30
  -1  -4  17    1.25    0.38
   1  -4 -17    1.15    0.24
   1  -4 -16    0.48    0.26
   1  -4 -16    0.92    0.20
  -1   4  16    0.64    0.26
   1  -4 -16    0.57    0.21
  -1  -4  16    0.93    0.30
  -1   4  16    0.42    0.31
  -1  -4  16    0.61    0.37
   1   4 -16    0.86    0.26
   1   4 -16    0.94    0.28
   1   4 -15    0.16    0.10
  -1   4  15    0.07    0.15
  -1  -4  15   -0.10    0.18
   1  -4 -15    0.19    0.09
   1  -4 -15    0.23    0.15
  -1  -4  15    0.21    0.25
   1   4 -15    0.32    0.22
   1  -4 -15    0.03    0.08
  -1   4  15    0.12    0.13
  -1   4  14    0.37    0.17
   1   4 -14    0.08    0.08
  -1   4  14   -0.01    0.10
   1  -4 -14    0.20    0.13
  -1  -4  14    0.18    0.11
   1  -4 -14    0.13    0.06
   1   4 -14    0.21    0.15
   1  -4 -14    0.23    0.13
  -1  -4  14    0.41    0.27
  -1   4  13    1.01    0.26
   1   4 -13    0.81    0.23
   1   4 -13    1.02    0.23
  -1   4  13    1.17    0.33
   1  -4 -13    0.79    0.17
   1  -4 -13    1.31    0.30
  -1  -4  13    1.33    0.33
   1  -4 -13    0.78    0.23
  -1  -4  13    0.58    0.23
   1   4 -12    0.75    0.20
  -1  -4  12    0.33    0.21
  -1  -4  12    1.31    0.31
   1   4 -12    0.69    0.18
  -1   4  12    1.41    0.39
   1  -4 -12    0.74    0.17
   1  -4 -12    0.78    0.21
  -1   4  12    0.99    0.22
   1  -4 -12    1.16    0.30
   1   4 -11    1.49    0.30
  -1  -4  11    1.70    0.42
   1   4 -11    1.69    0.28
  -1   4  11    1.45    0.33
   1  -4 -11    1.92    0.23
  -1  -4  11    1.62    0.32
   1  -4 -11    1.23    0.26
  -1   4  11    1.44    0.27
   1  -4 -11    1.33    0.30
   1   4 -10    2.40    0.37
   1  -4 -10    2.31    0.35
  -1  -4  10    2.19    0.34
  -1  -4  10    2.37    0.44
   1  -4 -10    1.84    0.31
   1  -4 -10    2.63    0.26
  -1   4  10    2.26    0.42
   1   4 -10    2.39    0.33
  -1   4  10    2.83    0.35
   1   4  -9   14.58    0.83
  -1  -4   9   17.34    0.87
   1  -4  -9   16.53    0.91
  -1   4   9   15.88    0.98
   1  -4  -9   16.69    0.84
  -1  -4   9   17.08    1.12
   1   4  -9   16.39    0.78
   1  -4  -9   15.73    0.58
  -1   4   9   17.36    0.83
   1  -4  -8    3.08    0.26
  -1  -4   8    2.57    0.32
   1  -4  -8    2.13    0.34
  -1   4   8    4.15    0.38
  -1   4   8    2.30    0.37
   1   4  -8    2.43    0.35
  -1  -4   8    2.22    0.37
   1  -4  -8    1.97    0.29
   1   4  -8    3.09    0.33
  -1   4   7    4.87    0.38
   1   4  -7    4.16    0.40
   1   4  -7    4.09    0.34
  -1  -4   7    4.49    0.39
   1  -4  -7    4.56    0.38
  -1   4   7    4.41    0.46
  -1  -4   7    4.53    0.48
   1  -4  -7    4.29    0.42
   1  -4  -7    4.64    0.26
   1   4  -6    0.78    0.15
   1   4  -6    0.41    0.13
   1  -4  -6    0.46    0.13
   1  -4  -6    0.37    0.13
  -1  -4   6    0.50    0.18
  -1   4   6    0.65    0.18
  -1  -4   6    0.79    0.16
  -1   4   6    1.01    0.17
   1  -4  -6    0.81    0.10
   1  -4  -5    3.48    0.17
  -1  -4   5    3.51    0.38
   1   4  -5    3.33    0.32
   1  -4  -5    3.62    0.28
   1   4  -5    3.18    0.26
   1  -4  -5    3.64    0.34
  -1  -4   5    3.54    0.28
  -1   4   5    3.27    0.34
   1   4  -4   -0.01    0.04
  -1   4   4    0.03    0.02
  -1  -4   4   -0.10    0.06
   1   4  -4    0.01    0.03
  -1  -4   4    0.06    0.07
   1  -4  -4    0.07    0.03
  -1   4   4   -0.08    0.07
   1  -4  -4    0.08    0.07
  -1  -4   3    0.41    0.11
  -1  -4   3    0.54    0.12
   1  -4  -3    0.45    0.09
   1  -4  -3    0.51    0.10
  -1  -4   3    0.58    0.09
  -1   4   3    0.50    0.11
   1   4  -3    0.52    0.11
   1  -4  -3    0.54    0.06
  -1   4   3    0.74    0.07
  -1  -4   2    1.59    0.22
  -1   4   2    0.72    0.11
  -1   4   2    0.95    0.13
   1  -4  -2    0.82    0.12
   1  -4  -2    0.95    0.10
   1   4  -2    1.12    0.15
  -1  -4   2    1.29    0.16
   1   4  -2    1.59    0.21
  -1   4   1   55.79    0.88
  -1   4   1   66.30    0.90
  -1  -4   1   69.07    1.36
   1   4  -1   74.65    1.44
   1   4  -1   61.77    1.00
  -1  -4   1   66.99    1.06
   1  -4  -1   66.07    0.96
   1  -4  -1   70.34    0.93
   1  -4   0    1.30    0.12
  -1  -4   0    2.67    0.21
  -1   4   0    1.13    0.15
  -1  -4   0    0.97    0.24
   1   4   0    2.56    0.27
   1   4   0    2.16    0.20
  -1   4   0    2.30    0.19
   1  -4   0    2.08    0.21
  -1   4  -1   28.50    0.78
   1   4   1   28.11    0.65
   1   4   1   24.44    0.85
   1  -4   1   28.18    0.43
  -1  -4  -1   27.81    0.66
  -1  -4  -1   27.69    0.86
   1  -4   1   29.91    0.33
   1  -4   1   27.02    0.83
  -1   4  -2    0.07    0.05
   1  -4   2    0.07    0.02
  -1  -4  -2    0.07    0.04
   1   4   2    0.03    0.04
   1  -4   2    0.01    0.06
   1  -4   2    0.05    0.03
  -1  -4  -2   -0.04    0.06
   1   4   2    0.09    0.06
   1  -4   3    0.23    0.05
   1  -4   3    0.08    0.09
  -1   4  -3    0.19    0.04
   1   4   3    0.12    0.07
  -1  -4  -3    0.34    0.07
  -1   4  -3    0.14    0.08
  -1  -4  -3    0.36    0.07
   1   4   3    0.17    0.09
  -1  -4  -3    0.30    0.11
  -1  -4  -4    0.28    0.14
   1  -4   4    0.18    0.06
  -1  -4  -4    0.12    0.06
   1  -4   4    0.19    0.15
   1   4   4    0.23    0.08
  -1   4  -4    0.14    0.10
  -1   4  -4    0.14    0.04
  -1  -4  -4    0.12    0.08
   1   4   5   21.42    1.00
  -1  -4  -5   21.18    0.90
   1  -4   5   20.40    0.65
   1  -4   5   20.72    1.08
  -1  -4  -5   15.43    0.87
  -1   4  -5   20.82    0.60
  -1  -4  -5   20.32    0.66
  -1   4  -5   20.35    0.95
  -1   4  -6    0.54    0.10
   1  -4   6    0.45    0.20
  -1  -4  -6    0.64    0.17
   1   4   6    0.53    0.18
   1  -4   6    0.43    0.10
  -1   4  -6    0.58    0.20
  -1  -4  -6    0.51    0.10
  -1  -4  -6    0.50    0.16
  -1  -4  -7   84.51    1.56
   1   4   7   90.52    2.29
  -1   4  -7   90.62    2.31
   1  -4   7   84.96    2.55
  -1  -4  -7   88.99    2.36
   1  -4   7   90.99    1.72
  -1  -4  -7   91.06    2.08
  -1   4  -7   83.44    1.47
   1  -4   8    0.68    0.29
  -1  -4  -8    0.74    0.23
   1   4   8    0.66    0.24
  -1  -4  -8    0.81    0.16
  -1   4  -8    0.38    0.15
  -1   4  -8    0.62    0.14
  -1  -4  -8    0.66    0.21
   1  -4   8    0.70    0.17
   1   4   8    0.88    0.17
  -1  -4  -9   56.21    2.05
   1  -4   9   49.42    2.21
  -1  -4  -9   51.70    1.38
  -1  -4  -9   51.24    1.71
   1   4   9   53.16    1.28
   1  -4   9   51.30    1.53
   1   4   9   51.22    1.95
  -1   4  -9   51.07    1.34
  -1   4  -9   53.56    1.95
  -1   4 -10    0.40    0.12
  -1  -4 -10    0.38    0.18
   1  -4  10    0.71    0.35
   1  -4  10    0.72    0.21
   1   4  10    0.54    0.15
  -1   4 -10    0.54    0.25
  -1  -4 -10    0.51    0.14
  -1  -4 -10    0.65    0.20
   1   4  10    0.50    0.25
   1   4  11    6.19    0.49
   1  -4  11    5.75    0.60
  -1  -4 -11    5.71    0.74
  -1   4 -11    5.75    0.71
  -1   4 -11    5.96    0.53
  -1  -4 -11    5.86    0.62
   1   4  11    5.60    0.70
   1  -4  11    6.21    0.90
  -1  -4 -11    5.46    0.49
   1  -4  12    0.58    0.27
  -1   4 -12    0.33    0.15
  -1   4 -12    0.16    0.13
  -1  -4 -12    0.01    0.08
   1   4  12    0.07    0.11
   1  -4  12    0.23    0.17
  -1  -4 -12    0.35    0.16
  -1  -4 -12    0.33    0.17
   1   4  12    0.29    0.11
   1  -4  13    7.76    1.08
   1   4  13    6.57    0.86
   1  -4  13    7.52    0.79
  -1   4 -13    6.79    0.83
  -1  -4 -13    7.88    0.65
  -1  -4 -13    7.00    0.74
  -1   4 -13    7.53    0.66
  -1  -4 -13    6.35    0.83
   1   4  13    6.43    0.56
   1  -4  14    0.84    0.47
  -1   4 -14    0.29    0.15
  -1   4 -14    0.12    0.17
  -1  -4 -14    0.14    0.10
   1   4  14    0.23    0.13
  -1  -4 -14    0.49    0.23
   1  -4  14    0.22    0.14
   1   4  14    0.37    0.24
  -1  -4 -14    0.32    0.18
  -1   4 -15   21.46    1.53
   1  -4  15   22.99    2.04
  -1  -4 -15   20.79    1.45
   1   4  15   21.99    1.72
   1  -4  15   23.44    1.54
  -1  -4 -15   22.28    1.43
  -1  -4 -15   22.78    1.19
  -1   4 -15   23.37    1.28
  -1  -4 -16    0.67    0.30
  -1   4 -16   -0.30    0.22
  -1  -4 -16    0.35    0.19
  -1  -4 -16    0.08    0.12
   1  -4  16    0.53    0.31
   1   4  16    0.37    0.28
   1  -4  16    0.14    0.30
  -1   4 -16    0.15    0.09
   1   5 -17   19.50    1.36
  -1   5  17   17.45    1.63
   1  -5 -17   18.74    1.39
   1  -5 -17   17.25    1.05
  -1  -5  17   18.69    1.51
   1   5 -17   17.98    1.20
   1  -5 -17   17.30    0.90
  -1  -5  17   20.52    1.92
   1   5 -16   19.69    1.36
  -1   5  16   19.06    1.62
   1  -5 -16   20.05    1.39
   1  -5 -16   16.76    1.03
  -1  -5  16   19.78    1.47
   1   5 -16   19.59    1.20
   1  -5 -16   19.09    0.90
  -1  -5  16   19.14    1.75
   1   5 -15   16.23    1.17
  -1   5  15   15.94    1.39
   1  -5 -15   16.36    1.20
   1  -5 -15   15.98    1.02
  -1  -5  15   15.97    1.23
  -1  -5  15   17.18    1.60
   1  -5 -15   16.19    0.81
   1   5 -15   15.31    1.01
   1   5 -14   27.49    1.29
  -1  -5  14   27.89    1.93
  -1   5  14   28.47    1.36
   1  -5 -14   28.49    1.51
   1  -5 -14   26.04    0.99
   1   5 -14   26.09    1.41
  -1  -5  14   27.05    1.54
   1  -5 -14   25.61    1.25
  -1   5  14   28.17    1.75
   1  -5 -13   23.67    1.17
  -1   5  13   25.28    1.21
   1  -5 -13   24.97    1.37
  -1  -5  13   26.58    1.42
   1  -5 -13   25.15    0.93
  -1   5  13   24.82    1.59
   1   5 -13   24.72    1.17
  -1  -5  13   26.70    1.82
   1   5 -13   25.87    1.37
   1   5 -12   24.71    1.28
   1  -5 -12   25.58    1.18
  -1   5  12   28.09    1.23
   1  -5 -12   24.34    0.88
  -1  -5  12   27.72    1.75
  -1   5  12   27.19    1.58
  -1  -5  12   27.91    1.36
   1  -5 -12   25.99    1.34
   1   5 -12   25.32    1.14
   1   5 -11    8.50    0.71
   1  -5 -11    7.45    0.63
   1   5 -11    7.52    0.59
  -1   5  11    7.90    0.80
   1  -5 -11    8.67    0.49
   1  -5 -11    8.41    0.72
  -1  -5  11    7.54    0.67
  -1  -5  11    9.50    0.97
  -1   5  11    8.33    0.63
   1   5 -10    1.16    0.25
  -1   5  10    0.64    0.18
   1  -5 -10    0.59    0.12
   1   5 -10    0.70    0.18
  -1   5  10    0.52    0.26
  -1  -5  10    0.38    0.15
  -1  -5  10    0.78    0.22
   1  -5 -10    0.78    0.22
   1  -5 -10    0.63    0.21
   1   5  -9    0.57    0.18
  -1   5   9    0.58    0.16
   1  -5  -9    0.72    0.13
   1   5  -9    0.59    0.15
  -1   5   9    0.51    0.20
  -1  -5   9    0.69    0.19
   1  -5  -9    0.54    0.17
  -1  -5   9    0.54    0.27
   1  -5  -9    0.63    0.16
   1  -5  -8    0.19    0.08
  -1  -5   8    0.29    0.11
   1   5  -8    0.20    0.13
   1   5  -8    0.28    0.09
  -1  -5   8    0.23    0.13
   1  -5  -8    0.50    0.09
   1  -5  -8    0.14    0.07
  -1   5   7   14.53    0.87
   1  -5  -7   12.50    0.73
   1  -5  -7   13.18    0.44
   1   5  -7   13.24    0.61
  -1  -5   7   12.51    0.64
   1   5  -7   13.23    0.73
  -1  -5   7   13.45    0.87
   1  -5  -7   13.29    0.66
  -1   5   6  126.54    2.40
   1  -5  -6  120.35    2.14
   1   5  -6  115.84    1.73
  -1  -5   6  117.29    1.80
   1   5  -6  117.31    2.06
  -1  -5   6  125.31    2.47
   1  -5  -6  120.53    1.27
   1  -5  -6  120.27    1.88
  -1  -5   5  250.56    3.19
   1   5  -5  239.35    2.31
   1  -5  -5  268.51    3.00
  -1  -5   5  291.76    2.69
   1   5  -5  241.88    2.78
  -1   5   5  282.50    3.32
   1  -5  -5  271.00    1.77
  -1  -5   4  546.43    4.59
  -1   5   4  555.96    2.43
   1  -5  -4  597.65    4.16
   1  -5  -4  614.67    3.86
  -1   5   4  633.96    4.56
   1   5  -4  601.36    4.08
  -1  -5   4  602.45    3.48
  -1  -5   4  587.09    4.45
  -1   5   3  404.51    3.32
   1  -5  -3  380.20    3.05
  -1   5   3  396.61    2.07
   1  -5  -3  396.54    2.15
  -1  -5   3  382.26    3.25
   1   5  -3  375.56    3.04
  -1  -5   3  400.40    2.70
   1   5  -2  218.91    2.67
   1  -5  -2  211.22    2.05
   1   5  -2  220.41    2.18
  -1   5   2  235.15    1.72
  -1   5   2  214.50    2.18
   1  -5  -2  228.43    1.79
  -1  -5   2  211.10    2.26
   1  -5  -1   39.20    0.78
  -1  -5   1   37.74    1.09
  -1   5   1   42.91    0.81
  -1   5   1   36.82    0.81
   1   5  -1   30.29    1.00
   1  -5  -1   35.66    0.79
   1   5  -1   37.57    0.87
  -1  -5   1   37.87    0.90
   1  -5   0   49.76    0.75
   1   5   0   46.66    0.92
   1   5   0   48.40    1.27
  -1   5   0   52.49    1.00
   1  -5   0   50.14    1.07
  -1   5   0   44.89    0.83
  -1  -5   0   49.09    1.22
  -1  -5   0   51.83    1.00
   1  -5   1  149.22    2.10
  -1  -5  -1  160.30    1.77
   1   5   1  173.30    1.78
  -1  -5  -1  154.29    2.18
   1  -5   1  163.10    1.28
  -1   5  -1  168.55    1.40
  -1   5  -1  154.79    1.92
   1   5   1  153.66    2.28
   1   5   2  475.46    4.14
  -1  -5  -2  487.66    3.95
  -1  -5  -2  493.17    3.03
   1  -5   2  495.14    4.19
   1   5   2  506.67    3.10
  -1   5  -2  529.85    3.89
   1  -5   2  541.02    2.64
  -1   5  -3  426.82    3.83
   1  -5   3  407.62    4.18
  -1  -5  -3  383.02    3.63
   1   5   3  423.07    2.93
  -1  -5  -3  389.59    2.81
   1  -5   3  414.21    2.01
   1  -5   3  450.11    2.77
   1   5   3  432.77    4.20
  -1  -5  -4  326.80    2.62
  -1   5  -4  336.54    3.71
   1   5   4  328.09    2.80
   1  -5   4  321.99    2.12
  -1  -5  -4  319.05    3.46
  -1   5  -4  313.86    1.95
   1   5   4  300.30    3.72
   1  -5   4  311.13    3.99
  -1   5  -5   82.28    1.98
   1   5   5   83.26    2.06
   1  -5   5   75.54    1.21
  -1  -5  -5   74.49    1.32
  -1   5  -5   76.95    1.12
  -1  -5  -5   78.95    1.83
   1  -5   5   78.11    2.17
  -1   5  -6   12.99    0.84
  -1   5  -6   13.07    0.51
  -1  -5  -6   12.11    0.56
   1  -5   6   12.81    0.58
   1   5   6   12.50    0.85
   1  -5   6   12.47    0.93
  -1  -5  -6   12.29    0.75
  -1  -5  -6   12.41    0.83
  -1  -5  -7    0.39    0.20
  -1  -5  -7    0.37    0.12
   1  -5   7   -0.09    0.16
   1   5   7    0.34    0.18
  -1   5  -7    0.07    0.10
  -1   5  -7    0.37    0.12
  -1  -5  -7    0.36    0.16
   1  -5   7    0.89    0.18
  -1  -5  -8    1.38    0.21
  -1  -5  -8    1.43    0.32
   1  -5   8    1.40    0.37
   1   5   8    1.03    0.26
  -1   5  -8    1.62    0.32
  -1   5  -8    1.35    0.21
   1  -5   8    1.12    0.23
  -1  -5  -8    1.17    0.26
  -1  -5  -9    0.23    0.09
  -1   5  -9    0.52    0.16
  -1  -5  -9    0.32    0.15
   1  -5   9    0.58    0.27
   1   5   9    0.11    0.09
   1  -5   9    0.30    0.12
  -1  -5  -9    0.57    0.20
  -1   5  -9    0.36    0.12
   1  -5  10    5.93    0.83
  -1  -5 -10    5.75    0.61
   1   5  10    5.57    0.71
  -1  -5 -10    5.24    0.73
  -1  -5 -10    6.44    0.50
  -1   5 -10    6.61    0.70
   1  -5  10    6.03    0.57
  -1   5 -10    6.56    0.53
   1  -5  11   14.06    1.33
  -1  -5 -11   13.42    0.96
   1   5  11   13.71    1.14
  -1  -5 -11   13.39    1.08
  -1  -5 -11   13.96    0.79
  -1   5 -11   14.32    1.10
   1  -5  11   14.17    0.93
  -1   5 -11   15.00    0.84
   1  -5  12   22.22    1.76
  -1  -5 -12   20.84    1.26
   1   5  12   22.30    1.52
  -1  -5 -12   22.46    1.46
  -1  -5 -12   22.47    1.04
  -1   5 -12   23.09    1.44
   1  -5  12   22.73    1.25
  -1   5 -12   24.44    1.14
   1  -5  13   16.56    1.60
  -1  -5 -13   15.22    1.12
   1   5  13   16.56    1.37
  -1  -5 -13   15.41    1.24
  -1   5 -13   16.36    1.26
  -1   5 -13   15.91    0.94
  -1  -5 -13   16.50    0.93
   1  -5  13   16.45    1.14
  -1   5 -14   15.28    1.26
   1  -5  14   16.04    1.67
   1   5  14   16.30    1.42
   1  -5  14   15.83    1.19
  -1   5 -14   15.51    0.95
  -1  -5 -14   15.44    1.16
  -1  -5 -14   15.38    1.24
  -1  -5 -14   15.88    0.95
  -1   5 -15   11.76    1.14
  -1  -5 -15   13.15    0.90
   1  -5  15   12.89    1.13
   1  -5  15   10.85    1.46
  -1   5 -15   12.70    0.90
  -1  -5 -15   11.14    1.06
   1   5  15   13.00    1.35
  -1  -5 -15   12.26    1.07
  -1   5 -16   22.60    1.62
  -1   5 -16   18.96    1.15
  -1  -5 -16   20.09    1.40
   1  -5  16   20.51    1.50
   1  -5  16   20.03    2.03
  -1  -5 -16   19.62    1.46
  -1  -5 -16   19.44    1.14
   1   5  16   20.84    1.79
  -1  -6  17    0.42    0.46
   1   6 -17    0.06    0.13
   1   6 -17    0.15    0.11
   1  -6 -17    0.31    0.24
  -1   6  17    0.76    0.42
  -1  -6  17    0.11    0.19
   1  -6 -17    0.19    0.14
   1  -6 -17    0.30    0.14
  -1  -6  16    9.52    1.30
   1  -6 -16    7.83    0.89
   1   6 -16    7.76    0.75
   1   6 -16    9.12    0.94
   1  -6 -16    7.98    0.57
   1  -6 -16    7.74    0.70
  -1  -6  16    7.46    0.92
  -1   6  16    7.44    1.04
   1   6 -15    0.02    0.09
   1  -6 -15    0.36    0.17
   1  -6 -15    0.23    0.12
   1   6 -15    0.38    0.24
  -1   6  15    0.09    0.12
  -1  -6  15   -0.19    0.34
  -1  -6  15   -0.01    0.20
   1  -6 -15    0.15    0.09
   1  -6 -14   -0.04    0.08
   1   6 -14    0.11    0.09
   1   6 -14    0.04    0.10
   1  -6 -14   -0.10    0.09
  -1  -6  14    0.17    0.19
  -1  -6  14   -0.09    0.25
   1  -6 -14    0.11    0.12
  -1   6  14   -0.12    0.16
   1   6 -13    0.48    0.20
  -1   6  13    0.03    0.13
   1  -6 -13    0.45    0.13
   1  -6 -13   -0.07    0.08
   1   6 -13    0.19    0.11
  -1  -6  13    0.15    0.25
   1  -6 -13    0.05    0.07
  -1  -6  13    0.42    0.20
   1   6 -12    1.78    0.35
  -1   6  12    1.90    0.44
   1  -6 -12    1.78    0.24
   1  -6 -12    1.76    0.35
   1   6 -12    2.08    0.31
  -1  -6  12    1.98    0.47
   1  -6 -12    1.49    0.30
  -1  -6  12    1.71    0.34
   1   6 -11    1.56    0.33
   1   6 -11    1.78    0.29
  -1  -6  11    1.63    0.33
   1  -6 -11    1.37    0.29
  -1   6  11    1.66    0.37
  -1  -6  11    1.19    0.38
   1  -6 -11    1.28    0.26
   1  -6 -11    1.77    0.23
   1   6 -10   10.11    0.65
  -1  -6  10   11.81    0.77
   1  -6 -10   10.83    0.81
   1   6 -10   10.60    0.78
  -1   6  10    9.92    0.90
   1  -6 -10   11.04    0.52
  -1  -6  10   10.34    0.96
   1  -6 -10   10.43    0.71
   1   6  -9    2.16    0.35
   1  -6  -9    3.42    0.26
   1  -6  -9    2.09    0.35
   1   6  -9    3.51    0.38
  -1  -6   9    2.59    0.33
   1  -6  -9    2.13    0.32
  -1  -6   9    2.38    0.44
  -1   6   9    2.73    0.44
   1  -6  -8   53.43    1.64
  -1  -6   8   53.80    1.42
   1   6  -8   46.40    1.52
  -1   6   8   53.08    1.81
   1  -6  -8   53.93    1.48
   1  -6  -8   55.36    1.02
   1   6  -8   48.95    1.28
  -1  -6   8   51.14    1.91
   1   6  -7    2.10    0.31
  -1   6   7    2.09    0.34
   1  -6  -7    1.42    0.25
   1  -6  -7    1.98    0.19
  -1  -6   7    1.16    0.32
   1  -6  -7    1.46    0.27
   1   6  -7    2.36    0.27
  -1  -6   7    2.59    0.29
   1  -6  -6   16.53    0.50
  -1  -6   6   17.00    0.69
   1  -6  -6   15.91    0.79
   1  -6  -6   13.09    0.63
   1   6  -6   16.40    0.65
  -1   6   6   16.87    0.90
  -1  -6   6   18.44    0.99
   1   6  -6   16.25    0.80
   1   6  -5    0.19    0.06
  -1  -6   5    0.50    0.16
   1  -6  -5    0.27    0.06
  -1  -6   5    0.18    0.12
  -1   6   5    0.29    0.07
  -1   6   5    0.17    0.13
   1  -6  -5    0.15    0.07
  -1  -6   5    0.42    0.10
  -1  -6   4    0.55    0.14
   1  -6  -4    0.24    0.08
  -1   6   4    0.20    0.05
   1  -6  -4    0.24    0.12
  -1  -6   4    0.29    0.11
  -1  -6   4    0.22    0.06
   1  -6  -4    0.24    0.07
   1   6  -4    0.14    0.08
  -1   6   4    0.24    0.10
  -1  -6   3    0.18    0.08
  -1  -6   3    0.04    0.06
  -1   6   3    0.07    0.04
   1  -6  -3    0.09    0.05
   1   6  -3    0.16    0.06
   1  -6  -3    0.21    0.08
  -1   6   3    0.19    0.06
  -1  -6   3    0.21    0.08
  -1  -6   2   22.77    0.80
   1  -6  -2   21.11    0.62
  -1   6   2   22.75    0.60
   1   6  -2   21.44    0.72
   1  -6  -2   22.98    0.73
  -1  -6   2   19.66    0.85
  -1   6   2   17.30    0.69
   1   6  -2   15.09    0.76
   1  -6  -1    1.51    0.19
  -1  -6   1    2.19    0.28
  -1   6   1    1.55    0.19
  -1  -6   1    2.13    0.23
   1  -6  -1    1.16    0.17
   1   6  -1    1.99    0.23
  -1   6   1    1.89    0.21
   1   6  -1    0.90    0.29
   1   6   0   49.77    1.03
   1  -6   0   43.56    1.06
   1  -6   0   49.80    0.86
  -1   6   0   44.87    1.00
   1   6   0   49.01    1.38
  -1   6   0   45.62    0.94
  -1  -6   0   49.39    1.29
  -1  -6   0   47.95    1.06
  -1   6  -1    0.78    0.14
  -1  -6  -1    0.76    0.19
   1  -6   1    0.68    0.11
   1  -6   1    1.18    0.20
  -1  -6  -1    0.89    0.15
   1   6   1    1.02    0.22
  -1   6  -1    0.98    0.16
   1   6   1    1.21    0.17
  -1   6  -2    4.19    0.37
   1  -6   2    4.32    0.42
  -1  -6  -2    3.76    0.37
  -1  -6  -2    4.36    0.31
   1   6   2    3.89    0.29
   1  -6   2    4.71    0.20
   1   6   2    4.04    0.41
   1  -6   2    4.24    0.26
   1  -6   3    0.13    0.06
   1   6   3    0.14    0.08
  -1  -6  -3    0.00    0.05
  -1  -6  -3   -0.08    0.08
  -1   6  -3   -0.06    0.10
   1  -6   3   -0.03    0.03
   1   6   3   -0.01    0.03
   1  -6   3    0.04    0.07
   1   6   4    6.41    0.57
  -1  -6  -4    6.92    0.37
   1  -6   4    6.14    0.29
  -1   6  -4    6.19    0.52
  -1  -6  -4    6.34    0.39
  -1  -6  -4    6.59    0.53
   1  -6   4    6.72    0.40
   1   6   4    6.75    0.40
   1  -6   4    6.35    0.59
  -1   6  -5    0.57    0.17
   1  -6   5    0.53    0.11
   1   6   5    0.35    0.17
   1   6   5    0.70    0.15
   1  -6   5    0.62    0.20
  -1  -6  -5    0.30    0.13
  -1  -6  -5    0.59    0.11
  -1   6  -5    0.57    0.11
  -1   6  -6   53.13    1.03
   1  -6   6   54.85    1.14
  -1  -6  -6   56.95    1.68
  -1  -6  -6   51.53    1.68
  -1  -6  -6   56.31    1.24
   1  -6   6   57.96    2.06
  -1   6  -6   52.04    1.67
   1   6   6   57.79    1.90
  -1   6  -7    3.15    0.28
   1  -6   7    2.83    0.29
  -1   6  -7    3.21    0.45
  -1  -6  -7    2.83    0.39
  -1  -6  -7    2.52    0.43
  -1  -6  -7    3.57    0.33
   1  -6   7    3.32    0.53
   1   6   7    3.40    0.50
   1   6   8   91.30    2.64
   1  -6   8   89.70    1.80
  -1  -6  -8   88.21    2.28
   1  -6   8   85.38    2.85
  -1   6  -8   87.42    1.57
  -1  -6  -8   85.07    1.71
  -1  -6  -8   95.81    2.68
  -1   6  -8   90.50    2.43
  -1   6  -9    1.14    0.21
  -1   6  -9    0.94    0.29
   1  -6   9    1.10    0.24
  -1  -6  -9    1.14    0.28
  -1  -6  -9    1.16    0.22
   1   6   9    0.91    0.28
  -1  -6  -9    0.95    0.29
   1  -6   9    1.31    0.39
  -1   6 -10   46.11    1.91
  -1   6 -10   42.84    1.30
  -1  -6 -10   44.19    1.74
   1  -6  10   43.40    1.49
   1  -6  10   45.91    2.35
  -1  -6 -10   46.07    1.37
   1   6  10   47.17    2.07
  -1  -6 -10   46.85    2.00
  -1   6 -11    0.01    0.05
  -1   6 -11    0.25    0.21
  -1  -6 -11   -0.06    0.10
   1  -6  11    0.36    0.33
  -1  -6 -11    0.13    0.11
  -1  -6 -11   -0.03    0.05
   1   6  11   -0.09    0.16
   1  -6  11    0.17    0.14
  -1   6 -12    9.79    0.95
  -1   6 -12    8.63    0.64
  -1  -6 -12    9.34    0.86
   1  -6  12    8.84    0.79
  -1  -6 -12    8.99    0.66
  -1  -6 -12    9.92    0.98
   1  -6  12   10.26    1.22
   1   6  12    9.72    1.05
   1   6  13   -0.34    0.22
   1  -6  13    0.12    0.28
  -1   6 -13    0.02    0.20
  -1  -6 -13    0.06    0.15
  -1  -6 -13    0.06    0.07
  -1   6 -13    0.14    0.11
  -1  -6 -13    0.19    0.11
   1  -6  13    0.12    0.16
  -1  -6 -14    3.94    0.68
  -1  -6 -14    4.08    0.49
   1  -6  14    4.01    0.59
  -1  -6 -14    3.84    0.57
  -1   6 -14    4.41    0.70
  -1   6 -14    3.54    0.46
   1  -6  14    4.12    0.86
   1   6  14    4.34    0.77
  -1  -6 -15    0.58    0.34
  -1  -6 -15    0.59    0.20
   1  -6  15    0.47    0.24
  -1  -6 -15    0.28    0.16
  -1   6 -15   -0.09    0.14
  -1   6 -15    0.44    0.18
   1  -6  15    0.53    0.40
   1   6  15    0.38    0.32
  -1  -6 -16    5.06    0.76
  -1   6 -16    5.10    0.79
  -1   6 -16    4.95    0.58
   1   6  16    5.51    0.93
  -1  -6 -16    5.11    0.74
   1  -6  16    5.84    0.80
   1  -6  16    6.72    1.16
  -1  -6 -16    5.16    0.57
   1  -7 -17   30.63    1.35
   1   7 -17   32.22    1.82
   1   7 -17   34.52    1.66
  -1   7  17   31.29    2.29
  -1  -7  17   34.42    2.02
   1  -7 -17   32.02    1.16
   1  -7 -17   35.28    1.97
  -1  -7  17   34.60    2.58
   1  -7 -16   14.81    0.95
   1  -7 -16   14.88    0.77
  -1  -7  16   17.41    1.80
  -1  -7  16   16.54    1.29
  -1   7  16   16.10    1.55
   1   7 -16   15.77    1.07
   1   7 -16   16.18    1.27
   1  -7 -16   15.40    1.26
   1  -7 -15   18.82    1.32
   1   7 -15   19.38    1.32
  -1  -7  15   19.71    1.37
  -1   7  15   19.21    1.57
   1  -7 -15   17.55    0.81
  -1  -7  15   17.73    1.73
   1   7 -15   18.96    1.11
   1  -7 -15   16.72    0.99
   1  -7 -14   23.85    1.42
   1  -7 -14   22.78    0.88
   1  -7 -14   21.63    1.12
  -1   7  14   22.00    1.64
   1   7 -14   22.62    1.18
  -1  -7  14   24.56    1.43
  -1  -7  14   23.15    1.86
   1   7 -14   23.24    1.40
  -1   7  13   60.00    2.56
   1   7 -13   62.53    2.23
  -1  -7  13   60.94    2.12
   1  -7 -13   60.83    2.20
   1   7 -13   59.34    1.84
   1  -7 -13   59.35    1.36
  -1  -7  13   62.57    2.91
   1  -7 -13   56.37    1.81
  -1   7  12   44.75    2.11
   1   7 -12   44.38    1.81
  -1  -7  12   45.61    1.72
   1  -7 -12   45.87    1.84
   1   7 -12   45.00    1.52
   1  -7 -12   46.21    1.17
  -1  -7  12   45.74    2.42
   1  -7 -12   43.30    1.56
   1   7 -11   44.49    1.74
  -1  -7  11   42.28    1.58
   1  -7 -11   44.47    1.74
   1   7 -11   44.24    1.45
   1  -7 -11   44.39    1.10
  -1   7  11   45.64    2.01
   1  -7 -11   43.52    1.52
  -1  -7  11   44.67    2.21
   1   7 -10    7.66    0.57
  -1  -7  10    7.45    0.89
  -1   7  10    7.78    0.79
   1   7 -10    7.20    0.68
   1  -7 -10    7.43    0.62
   1  -7 -10    8.44    0.46
   1  -7 -10    8.48    0.73
  -1  -7  10    7.95    0.63
   1  -7  -9    0.31    0.15
   1  -7  -9    0.27    0.06
   1  -7  -9    0.29    0.09
  -1   7   9    0.46    0.20
   1   7  -9    0.37    0.16
  -1  -7   9    0.27    0.12
   1   7  -9    0.32    0.12
  -1  -7   9    0.15    0.19
  -1  -7   8    1.26    0.32
   1   7  -8    1.04    0.18
   1  -7  -8    1.11    0.23
  -1  -7   8    1.17    0.21
  -1   7   8    1.10    0.28
   1   7  -8    1.27    0.27
   1  -7  -8    1.17    0.25
   1  -7  -8    1.05    0.15
   1   7  -7   39.00    1.35
  -1  -7   7   39.04    1.14
   1  -7  -7   39.74    0.87
   1  -7  -7   37.39    1.23
  -1  -7   7   38.14    1.58
  -1  -7   7   37.71    1.56
  -1   7   7   34.38    1.45
   1  -7  -7   38.88    1.37
  -1  -7   6  167.17    3.11
   1  -7  -6  167.69    2.69
   1  -7  -6  169.49    1.77
  -1   7   6  168.58    2.99
  -1  -7   6  162.27    2.99
   1   7  -6  158.74    2.62
  -1  -7   6  171.63    2.29
  -1   7   6  168.44    1.74
  -1  -7   5  655.46    4.15
  -1  -7   5  607.33    5.38
  -1   7   5  629.78    3.22
  -1   7   5  654.01    5.51
   1  -7  -5  658.77    5.10
   1  -7  -5  661.94    4.66
   1   7  -5  631.53    4.96
  -1  -7   5  659.11    5.63
   1  -7  -5  620.11    3.37
   1  -7  -4  603.74    3.37
  -1  -7   4  652.46    5.25
  -1   7   4  617.19    3.18
   1  -7  -4  641.04    4.70
  -1  -7   4  628.78    3.88
   1   7  -4  647.71    4.75
  -1   7   4  618.93    5.08
   1   7  -3  782.31    4.93
   1  -7  -3  790.29    4.89
  -1  -7   3  721.30    5.07
   1  -7  -3  724.22    3.82
  -1   7   3  692.26    3.49
  -1  -7   3  746.58    5.67
  -1   7   3  736.68    5.13
   1   7  -2  251.12    3.22
   1  -7  -2  229.80    2.28
  -1  -7   2  234.26    2.78
   1   7  -2  219.90    2.54
  -1   7   2  254.08    2.20
   1  -7  -2  197.39    2.31
  -1  -7   2  217.07    2.95
  -1   7   2  224.34    2.64
   1  -7  -1  106.44    1.66
   1  -7  -1  106.48    1.55
  -1   7   1  100.89    1.66
  -1  -7   1  104.48    2.01
  -1  -7   1  100.59    1.73
  -1   7   1  107.35    1.53
   1   7  -1   92.19    1.59
   1   7  -1   96.86    2.04
   1   7   0   70.60    1.32
   1  -7   0   71.80    1.49
  -1  -7   0   72.34    1.66
  -1  -7   0   75.32    1.43
   1  -7   0   59.99    1.08
  -1   7   0   77.02    1.40
   1   7   0   67.87    1.74
  -1   7   0   69.45    1.30
   1   7   1  340.55    2.90
  -1  -7  -1  321.32    3.55
   1  -7   1  345.91    2.45
  -1   7  -1  347.23    3.22
   1  -7   1  345.12    3.61
   1   7   1  321.01    3.77
  -1  -7  -2  491.00    4.44
   1   7   2  504.05    3.49
   1  -7   2  491.89    3.07
   1   7   2  461.91    4.67
   1  -7   2  502.78    4.70
  -1  -7  -2  519.40    3.68
  -1   7  -2  480.69    4.01
   1  -7   3  921.02    6.78
  -1  -7  -3  861.89    6.06
  -1   7  -3  920.68    5.89
   1   7   3  905.97    4.85
   1  -7   3  909.66    4.49
   1   7   3  874.78    6.62
  -1  -7  -3  841.83    4.66
  -1   7  -4  423.00    4.30
  -1  -7  -4  420.28    3.36
  -1  -7  -4  399.58    4.27
   1  -7   4  418.01    4.95
   1   7   4  422.76    3.40
   1  -7   4  411.87    2.52
   1   7   4  422.05    4.87
   1   7   5  241.62    2.73
   1  -7   5  246.62    2.77
  -1  -7  -5  225.36    3.40
   1   7   5  228.92    3.75
  -1  -7  -5  228.70    2.52
   1  -7   5  231.90    3.95
  -1   7  -5  242.22    3.47
   1  -7   5  228.55    2.04
   1  -7   6   22.56    0.72
  -1   7  -6   22.31    1.11
   1  -7   6   23.59    1.36
  -1   7  -6   21.35    0.66
  -1  -7  -6   23.69    0.84
  -1  -7  -6   20.69    1.05
   1   7   6   23.96    1.28
  -1  -7  -6   24.03    1.26
  -1  -7  -7    0.68    0.19
   1  -7   7    0.79    0.16
  -1  -7  -7    0.83    0.22
   1   7   7    0.75    0.24
  -1   7  -7    0.92    0.26
  -1  -7  -7    0.72    0.15
   1  -7   7    0.97    0.27
  -1   7  -7    0.85    0.14
  -1   7  -8    0.15    0.07
  -1  -7  -8    0.48    0.20
   1   7   8    0.20    0.15
  -1  -7  -8    0.19    0.13
   1  -7   8    0.17    0.11
  -1  -7  -8    0.17    0.07
   1  -7   8    0.00    0.13
  -1   7  -8    0.00    0.14
  -1   7  -9    9.44    0.84
  -1  -7  -9    9.01    0.58
   1   7   9    9.47    0.91
  -1  -7  -9    8.74    0.76
   1  -7   9    9.28    0.63
  -1  -7  -9    9.22    0.89
  -1   7  -9    9.46    0.55
   1  -7   9    9.54    1.01
  -1   7 -10   28.35    1.50
  -1  -7 -10   28.42    1.09
   1   7  10   28.15    1.66
   1  -7  10   29.22    1.19
  -1  -7 -10   31.14    1.67
  -1  -7 -10   28.71    1.44
   1  -7  10   28.27    1.86
  -1   7 -10   28.98    1.03
  -1  -7 -11   60.80    1.67
  -1   7 -11   59.24    1.58
   1   7  11   62.86    2.58
   1  -7  11   62.72    1.88
  -1  -7 -11   61.56    2.16
  -1   7 -11   63.00    2.35
   1  -7  11   60.95    2.91
  -1  -7 -11   61.20    2.40
  -1   7 -12   33.72    1.25
  -1  -7 -12   32.47    1.64
  -1   7 -12   34.89    1.83
   1  -7  12   35.03    1.52
   1   7  12   34.99    2.03
  -1  -7 -12   33.29    1.80
   1  -7  12   31.49    2.21
  -1  -7 -12   34.66    1.30
  -1  -7 -13   28.36    1.23
  -1   7 -13   29.98    1.74
  -1  -7 -13   26.64    1.56
  -1   7 -13   26.72    1.17
   1  -7  13   28.75    1.47
   1   7  13   28.63    1.90
  -1  -7 -13   27.51    1.69
   1  -7  13   27.95    2.18
  -1   7 -14   10.11    1.04
  -1   7 -14    9.71    0.74
   1  -7  14   11.41    1.45
  -1  -7 -14    9.17    0.99
   1  -7  14   10.25    0.94
   1   7  14    9.55    1.15
  -1  -7 -14   10.19    0.76
  -1  -7 -14    9.76    0.95
  -1   7 -15   17.74    1.42
   1  -7  15   19.52    1.94
  -1  -7 -15   18.45    1.36
   1   7  15   18.41    1.69
   1  -7  15   18.34    1.32
  -1   7 -15   18.59    1.06
  -1  -7 -15   18.59    1.05
  -1  -7 -15   16.42    1.33
  -1   7 -16   21.94    1.65
  -1  -7 -16   19.42    1.44
   1  -7  16   22.66    2.24
   1   7  16   20.84    1.86
   1  -7  16   20.38    1.49
  -1   7 -16   20.53    1.15
  -1  -7 -16   21.25    1.17
  -1  -7 -16   23.16    1.58
  -1   8  16    1.06    0.46
   1  -8 -16    0.79    0.22
   1  -8 -16    0.67    0.17
   1   8 -16    0.82    0.24
  -1  -8  16    1.96    0.67
   1  -8 -16    0.71    0.27
   1   8 -16    1.23    0.42
  -1  -8  16    0.82    0.32
  -1   8  15    5.04    0.84
   1   8 -15    5.21    0.72
   1  -8 -15    4.24    0.51
   1  -8 -15    4.30    0.40
   1  -8 -15    4.71    0.69
  -1  -8  15    4.62    0.94
   1   8 -15    4.57    0.54
  -1  -8  15    5.40    0.71
   1   8 -14    0.39    0.19
  -1  -8  14    0.11    0.08
  -1   8  14    0.19    0.22
   1  -8 -14    0.05    0.11
   1  -8 -14    0.45    0.20
  -1  -8  14    0.29    0.28
   1   8 -14    0.07    0.13
   1  -8 -14    0.23    0.11
   1   8 -13    1.87    0.32
  -1  -8  13    1.63    0.34
  -1   8  13    2.32    0.53
   1  -8 -13    1.61    0.32
   1  -8 -13    1.54    0.33
  -1  -8  13    2.46    0.59
   1   8 -13    1.64    0.35
   1  -8 -13    1.51    0.22
  -1  -8  12   -0.13    0.15
  -1   8  12    0.44    0.26
  -1  -8  12    0.29    0.19
   1  -8 -12    0.04    0.11
   1  -8 -12    0.06    0.05
   1  -8 -12   -0.05    0.13
   1   8 -12   -0.09    0.16
   1   8 -12    0.08    0.10
   1   8 -11    0.22    0.13
   1  -8 -11    0.27    0.10
   1   8 -11    0.20    0.10
   1  -8 -11    0.30    0.11
   1  -8 -11    0.35    0.17
  -1  -8  11    0.31    0.15
  -1  -8  11    0.55    0.27
  -1  -8  10    1.01    0.32
   1  -8 -10    0.76    0.23
   1   8 -10    1.34    0.32
   1   8 -10    1.05    0.23
   1  -8 -10    1.46    0.21
  -1  -8  10    1.03    0.23
  -1   8  10    1.07    0.34
   1  -8 -10    0.72    0.27
  -1   8   9   31.84    1.59
   1  -8  -9   30.67    1.36
  -1  -8   9   28.89    1.17
   1   8  -9   29.76    1.34
  -1  -8   9   32.79    1.71
   1  -8  -9   31.11    0.87
   1  -8  -9   30.88    1.27
  -1  -8   8    2.36    0.44
  -1  -8   8    4.71    0.60
   1  -8  -8    2.18    0.37
   1   8  -8    3.39    0.44
  -1   8   8    3.04    0.47
   1  -8  -8    2.45    0.38
  -1  -8   8    2.69    0.35
   1  -8  -8    3.48    0.28
   1  -8  -7   17.84    0.91
  -1  -8   7   24.17    1.23
   1  -8  -7   22.37    0.70
  -1  -8   7   22.75    1.26
  -1   8   7   20.04    1.15
   1   8  -7   21.09    1.06
   1  -8  -7   22.37    1.07
  -1  -8   7   23.33    0.90
  -1  -8   6    1.25    0.27
   1  -8  -6    1.24    0.17
   1   8  -6    1.45    0.27
  -1   8   6    1.34    0.27
  -1   8   6    1.17    0.16
  -1  -8   6    1.12    0.28
  -1  -8   6    1.41    0.23
   1  -8  -6    1.18    0.24
  -1  -8   5    5.68    0.40
  -1  -8   5    6.25    0.56
  -1  -8   5    5.93    0.56
   1  -8  -5    6.18    0.37
   1   8  -5    5.62    0.49
  -1   8   5    4.87    0.53
   1  -8  -5    6.19    0.47
  -1   8   5    6.41    0.35
   1  -8  -5    6.63    0.52
  -1  -8   4    0.08    0.06
   1  -8  -4    0.07    0.05
   1   8  -4    0.24    0.12
  -1  -8   4    0.05    0.06
   1  -8  -4    0.12    0.07
  -1   8   4   -0.06    0.05
  -1  -8   4    0.10    0.11
  -1   8   4   -0.02    0.09
  -1  -8   3    0.14    0.08
   1  -8  -3    0.58    0.13
   1   8  -3    0.46    0.17
   1   8  -3    0.27    0.11
  -1   8   3    0.45    0.09
  -1  -8   3    0.50    0.14
  -1   8   3    0.46    0.14
   1  -8  -3    0.60    0.14
  -1   8   2    1.20    0.18
   1   8  -2    1.25    0.20
   1  -8  -2    0.95    0.19
  -1   8   2    1.03    0.23
   1  -8  -2    1.01    0.17
  -1  -8   2    1.51    0.24
  -1  -8   2    1.20    0.25
   1   8  -2    1.59    0.26
   1  -8  -1  104.97    1.80
  -1  -8   1  108.82    2.16
  -1   8   1  100.28    1.79
  -1   8   1  107.15    1.66
   1   8  -1  104.80    1.79
   1  -8  -1  104.39    1.64
  -1  -8   1  109.94    1.92
   1   8  -1  101.90    2.22
  -1  -8   0    5.30    0.49
   1  -8   0    5.04    0.43
   1   8   0    5.18    0.41
   1  -8   0    4.27    0.33
   1   8   0    5.86    0.55
  -1   8   0    6.06    0.44
  -1  -8   0    5.59    0.44
  -1   8   0    5.76    0.42
   1   8   1   33.92    1.29
   1  -8   1   33.15    0.85
  -1  -8  -1   37.10    1.26
  -1  -8  -1   29.60    0.95
   1  -8   1   35.84    1.22
   1   8   1   34.15    0.98
  -1   8  -1   37.56    1.11
  -1   8  -1   39.20    1.02
   1  -8   2    0.16    0.13
  -1   8  -2    0.11    0.07
  -1  -8  -2    0.19    0.09
   1   8   2    0.14    0.07
   1   8   2    0.21    0.09
   1  -8   2    0.25    0.07
   1  -8   2    0.16    0.07
  -1  -8  -2    0.05    0.05
   1  -8   3    0.53    0.11
  -1  -8  -3    0.53    0.16
   1  -8   3    0.36    0.15
   1   8   3    0.50    0.12
   1  -8   3    0.45    0.07
   1   8   3    0.31    0.14
  -1   8  -3    0.48    0.15
  -1  -8  -3    0.47    0.11
   1  -8   4    0.67    0.15
   1   8   4    0.58    0.18
  -1  -8  -4    0.66    0.18
   1   8   4    0.67    0.14
   1  -8   4    0.49    0.09
  -1   8  -4    0.42    0.18
  -1  -8  -4    0.67    0.14
   1  -8   4    0.71    0.25
   1   8   5   15.55    1.02
   1  -8   5   15.05    1.03
   1  -8   5   15.03    0.70
   1  -8   5   14.57    0.52
  -1  -8  -5   15.75    0.69
  -1   8  -5   14.85    0.86
   1   8   5   14.90    0.69
  -1  -8  -5   15.65    0.93
  -1  -8  -5   15.17    0.66
  -1  -8  -6    0.75    0.23
  -1   8  -6    0.60    0.22
   1  -8   6    0.74    0.14
   1   8   6    1.18    0.20
   1  -8   6    0.72    0.17
   1  -8   6    0.50    0.18
   1   8   6    0.94    0.28
  -1  -8  -6    1.00    0.18
   1  -8   7   72.89    2.61
  -1   8  -7   72.17    2.13
   1   8   7   75.72    2.48
  -1  -8  -7   71.15    2.08
   1  -8   7   70.13    1.40
   1  -8   7   64.23    1.79
  -1  -8  -7   66.34    1.54
   1   8   8    2.20    0.44
   1  -8   8    2.25    0.29
  -1  -8  -8    2.58    0.43
  -1  -8  -8    1.92    0.39
   1  -8   8    2.52    0.54
  -1  -8  -8    2.69    0.32
  -1   8  -8    2.59    0.44
  -1   8  -8    2.53    0.27
  -1   8  -9   35.09    1.06
   1  -8   9   36.35    1.23
  -1  -8  -9   34.69    1.57
   1   8   9   38.37    1.94
   1  -8   9   36.79    2.06
  -1  -8  -9   36.80    1.20
  -1   8  -9   37.94    1.70
  -1  -8  -9   38.54    1.86
  -1  -8 -10    0.30    0.19
   1  -8  10    0.35    0.15
  -1   8 -10    0.12    0.14
   1   8  10    0.84    0.31
  -1  -8 -10    0.30    0.11
  -1   8 -10    0.32    0.12
   1  -8  10    0.88    0.39
  -1  -8 -10    0.05    0.14
   1  -8  11    3.45    0.68
  -1  -8 -11    3.64    0.59
  -1  -8 -11    3.70    0.55
  -1   8 -11    3.34    0.38
   1  -8  11    3.14    0.42
  -1  -8 -11    3.29    0.38
  -1   8 -11    3.47    0.56
   1   8  11    3.39    0.64
  -1  -8 -12   -0.12    0.11
  -1   8 -12    0.43    0.25
   1   8  12    0.26    0.29
   1  -8  12   -0.14    0.15
  -1  -8 -12    0.14    0.07
  -1   8 -12    0.24    0.13
  -1  -8 -12    0.14    0.18
   1  -8  12    0.09    0.17
   1  -8  13    2.95    0.72
  -1  -8 -13    2.96    0.55
  -1   8 -13    4.39    0.64
  -1  -8 -13    3.52    0.56
   1  -8  13    3.42    0.49
   1   8  13    3.44    0.69
  -1   8 -13    5.11    0.50
  -1  -8 -13    3.61    0.43
   1  -8  14    0.10    0.22
  -1  -8 -14    0.05    0.10
   1  -8  14    0.08    0.13
  -1  -8 -14    0.19    0.15
  -1   8 -14    0.76    0.33
  -1  -8 -14   -0.14    0.20
   1   8  14    0.09    0.28
  -1   8 -14    0.16    0.13
  -1   8 -15   14.82    0.94
  -1  -8 -15   14.36    0.92
   1  -8  15   14.41    1.14
   1   8  15   13.65    1.48
  -1  -8 -15   14.92    1.27
   1  -8  15   16.28    1.85
  -1   8 -15   15.29    1.32
  -1  -8 -15   15.71    1.27
   1  -9 -16    0.32    0.11
   1   9 -16    0.12    0.14
   1  -9 -16    0.24    0.12
   1  -9 -16    0.21    0.14
  -1  -9  16    0.38    0.28
  -1  -9  16    0.50    0.45
  -1   9  16    0.59    0.36
   1   9 -16   -0.01    0.17
  -1  -9  15    1.82    0.41
   1  -9 -15    1.38    0.30
  -1  -9  15    1.93    0.59
   1   9 -15    1.81    0.44
   1   9 -15    1.73    0.34
   1  -9 -15    1.77    0.25
  -1   9  15    2.16    0.62
   1  -9 -15    1.47    0.41
   1  -9 -14   18.68    0.80
  -1   9  14   20.30    1.63
   1   9 -14   19.77    1.37
   1  -9 -14   19.03    1.05
  -1  -9  14   19.89    1.83
   1  -9 -14   20.63    1.38
  -1  -9  14   21.16    1.32
   1   9 -14   19.57    1.11
   1  -9 -13   38.81    1.11
   1   9 -13   43.74    1.95
   1  -9 -13   37.64    1.50
  -1  -9  13   41.27    2.51
  -1  -9  13   40.66    1.72
   1  -9 -13   38.95    1.82
  -1   9  13   40.71    2.23
   1  -9 -12  123.71    1.95
   1   9 -12  133.58    3.27
  -1  -9  12  135.53    4.31
   1  -9 -12  121.73    2.69
  -1  -9  12  134.31    2.93
   1  -9 -12  125.93    3.16
  -1   9  12  114.31    3.71
  -1   9  11   72.85    2.71
   1  -9 -11   69.02    1.44
   1   9 -11   72.08    2.32
  -1  -9  11   70.57    2.98
   1  -9 -11   63.11    1.94
  -1  -9  11   72.19    2.03
   1  -9 -11   68.33    2.25
  -1  -9  11   75.08    2.77
   1  -9 -10   48.16    1.69
  -1   9  10   54.79    2.25
   1  -9 -10   50.91    1.19
   1   9 -10   49.36    1.86
  -1  -9  10   56.65    2.25
  -1  -9  10   50.52    2.36
  -1  -9  10   55.03    1.66
   1  -9 -10   50.92    1.87
  -1  -9   9    6.55    0.72
   1  -9  -9    5.51    0.60
  -1   9   9    5.42    0.69
   1   9  -9    5.39    0.58
   1  -9  -9    5.94    0.57
   1  -9  -9    5.88    0.39
  -1  -9   9    4.93    0.69
  -1  -9   9    5.60    0.51
  -1  -9   8    1.04    0.26
   1   9  -8    0.91    0.23
   1  -9  -8    0.98    0.24
  -1  -9   8    1.37    0.36
   1  -9  -8    1.55    0.20
   1  -9  -8    1.04    0.23
  -1  -9   8    1.18    0.22
  -1   9   8    0.78    0.23
  -1  -9   7    0.18    0.13
  -1   9   7    0.33    0.09
  -1  -9   7    0.36    0.13
  -1   9   7    0.15    0.12
  -1  -9   7    0.58    0.23
   1  -9  -7    0.32    0.08
   1   9  -7    0.33    0.15
   1  -9  -7    0.12    0.09
   1  -9  -6   10.22    0.51
  -1  -9   6   11.67    0.83
  -1   9   6    9.73    0.48
   1  -9  -6    9.48    0.69
  -1  -9   6   11.60    0.63
   1  -9  -6    9.78    0.64
   1   9  -6   10.03    0.70
  -1  -9   6   10.45    0.84
  -1   9   6    9.92    0.78
  -1  -9   5   40.57    1.52
  -1   9   5   41.18    1.54
  -1  -9   5   35.65    1.47
   1  -9  -5   42.10    1.28
  -1  -9   5   40.84    1.10
   1   9  -5   41.52    1.39
   1  -9  -5   41.54    1.04
   1  -9  -5   40.18    1.36
  -1   9   5   42.96    0.99
  -1   9   4  150.44    1.88
  -1  -9   4  131.47    2.63
   1   9  -4  139.41    2.42
   1  -9  -4  138.54    2.38
  -1   9   4  145.16    2.73
  -1  -9   4  145.71    2.75
   1  -9  -4  142.82    2.00
  -1  -9   4  151.36    2.09
   1  -9  -3  102.83    1.75
   1   9  -3   91.76    1.89
  -1  -9   3  101.98    2.16
  -1   9   3   96.64    2.10
  -1  -9   3   92.38    2.16
   1   9  -3  101.75    2.35
  -1   9   3  102.29    1.58
   1  -9  -3   99.97    1.93
   1  -9  -2   99.63    1.88
   1   9  -2  101.37    1.96
  -1   9   2  103.83    1.66
  -1  -9   2   98.55    2.19
  -1   9   2   93.44    1.96
   1   9  -2  111.24    2.41
   1  -9  -2   91.80    1.70
  -1  -9   2   99.62    2.06
  -1   9   1   32.47    1.11
  -1  -9   1   34.72    1.27
   1  -9  -1   32.69    0.98
  -1  -9   1   37.68    1.20
   1   9  -1   34.01    1.09
  -1   9   1   36.90    1.04
   1  -9  -1   32.61    1.09
   1   9  -1   29.71    1.27
   1  -9   0   44.34    1.35
  -1  -9   0   56.82    1.43
  -1  -9   0   53.31    1.59
  -1   9   0   50.72    1.29
   1  -9   0   51.18    1.17
   1   9   0   48.88    1.27
  -1   9   0   55.42    1.42
   1   9   0   53.53    1.72
   1  -9   1   59.90    1.68
  -1   9  -1   55.30    1.35
   1   9   1   55.44    1.33
   1   9   1   61.76    1.85
  -1  -9  -1   58.17    1.69
   1  -9   1   58.29    1.20
  -1  -9  -1   59.82    1.45
  -1   9  -1   65.58    1.54
   1  -9   2  158.58    2.92
  -1  -9  -2  155.79    2.28
   1   9   2  149.84    2.18
   1  -9   2  153.98    1.95
   1   9   2  146.71    2.94
  -1   9  -2  158.64    2.54
  -1   9  -3   79.21    1.90
   1  -9   3   87.27    2.31
   1   9   3   92.97    1.72
  -1  -9  -3   96.70    1.84
   1  -9   3   95.00    1.20
   1   9   3   88.82    2.37
   1  -9   3   87.24    1.53
  -1  -9  -3   85.20    2.07
  -1   9  -4   63.88    1.77
   1   9   4   59.03    1.99
   1  -9   4   61.48    1.35
   1  -9   4   59.65    2.00
  -1  -9  -4   59.73    1.79
   1  -9   4   59.01    1.04
  -1  -9  -4   57.24    1.39
   1   9   4   56.34    1.37
   1  -9   5    4.27    0.57
   1  -9   5    4.52    0.29
   1  -9   5    4.09    0.39
  -1   9  -5    3.92    0.46
   1   9   5    4.57    0.39
  -1  -9  -5    4.69    0.38
  -1  -9  -5    4.38    0.39
  -1  -9  -5    3.82    0.47
   1   9   5    4.59    0.57
   1  -9   6    1.95    0.41
   1   9   6    2.03    0.41
   1  -9   6    2.16    0.28
  -1   9  -6    1.71    0.33
   1   9   6    2.19    0.30
  -1  -9  -6    1.76    0.33
  -1  -9  -6    2.25    0.27
   1  -9   6    2.14    0.22
   1  -9   7    1.93    0.23
  -1   9  -7    1.91    0.38
   1   9   7    1.80    0.43
  -1  -9  -7    1.24    0.32
  -1  -9  -7    1.76    0.34
  -1  -9  -7    1.56    0.23
   1  -9   7    1.44    0.38
   1  -9   7    1.19    0.24
   1  -9   8    3.91    0.46
   1  -9   8    4.12    0.38
   1  -9   8    4.19    0.69
  -1  -9  -8    4.29    0.59
  -1   9  -8    3.71    0.53
   1   9   8    3.90    0.64
  -1  -9  -8    4.52    0.57
  -1  -9  -8    4.62    0.42
   1  -9   9   29.29    1.09
  -1   9  -9   28.82    1.47
  -1  -9  -9   32.05    1.74
   1   9   9   28.10    1.72
   1  -9   9   34.43    1.48
   1  -9   9   30.16    1.94
  -1  -9  -9   30.52    1.13
  -1  -9  -9   29.79    1.50
  -1  -9 -10  118.59    3.43
   1  -9  10  109.96    2.27
  -1  -9 -10  112.59    3.00
   1  -9  10  114.56    3.95
   1   9  10  108.84    3.49
  -1  -9 -10  101.02    2.18
  -1   9 -10  105.37    2.94
  -1   9 -11   70.83    2.51
  -1   9 -11   71.97    1.73
  -1  -9 -11   71.76    1.87
   1  -9  11   70.15    1.94
   1  -9  11   73.24    3.34
  -1  -9 -11   74.13    2.51
   1   9  11   69.31    2.91
  -1  -9 -11   68.10    2.67
  -1   9 -12   60.07    1.65
  -1  -9 -12   62.46    1.78
   1  -9  12   60.20    1.93
  -1  -9 -12   58.26    2.30
   1  -9  12   62.85    3.24
  -1  -9 -12   61.95    2.55
   1   9  12   58.92    2.79
  -1   9 -12   59.87    2.40
  -1   9 -13    7.27    0.87
  -1  -9 -13    7.13    0.82
  -1   9 -13    7.05    0.59
  -1  -9 -13    5.75    0.78
   1  -9  13    6.93    1.17
   1  -9  13    6.30    0.69
  -1  -9 -13    6.91    0.62
   1   9  13    7.15    0.99
  -1  -9 -14    0.31    0.20
  -1  -9 -14    0.31    0.14
  -1   9 -14    0.36    0.14
   1  -9  14    0.77    0.27
  -1   9 -14    0.45    0.23
  -1  -9 -14    0.32    0.14
   1   9  14    0.11    0.18
   1  -9  14    0.01    0.30
  -1  -9 -15    0.09    0.13
  -1  -9 -15    0.58    0.22
  -1   9 -15    0.60    0.32
   1  -9  15    1.16    0.46
  -1  -9 -15    0.38    0.17
  -1   9 -15    0.15    0.07
   1  -9  15    0.40    0.15
   1   9  15    0.32    0.28
   1 -10 -15    0.60    0.21
  -1 -10  15    0.32    0.24
   1 -10 -15    0.56    0.15
  -1 -10  15    1.17    0.41
   1 -10 -15    0.76    0.29
  -1 -10  15    0.65    0.25
   1  10 -15    0.80    0.25
  -1  10  15    0.46    0.20
   1 -10 -14    0.45    0.15
  -1 -10  14    0.96    0.47
  -1 -10  14    0.65    0.23
  -1  10  14    0.65    0.32
  -1 -10  14    0.36    0.25
   1 -10 -14    0.56    0.16
   1  10 -14    0.37    0.21
   1 -10 -14    0.54    0.23
  -1 -10  13    0.17    0.08
   1 -10 -13   -0.01    0.06
  -1  10  13   -0.25    0.19
  -1 -10  13    0.15    0.25
   1 -10 -13   -0.19    0.18
   1 -10 -13   -0.06    0.08
  -1 -10  13   -0.14    0.18
   1  10 -13    0.03    0.13
  -1 -10  12   14.26    1.26
  -1 -10  12   12.24    0.89
   1 -10 -12   13.49    1.04
  -1  10  12   13.92    1.27
   1 -10 -12   12.44    0.64
   1  10 -12   12.94    1.05
  -1 -10  12   13.73    1.40
   1 -10 -12   11.72    0.84
   1 -10 -11   -0.07    0.09
  -1 -10  11    0.13    0.16
  -1 -10  11    0.09    0.11
  -1  10  11    0.20    0.21
   1 -10 -11    0.02    0.11
   1 -10 -11    0.16    0.09
  -1 -10  11    0.12    0.17
   1  10 -11    0.21    0.17
  -1 -10  10    3.79    0.56
   1 -10 -10    3.73    0.34
  -1 -10  10    3.44    0.61
   1 -10 -10    3.19    0.47
  -1 -10  10    3.33    0.42
   1 -10 -10    3.57    0.50
  -1  10  10    3.86    0.61
   1  10 -10    3.82    0.53
  -1  10   9    1.83    0.42
  -1 -10   9    1.78    0.44
   1 -10  -9    1.13    0.29
  -1 -10   9    1.81    0.29
   1 -10  -9    1.64    0.24
  -1 -10   9    2.16    0.44
   1  10  -9    1.89    0.37
   1 -10  -9    1.28    0.30
  -1 -10   8   48.47    1.90
   1 -10  -8   50.15    1.63
  -1 -10   8   49.68    2.12
   1 -10  -8   47.11    1.72
  -1 -10   8   50.49    1.44
  -1  10   8   49.98    2.04
   1  10  -8   50.96    1.78
   1 -10  -8   50.55    1.20
  -1 -10   7    1.70    0.26
  -1  10   7    1.76    0.24
  -1  10   7    1.67    0.37
   1 -10  -7    0.90    0.25
   1  10  -7    1.63    0.33
   1 -10  -7    1.78    0.23
  -1 -10   7    1.24    0.33
  -1 -10   7    2.24    0.40
  -1 -10   6   -0.04    0.09
   1  10  -6    0.05    0.08
   1 -10  -6    0.11    0.07
   1 -10  -6    0.09    0.08
   1 -10  -6    0.12    0.05
  -1  10   6   -0.16    0.15
  -1  10   6    0.04    0.05
  -1 -10   6    0.10    0.06
  -1 -10   6   -0.10    0.12
   1 -10  -5    0.56    0.18
  -1 -10   5    0.47    0.16
  -1  10   5    0.49    0.13
  -1 -10   5    0.74    0.22
   1  10  -5    0.45    0.14
   1 -10  -5    0.52    0.13
  -1  10   5    0.75    0.22
  -1 -10   5    0.58    0.14
  -1 -10   4   18.19    1.00
   1 -10  -4   18.28    0.77
  -1 -10   4   17.76    1.02
  -1  10   4   17.82    1.01
  -1 -10   4   18.06    0.74
   1 -10  -4   18.86    0.91
  -1  10   4   19.16    0.72
   1  10  -4   16.41    0.87
  -1  10   3    0.20    0.11
   1  10  -3    0.08    0.06
   1  10  -3    0.23    0.10
  -1  10   3    0.17    0.08
  -1 -10   3   -0.02    0.15
   1 -10  -3    0.22    0.08
  -1 -10   3    0.30    0.15
   1 -10  -3    0.00    0.08
   1 -10  -2   48.32    1.36
  -1 -10   2   47.65    1.50
  -1  10   2   48.94    1.21
   1  10  -2   46.45    1.40
   1 -10  -2   44.50    1.29
   1  10  -2   48.62    1.67
  -1 -10   2   45.93    1.55
  -1  10   2   44.45    1.45
   1 -10  -1    6.14    0.46
  -1  10   1    7.97    0.54
   1  10  -1    7.80    0.56
   1 -10  -1    6.28    0.53
  -1 -10   1    7.86    0.63
  -1 -10   1    7.95    0.59
   1  10  -1    8.24    0.71
  -1  10   1    7.25    0.57
   1  10   0  133.13    2.22
   1 -10   0  134.71    2.49
  -1  10   0  121.11    2.10
   1 -10   0  133.04    2.03
   1  10   0  133.45    2.87
  -1  10   0  132.77    2.34
  -1 -10   0  131.70    2.61
   1  10   1    3.22    0.35
   1 -10   1    3.18    0.44
  -1  10  -1    3.31    0.37
  -1 -10  -1    3.82    0.39
   1  10   1    3.53    0.47
  -1  10  -1    2.75    0.38
   1 -10   1    3.04    0.30
  -1 -10  -1    3.36    0.41
   1 -10   2    1.73    0.32
  -1 -10  -2    1.54    0.27
   1  10   2    1.56    0.32
   1  10   2    1.83    0.25
  -1  10  -2    1.73    0.24
   1 -10   2    1.65    0.21
  -1 -10  -2    1.36    0.23
  -1  10  -2    1.69    0.28
  -1  10  -3    0.61    0.17
   1  10   3    0.60    0.18
   1 -10   3    0.70    0.12
  -1 -10  -3    0.50    0.16
   1  10   3    0.70    0.26
   1 -10   3    0.65    0.16
  -1 -10  -3    0.66    0.17
   1 -10   3    0.48    0.18
  -1 -10  -4    2.57    0.38
   1 -10   4    2.67    0.23
  -1 -10  -4    2.73    0.32
  -1  10  -4    2.46    0.36
   1  10   4    2.84    0.32
   1  10   4    2.41    0.43
   1 -10   4    2.29    0.29
   1 -10   4    2.54    0.42
   1 -10   5   -0.07    0.06
   1 -10   5    0.12    0.18
  -1  10  -5    0.08    0.08
   1  10   5   -0.16    0.14
   1 -10   5   -0.02    0.04
  -1 -10  -5    0.00    0.06
   1  10   5   -0.08    0.09
  -1  10  -6   35.05    1.48
   1 -10   6   38.03    0.95
  -1 -10  -6   38.85    1.59
   1  10   6   39.38    1.25
   1 -10   6   38.82    1.89
   1  10   6   38.80    1.83
  -1 -10  -6   39.01    1.21
  -1 -10  -6   32.89    1.17
   1 -10   6   42.22    1.31
   1  10   7    3.78    0.59
  -1 -10  -7    3.80    0.41
  -1  10  -7    3.11    0.45
   1 -10   7    3.17    0.60
   1 -10   7    4.17    0.44
  -1 -10  -7    3.46    0.48
   1 -10   7    3.21    0.31
  -1  10  -8   43.64    1.78
   1 -10   8   49.65    1.64
   1  10   8   45.68    2.17
   1 -10   8   45.45    1.21
  -1 -10  -8   46.58    1.39
  -1 -10  -8   42.25    1.76
   1 -10   8   45.14    2.31
   1 -10   9    0.71    0.32
   1 -10   9    0.64    0.16
  -1 -10  -9    0.50    0.20
   1  10   9    0.66    0.31
  -1 -10  -9    0.45    0.14
   1 -10   9    0.59    0.20
  -1  10  -9    0.63    0.23
  -1 -10  -9    0.84    0.35
   1  10  10    0.14    0.14
  -1 -10 -10    0.14    0.10
  -1 -10 -10    0.14    0.15
   1 -10  10    0.12    0.08
  -1  10 -10    0.10    0.11
   1 -10  10    0.07    0.25
   1 -10  10    0.03    0.07
  -1 -10 -10    0.19    0.16
  -1 -10 -11    0.42    0.19
   1 -10  11    0.63    0.20
  -1  10 -11    1.05    0.36
   1 -10  11    0.81    0.32
  -1 -10 -11    0.62    0.18
   1  10  11    0.56    0.32
   1 -10  11    0.63    0.35
  -1 -10 -11    0.52    0.26
   1 -10  12    0.80    0.42
  -1 -10 -12    0.37    0.15
  -1 -10 -12    0.64    0.30
  -1  10 -12    0.80    0.30
   1 -10  12    0.84    0.29
  -1 -10 -12    0.59    0.17
   1  10  12    0.96    0.34
   1 -10  12    0.38    0.18
   1 -10  13    0.07    0.21
  -1 -10 -13    0.11    0.14
   1 -10  13    0.02    0.13
  -1  10 -13    0.03    0.14
   1 -10  13   -0.06    0.07
   1  10  13   -0.16    0.17
  -1 -10 -13    0.15    0.16
  -1 -10 -13   -0.15    0.12
   1 -10  14   22.04    1.57
   1 -10  14   23.11    2.19
  -1 -10 -14   21.37    1.53
   1 -10  14   23.12    1.34
  -1  10 -14   21.37    1.55
   1  10  14   23.13    1.94
  -1 -10 -14   20.88    1.10
  -1 -10 -14   19.97    1.55
  -1 -11  15   19.37    1.66
  -1 -11  15   16.88    1.23
   1 -11 -15   13.59    0.85
  -1 -11  15   15.74    1.78
   1 -11 -15   13.10    0.67
   1  11 -15   17.40    1.37
   1 -11 -15   14.47    1.26
  -1  11  15   17.31    1.62
  -1 -11  14   12.77    1.01
   1 -11 -14   13.49    1.16
   1 -11 -14   12.51    0.86
  -1 -11  14   13.59    1.59
  -1  11  14   12.15    1.35
  -1 -11  14   16.72    1.46
   1  11 -14   14.31    1.21
   1 -11 -14   12.54    0.68
   1 -11 -13   42.41    1.23
  -1 -11  13   44.23    2.72
   1 -11 -13   42.74    1.62
  -1  11  13   46.63    2.49
  -1 -11  13   52.69    2.49
   1  11 -13   46.43    2.08
  -1 -11  13   45.20    1.79
   1 -11 -13   43.77    2.01
   1 -11 -12   29.50    1.03
   1 -11 -12   29.96    1.40
  -1 -11  12   34.09    2.26
   1 -11 -12   32.75    1.67
  -1 -11  12   32.38    1.44
   1  11 -12   33.45    1.71
  -1 -11  12   36.10    1.96
  -1  11  12   33.79    2.08
   1  11 -11   88.57    2.69
   1 -11 -11   86.51    1.70
   1 -11 -11   85.54    2.36
  -1 -11  11   88.60    2.24
   1 -11 -11   83.21    2.61
  -1 -11  11   87.91    3.50
  -1  11  11   91.63    3.24
   1  11 -10   58.98    2.12
   1 -11 -10   59.95    2.12
   1 -11 -10   57.46    1.37
  -1  11  10   54.55    2.42
  -1 -11  10   62.94    2.41
  -1 -11  10   61.29    1.79
  -1 -11  10   60.05    2.70
   1 -11 -10   59.99    1.98
   1 -11  -9  116.67    2.71
  -1 -11   9  115.68    3.56
  -1  11   9  111.24    3.29
   1 -11  -9  109.27    2.80
   1  11  -9  114.21    2.84
  -1 -11   9  128.14    3.30
   1 -11  -9  111.40    1.92
  -1 -11   9  114.35    2.34
   1 -11  -8   69.93    1.52
  -1  11   8   69.85    2.51
  -1 -11   8   70.02    2.63
  -1 -11   8   71.03    1.75
   1 -11  -8   70.38    2.16
   1 -11  -8   61.11    2.00
   1  11  -8   69.11    2.12
  -1 -11   8   70.92    2.37
  -1 -11   7  149.84    3.65
  -1  11   7  140.60    3.43
  -1 -11   7  146.32    2.46
  -1  11   7  144.46    2.09
  -1 -11   7  140.32    3.22
   1 -11  -7  140.51    2.18
   1  11  -7  146.26    3.00
   1 -11  -7  142.39    3.00
  -1 -11   6   90.87    2.70
  -1  11   6   83.93    1.56
   1 -11  -6   87.64    1.74
  -1  11   6   85.59    2.52
  -1 -11   6   89.27    1.82
   1 -11  -6   81.40    2.16
  -1 -11   6   85.71    2.40
   1  11  -6   85.08    2.23
   1 -11  -6   87.80    2.06
  -1  11   5  177.82    3.48
  -1 -11   5  180.13    2.49
  -1 -11   5  173.57    3.53
  -1  11   5  179.38    2.32
   1  11  -5  165.07    2.96
  -1 -11   5  182.50    3.43
   1 -11  -5  184.79    2.59
   1 -11  -5  183.19    3.08
  -1 -11   4   78.22    2.23
   1 -11  -4   76.03    1.91
  -1  11   4   78.94    2.21
  -1 -11   4   80.44    1.64
  -1  11   4   83.73    1.62
  -1 -11   4   80.51    2.18
   1 -11  -4   84.94    1.80
   1  11  -4   72.88    1.90
   1 -11  -3   75.31    1.71
   1 -11  -3   68.15    1.76
   1  11  -3   73.93    1.89
  -1  11   3   74.94    1.56
  -1 -11   3   75.72    2.08
   1  11  -3   75.99    2.19
  -1  11   3   72.44    2.04
  -1 -11   3   74.23    2.07
   1  11  -2    8.55    0.72
  -1  11   2    9.36    0.56
  -1 -11   2    8.88    0.69
  -1  11   2    8.55    0.67
   1  11  -2    9.98    0.66
   1 -11  -2    9.64    0.62
   1 -11  -2    9.01    0.61
  -1 -11   2    9.79    0.72
   1 -11  -1    0.44    0.09
  -1 -11   1    0.43    0.16
   1 -11  -1    0.53    0.17
  -1 -11   1    0.61    0.20
  -1  11   1    0.32    0.18
   1  11  -1    0.41    0.20
  -1  11   1    0.45    0.13
   1  11  -1    0.44    0.18
   1 -11   0    0.11    0.07
   1  11   0    0.31    0.12
  -1 -11   0    0.08    0.14
  -1  11   0    0.12    0.10
   1 -11   0    0.15    0.08
  -1  11   0    0.25    0.11
   1  11   0    0.12    0.13
  -1 -11   0    0.10    0.07
  -1  11  -1   11.31    0.70
   1 -11   1   12.39    0.85
   1  11   1   13.73    0.99
  -1 -11  -1   12.37    0.83
  -1  11  -1   13.04    0.75
   1  11   1   11.30    0.67
  -1 -11  -1   14.67    0.80
   1 -11   1   12.95    0.65
   1 -11   2   41.70    1.15
  -1 -11  -2   42.08    1.38
  -1 -11  -2   39.10    1.53
   1  11   2   38.36    1.67
   1  11   2   42.30    1.30
   1 -11   2   42.92    1.69
  -1  11  -2   41.12    1.32
  -1  11  -2   45.14    1.46
   1  11   3  142.70    2.38
  -1 -11  -3  144.19    2.93
  -1 -11  -3  147.46    2.53
   1 -11   3  144.75    2.15
  -1  11  -3  157.04    2.83
   1 -11   3  160.52    3.38
   1  11   3  145.64    3.34
   1 -11   3  144.24    1.69
  -1 -11  -4   97.05    2.46
   1 -11   4  109.53    1.56
   1 -11   4   96.25    2.76
  -1  11  -4   92.05    2.30
   1  11   4   94.89    2.80
   1 -11   4   99.00    1.82
  -1 -11  -4   99.28    2.07
   1  11   4   98.35    1.99
   1 -11   5  154.10    1.83
   1 -11   5  148.87    3.63
  -1 -11  -5  158.60    3.30
   1 -11   5  151.05    2.36
   1  11   5  155.11    3.68
   1  11   5  152.02    2.49
  -1 -11  -5  141.36    2.51
  -1  11  -5  147.18    3.00
   1 -11   6   68.29    1.70
  -1  11  -6   68.86    2.14
   1  11   6   64.38    2.48
   1  11   6   67.26    1.71
  -1 -11  -6   67.89    1.73
   1 -11   6   65.23    1.26
   1 -11   6   67.36    2.56
  -1 -11  -6   66.65    2.16
  -1 -11  -6   71.51    1.76
   1 -11   7   99.09    3.42
   1  11   7  114.73    2.30
  -1 -11  -7  102.82    2.79
  -1 -11  -7  107.85    2.19
  -1  11  -7  105.87    2.77
   1 -11   7  101.00    2.23
   1  11   7  108.74    3.32
   1 -11   7  104.52    1.73
   1 -11   8   47.83    1.27
  -1 -11  -8   46.81    2.10
   1  11   8   51.47    2.37
  -1  11  -8   53.39    2.02
   1 -11   8   51.31    2.53
   1 -11   8   55.66    1.71
  -1 -11  -8   48.33    1.95
  -1 -11  -8   51.93    1.55
   1 -11   9   97.42    1.94
   1  11   9   90.96    3.29
  -1 -11  -9  104.53    3.27
  -1 -11  -9   92.04    2.10
   1 -11   9   97.94    2.46
   1 -11   9   94.59    3.59
  -1 -11  -9   92.29    2.87
  -1  11  -9   98.00    2.86
  -1 -11 -10   50.68    2.34
   1 -11  10   48.29    1.46
  -1 -11 -10   50.30    2.12
  -1 -11 -10   48.35    1.54
   1 -11  10   46.17    1.81
   1  11  10   49.27    2.51
   1 -11  10   44.75    2.62
  -1  11 -10   48.94    2.10
  -1  11 -11   66.67    2.56
  -1 -11 -11   64.52    2.49
  -1 -11 -11   66.10    2.71
   1 -11  11   61.96    1.79
   1 -11  11   70.62    2.33
   1  11  11   65.50    2.99
   1 -11  11   62.18    3.23
  -1 -11 -11   65.04    1.83
  -1  11 -12   21.28    1.52
  -1 -11 -12   22.19    1.48
  -1 -11 -12   22.94    1.62
   1  11  12   21.26    1.79
   1 -11  12   22.83    2.09
   1 -11  12   22.50    1.15
  -1 -11 -12   20.12    1.05
   1 -11  12   25.34    1.47
   1 -11  13   22.63    1.48
   1 -11  13   20.88    2.05
  -1 -11 -13   14.17    1.44
   1 -11  13   17.98    1.11
  -1 -11 -13   18.44    1.02
   1  11  13   19.26    1.77
  -1 -11 -13   19.97    1.44
  -1  11 -13   20.82    1.52
  -1 -11 -14    4.44    0.69
  -1 -11 -14    4.09    0.66
   1 -11  14    4.13    0.94
  -1  11 -14    4.95    0.78
   1  11  14    4.96    0.93
   1 -11  14    4.50    0.60
  -1 -11 -14    4.40    0.50
   1 -11  14    4.52    0.73
  -1 -12  14    0.59    0.49
  -1 -12  14    0.19    0.12
  -1 -12  14    0.43    0.19
   1 -12 -14    0.42    0.20
  -1  12  14    0.55    0.32
   1 -12 -14    0.31    0.12
   1  12 -14    0.54    0.28
   1 -12 -14    0.16    0.18
  -1 -12  13    8.48    1.00
  -1 -12  13    7.40    1.13
   1 -12 -13    6.68    0.67
   1 -12 -13    6.39    0.48
   1 -12 -13    6.98    0.81
  -1 -12  13    6.87    0.69
   1  12 -13    7.44    0.87
  -1  12  13    7.45    1.03
   1 -12 -12    0.42    0.12
   1  12 -12    0.53    0.26
  -1  12  12    0.97    0.45
  -1 -12  12    0.67    0.32
  -1 -12  12    0.09    0.16
   1 -12 -12    0.22    0.09
  -1 -12  12    0.50    0.15
   1 -12 -12    0.49    0.26
   1 -12 -11    8.94    0.81
  -1 -12  11   11.90    1.30
   1 -12 -11   10.99    0.95
  -1 -12  11   11.42    0.80
   1 -12 -11   10.15    0.61
  -1  12  11   12.25    1.23
  -1 -12  11   13.28    1.15
   1  12 -11   11.89    1.00
   1 -12 -10    0.18    0.09
  -1 -12  10    0.03    0.14
  -1  12  10    0.33    0.25
  -1 -12  10    0.33    0.18
   1  12 -10    0.18    0.15
   1 -12 -10    0.25    0.09
   1 -12 -10    0.40    0.17
  -1 -12  10    0.30    0.12
   1 -12  -9   37.74    1.53
  -1 -12   9   38.96    1.39
   1 -12  -9   39.25    1.72
   1  12  -9   38.93    1.69
   1 -12  -9   36.58    1.17
  -1  12   9   34.20    1.91
  -1 -12   9   40.08    2.13
  -1 -12   9   38.97    1.84
  -1  12   8    5.59    0.73
  -1 -12   8    6.38    0.53
  -1 -12   8    6.90    0.75
  -1 -12   8    5.13    0.77
  -1  12   8    5.69    0.46
   1  12  -8    5.11    0.59
   1 -12  -8    5.72    0.47
   1 -12  -8    4.02    0.54
  -1 -12   7   41.37    1.77
   1 -12  -7   42.84    1.29
   1 -12  -7   45.04    1.58
  -1  12   7   42.05    1.20
   1  12  -7   42.44    1.67
  -1 -12   7   45.52    2.08
  -1 -12   7   46.44    1.43
  -1  12   7   40.78    1.91
   1 -12  -7   43.57    1.69
  -1 -12   6    0.58    0.22
  -1  12   6    0.33    0.10
   1 -12  -6    0.32    0.11
  -1 -12   6    0.35    0.10
   1 -12  -6    0.23    0.08
   1  12  -6    0.30    0.17
  -1 -12   6    0.63    0.27
   1 -12  -6    0.57    0.20
  -1  12   6    0.48    0.24
   1 -12  -5    8.96    0.61
  -1  12   5    8.53    0.54
  -1 -12   5    6.96    0.77
   1  12  -5    8.14    0.68
  -1 -12   5    8.86    0.57
   1 -12  -5    8.86    0.69
  -1 -12   5    8.91    0.76
  -1  12   5    7.75    0.77
   1 -12  -4    0.44    0.15
  -1  12   4    0.62    0.17
  -1 -12   4    0.59    0.22
  -1 -12   4    0.49    0.14
  -1 -12   4    0.63    0.22
  -1  12   4    0.60    0.21
   1  12  -4    0.37    0.15
   1 -12  -4    0.60    0.18
   1  12  -3    0.16    0.12
   1 -12  -3    0.26    0.12
  -1 -12   3    0.01    0.11
   1 -12  -3    0.39    0.16
   1  12  -3    0.18    0.11
  -1  12   3    0.22    0.08
  -1 -12   3    0.18    0.06
  -1  12   3    0.19    0.08
   1  12  -2    4.35    0.55
  -1 -12   2    4.09    0.49
   1  12  -2    4.04    0.46
  -1 -12   2    3.50    0.47
   1 -12  -2    3.46    0.44
[truncated: 1,069,581 more chars]
