# Supplementary material for: The complex stacking disorder of Fe- and Ru-based 1,1′-(3,6-pyrazabolyl)metallocenes
Source: Acta Crystallogr B Struct Sci Cryst Eng Mater. 2026 Feb 1;82(Pt 1):22–33. doi: 10.1107/S2052520625009758 (PMC12869525; doi:10.1107/S2052520625009758)
Supplement: Supplementary file 2 [file b-82-00022-FcBHpz2triclinicsup2.hkl]

data_FcBHpz2triclinic
#wa2798b__a                                                                 
_shelx_title ' '                                                                
_shelx_refln_list_code          4                                               
_shelx_F_calc_maximum      140.19                                               
_exptl_crystal_F_000       352.00                                               
_reflns_d_resolution_high  0.8102                                               
                                                                                
loop_                                                                           
 _space_group_symop_operation_xyz                                               
 'x, y, z'                                                                      
 '-x, -y, -z'                                                                   
                                                                                
_cell_length_a    14.9044                                                       
_cell_length_b     7.9751                                                       
_cell_length_c     7.5243                                                       
_cell_angle_alpha 106.184                                                       
_cell_angle_beta  120.367                                                       
_cell_angle_gamma  89.339                                                       
                                                                                
_shelx_F_squared_multiplier     1.000                                           
                                                                                
loop_                                                                           
 _refln_index_h                                                                 
 _refln_index_k                                                                 
 _refln_index_l                                                                 
 _refln_F_squared_calc                                                          
 _refln_F_squared_meas                                                          
 _refln_F_squared_sigma                                                         
 _refln_observed_status                                                         
   3   0   0          0.58         26.09         1.77 o                         
   4   0   0        915.98        931.13        17.10 o                         
   5   0   0          1.85         24.85         2.01 o                         
   6   0   0        266.47        225.29         6.87 o                         
   7   0   0          6.80         23.88         3.29 o                         
   8   0   0       1496.30       1485.15        27.72 o                         
   9   0   0          1.10          4.43         0.91 o                         
  10   0   0        667.84        684.26        15.26 o                         
  11   0   0          0.80          2.14         0.94 o                         
  12   0   0          1.35          2.86         0.92 o                         
  13   0   0          0.11          0.79         0.87 o                         
  14   0   0        579.25        603.67        18.57 o                         
  15   0   0          0.35          5.89         3.02 o                         
 -15   1   0         69.44         58.35         4.24 o                         
 -14   1   0         69.38         70.40         4.62 o                         
 -13   1   0        404.40        364.51         9.64 o                         
 -12   1   0         16.00         20.30         2.27 o                         
 -11   1   0        786.41        724.01        14.36 o                         
 -10   1   0         30.82         25.00         3.05 o                         
  -9   1   0        458.36        469.73        13.52 o                         
  -8   1   0         21.76         19.86         2.54 o                         
  -7   1   0       4033.28       4118.78        65.47 o                         
  -6   1   0          7.81         10.00         1.64 o                         
  -5   1   0       1945.28       1881.08        31.85 o                         
  -4   1   0         64.05         68.36         3.26 o                         
  -3   1   0       6594.14       6275.45        92.15 o                         
  -2   1   0       2228.72       1988.18        31.03 o                         
   2   1   0        989.22        841.10        13.43 o                         
   3   1   0       2767.20       2878.60        42.73 o                         
   4   1   0          1.68          4.92         0.82 o                         
   5   1   0       2961.44       2806.90        97.40 o                         
   6   1   0          1.38          1.21         1.28 o                         
   7   1   0       3577.58       3631.00       100.13 o                         
   8   1   0          2.25          4.61         1.46 o                         
   9   1   0        104.77        106.41         5.26 o                         
  10   1   0          3.08          2.88         1.19 o                         
  11   1   0        635.48        596.12        15.84 o                         
  12   1   0        126.79        122.65         6.88 o                         
  13   1   0        354.63        342.96        12.39 o                         
  14   1   0        117.68        115.28         7.35 o                         
  15   1   0         83.81         84.18         6.72 o                         
 -15   2   0         87.34         87.06         5.11 o                         
 -14   2   0        193.46        196.85         7.70 o                         
 -13   2   0         99.15         97.72         5.29 o                         
 -12   2   0          6.98         11.22         3.08 o                         
 -11   2   0          1.06          4.46         2.25 o                         
 -10   2   0       1139.50       1270.82        27.99 o                         
  -9   2   0        156.44        166.53         7.96 o                         
  -8   2   0       1083.43       1109.95        24.08 o                         
  -7   2   0        313.94        327.01        10.68 o                         
  -6   2   0        164.40        139.75         6.20 o                         
  -5   2   0        555.09        565.54        13.55 o                         
  -4   2   0        187.19        169.40         6.27 o                         
  -3   2   0         21.53         11.91         1.44 o                         
  -2   2   0       1246.16       1418.05        24.40 o                         
  -1   2   0        101.23        131.99         4.45 o                         
   0   2   0      19653.44      20061.53       403.28 o                         
   2   2   0        691.05        611.28        15.51 o                         
   3   2   0        517.64        509.69         9.86 o                         
   4   2   0       1146.83       1170.64        19.75 o                         
   5   2   0       1176.89       1146.23        20.00 o                         
   6   2   0        327.97        332.96         8.45 o                         
   7   2   0        243.63        245.60         7.42 o                         
   8   2   0       1083.85       1140.79        41.13 o                         
   9   2   0        221.49        205.96         7.58 o                         
  10   2   0        267.53        266.92         9.38 o                         
  11   2   0        213.02        215.74        11.74 o                         
  12   2   0         41.59         43.08         4.32 o                         
  13   2   0        275.29        268.54        10.91 o                         
  14   2   0         75.95         67.61         6.07 o                         
 -15   3   0          0.64         -1.76         2.35 o                         
 -14   3   0         24.68         29.22         3.43 o                         
 -13   3   0        178.60        167.69         9.91 o                         
 -12   3   0         32.30         37.71         4.85 o                         
 -11   3   0        360.13        330.54        13.36 o                         
 -10   3   0         20.78         26.74         6.37 o                         
  -9   3   0        117.05        113.60         6.97 o                         
  -8   3   0        213.60        243.78        10.00 o                         
  -7   3   0        836.72        866.20        20.72 o                         
  -6   3   0         76.34         76.42         5.02 o                         
  -5   3   0        496.08        468.02        12.94 o                         
  -4   3   0          1.61          1.22         1.23 o                         
  -3   3   0       2068.16       2019.05        39.42 o                         
  -2   3   0       2021.54       1927.32        33.18 o                         
  -1   3   0        467.87        480.84        16.13 o                         
   0   3   0        885.90        918.45        25.14 o                         
   2   3   0       1830.67       1806.96        41.11 o                         
   3   3   0        420.48        418.02        12.70 o                         
   4   3   0        709.80        688.92        13.58 o                         
   5   3   0        349.55        318.31         8.15 o                         
   6   3   0        902.57        915.31        22.84 o                         
   7   3   0        485.73        489.44        11.97 o                         
   8   3   0        206.34        207.39         7.38 o                         
   9   3   0          8.09          9.05         2.45 o                         
  10   3   0        150.41        166.39         7.26 o                         
  11   3   0        157.59        156.11         8.95 o                         
  12   3   0        305.84        318.68        14.94 o                         
  13   3   0         39.35         34.60         7.41 o                         
  14   3   0         60.68         92.32         7.30 o                         
 -15   4   0        125.40        119.21         7.19 o                         
 -14   4   0        108.50        113.72         8.85 o                         
 -13   4   0        132.37        121.69         8.95 o                         
 -12   4   0         21.70         32.93         5.08 o                         
 -11   4   0         30.48         26.78         4.11 o                         
 -10   4   0         91.10        112.79         7.57 o                         
  -9   4   0        457.85        441.97        15.44 o                         
  -8   4   0          1.91          3.47         2.29 o                         
  -7   4   0        433.64        438.16        14.28 o                         
  -6   4   0        219.55        226.36         9.72 o                         
  -5   4   0        570.77        551.94        15.47 o                         
  -4   4   0         11.26         15.75         2.50 o                         
  -3   4   0         14.95         19.10         2.47 o                         
  -2   4   0          3.81          5.82         1.64 o                         
  -1   4   0        104.47        100.16         7.20 o                         
   0   4   0       1558.17       1654.02        42.76 o                         
   1   4   0        697.66        669.70        21.41 o                         
   2   4   0        488.02        449.42        14.85 o                         
   3   4   0       1572.72       1577.19        37.88 o                         
   4   4   0        159.98        143.63         7.34 o                         
   5   4   0       1219.12       1284.49        32.44 o                         
   6   4   0         21.13         23.43         1.65 o                         
   7   4   0        131.09        142.88         6.01 o                         
   8   4   0        252.46        232.31         8.43 o                         
   9   4   0        359.03        373.02        11.33 o                         
  10   4   0         57.12         41.95         4.08 o                         
  11   4   0        205.59        208.90        10.55 o                         
  12   4   0         39.35         36.26         7.41 o                         
  13   4   0        154.91        196.61        28.88 o                         
 -14   5   0         23.17         17.82         6.64 o                         
 -13   5   0          0.34         -3.90         3.90 o                         
 -12   5   0        180.33        178.33        10.94 o                         
 -11   5   0         34.20         33.12         4.89 o                         
 -10   5   0        169.85        170.93        10.00 o                         
  -9   5   0          0.48          5.22         2.77 o                         
  -8   5   0        274.29        286.98        12.30 o                         
  -7   5   0        352.99        358.27        13.69 o                         
  -6   5   0        107.00         90.56         6.53 o                         
  -5   5   0        361.42        352.24        12.68 o                         
  -4   5   0        219.52        210.61         9.23 o                         
  -3   5   0        322.03        331.52        11.48 o                         
  -2   5   0       1482.09       1481.05        42.37 o                         
  -1   5   0         33.39         27.21         4.39 o                         
   0   5   0        919.53        997.04        31.10 o                         
   1   5   0         21.92         29.51         4.47 o                         
   2   5   0       1220.81       1250.77        24.30 o                         
   3   5   0         87.97         95.84         6.36 o                         
   4   5   0        218.11        209.22         9.63 o                         
   5   5   0         47.11         43.00         4.43 o                         
   6   5   0        634.83        609.58        12.74 o                         
   7   5   0         59.30         46.88         6.12 o                         
   8   5   0        370.37        384.20        15.89 o                         
   9   5   0         29.57         32.60         4.90 o                         
  10   5   0        170.38        167.23        11.08 o                         
  11   5   0        105.21         90.45         8.67 o                         
 -13   6   0         73.58         59.31         7.23 o                         
 -12   6   0          0.17          3.89         3.27 o                         
 -11   6   0         11.10          7.29         3.30 o                         
 -10   6   0         18.71         22.86         4.67 o                         
  -9   6   0        297.03        304.65        14.09 o                         
  -8   6   0         22.63         31.56         4.68 o                         
  -7   6   0       1017.40       1046.54        27.16 o                         
  -6   6   0         30.71         31.78         4.52 o                         
  -5   6   0       1909.47       1890.20        39.20 o                         
  -4   6   0        252.83        275.25        11.60 o                         
  -3   6   0        241.43        232.05        14.51 o                         
  -2   6   0         15.26         19.94         4.57 o                         
  -1   6   0        259.64        247.48        14.47 o                         
   0   6   0        199.02        193.93        12.66 o                         
   1   6   0        322.63        335.58        16.81 o                         
   2   6   0        235.46        245.02         9.13 o                         
   3   6   0        183.23        200.66         7.90 o                         
   4   6   0         15.42         17.48         3.05 o                         
   5   6   0        135.55        152.57         6.07 o                         
   6   6   0         36.86         31.73         2.85 o                         
   7   6   0        113.50         95.57         9.92 o                         
   8   6   0         44.55         14.45        15.69 o                         
   9   6   0        491.32        514.63        20.28 o                         
  10   6   0          3.68         -2.15         3.11 o                         
 -12   7   0        338.87        333.66        23.11 o                         
 -11   7   0         76.74         75.18         7.93 o                         
 -10   7   0        188.40        173.51        11.34 o                         
  -9   7   0          7.11         -0.01         3.48 o                         
  -8   7   0        173.92        167.79        10.73 o                         
  -7   7   0         15.82         24.27         4.64 o                         
  -6   7   0         55.00         64.10         8.64 o                         
  -5   7   0         81.85         86.79        10.23 o                         
  -4   7   0         78.30         92.37        10.05 o                         
  -3   7   0         19.25         18.02         5.58 o                         
  -2   7   0        596.28        634.29        27.37 o                         
  -1   7   0          1.50          1.73         3.01 o                         
   0   7   0        663.13        694.88        27.95 o                         
   1   7   0         26.88         29.23         4.25 o                         
   2   7   0        446.91        444.46        13.81 o                         
   3   7   0        106.21        112.42         6.34 o                         
   4   7   0        104.24        102.25         6.92 o                         
   5   7   0         24.89         26.26         2.61 o                         
   6   7   0        560.10        528.58        13.39 o                         
   7   7   0          4.05          1.57         2.47 o                         
   8   7   0        193.12         99.39        54.82 o                         
 -10   8   0         83.95         80.30        11.51 o                         
  -9   8   0         59.56         48.26         6.94 o                         
  -8   8   0        124.20        131.59        10.08 o                         
  -7   8   0        381.68        407.75        24.52 o                         
  -6   8   0         36.02         38.06         7.84 o                         
  -5   8   0        471.92        496.81        26.48 o                         
  -4   8   0        162.76        167.27        14.89 o                         
  -3   8   0         66.39         44.42         7.62 o                         
  -2   8   0          9.01         -3.65         4.82 o                         
  -1   8   0         96.65         93.96        10.51 o                         
   0   8   0         76.19         86.01        10.13 o                         
   1   8   0         90.79         78.80         5.96 o                         
   2   8   0         10.67          9.96         2.95 o                         
   3   8   0         82.29         92.47         6.31 o                         
   4   8   0         67.09         69.15         7.49 o                         
   5   8   0         45.06         50.77         3.66 o                         
   6   8   0        138.86        117.86         7.28 o                         
  -7   9   0        198.30        270.74        21.75 o                         
  -6   9   0         11.93          4.31         5.40 o                         
  -5   9   0        111.06        118.70        13.78 o                         
  -4   9   0          5.77         -0.20         4.49 o                         
  -3   9   0        113.47        134.45        13.82 o                         
  -2   9   0        104.00        116.85        12.70 o                         
  -1   9   0         82.26        112.28        12.16 o                         
   0   9   0         96.31        112.62         7.90 o                         
   1   9   0         57.36         67.16         6.08 o                         
   2   9   0         32.79         48.45         9.86 o                         
  -4  -9   1         14.04         13.35         3.01 o                         
  -3  -9   1        138.54        156.01         8.16 o                         
  -2  -9   1        103.50        100.30         8.34 o                         
  -1  -9   1         93.73         99.30         6.84 o                         
   0  -9   1         64.90         87.06        10.23 o                         
   1  -9   1        111.78        112.40        11.56 o                         
   2  -9   1        108.28        113.12        11.90 o                         
   3  -9   1         62.05         71.43         9.73 o                         
   4  -9   1          0.22         -3.97         4.57 o                         
   5  -9   1        208.34        253.14        18.90 o                         
   6  -9   1         33.47         30.56         8.09 o                         
   7  -9   1        198.71        282.41        15.15 o                         
  -7  -8   1          0.73         -2.03         2.03 o                         
  -6  -8   1        157.73        125.33        13.03 o                         
  -5  -8   1         27.13         25.83         3.13 o                         
  -4  -8   1         17.95         14.49         2.71 o                         
  -3  -8   1         62.91         60.50         6.12 o                         
  -2  -8   1         13.15         11.01         2.30 o                         
  -1  -8   1         65.50         57.20         8.05 o                         
   0  -8   1         79.51        105.03        10.47 o                         
   1  -8   1         24.19         21.17         4.82 o                         
   2  -8   1        334.76        356.95        20.24 o                         
   3  -8   1         30.76         31.94         6.78 o                         
   4  -8   1        450.23        501.13        25.60 o                         
   5  -8   1        645.69        656.91        21.91 o                         
   6  -8   1         35.00         37.21         5.59 o                         
   7  -8   1        191.43        196.57        11.69 o                         
   8  -8   1        114.28        103.29         8.97 o                         
   9  -8   1         92.09         91.83        19.80 o                         
 -10  -7   1         24.48         32.36         4.94 o                         
  -9  -7   1         77.13         49.55        15.04 o                         
  -8  -7   1        126.33        121.28         4.58 o                         
  -7  -7   1         30.43         32.35         3.21 o                         
  -6  -7   1        136.49        140.05         6.43 o                         
  -5  -7   1         17.86         15.09         2.34 o                         
  -4  -7   1         37.81         39.41         3.41 o                         
  -3  -7   1         10.26         11.35         2.21 o                         
  -2  -7   1        617.71        678.91        25.78 o                         
  -1  -7   1        118.43        117.85         9.67 o                         
   0  -7   1        175.85        216.18        13.90 o                         
   1  -7   1        493.72        488.39        22.17 o                         
   2  -7   1        457.58        526.57        23.43 o                         
   3  -7   1         83.85         89.86         6.55 o                         
   4  -7   1         93.40        109.56         7.52 o                         
   5  -7   1         90.67         97.91         7.44 o                         
   6  -7   1         31.28         28.48         4.61 o                         
   7  -7   1         72.83         62.16         6.46 o                         
   8  -7   1         42.18         43.96         5.93 o                         
   9  -7   1        132.49        118.74         9.09 o                         
  10  -7   1        151.62        158.61        10.98 o                         
  11  -7   1         47.72         44.38         7.31 o                         
 -11  -6   1        171.48        180.39        10.69 o                         
 -10  -6   1          7.86          5.70         3.05 o                         
  -9  -6   1        265.95        168.16        90.78 o                         
  -8  -6   1          4.16          4.35         1.89 o                         
  -7  -6   1          0.92          2.61         1.81 o                         
  -6  -6   1        223.07        206.92         9.55 o                         
  -5  -6   1        167.43        187.76         6.81 o                         
  -4  -6   1          2.38          2.25         1.72 o                         
  -3  -6   1        215.44        218.98         7.74 o                         
  -2  -6   1         16.86         20.59         3.77 o                         
  -1  -6   1        163.15        145.44         9.85 o                         
   0  -6   1         34.08         31.98         5.12 o                         
   1  -6   1         73.33         63.42         6.88 o                         
   2  -6   1        753.81        771.93        19.73 o                         
   3  -6   1        260.86        243.63        10.31 o                         
   4  -6   1        244.74        259.83        11.11 o                         
   5  -6   1       1189.03       1186.14        28.14 o                         
   6  -6   1         33.98         33.84         4.52 o                         
   7  -6   1        133.80        124.32        10.79 o                         
   8  -6   1        102.66        105.30         8.11 o                         
   9  -6   1        115.30        107.61         8.17 o                         
  10  -6   1          4.13          4.09         3.14 o                         
  11  -6   1         23.76         20.34         4.35 o                         
  12  -6   1         37.59         35.36        12.97 o                         
 -13  -5   1         22.57         28.21         5.42 o                         
 -12  -5   1        193.54        198.87        12.16 o                         
 -11  -5   1         36.37         39.14         5.24 o                         
 -10  -5   1         92.68         93.30         7.38 o                         
  -9  -5   1        221.57        213.96        10.35 o                         
  -8  -5   1        120.76        131.36         7.50 o                         
  -7  -5   1        131.81        125.82         6.88 o                         
  -6  -5   1        266.97        254.18        10.05 o                         
  -5  -5   1         72.87         77.20         5.00 o                         
  -4  -5   1        194.11        209.27         6.73 o                         
  -3  -5   1         78.20         83.08         4.10 o                         
  -2  -5   1       1524.19       1551.89        40.45 o                         
  -1  -5   1        324.77        332.27        14.08 o                         
   0  -5   1        459.51        457.09        17.68 o                         
   1  -5   1        500.28        522.17        13.92 o                         
   2  -5   1       1606.81       1581.50        39.68 o                         
   3  -5   1        290.17        307.15        10.90 o                         
   4  -5   1        192.72        210.80        11.22 o                         
   5  -5   1          4.41          8.33         3.52 o                         
   6  -5   1        192.67        201.98         9.65 o                         
   7  -5   1         92.32         77.72         6.16 o                         
   8  -5   1         86.11         97.68         7.16 o                         
   9  -5   1        410.01        382.39        15.09 o                         
  10  -5   1         62.34         61.42         7.58 o                         
  11  -5   1          3.14          2.31         3.93 o                         
  12  -5   1        208.96        186.73        11.29 o                         
  13  -5   1         22.52         25.37         5.44 o                         
 -14  -4   1          3.73          5.72         3.81 o                         
 -13  -4   1        243.38        271.13        10.24 o                         
 -12  -4   1         45.17         40.58         3.94 o                         
 -11  -4   1        171.50        168.90         7.20 o                         
 -10  -4   1        157.36        153.43         6.57 o                         
  -9  -4   1        501.60        524.10        14.67 o                         
  -8  -4   1         24.76         23.12         2.28 o                         
  -7  -4   1        735.11        747.83        20.75 o                         
  -6  -4   1         91.71         97.23         5.32 o                         
  -5  -4   1       1803.32       1859.39        41.79 o                         
  -4  -4   1          9.76          4.39         1.34 o                         
  -3  -4   1        150.83        143.00         4.77 o                         
  -2  -4   1          1.52          5.36         1.63 o                         
  -1  -4   1          6.35          3.77         1.16 o                         
   0  -4   1       1231.64       1347.77        24.81 o                         
   1  -4   1          7.39          6.19         1.45 o                         
   2  -4   1          4.81          6.69         1.62 o                         
   3  -4   1        211.72        199.53         7.82 o                         
   4  -4   1         13.20         12.70         2.22 o                         
   5  -4   1       1850.99       1824.00        35.14 o                         
   6  -4   1        107.15        115.25         6.75 o                         
   7  -4   1        796.39        761.80        20.06 o                         
   8  -4   1         29.16         31.21         3.97 o                         
   9  -4   1        597.85        554.09        17.79 o                         
  10  -4   1        156.32        160.41        10.75 o                         
  11  -4   1        167.20        161.33         9.82 o                         
  12  -4   1         39.81         36.12         4.75 o                         
  13  -4   1        280.56        276.19        13.87 o                         
  14  -4   1          6.62          6.05         3.55 o                         
 -15  -3   1          0.22          3.03         5.58 o                         
 -14  -3   1         91.55         95.71         6.14 o                         
 -13  -3   1         93.93         88.45         5.47 o                         
 -12  -3   1        113.97        124.30         6.27 o                         
 -11  -3   1        324.41        320.96         9.89 o                         
 -10  -3   1         23.28         28.22         2.64 o                         
  -9  -3   1         33.44         26.35         2.35 o                         
  -8  -3   1        223.74        242.43         7.05 o                         
  -7  -3   1        823.93        889.15        15.32 o                         
  -6  -3   1        431.11        440.51         9.28 o                         
  -5  -3   1        498.81        508.25        13.50 o                         
  -4  -3   1         75.63         82.36         3.77 o                         
  -3  -3   1       1891.83       1969.88        42.49 o                         
  -2  -3   1       2012.35       1895.80        42.57 o                         
  -1  -3   1       1000.01       1076.38        18.77 o                         
   0  -3   1       1173.01       1125.22        20.10 o                         
   1  -3   1        400.60        409.94        10.04 o                         
   2  -3   1       2066.52       2054.49        40.44 o                         
   3  -3   1        991.12        997.21        20.25 o                         
   4  -3   1        447.77        488.01        12.86 o                         
   5  -3   1        520.23        519.82        14.00 o                         
   6  -3   1        974.76        989.26        22.06 o                         
   7  -3   1        706.04        701.44        18.10 o                         
   8  -3   1        242.48        255.67        10.28 o                         
   9  -3   1          0.59          0.10         2.11 o                         
  10  -3   1         88.04         96.92         6.92 o                         
  11  -3   1        285.73        277.64        12.48 o                         
  12  -3   1        323.80        336.43        14.12 o                         
  13  -3   1         76.81         70.65         6.66 o                         
  14  -3   1        131.78        128.19         9.24 o                         
 -15  -2   1         95.50         83.73         6.26 o                         
 -14  -2   1        163.52        167.54         8.28 o                         
 -13  -2   1        107.42        110.99         6.31 o                         
 -12  -2   1          5.53         10.62         5.07 o                         
 -11  -2   1         11.49         10.14         1.89 o                         
 -10  -2   1       1175.20       1284.65        24.43 o                         
  -9  -2   1        189.21        183.27         6.30 o                         
  -8  -2   1       1064.35       1033.72        19.09 o                         
  -7  -2   1        433.94        426.16         9.31 o                         
  -6  -2   1        165.79        130.46         3.83 o                         
  -5  -2   1        623.60        601.30        10.61 o                         
  -4  -2   1        163.15        133.43         3.21 o                         
  -3  -2   1          5.71          3.53         0.54 o                         
  -2  -2   1       1281.49       1407.46        30.40 o                         
  -1  -2   1         98.02        123.48         3.38 o                         
   0  -2   1      19389.88      19887.57       282.28 o                         
   1  -2   1        122.03        130.74         4.31 o                         
   2  -2   1        621.58        635.05        13.00 o                         
   3  -2   1        585.84        542.01        12.23 o                         
   4  -2   1       1144.40       1240.11        23.40 o                         
   5  -2   1       1189.64       1199.79        23.60 o                         
   6  -2   1        304.54        333.82        10.44 o                         
   7  -2   1        235.37        245.96         9.09 o                         
   8  -2   1       1138.24       1177.06        25.59 o                         
   9  -2   1        230.35        219.82         9.41 o                         
  10  -2   1        281.52        291.56        11.53 o                         
  11  -2   1        218.77        213.97        10.23 o                         
  12  -2   1         33.87         30.57         6.80 o                         
  13  -2   1        283.65        289.17        13.02 o                         
  14  -2   1         87.13         86.59         7.61 o                         
 -16  -1   1         54.25         54.21         5.51 o                         
 -15  -1   1         38.02         48.83         4.79 o                         
 -14  -1   1          3.02          3.92         3.83 o                         
 -13  -1   1        285.06        269.53        10.33 o                         
 -12  -1   1         25.48         22.16         2.80 o                         
 -11  -1   1        747.09        736.91        17.50 o                         
 -10  -1   1         23.61         20.25         2.46 o                         
  -9  -1   1        729.01        721.99        11.45 o                         
  -8  -1   1          3.67          5.49         0.71 o                         
  -7  -1   1       2516.36       2530.25        31.91 o                         
  -6  -1   1         64.63         62.38         1.95 o                         
  -5  -1   1        536.38        505.67         7.51 o                         
  -4  -1   1        227.17        223.47         5.04 o                         
  -3  -1   1       9039.00       8842.26       177.44 o                         
   1  -1   1         16.70          5.31         0.78 o                         
   2  -1   1        107.21        106.78         3.69 o                         
   3  -1   1        565.35        531.07        11.25 o                         
   4  -1   1          1.05          0.94         1.42 o                         
   5  -1   1       2391.85       2225.21        37.34 o                         
   6  -1   1         20.93         17.37         3.01 o                         
   7  -1   1       1822.73       1790.07        32.99 o                         
   8  -1   1         28.56         26.22         3.02 o                         
   9  -1   1          1.45          1.10         1.41 o                         
  10  -1   1        109.62        117.11         6.78 o                         
  11  -1   1        579.83        553.39        16.81 o                         
  12  -1   1        219.17        223.56        10.43 o                         
  13  -1   1        274.52        266.88        11.92 o                         
  14  -1   1         63.10         68.29         6.43 o                         
 -16   0   1        217.69        220.13        10.83 o                         
 -15   0   1          0.18          0.91         1.72 o                         
 -14   0   1        175.10        165.81        11.30 o                         
 -13   0   1          1.26          2.18         1.25 o                         
 -12   0   1          1.48          2.26         1.05 o                         
 -11   0   1          5.55          4.13         1.08 o                         
 -10   0   1        938.81       1072.67        17.12 o                         
  -9   0   1          3.22          1.86         0.80 o                         
  -8   0   1        491.41        438.89         8.36 o                         
  -7   0   1          3.86          3.68         0.77 o                         
  -6   0   1        365.81        382.10         6.99 o                         
  -5   0   1          0.01          0.69         0.45 o                         
  -4   0   1       1937.58       2103.91        22.78 o                         
  -3   0   1         15.68         16.23         0.74 o                         
   1   0   1          0.39          0.83         1.60 o                         
   2   0   1        643.68        727.70        13.04 o                         
   3   0   1          0.19          0.19         0.57 o                         
   4   0   1       1340.97       1325.06        23.12 o                         
   5   0   1          0.05          1.42         0.87 o                         
   6   0   1        247.68        229.55         7.52 o                         
   7   0   1          0.14          0.44         1.05 o                         
   8   0   1        814.84        807.79        18.47 o                         
   9   0   1          0.07         -0.48         2.94 o                         
  10   0   1        367.17        373.72        16.39 o                         
  11   0   1          0.15         -0.93         0.95 o                         
  12   0   1        116.64        138.41         8.47 o                         
  13   0   1          0.04          0.83         2.17 o                         
  14   0   1        231.68        218.72        11.07 o                         
 -16   1   1          8.56          6.66         2.29 o                         
 -15   1   1         38.28         42.64         3.22 o                         
 -14   1   1         47.12         38.29         3.09 o                         
 -13   1   1        162.29        156.38         6.01 o                         
 -12   1   1         51.84         41.96         3.00 o                         
 -11   1   1        519.13        517.89        11.45 o                         
 -10   1   1          2.05          2.53         1.06 o                         
  -9   1   1        656.53        653.00        12.53 o                         
  -8   1   1         98.77         98.26         3.94 o                         
  -7   1   1       1026.11        973.73        15.70 o                         
  -6   1   1        165.16        147.53         4.43 o                         
  -5   1   1        199.94        182.90         4.74 o                         
  -4   1   1        196.02        186.45         7.73 o                         
  -3   1   1       6819.56       6739.81        80.15 o                         
  -2   1   1        902.41        818.16        60.65 o                         
  -1   1   1         10.90          4.47         1.42 o                         
   0   1   1          6.92          2.72         0.39 o                         
   1   1   1        264.70        247.28         3.83 o                         
   2   1   1          1.12          0.41         0.50 o                         
   3   1   1        158.74        144.17         3.26 o                         
   4   1   1          2.86          3.49         0.78 o                         
   5   1   1       1076.46       1030.50        16.63 o                         
   6   1   1         69.76         54.08         5.45 o                         
   7   1   1        477.14        449.43        11.87 o                         
   8   1   1         91.93         80.57         6.27 o                         
   9   1   1          9.07         13.00         2.30 o                         
  10   1   1        155.32        153.98         7.44 o                         
  11   1   1        491.07        483.93        14.90 o                         
  12   1   1        110.46        103.17         6.88 o                         
  13   1   1        158.58        150.75         8.59 o                         
  14   1   1          1.38         31.55        10.55 o                         
 -16   2   1        124.61        112.15         5.86 o                         
 -15   2   1         22.31         26.53         3.20 o                         
 -14   2   1        357.85        390.00        11.06 o                         
 -13   2   1          4.23          2.05         1.66 o                         
 -12   2   1        422.73        413.72        11.02 o                         
 -11   2   1          2.18          0.38         1.32 o                         
 -10   2   1        708.99        752.36        15.16 o                         
  -9   2   1        155.83        139.65         7.17 o                         
  -8   2   1          1.64         14.44         2.45 o                         
  -7   2   1        123.89        121.45         6.17 o                         
  -6   2   1         86.53         64.32         4.16 o                         
  -5   2   1        198.45        200.20         7.20 o                         
  -4   2   1        179.12        149.39         5.89 o                         
  -3   2   1         31.81         37.88         2.71 o                         
  -2   2   1        774.19        801.76        22.63 o                         
  -1   2   1        205.21        198.61         7.62 o                         
   0   2   1       1894.13       1995.97        53.13 o                         
   1   2   1        203.49        206.04         5.28 o                         
   2   2   1        544.08        536.47        10.52 o                         
   3   2   1        645.30        619.53         9.64 o                         
   4   2   1       2146.68       2233.55        36.57 o                         
   5   2   1        238.53        222.53        10.14 o                         
   6   2   1        155.60        137.16         6.24 o                         
   7   2   1          8.46          5.18         1.45 o                         
   8   2   1        248.92        218.19         8.29 o                         
   9   2   1        167.69        152.11         7.20 o                         
  10   2   1         23.87         21.91         3.02 o                         
  11   2   1        120.04        111.27         9.82 o                         
  12   2   1         17.07         19.22         8.80 o                         
  13   2   1         30.75         36.77         6.18 o                         
 -16   3   1         64.85         64.09         5.06 o                         
 -15   3   1         38.50         34.24         3.85 o                         
 -14   3   1          5.71          9.07         2.49 o                         
 -13   3   1         72.26         69.29         4.98 o                         
 -12   3   1         97.21        104.70         5.74 o                         
 -11   3   1         51.55         46.38         4.96 o                         
 -10   3   1        409.80        405.08        14.10 o                         
  -9   3   1        300.46        299.49        11.58 o                         
  -8   3   1        268.79        264.90        10.41 o                         
  -7   3   1        685.40        666.18        17.35 o                         
  -6   3   1         11.46         20.58         2.80 o                         
  -5   3   1        522.48        517.43        13.89 o                         
  -4   3   1         58.70         62.05         4.20 o                         
  -3   3   1       1086.06       1091.66        31.44 o                         
  -2   3   1       1682.70       1685.92        43.34 o                         
   0   3   1        464.90        465.13        15.09 o                         
   1   3   1        959.86        961.84        17.69 o                         
   2   3   1        918.32        883.97        16.22 o                         
   3   3   1         56.76         46.77         2.44 o                         
   4   3   1        210.96        193.76         4.59 o                         
   5   3   1        104.26        106.28         5.04 o                         
   6   3   1        338.29        330.03         9.93 o                         
   7   3   1        101.32        106.79         5.63 o                         
   8   3   1        189.11        184.28         9.18 o                         
   9   3   1          7.63          9.96         2.47 o                         
  10   3   1        150.91        161.76         8.10 o                         
  11   3   1        191.20        190.49         9.15 o                         
  12   3   1         22.45         23.90         5.49 o                         
 -15   4   1        118.36        122.09         7.30 o                         
 -14   4   1        148.07        150.80         7.76 o                         
 -13   4   1         73.18         63.62         5.11 o                         
 -12   4   1        245.17        231.07        11.66 o                         
 -11   4   1         36.41         50.95         5.52 o                         
 -10   4   1        104.68         99.59         7.21 o                         
  -9   4   1        185.04        188.78         9.70 o                         
  -8   4   1         30.84         20.53         3.16 o                         
  -7   4   1        181.79        196.47         9.15 o                         
  -6   4   1        267.85        272.67        10.76 o                         
  -5   4   1        938.89        905.83        21.57 o                         
  -4   4   1         19.42         17.27         3.77 o                         
  -3   4   1        849.18        804.75        27.13 o                         
  -2   4   1        568.29        562.36        21.29 o                         
  -1   4   1       1220.32       1211.74        35.11 o                         
   0   4   1        813.98        823.27        24.32 o                         
   1   4   1       1136.13       1143.12        21.51 o                         
   2   4   1        355.28        382.12         9.69 o                         
   3   4   1        563.08        569.36        12.31 o                         
   4   4   1        471.48        482.84        13.78 o                         
   5   4   1         47.17         49.46         3.48 o                         
   6   4   1        205.20        198.04         7.86 o                         
   7   4   1          3.41          2.86         1.54 o                         
   8   4   1        244.84        216.15        10.58 o                         
   9   4   1        138.25        139.87         7.58 o                         
  10   4   1          0.16          2.23         2.38 o                         
  11   4   1         75.91         77.68         6.28 o                         
 -15   5   1          1.40          5.50         4.72 o                         
 -14   5   1         69.10         65.06         5.60 o                         
 -13   5   1         15.71         12.10         2.99 o                         
 -12   5   1        464.13        462.09        17.80 o                         
 -11   5   1          0.09          1.45         2.53 o                         
 -10   5   1        785.14        782.90        23.24 o                         
  -9   5   1        675.20        672.99        20.70 o                         
  -8   5   1        483.55        477.29        16.59 o                         
  -7   5   1        489.46        486.21        16.26 o                         
  -6   5   1        121.66        108.96         7.09 o                         
  -5   5   1         32.65         35.67         5.96 o                         
  -4   5   1        190.17        201.72        13.28 o                         
  -3   5   1          0.13          5.40         3.31 o                         
  -2   5   1       1121.24       1182.06        37.22 o                         
  -1   5   1        120.73        127.16         9.89 o                         
   0   5   1        647.54        644.70        16.27 o                         
   1   5   1         79.59         82.88         4.57 o                         
   2   5   1        463.64        458.21        12.42 o                         
   3   5   1         44.85         47.95         3.29 o                         
   4   5   1        230.86        228.41         7.19 o                         
   5   5   1        100.87         99.99         4.58 o                         
   6   5   1        768.37        696.57        96.99 o                         
   7   5   1        183.36        196.40        11.40 o                         
   8   5   1        321.36        332.73        16.27 o                         
   9   5   1         47.72         45.48         6.12 o                         
  10   5   1         43.42         46.53         6.74 o                         
 -14   6   1          1.77          4.30         3.47 o                         
 -13   6   1         87.01         92.27         6.83 o                         
 -12   6   1         26.89         22.32         4.98 o                         
 -11   6   1         66.85         70.70         7.42 o                         
 -10   6   1          3.23          4.21         4.25 o                         
  -9   6   1        461.70        469.53        17.89 o                         
  -8   6   1         14.72         21.41         4.11 o                         
  -7   6   1        678.61        696.09        21.23 o                         
  -6   6   1         20.86         14.33         4.94 o                         
  -5   6   1        571.36        566.77        25.82 o                         
  -4   6   1          0.14          3.73         2.97 o                         
  -3   6   1        217.89        206.19        14.04 o                         
  -2   6   1        307.29        322.80        18.14 o                         
  -1   6   1        318.88        327.84        17.94 o                         
   0   6   1          0.59          1.55         1.54 o                         
   1   6   1        292.90        310.21         8.78 o                         
   2   6   1         16.93         10.84         2.23 o                         
   3   6   1        306.28        323.23         9.90 o                         
   4   6   1          3.30          4.71         3.65 o                         
   5   6   1        295.37        290.04        14.42 o                         
   6   6   1          7.00          3.63         2.83 o                         
   7   6   1        101.44         95.42         8.25 o                         
   8   6   1          1.38          3.61         3.11 o                         
 -12   7   1         88.18         67.65         8.95 o                         
 -11   7   1         57.91         44.14         6.69 o                         
 -10   7   1        193.43        177.86        11.47 o                         
  -9   7   1         18.95         24.05         4.63 o                         
  -8   7   1        118.34        111.65        12.62 o                         
  -7   7   1         47.92         46.07         8.17 o                         
  -6   7   1         27.81         22.13         5.78 o                         
  -5   7   1         18.35         13.70         5.28 o                         
  -4   7   1         44.76         49.58         7.93 o                         
  -3   7   1         19.95         26.40         6.00 o                         
  -2   7   1        444.69        428.84        22.83 o                         
  -1   7   1          2.01          4.90         3.73 o                         
   0   7   1        185.54        205.20         7.80 o                         
   1   7   1         45.72         52.09         3.87 o                         
   2   7   1         77.62         91.11         4.96 o                         
   3   7   1        261.19        271.62         8.36 o                         
   4   7   1        174.13        188.26         7.63 o                         
   5   7   1         34.01         28.26         2.79 o                         
   6   7   1        379.80        310.26        49.20 o                         
 -10   8   1         73.33         60.57        10.85 o                         
  -9   8   1         66.55         61.94        10.55 o                         
  -8   8   1        119.16        127.58        14.79 o                         
  -7   8   1         96.57         85.79        11.24 o                         
  -6   8   1         75.07         58.43         9.93 o                         
  -5   8   1         72.37         60.81        10.43 o                         
  -4   8   1         13.70          9.85         4.53 o                         
  -3   8   1        104.09         86.37        11.12 o                         
  -2   8   1          4.62          7.24         4.27 o                         
  -1   8   1         80.25         87.69         5.47 o                         
   0   8   1        344.81        322.46        13.51 o                         
   1   8   1         78.78         84.57         5.31 o                         
   2   8   1        140.01        125.14         6.83 o                         
   3   8   1         88.17         84.12         4.95 o                         
   4   8   1        137.61        151.19         9.62 o                         
  -5   9   1         25.53         69.70        13.00 o                         
  -4   9   1         20.40         23.54        10.12 o                         
  -3   9   1        182.95        210.31        19.34 o                         
  -2   9   1         34.37         55.43         7.05 o                         
  -6  -9   2         28.72         52.40         6.89 o                         
  -5  -9   2         50.33         45.06         4.56 o                         
  -4  -9   2          2.33          4.92         2.42 o                         
  -3  -9   2         83.72         95.94         6.01 o                         
  -2  -9   2         98.23         97.15         9.55 o                         
  -1  -9   2        134.35        139.60        11.90 o                         
   0  -9   2          8.57         24.68         5.66 o                         
   1  -9   2        127.13        128.63        11.86 o                         
   2  -9   2        102.45        106.16        11.44 o                         
   3  -9   2         63.19         77.71        10.09 o                         
   4  -9   2          0.18         -1.18         3.77 o                         
   5  -9   2        101.45        100.48         9.47 o                         
   6  -9   2          2.70          3.89         3.69 o                         
  -9  -8   2         95.72        108.39        10.97 o                         
  -8  -8   2         65.20         58.12         5.55 o                         
  -7  -8   2          4.77          7.90         2.03 o                         
  -6  -8   2         75.90         59.62         4.82 o                         
  -5  -8   2        187.65        196.17        11.13 o                         
  -4  -8   2        168.13        167.37         7.33 o                         
  -3  -8   2         35.15         37.35         3.62 o                         
  -2  -8   2        318.03        340.98        17.27 o                         
  -1  -8   2         10.96         11.90         4.01 o                         
   0  -8   2        181.63        221.96        14.63 o                         
   1  -8   2          4.86          6.62         3.65 o                         
   2  -8   2        328.88        355.33        19.82 o                         
   3  -8   2         46.34         41.61         4.95 o                         
   4  -8   2        158.69        162.73         9.92 o                         
   5  -8   2        176.68        185.56        10.71 o                         
   6  -8   2         79.44         73.03         7.26 o                         
   7  -8   2          3.85          7.69         3.79 o                         
   8  -8   2         64.25         61.56         6.95 o                         
   9  -8   2        112.23        160.68        12.40 o                         
 -11  -7   2         18.08         14.13         2.24 o                         
 -10  -7   2         76.20         75.43         4.21 o                         
  -9  -7   2        171.69        180.82         6.51 o                         
  -8  -7   2         23.65         33.17         2.89 o                         
  -7  -7   2         87.39         93.06         4.43 o                         
  -6  -7   2         14.06         15.45         1.99 o                         
  -5  -7   2         62.55         65.46         3.79 o                         
  -4  -7   2         67.59         81.74         6.34 o                         
  -3  -7   2         53.78         59.47         6.12 o                         
  -2  -7   2        425.90        489.95        19.74 o                         
  -1  -7   2        734.78        762.66        26.91 o                         
   0  -7   2         60.33         74.78         7.74 o                         
   1  -7   2        450.91        459.07        14.60 o                         
   2  -7   2        582.06        610.77        17.80 o                         
   3  -7   2         18.69         15.45         3.09 o                         
   4  -7   2         41.47         44.28         4.98 o                         
   5  -7   2         23.89         15.96         3.24 o                         
   6  -7   2         51.42         51.88         5.63 o                         
   7  -7   2         84.55         77.36         7.17 o                         
   8  -7   2         57.57         49.38        10.95 o                         
   9  -7   2        172.32        157.29        10.67 o                         
  10  -7   2         59.22         53.60         6.72 o                         
 -12  -6   2         40.97         28.17         4.19 o                         
 -11  -6   2         13.09         13.70         3.11 o                         
 -10  -6   2          3.69          1.42         0.89 o                         
  -9  -6   2         60.75         66.17         4.86 o                         
  -8  -6   2         96.04         84.37         5.91 o                         
  -7  -6   2        132.78        136.61         5.84 o                         
  -6  -6   2         26.98         23.86         4.29 o                         
  -5  -6   2       1226.98       1276.00        22.93 o                         
  -4  -6   2        258.21        250.59         7.63 o                         
  -3  -6   2        251.24        234.70        11.36 o                         
  -2  -6   2        689.25        683.06        22.79 o                         
  -1  -6   2         93.18         84.87         7.04 o                         
   0  -6   2         24.17         30.28         3.25 o                         
   1  -6   2        141.05        138.92         7.02 o                         
   2  -6   2         12.46         17.92         2.89 o                         
   3  -6   2        256.11        254.59        10.38 o                         
   4  -6   2          0.34          0.78         4.46 o                         
   5  -6   2        157.92        164.91         8.99 o                         
   6  -6   2        234.39        227.29        11.11 o                         
   7  -6   2          2.61          5.25         4.48 o                         
   8  -6   2          1.08          1.37         2.44 o                         
   9  -6   2        320.29        318.89        14.34 o                         
  10  -6   2          7.68         -0.38         3.03 o                         
  11  -6   2        168.67        163.80        11.10 o                         
 -14  -5   2         32.70         34.29         5.74 o                         
 -13  -5   2          1.64          0.08         3.01 o                         
 -12  -5   2        136.79        150.22         8.89 o                         
 -11  -5   2         10.42         11.20         2.59 o                         
 -10  -5   2         45.06         38.85         8.33 o                         
  -9  -5   2        171.20        147.51        12.93 o                         
  -8  -5   2        112.09        127.24         6.04 o                         
  -7  -5   2         10.70         12.85         1.37 o                         
  -6  -5   2        115.73        109.33         5.57 o                         
  -5  -5   2        167.86        168.80         5.45 o                         
  -4  -5   2        199.49        205.90         5.90 o                         
  -3  -5   2        525.18        520.79        16.73 o                         
  -2  -5   2       1443.44       1461.15        37.10 o                         
  -1  -5   2        307.24        313.22         9.20 o                         
   0  -5   2        744.63        759.86        20.58 o                         
   1  -5   2         26.43         22.57         2.75 o                         
   2  -5   2       1555.80       1621.44        31.34 o                         
   3  -5   2          7.37          5.18         2.16 o                         
   4  -5   2        213.63        243.44         9.88 o                         
   5  -5   2        123.82        111.52         6.90 o                         
   6  -5   2        488.54        484.19        15.60 o                         
   7  -5   2         15.13         11.60         3.15 o                         
   8  -5   2        263.97        254.80        11.70 o                         
   9  -5   2         11.65          6.83         3.22 o                         
  10  -5   2        189.32        189.48        10.67 o                         
  11  -5   2        143.24        146.58        10.18 o                         
  12  -5   2        144.43        140.18        10.10 o                         
 -15  -4   2        114.43        106.99         7.44 o                         
 -14  -4   2         95.61         98.40         5.72 o                         
 -13  -4   2        126.53        125.60        10.91 o                         
 -12  -4   2         20.99         27.85         4.54 o                         
 -11  -4   2         35.03         30.92         2.53 o                         
 -10  -4   2         96.96        103.23         4.65 o                         
  -9  -4   2        402.75        386.97        26.93 o                         
  -8  -4   2          0.73          0.66         0.96 o                         
  -7  -4   2        494.43        489.07        13.00 o                         
  -6  -4   2        233.47        223.85         6.92 o                         
  -5  -4   2        605.69        603.63        12.97 o                         
  -4  -4   2          9.61         10.52         1.08 o                         
  -3  -4   2          6.49          8.85         1.73 o                         
  -2  -4   2          3.07          4.96         1.09 o                         
  -1  -4   2        125.68        127.84         5.82 o                         
   0  -4   2       1545.35       1590.13        28.14 o                         
   1  -4   2        716.70        714.33        15.79 o                         
   2  -4   2        475.32        491.43        12.87 o                         
   3  -4   2       1630.12       1598.24        30.43 o                         
   4  -4   2        167.08        176.40         7.75 o                         
   5  -4   2       1169.75       1157.84        25.51 o                         
   6  -4   2         26.65         28.17         3.35 o                         
   7  -4   2        133.41        131.98         7.74 o                         
   8  -4   2        307.42        298.85        12.18 o                         
   9  -4   2        339.17        325.03        13.26 o                         
  10  -4   2         59.43         47.71         5.32 o                         
  11  -4   2        209.84        199.15        11.26 o                         
  12  -4   2         41.91         38.23         5.78 o                         
  13  -4   2        179.52        224.81        15.36 o                         
 -16  -3   2         85.55         93.42        17.79 o                         
 -15  -3   2          3.28          1.67         1.98 o                         
 -14  -3   2          0.97          1.47         3.50 o                         
 -13  -3   2        170.55        160.53         8.68 o                         
 -12  -3   2         20.57         28.89         2.71 o                         
 -11  -3   2        261.85        253.07         7.69 o                         
 -10  -3   2        145.47        146.60         5.33 o                         
  -9  -3   2        195.63        192.65         4.24 o                         
  -8  -3   2        230.39        224.35         4.50 o                         
  -7  -3   2        593.64        615.12        10.73 o                         
  -6  -3   2          2.06          5.54         0.92 o                         
  -3  -3   2       1841.96       1842.25        39.10 o                         
  -2  -3   2       1894.49       1921.12        29.77 o                         
  -1  -3   2          0.99          0.99         0.64 o                         
   0  -3   2        869.95        925.98        17.18 o                         
   1  -3   2        441.66        424.79        10.29 o                         
   2  -3   2       1531.99       1560.08        36.06 o                         
   3  -3   2         94.16         83.42         4.63 o                         
   4  -3   2        626.03        632.55        15.52 o                         
   5  -3   2        200.95        180.23         7.78 o                         
   6  -3   2        642.46        616.73        16.55 o                         
   7  -3   2        245.47        242.09        13.45 o                         
   8  -3   2        227.39        224.42        10.00 o                         
   9  -3   2          2.89          7.15         2.43 o                         
  10  -3   2        233.73        237.17        11.27 o                         
  11  -3   2        188.83        176.22        10.13 o                         
  12  -3   2        149.26        152.20         9.73 o                         
  13  -3   2         55.62         52.20         6.20 o                         
 -16  -2   2        107.89         97.34         6.28 o                         
 -15  -2   2         26.65         32.49         3.61 o                         
 -14  -2   2        371.31        412.54        12.47 o                         
 -13  -2   2          0.47         -1.76         1.93 o                         
 -12  -2   2        417.72        424.56        11.46 o                         
 -11  -2   2          3.00          1.20         1.05 o                         
 -10  -2   2        631.85        689.08        14.41 o                         
  -9  -2   2        203.54        197.13         4.50 o                         
  -8  -2   2          8.90         29.26         1.49 o                         
  -7  -2   2        216.66        205.49         4.00 o                         
  -6  -2   2         72.69         59.91         1.64 o                         
  -2  -2   2        619.98        591.77         9.93 o                         
  -1  -2   2        193.86        186.16         4.58 o                         
   0  -2   2       1730.16       1769.00        28.24 o                         
   1  -2   2        198.54        189.26         5.64 o                         
   2  -2   2        475.72        479.51        11.01 o                         
   3  -2   2        642.30        605.87        13.64 o                         
   4  -2   2       2117.92       2250.64        38.57 o                         
   5  -2   2        246.13        233.71         8.37 o                         
   6  -2   2        140.87        130.42         6.54 o                         
   7  -2   2         12.87         11.93         2.17 o                         
   8  -2   2        265.44        240.34         9.96 o                         
   9  -2   2        157.18        157.94         8.44 o                         
  10  -2   2         19.43         19.63         3.63 o                         
  11  -2   2        128.29        127.99         8.24 o                         
  12  -2   2         13.73         17.22         4.10 o                         
  13  -2   2         24.24         29.18         4.91 o                         
 -17  -1   2        120.93        136.47         8.00 o                         
 -16  -1   2          0.21         -1.36         2.40 o                         
 -15  -1   2         51.02         54.04         4.82 o                         
 -14  -1   2         43.89         41.81         4.04 o                         
 -13  -1   2         60.80         68.16         4.74 o                         
 -12  -1   2          2.72          3.28         1.08 o                         
 -11  -1   2        190.38        183.87         5.07 o                         
 -10  -1   2        174.33        160.76         4.47 o                         
  -9  -1   2        342.03        341.01         7.72 o                         
  -8  -1   2        279.11        255.31         4.67 o                         
  -7  -1   2        416.45        349.58         6.55 o                         
  -6  -1   2        172.46        153.99         3.07 o                         
  -5  -1   2        484.40        465.16         6.26 o                         
  -4  -1   2        100.25        106.63         3.08 o                         
  -3  -1   2       2893.54       3035.14       112.03 o                         
  -2  -1   2        109.26        106.28         4.10 o                         
  -1  -1   2        320.38        291.30         6.06 o                         
   0  -1   2        248.83        198.62         5.07 o                         
   1  -1   2         19.04         23.86         1.80 o                         
   2  -1   2          0.94          1.33         0.70 o                         
   3  -1   2        176.62        172.70         7.37 o                         
   4  -1   2         48.65         47.91         3.18 o                         
   5  -1   2        248.08        227.63         7.92 o                         
   6  -1   2        187.33        164.92         7.04 o                         
   7  -1   2         34.45         27.38         3.10 o                         
   8  -1   2        204.04        195.33         8.56 o                         
   9  -1   2          2.88          1.19         1.83 o                         
  10  -1   2        118.06        115.92         7.17 o                         
  11  -1   2        442.54        399.22        14.68 o                         
  12  -1   2          4.53          3.29         2.74 o                         
  13  -1   2         82.74         86.46         9.56 o                         
 -17   0   2          1.86          1.37         1.48 o                         
 -16   0   2          6.95          3.78         1.55 o                         
 -15   0   2          0.94         -0.26         1.23 o                         
 -14   0   2        162.44        163.10         5.72 o                         
 -13   0   2          0.15         -0.19         1.09 o                         
 -12   0   2        952.66       1010.65        17.10 o                         
 -11   0   2          0.04         -1.14         1.14 o                         
 -10   0   2       1124.64       1194.36        18.64 o                         
  -9   0   2          0.06          0.08         0.84 o                         
  -8   0   2          4.58          4.35         0.83 o                         
  -7   0   2          0.25          0.17         0.58 o                         
  -6   0   2        341.89        343.31         5.80 o                         
  -5   0   2          3.01          2.72         0.54 o                         
  -4   0   2        961.29        989.95        13.97 o                         
  -3   0   2          5.53          5.55         0.94 o                         
  -2   0   2        541.20        641.88         8.90 o                         
  -1   0   2          3.15          2.33         0.41 o                         
   0   0   2       2869.77       2960.32        36.58 o                         
   1   0   2          0.61          0.32         0.46 o                         
   2   0   2         15.44         10.57         1.48 o                         
   3   0   2          0.39          0.14         1.70 o                         
   4   0   2       3101.24       3200.60        51.13 o                         
   5   0   2          0.13         -1.15         1.27 o                         
   6   0   2        470.36        455.16        12.46 o                         
   7   0   2          0.35         -1.33         1.33 o                         
   8   0   2        703.07        707.42        25.09 o                         
   9   0   2          0.00         -1.15         1.49 o                         
  10   0   2        216.10        222.34         9.86 o                         
  11   0   2          0.05          0.45         1.58 o                         
  12   0   2         66.04         58.16         9.38 o                         
  13   0   2          0.15         26.19        10.99 o                         
 -17   1   2        194.43        195.93         7.38 o                         
 -16   1   2          3.58          1.87         1.71 o                         
 -15   1   2        124.87        111.50         5.38 o                         
 -14   1   2         18.85         11.78         2.20 o                         
 -13   1   2         11.01         11.75         2.07 o                         
 -12   1   2         92.96         87.49         4.35 o                         
 -11   1   2         16.94         13.41         1.88 o                         
 -10   1   2        386.83        360.97         9.65 o                         
  -9   1   2        247.53        231.59         6.61 o                         
  -8   1   2        407.86        403.14         8.84 o                         
  -7   1   2        900.46        855.59        14.36 o                         
  -6   1   2         70.61         73.45         3.05 o                         
  -5   1   2       1873.42       1787.46        24.58 o                         
  -4   1   2          0.29          0.84         0.60 o                         
  -3   1   2        769.67        763.10        14.25 o                         
  -2   1   2          0.15          1.69         0.52 o                         
  -1   1   2          8.18         11.74         1.03 o                         
   0   1   2        133.51        110.56         2.71 o                         
   1   1   2        830.45        828.06        10.71 o                         
   2   1   2         24.15         23.55         1.48 o                         
   3   1   2        499.00        505.70         8.99 o                         
   4   1   2         38.30         31.90         1.81 o                         
   5   1   2         17.86         15.46         2.04 o                         
   6   1   2        191.16        179.81         4.73 o                         
   7   1   2          1.42          0.57         0.79 o                         
   8   1   2        111.33        109.12         8.97 o                         
   9   1   2        130.47        121.76         7.05 o                         
  10   1   2         14.51         14.99         3.15 o                         
  11   1   2        386.69        396.90        14.44 o                         
  12   1   2         23.83         26.95         4.32 o                         
 -17   2   2         52.80         74.44         5.09 o                         
 -16   2   2         39.79         41.67         3.88 o                         
 -15   2   2          3.65          5.84         1.85 o                         
 -14   2   2        380.84        409.05        11.29 o                         
 -13   2   2         72.80         69.03         4.40 o                         
 -12   2   2       1143.91       1139.43        20.86 o                         
 -11   2   2        153.83        166.64         6.36 o                         
 -10   2   2        266.80        252.04         7.75 o                         
  -9   2   2        185.98        156.50         5.78 o                         
  -8   2   2          5.28         22.45         2.10 o                         
  -7   2   2        177.09        181.47         5.89 o                         
  -6   2   2        153.97        128.36         4.73 o                         
  -5   2   2        901.12        892.95        18.34 o                         
  -4   2   2       1186.98       1250.03        23.26 o                         
  -3   2   2        858.99        833.86        22.55 o                         
  -2   2   2        615.61        613.62        17.44 o                         
  -1   2   2        234.90        248.59         6.75 o                         
   0   2   2        146.93        156.69         4.18 o                         
   1   2   2        258.56        264.57         5.04 o                         
   2   2   2        577.82        554.33         8.34 o                         
   3   2   2        103.12         98.96         4.73 o                         
   4   2   2       1279.51       1312.05        25.17 o                         
   5   2   2          0.41         -1.37         1.37 o                         
   6   2   2        352.84        334.19        10.77 o                         
   7   2   2          0.41         -1.20         1.59 o                         
   8   2   2        355.40        334.95        12.18 o                         
   9   2   2         40.35         41.61         4.35 o                         
  10   2   2         96.60         88.98         6.57 o                         
  11   2   2          1.27         -2.67         2.67 o                         
  12   2   2        129.14        121.31        20.86 o                         
 -17   3   2        100.75        131.28         7.66 o                         
 -16   3   2         77.63         73.96         7.03 o                         
 -15   3   2        150.15        138.70         7.16 o                         
 -14   3   2        139.50        139.04         6.76 o                         
 -13   3   2         25.95         25.34         3.05 o                         
 -12   3   2        958.08        887.85        18.67 o                         
 -11   3   2         23.14         18.23         3.32 o                         
 -10   3   2        898.05        856.61        22.21 o                         
  -9   3   2        319.43        305.30        10.64 o                         
  -8   3   2        251.19        244.74         7.82 o                         
  -7   3   2        898.97        923.81        17.33 o                         
  -6   3   2        434.31        429.31        12.35 o                         
  -5   3   2        666.38        682.88        16.24 o                         
  -4   3   2        671.13        672.43        15.80 o                         
  -3   3   2        196.60        181.73         8.39 o                         
  -2   3   2        872.29        829.63        23.43 o                         
  -1   3   2       1035.54       1031.99        19.65 o                         
   0   3   2        123.26        115.18         4.65 o                         
   1   3   2        730.31        755.78        16.05 o                         
   2   3   2        209.62        195.56         5.98 o                         
   3   3   2         63.34         62.57         2.81 o                         
   4   3   2         39.57         39.52         2.18 o                         
   5   3   2          8.57         10.82         2.19 o                         
   6   3   2        314.02        321.56        11.01 o                         
   7   3   2         11.70         12.60         3.02 o                         
   8   3   2        218.91        209.06        10.89 o                         
   9   3   2        174.62        161.75        14.63 o                         
  10   3   2         15.05         12.71         3.39 o                         
  11   3   2        169.96        193.54        10.48 o                         
 -16   4   2          0.50          4.70         3.70 o                         
 -15   4   2         37.82         41.65         4.46 o                         
 -14   4   2         32.64         39.08         4.25 o                         
 -13   4   2        149.36        165.58         7.93 o                         
 -12   4   2        437.45        435.11        12.95 o                         
 -11   4   2         82.90         96.56         5.79 o                         
 -10   4   2        125.71        124.38         6.35 o                         
  -9   4   2        281.69        289.70         9.56 o                         
  -8   4   2          5.38          4.42         1.44 o                         
  -7   4   2        693.77        628.99        24.87 o                         
  -6   4   2         69.18         84.22         5.62 o                         
  -5   4   2       1947.55       1944.52        36.88 o                         
  -4   4   2        198.71        190.87         8.11 o                         
  -3   4   2       1392.32       1415.90        40.11 o                         
  -2   4   2        431.72        466.94        17.13 o                         
  -1   4   2        656.40        677.28        15.42 o                         
   0   4   2         48.05         53.93         6.14 o                         
   1   4   2        293.41        303.01         8.68 o                         
   2   4   2          0.74          1.14         1.85 o                         
   3   4   2         27.02         30.48         2.45 o                         
   4   4   2        273.93        277.41         7.73 o                         
   5   4   2          4.18          4.53         2.35 o                         
   6   4   2        299.39        303.78        11.18 o                         
   7   4   2         17.09         16.48         3.02 o                         
   8   4   2         11.86         12.78         3.22 o                         
   9   4   2         90.53         97.78         7.01 o                         
  10   4   2          3.13         31.51         5.51 o                         
 -15   5   2         63.88         69.18         5.98 o                         
 -14   5   2        261.65        257.88        10.84 o                         
 -13   5   2         15.11         10.35         2.95 o                         
 -12   5   2        702.97        673.71        30.39 o                         
 -11   5   2          0.53         -2.13         2.34 o                         
 -10   5   2        575.23        575.16        15.39 o                         
  -9   5   2         32.39         42.70         3.99 o                         
  -8   5   2        159.15        176.22         9.29 o                         
  -7   5   2         41.61         34.72         4.08 o                         
  -6   5   2        327.07        339.92        12.61 o                         
  -5   5   2         90.34         91.51         6.19 o                         
  -4   5   2        195.99        196.64         8.92 o                         
  -3   5   2         92.48         97.85         6.13 o                         
  -2   5   2        469.95        468.06        19.67 o                         
  -1   5   2         31.51         31.32         3.14 o                         
   0   5   2         56.94         58.83         4.05 o                         
   1   5   2         10.97          9.08         1.89 o                         
   2   5   2        174.37        183.05         6.84 o                         
   3   5   2         26.20         26.33         5.46 o                         
   4   5   2        310.56        305.46        19.49 o                         
   5   5   2          7.31          6.80         1.99 o                         
   6   5   2        412.26        397.44        18.06 o                         
   7   5   2         60.00         63.70         7.46 o                         
   8   5   2        116.49        112.86        10.51 o                         
 -14   6   2         58.51         64.02         6.25 o                         
 -13   6   2        109.90        114.23         7.73 o                         
 -12   6   2         32.19         28.69         4.18 o                         
 -11   6   2         51.33         40.91         4.71 o                         
 -10   6   2         10.72         17.47         3.82 o                         
  -9   6   2        219.45        220.63        11.63 o                         
  -8   6   2        101.40        100.78         7.77 o                         
  -7   6   2         27.77         28.27         6.73 o                         
  -6   6   2        208.40        202.02        10.62 o                         
  -5   6   2        101.33        108.76         7.81 o                         
  -4   6   2         26.30         29.43         3.98 o                         
  -3   6   2        302.53        302.99        12.13 o                         
  -2   6   2          8.20          8.74         2.10 o                         
  -1   6   2        321.44        324.75         9.59 o                         
   0   6   2        799.02        789.28        20.11 o                         
   1   6   2        382.91        406.33        12.02 o                         
   2   6   2        269.14        254.19        12.66 o                         
   3   6   2        245.25        235.23        26.94 o                         
   4   6   2         15.68         14.33         3.88 o                         
   5   6   2         82.72         69.79        11.30 o                         
   6   6   2          2.98          0.16         3.31 o                         
 -12   7   2        143.38        130.14        10.46 o                         
 -11   7   2         74.12         71.73         7.73 o                         
 -10   7   2        205.91        197.30        12.20 o                         
  -9   7   2         83.51         74.99         7.76 o                         
  -8   7   2         40.17         48.41         6.10 o                         
  -7   7   2         90.15         93.48         7.82 o                         
  -6   7   2        184.07        175.52        10.61 o                         
  -5   7   2         13.80         12.00         3.79 o                         
  -4   7   2        108.62         98.11         7.71 o                         
  -3   7   2        242.85        253.10        11.95 o                         
  -2   7   2         92.43         99.68         5.75 o                         
  -1   7   2        167.14        175.26         7.45 o                         
   0   7   2          7.50          3.77         1.82 o                         
   1   7   2        140.72        138.25         6.22 o                         
   2   7   2         38.24         41.86         3.47 o                         
   3   7   2         22.04         16.08         2.89 o                         
   4   7   2        130.44        108.62         5.68 o                         
  -9   8   2        129.16        126.92        10.26 o                         
  -8   8   2         74.05         74.98         8.56 o                         
  -7   8   2          1.49         -2.90         3.59 o                         
  -6   8   2        144.06        120.57         9.81 o                         
  -5   8   2         29.11         24.99         7.92 o                         
  -4   8   2         67.85         75.51         7.50 o                         
  -3   8   2        125.69        121.50         7.05 o                         
  -2   8   2        131.18        123.28         6.99 o                         
  -1   8   2        104.42        108.74         6.33 o                         
   0   8   2        285.60        253.08         9.50 o                         
   1   8   2        163.14        162.65        13.29 o                         
  -7  -9   3        152.68        182.26        29.40 o                         
  -6  -9   3         12.28         11.81         2.03 o                         
  -5  -9   3        181.02        216.83         9.53 o                         
  -4  -9   3          0.18         -0.40         2.87 o                         
  -3  -9   3         65.38         81.78         8.13 o                         
  -2  -9   3         82.90         90.79         9.05 o                         
  -1  -9   3        124.52        144.26        11.24 o                         
   0  -9   3         26.38         29.91         5.58 o                         
   1  -9   3        107.55        109.89        10.39 o                         
   2  -9   3        113.69        117.41         8.21 o                         
   3  -9   3        116.31        124.19         8.65 o                         
   4  -9   3          7.23         10.77         3.41 o                         
   5  -9   3         23.12         34.47         8.45 o                         
 -10  -8   3        100.89         84.73         2.96 o                         
  -9  -8   3         70.25         52.65        10.04 o                         
  -8  -8   3         94.74         78.32         3.31 o                         
  -7  -8   3        172.69        173.67        13.60 o                         
  -6  -8   3         27.41         24.25         3.33 o                         
  -5  -8   3        579.68        663.07        14.75 o                         
  -4  -8   3        435.58        466.18        18.24 o                         
  -3  -8   3         23.93         34.49         5.04 o                         
  -2  -8   3        311.61        337.21        16.09 o                         
  -1  -8   3         31.09         32.44         5.12 o                         
   0  -8   3         83.52        112.54         6.94 o                         
   1  -8   3         59.75         46.72         4.62 o                         
   2  -8   3         14.48         13.37         3.20 o                         
   3  -8   3         79.64         78.25         6.55 o                         
   4  -8   3         20.83         21.45         4.06 o                         
   5  -8   3         20.64         10.20         3.79 o                         
   6  -8   3        179.63        166.89        10.64 o                         
   7  -8   3          1.44         -3.67         3.67 o                         
 -12  -7   3        284.69        162.66         6.54 o                         
 -11  -7   3         52.77         29.97         3.27 o                         
 -10  -7   3        107.96         60.51         2.09 o                         
  -9  -7   3         18.48         14.16         1.88 o                         
  -8  -7   3         78.58         69.52         2.70 o                         
  -7  -7   3         56.45         60.53         2.90 o                         
  -6  -7   3         50.47         51.03         4.76 o                         
  -5  -7   3        136.05        166.14         5.62 o                         
  -4  -7   3         94.41        124.39         7.70 o                         
  -3  -7   3         55.24         58.47         5.62 o                         
  -2  -7   3        491.64        538.57        19.86 o                         
  -1  -7   3         91.50         93.50         5.55 o                         
   0  -7   3        545.10        576.63        15.95 o                         
   1  -7   3          2.04          3.77         1.91 o                         
   2  -7   3        692.33        699.65        21.58 o                         
   3  -7   3         33.76         32.80         3.99 o                         
   4  -7   3         69.23         63.34         5.78 o                         
   5  -7   3         19.71         16.99         3.59 o                         
   6  -7   3        397.45        397.79        15.69 o                         
   7  -7   3         14.15         15.66         4.60 o                         
   8  -7   3        202.15        212.36        11.94 o                         
   9  -7   3         23.47         20.84         4.61 o                         
 -13  -6   3         37.42         22.05         2.47 o                         
 -12  -6   3          2.18          1.09         0.76 o                         
 -11  -6   3          4.04          2.76         0.86 o                         
 -10  -6   3         31.12         28.75         3.43 o                         
  -8  -6   3         26.99         17.33         1.02 o                         
  -7  -6   3       1095.68       1071.49        17.03 o                         
  -6  -6   3         33.90         34.19         1.83 o                         
  -5  -6   3       1806.83       1926.29        30.73 o                         
  -4  -6   3        235.91        225.90         9.69 o                         
  -3  -6   3        225.09        231.23        10.23 o                         
  -2  -6   3         15.14         14.58         3.51 o                         
  -1  -6   3        290.08        295.06         9.52 o                         
   0  -6   3        172.29        159.81         9.52 o                         
   1  -6   3        350.90        351.01        11.55 o                         
   2  -6   3        212.66        243.93         9.91 o                         
   3  -6   3        201.50        198.45         9.13 o                         
   4  -6   3         11.09         13.11         3.96 o                         
   5  -6   3        132.24        133.24         8.06 o                         
   6  -6   3         52.73         55.71         5.67 o                         
   7  -6   3        129.47        123.38         8.26 o                         
   8  -6   3         50.99         40.50         5.32 o                         
   9  -6   3        477.82        480.82        18.27 o                         
  10  -6   3          6.50          3.35        10.35 o                         
 -15  -5   3         30.60         51.76         5.86 o                         
 -14  -5   3         35.24         33.10         3.93 o                         
 -13  -5   3          9.22          8.09         2.13 o                         
 -12  -5   3        250.42        220.00         5.66 o                         
 -11  -5   3          6.00          4.05         1.01 o                         
 -10  -5   3        409.30        415.42        13.32 o                         
  -5  -5   3        141.75        157.33         3.87 o                         
  -4  -5   3        179.08        203.02         7.50 o                         
  -3  -5   3         45.20         53.63         2.96 o                         
  -2  -5   3       1413.79       1530.93        26.88 o                         
  -1  -5   3         13.36         17.54         2.81 o                         
   0  -5   3       1119.95       1197.93        23.61 o                         
   1  -5   3         79.17         76.07         4.78 o                         
   2  -5   3        930.65        946.72        21.28 o                         
   3  -5   3        135.22        136.33         7.02 o                         
   4  -5   3        256.59        252.95        10.31 o                         
   5  -5   3          8.86          9.34         2.48 o                         
   6  -5   3        846.84        827.43        22.10 o                         
   7  -5   3        228.45        236.87        11.20 o                         
   8  -5   3        456.56        444.70        16.20 o                         
   9  -5   3         82.84         91.01         7.75 o                         
  10  -5   3        117.22        119.27         8.87 o                         
  11  -5   3         40.58         36.63         8.09 o                         
 -16  -4   3         16.45         34.19         4.14 o                         
 -15  -4   3        116.09        107.17         9.93 o                         
 -14  -4   3        135.52        115.26         6.09 o                         
 -13  -4   3         59.33         50.54         3.15 o                         
 -12  -4   3        154.48        147.55         4.85 o                         
 -11  -4   3         36.48         42.03         2.32 o                         
 -10  -4   3         28.00         20.85         3.39 o                         
  -9  -4   3        280.61        300.79        10.65 o                         
  -4  -4   3         10.40          7.97         1.12 o                         
  -3  -4   3        962.15        953.86        16.48 o                         
  -2  -4   3        392.37        386.12         8.95 o                         
  -1  -4   3       1410.62       1391.83        24.62 o                         
   0  -4   3        692.61        740.72        15.87 o                         
   1  -4   3       1192.44       1185.32        23.24 o                         
   2  -4   3        288.67        329.42        10.32 o                         
   3  -4   3        501.86        482.55        17.75 o                         
   4  -4   3        449.26        468.34        13.98 o                         
   5  -4   3         35.59         36.96         3.75 o                         
   6  -4   3        173.39        177.09         8.93 o                         
   7  -4   3          4.15          4.81         2.46 o                         
   8  -4   3        234.78        223.90        11.09 o                         
   9  -4   3        130.14        130.76         8.58 o                         
  10  -4   3          1.46          4.47         4.44 o                         
  11  -4   3         91.40         86.25         7.73 o                         
 -16  -3   3         60.91         67.76         4.69 o                         
 -15  -3   3         80.66         72.13         4.47 o                         
 -14  -3   3         26.86         34.89         3.08 o                         
 -13  -3   3          1.23          0.10         1.14 o                         
 -12  -3   3        600.68        623.69        12.80 o                         
 -11  -3   3          5.29          5.48         0.87 o                         
 -10  -3   3        847.20        810.80        12.98 o                         
  -9  -3   3        196.18        223.59         6.48 o                         
  -8  -3   3        234.24        217.15         8.63 o                         
  -7  -3   3        572.82        621.41        17.78 o                         
  -4  -3   3        446.32        459.92        15.74 o                         
  -3  -3   3        287.09        309.92        20.98 o                         
  -2  -3   3       1546.71       1567.35        25.39 o                         
  -1  -3   3        776.03        777.69        30.47 o                         
   0  -3   3        300.64        302.37         8.13 o                         
   1  -3   3        827.68        808.06        16.80 o                         
   2  -3   3        502.22        480.48        12.31 o                         
   3  -3   3         24.93         21.33         2.57 o                         
   4  -3   3        115.16        115.19         6.04 o                         
   5  -3   3         40.76         43.94         4.03 o                         
   6  -3   3        319.44        326.41        11.74 o                         
   7  -3   3         25.51         30.40         3.83 o                         
   8  -3   3        259.69        254.14        11.15 o                         
   9  -3   3         58.56         54.47         5.54 o                         
  10  -3   3         62.73         64.63         6.36 o                         
  11  -3   3        189.40        190.59        11.05 o                         
 -17  -2   3         84.86        114.52         6.44 o                         
 -16  -2   3         31.29         29.05         3.35 o                         
 -15  -2   3         18.21         17.46         2.30 o                         
 -14  -2   3        356.24        367.88        10.78 o                         
 -13  -2   3         50.66         49.25         3.47 o                         
 -12  -2   3        832.03        871.98        17.60 o                         
 -11  -2   3        104.99        113.19         3.67 o                         
 -10  -2   3        114.16        109.53         3.91 o                         
  -9  -2   3        227.89        211.12         4.59 o                         
  -8  -2   3         21.35         53.50         2.37 o                         
  -7  -2   3        378.73        378.92         7.56 o                         
  -6  -2   3        146.17        119.17         2.41 o                         
  -5  -2   3       1234.74       1168.83        28.85 o                         
  -4  -2   3       1145.22       1195.02        18.58 o                         
  -3  -2   3        887.60        835.99        32.70 o                         
  -2  -2   3        434.08        434.26         8.74 o                         
  -1  -2   3        318.86        318.46         7.49 o                         
   0  -2   3        143.65        137.27         4.85 o                         
   1  -2   3        411.98        426.48        10.40 o                         
   2  -2   3        536.62        508.06        15.26 o                         
   3  -2   3        119.48        121.45         5.57 o                         
   4  -2   3       1298.00       1330.19        26.34 o                         
   5  -2   3          1.17         -0.07         1.52 o                         
   6  -2   3        313.64        300.47        11.07 o                         
   7  -2   3          0.66          0.25         1.76 o                         
   8  -2   3        324.15        318.10        12.42 o                         
   9  -2   3         43.73         48.19         4.88 o                         
  10  -2   3         87.19         85.21         6.84 o                         
  11  -2   3          2.66          4.36         3.03 o                         
  12  -2   3        137.70        152.12        24.16 o                         
 -17  -1   3        179.28        185.61         9.09 o                         
 -16  -1   3          0.27         -0.26         2.11 o                         
 -15  -1   3        250.41        263.21         9.92 o                         
 -14  -1   3         85.78         84.72         3.79 o                         
 -13  -1   3          0.96          0.48         1.05 o                         
 -12  -1   3        649.70        595.70        11.28 o                         
 -11  -1   3          2.09          3.11         0.82 o                         
 -10  -1   3        514.24        480.22         7.98 o                         
  -9  -1   3        287.17        287.94         5.54 o                         
  -8  -1   3        112.60        110.88         3.01 o                         
  -7  -1   3       2300.62       2418.51        38.72 o                         
  -6  -1   3         11.35         14.11         1.13 o                         
  -5  -1   3       2804.72       2926.72        78.19 o                         
  -4  -1   3          1.10          3.14         0.68 o                         
  -3  -1   3        141.20        131.49         4.93 o                         
  -2  -1   3          5.08          4.19         0.66 o                         
  -1  -1   3        740.33        734.00        14.02 o                         
   0  -1   3          0.47          0.92         2.47 o                         
   1  -1   3       3347.44       3513.05        77.87 o                         
   2  -1   3        260.63        234.64         9.81 o                         
   3  -1   3        740.93        715.29        25.36 o                         
   4  -1   3        220.46        220.95        12.57 o                         
   5  -1   3          1.94          0.54         1.57 o                         
   6  -1   3        220.60        213.76        12.79 o                         
   7  -1   3         13.13         16.66         2.78 o                         
   8  -1   3         70.48         71.37         5.62 o                         
   9  -1   3        402.59        400.04        14.45 o                         
  10  -1   3          4.37          3.50         1.78 o                         
  11  -1   3        289.41        294.99        19.90 o                         
 -18   0   3         41.59         38.01         5.33 o                         
 -17   0   3          3.01          2.02         2.12 o                         
 -16   0   3          7.96          9.57         1.96 o                         
 -15   0   3          3.85          0.74         1.49 o                         
 -14   0   3       1047.90       1173.82        20.11 o                         
 -13   0   3          3.55          1.96         1.67 o                         
 -12   0   3       3219.51       3459.86        46.46 o                         
 -11   0   3          3.08          4.89         1.16 o                         
 -10   0   3       1128.96       1166.90        18.67 o                         
  -9   0   3          1.54          1.37         0.82 o                         
  -8   0   3        405.80        347.86         8.24 o                         
  -7   0   3         46.38         42.78         2.25 o                         
  -6   0   3        261.41        218.35         5.46 o                         
  -5   0   3         27.43         23.65         1.91 o                         
  -4   0   3       1398.99       1398.99        19.43 o                         
  -3   0   3          0.30          1.13         0.64 o                         
  -2   0   3          7.71          3.91         0.61 o                         
  -1   0   3          9.98         11.08         1.12 o                         
   0   0   3       1186.74       1052.40        20.10 o                         
   1   0   3         25.15         28.67         1.81 o                         
   2   0   3       3055.29       3176.73        41.16 o                         
   3   0   3          0.76         -0.06         0.83 o                         
   4   0   3       2615.49       2830.68        49.44 o                         
   5   0   3          0.64         -1.06         1.06 o                         
   6   0   3       1473.19       1514.34        28.22 o                         
   7   0   3          0.01         -1.20         1.20 o                         
   8   0   3        715.83        758.02        30.33 o                         
   9   0   3          0.36          2.99         1.41 o                         
  10   0   3         55.27         41.77         4.68 o                         
  11   0   3          0.09          2.71         3.63 o                         
 -18   1   3          0.03         18.17         4.48 o                         
 -17   1   3        198.80        209.44         7.85 o                         
 -16   1   3         34.34         33.09         3.15 o                         
 -15   1   3        419.67        429.82        11.38 o                         
 -14   1   3        179.03        175.66         7.01 o                         
 -13   1   3          1.08          1.30         1.29 o                         
 -12   1   3        375.37        354.94         9.42 o                         
 -11   1   3         11.55          7.17         1.39 o                         
 -10   1   3        144.51        136.84         8.18 o                         
  -9   1   3        606.38        580.34        18.25 o                         
  -8   1   3          0.10          1.01         0.93 o                         
  -7   1   3       4061.27       4316.21        55.10 o                         
  -6   1   3          0.62          0.68         0.85 o                         
  -5   1   3       2651.25       2538.98        65.94 o                         
  -4   1   3         14.98         14.38         1.35 o                         
  -3   1   3        250.81        247.20         7.11 o                         
  -2   1   3         25.64         26.29         1.70 o                         
  -1   1   3       3314.70       3514.25        45.29 o                         
   0   1   3         81.21         76.84         2.63 o                         
   1   1   3       4640.21       5018.55        77.48 o                         
   2   1   3        232.17        215.23         5.73 o                         
   3   1   3        683.17        659.90        18.64 o                         
   4   1   3         81.54         79.61         3.49 o                         
   5   1   3          1.43          1.44         0.90 o                         
   6   1   3         57.45         55.38         3.01 o                         
   7   1   3        123.73        124.84         4.53 o                         
   8   1   3          1.62          0.22         1.03 o                         
   9   1   3        562.85        545.10        17.41 o                         
  10   1   3         23.27         23.19         4.01 o                         
  11   1   3        181.14        188.41        41.08 o                         
 -17   2   3         23.57         30.56         3.70 o                         
 -16   2   3          0.92          4.31         2.69 o                         
 -15   2   3         34.05         31.76         3.42 o                         
 -14   2   3        366.67        365.14        10.75 o                         
 -13   2   3        314.03        320.80         9.80 o                         
 -12   2   3       1206.32       1239.05        22.25 o                         
 -11   2   3         76.68         85.30         4.63 o                         
 -10   2   3        673.20        695.28        14.49 o                         
  -9   2   3        149.91        144.97         5.70 o                         
  -8   2   3        972.62       1013.83        21.67 o                         
  -7   2   3        222.81        226.78         8.20 o                         
  -6   2   3        377.73        388.46        11.01 o                         
  -5   2   3        732.84        751.40        13.68 o                         
  -4   2   3       2281.16       2411.87        57.56 o                         
  -3   2   3        325.36        341.10         7.57 o                         
  -2   2   3        586.93        554.72        10.38 o                         
  -1   2   3        248.72        248.28         6.15 o                         
   0   2   3        216.16        163.54         4.30 o                         
   1   2   3        248.70        237.40         5.30 o                         
   2   2   3        240.35        216.99         6.31 o                         
   3   2   3         26.00         22.77         2.74 o                         
   4   2   3        681.08        746.96        13.96 o                         
   5   2   3         35.87         39.85         3.79 o                         
   6   2   3       1217.89       1245.98        27.77 o                         
   7   2   3         37.08         42.20         4.24 o                         
   8   2   3        422.90        432.01        22.14 o                         
   9   2   3         19.44         19.86         3.78 o                         
  10   2   3         80.83         63.61         6.39 o                         
 -17   3   3         91.27         88.24         7.43 o                         
 -16   3   3        151.51        134.48         7.04 o                         
 -15   3   3        179.85        178.98         8.15 o                         
 -14   3   3        430.40        408.23        12.23 o                         
 -13   3   3         35.70         29.14         3.20 o                         
 -12   3   3        587.49        553.64        16.29 o                         
 -11   3   3         31.08         37.41         3.37 o                         
 -10   3   3        152.62        148.20         6.44 o                         
  -9   3   3        162.75        162.76         7.68 o                         
  -8   3   3        198.75        209.28         8.62 o                         
  -7   3   3        844.26        832.15        19.67 o                         
  -6   3   3       1059.53       1021.19        31.17 o                         
  -5   3   3        300.50        267.03         9.26 o                         
  -4   3   3        175.41        159.30         8.73 o                         
  -3   3   3         57.52         47.36         3.31 o                         
  -2   3   3        213.91        206.15         7.13 o                         
  -1   3   3        535.01        570.89        24.81 o                         
   0   3   3         59.07         60.28         3.52 o                         
   1   3   3        388.43        416.72        10.68 o                         
   2   3   3        242.56        243.40         7.53 o                         
   3   3   3        212.53        209.82         8.66 o                         
   4   3   3        304.99        295.19        10.77 o                         
   5   3   3          0.59         -0.04         1.74 o                         
   6   3   3        407.11        405.85        33.06 o                         
   7   3   3         17.60         12.58         2.96 o                         
   8   3   3        131.97        118.12         7.90 o                         
   9   3   3        149.50        139.16         8.88 o                         
 -16   4   3         14.71          7.12         3.33 o                         
 -15   4   3         17.26         14.13         3.35 o                         
 -14   4   3         30.95         34.81         4.07 o                         
 -13   4   3        156.57        159.89         7.83 o                         
 -12   4   3        287.35        281.09        10.12 o                         
 -11   4   3         39.13         36.20         4.27 o                         
 -10   4   3         99.39        111.71         7.22 o                         
  -9   4   3        643.37        596.84        17.61 o                         
  -8   4   3         20.80         23.68         3.47 o                         
  -7   4   3        498.03        495.57        15.05 o                         
  -6   4   3         12.97         16.86         2.81 o                         
  -5   4   3        508.62        537.63        15.25 o                         
  -4   4   3        518.10        530.70        24.87 o                         
  -3   4   3        176.95        178.05         7.34 o                         
  -2   4   3          0.35          0.30         1.20 o                         
  -1   4   3        176.93        177.71         6.99 o                         
   0   4   3        205.69        224.03         7.76 o                         
   1   4   3        223.70        233.52         7.79 o                         
   2   4   3          5.26          5.66         1.57 o                         
   3   4   3        107.09        105.21         6.41 o                         
   4   4   3         55.83         55.19         6.38 o                         
   5   4   3        274.65        285.36        15.21 o                         
   6   4   3        122.22        115.67        10.23 o                         
   7   4   3        152.38        158.56         9.11 o                         
   8   4   3          0.30         30.44        11.88 o                         
 -15   5   3         80.08         93.37         6.92 o                         
 -14   5   3        191.06        185.86         9.07 o                         
 -13   5   3         12.00         10.26         2.86 o                         
 -12   5   3        321.22        318.00        13.83 o                         
 -11   5   3         32.63         33.23         4.71 o                         
 -10   5   3         81.01         77.01         6.59 o                         
  -9   5   3        346.30        327.82        13.44 o                         
  -8   5   3        124.93        130.35         8.12 o                         
  -7   5   3         33.85         29.16         3.94 o                         
  -6   5   3        731.40        706.02        19.79 o                         
  -5   5   3         10.52         11.95         2.94 o                         
  -4   5   3        229.76        221.73         9.69 o                         
  -3   5   3          1.29          2.25         1.60 o                         
  -2   5   3        212.70        215.89         8.59 o                         
  -1   5   3         21.13         19.75         2.72 o                         
   0   5   3         15.56         18.39         3.38 o                         
   1   5   3         55.14         53.22         3.88 o                         
   2   5   3        289.95        292.04         9.38 o                         
   3   5   3         69.55         65.28         4.16 o                         
   4   5   3        266.87        241.86         9.33 o                         
   5   5   3        158.24        156.46        11.56 o                         
   6   5   3        123.60        134.95        11.08 o                         
 -14   6   3          3.40          2.07        13.47 o                         
 -13   6   3         97.79         81.87         7.86 o                         
 -12   6   3          4.04          6.87         3.73 o                         
 -11   6   3         13.86         10.77         3.81 o                         
 -10   6   3          3.86          2.52         2.88 o                         
  -9   6   3        204.18        186.62        19.65 o                         
  -8   6   3          3.83         -1.52         2.65 o                         
  -7   6   3         19.43         15.25         3.44 o                         
  -6   6   3         24.21         30.51         5.72 o                         
  -5   6   3        273.94        263.24        11.74 o                         
  -4   6   3          2.40          4.95         3.17 o                         
  -3   6   3        391.87        374.21        11.10 o                         
  -2   6   3        278.82        277.83         9.34 o                         
  -1   6   3        460.35        460.35        13.78 o                         
   0   6   3        157.96        141.26         7.14 o                         
   1   6   3        469.89        451.78        19.09 o                         
   2   6   3          3.89         -1.67         1.85 o                         
   3   6   3         42.14         41.17         3.66 o                         
   4   6   3          2.09          1.04         1.78 o                         
 -12   7   3        444.77        477.61        27.13 o                         
 -11   7   3         54.67         45.85         6.61 o                         
 -10   7   3        137.85        146.02        10.53 o                         
  -9   7   3        149.13        133.64         9.81 o                         
  -8   7   3        131.23        127.03         9.57 o                         
  -7   7   3         19.93         20.81         4.30 o                         
  -6   7   3        666.18        628.30        21.01 o                         
  -5   7   3         28.26         26.50         4.30 o                         
  -4   7   3        195.27        201.42         8.71 o                         
  -3   7   3        166.71        158.90         7.55 o                         
  -2   7   3         49.48         48.76         4.28 o                         
  -1   7   3         33.97         33.35         3.52 o                         
   0   7   3          1.05         -0.15         3.52 o                         
   1   7   3          0.62          1.58         2.00 o                         
  -7   8   3          9.92         46.51        12.01 o                         
  -6   8   3        128.90        156.64        12.28 o                         
  -5   8   3         71.51         97.74         7.15 o                         
  -4   8   3        152.52        185.87         9.47 o                         
  -7  -9   4        226.94        196.53        11.88 o                         
  -6  -9   4         33.26         28.99         2.07 o                         
  -5  -9   4        185.38        210.44         7.01 o                         
  -4  -9   4          0.54         -0.38         2.43 o                         
  -3  -9   4         86.22         94.10         7.88 o                         
  -2  -9   4         97.03         94.84         8.55 o                         
  -1  -9   4         75.33         85.95         8.51 o                         
   0  -9   4         86.00         88.82         6.44 o                         
   1  -9   4         79.12         91.33         6.81 o                         
   2  -9   4         67.95         62.35         8.90 o                         
   3  -9   4        197.11        206.33        11.12 o                         
  -6  -8   4         27.80         26.97         1.86 o                         
  -5  -8   4        355.62        377.27        13.62 o                         
  -4  -8   4        140.67        119.54         7.78 o                         
  -3  -8   4         41.27         35.83         4.53 o                         
  -2  -8   4         16.84         12.78         3.35 o                         
  -1  -8   4        102.89         86.50         6.83 o                         
   0  -8   4        107.17        122.49         7.54 o                         
   1  -8   4         95.04         95.75         6.59 o                         
   2  -8   4         16.00         13.84         3.23 o                         
   3  -8   4         72.01         65.94         5.95 o                         
   4  -8   4         95.16        119.08         8.52 o                         
   5  -8   4         36.90         46.75         5.85 o                         
   6  -8   4        185.21        225.13        12.52 o                         
 -12  -7   4        146.51        111.93         6.88 o                         
 -11  -7   4         42.24         32.68         4.31 o                         
  -6  -7   4         25.94         27.91         1.40 o                         
  -5  -7   4         80.82         76.52         4.69 o                         
  -4  -7   4         41.94         41.11         4.07 o                         
  -3  -7   4         18.78         14.72         2.07 o                         
  -2  -7   4        638.31        675.23        16.16 o                         
  -1  -7   4         19.50         21.53         2.92 o                         
   0  -7   4        463.75        491.06        14.33 o                         
   1  -7   4          1.74          3.21         2.02 o                         
   2  -7   4        199.02        208.03        11.46 o                         
   3  -7   4        307.38        303.15        12.37 o                         
   4  -7   4        146.98        148.08         8.95 o                         
   5  -7   4         53.17         46.35         5.39 o                         
   6  -7   4        618.34        602.42        20.05 o                         
   7  -7   4         16.88         11.15         6.52 o                         
 -14  -6   4          5.83          4.57         1.93 o                         
 -13  -6   4         56.70         45.34         3.97 o                         
 -12  -6   4          3.62          0.92         1.81 o                         
 -11  -6   4         70.34         60.51         5.00 o                         
 -10  -6   4         30.16         36.13         4.23 o                         
  -5  -6   4        455.08        551.67        14.25 o                         
  -4  -6   4          0.62          2.86         1.13 o                         
  -3  -6   4        156.80        169.82         6.02 o                         
  -2  -6   4        167.17        177.90        17.05 o                         
  -1  -6   4        369.26        386.12        11.24 o                         
   0  -6   4         14.82         16.52         2.61 o                         
   1  -6   4        297.84        301.62        10.68 o                         
   2  -6   4         38.82         37.51         4.09 o                         
   3  -6   4        263.35        254.82        10.64 o                         
   4  -6   4         15.66         22.05         3.33 o                         
   5  -6   4        273.07        268.99        11.86 o                         
   6  -6   4          0.08          2.64         2.90 o                         
   7  -6   4         91.84         94.14         7.58 o                         
   8  -6   4          7.65          5.73         7.20 o                         
 -14  -5   4        135.90        129.97         6.62 o                         
 -13  -5   4         28.72         26.70         3.35 o                         
 -12  -5   4        734.81        725.82        21.09 o                         
 -11  -5   4          1.07          1.22         1.65 o                         
 -10  -5   4        787.13        794.44        23.35 o                         
  -9  -5   4        239.74        259.60        11.32 o                         
  -5  -5   4        137.60        130.79         4.39 o                         
  -4  -5   4        238.70        274.42         6.67 o                         
  -3  -5   4        161.91        168.90         5.56 o                         
  -2  -5   4        968.65       1018.97        19.75 o                         
  -1  -5   4         40.31         43.21         3.30 o                         
   0  -5   4        192.58        197.19         7.53 o                         
   1  -5   4          5.42          8.32         2.04 o                         
   2  -5   4        211.62        206.41         8.62 o                         
   3  -5   4          7.90          5.27         2.03 o                         
   4  -5   4        328.68        315.67        12.03 o                         
   5  -5   4         63.33         70.73         5.94 o                         
   6  -5   4        761.50        760.56        21.82 o                         
   7  -5   4          4.05         10.25         6.27 o                         
   8  -5   4        226.98        201.37        11.04 o                         
   9  -5   4          0.43          5.81         3.12 o                         
 -16  -4   4          5.73          3.69         2.23 o                         
 -14  -4   4          9.04          9.85         2.27 o                         
 -13  -4   4         81.46        104.57         6.50 o                         
 -12  -4   4        159.16        170.28         8.51 o                         
 -11  -4   4         66.85         87.06         5.92 o                         
 -10  -4   4         23.72         22.25         3.43 o                         
  -9  -4   4        369.20        391.40        14.33 o                         
  -8  -4   4          0.90          2.85         1.42 o                         
  -5  -4   4       1963.75       1928.45        29.10 o                         
  -4  -4   4        149.03        136.13         4.97 o                         
  -3  -4   4       1241.02       1226.00        21.25 o                         
  -2  -4   4        250.34        268.01         7.63 o                         
  -1  -4   4        807.62        816.47        16.87 o                         
   0  -4   4         60.66         71.45         4.27 o                         
   1  -4   4        349.75        350.87        10.63 o                         
   2  -4   4          6.06          6.33         1.86 o                         
   3  -4   4         35.83         30.33         3.38 o                         
   4  -4   4        233.98        252.86        10.35 o                         
   5  -4   4          4.61          5.61         2.07 o                         
   6  -4   4        213.60        236.96        10.96 o                         
   7  -4   4         18.99         17.79         3.64 o                         
   8  -4   4          2.50          5.89         8.66 o                         
   9  -4   4        128.18        138.34         9.26 o                         
  10  -4   4          3.10         31.21         6.37 o                         
 -17  -3   4         57.73         52.94         3.76 o                         
 -16  -3   4         84.41         83.88         7.97 o                         
 -15  -3   4        136.36        145.34         5.25 o                         
 -14  -3   4        425.31        422.70        12.12 o                         
 -13  -3   4        131.80        129.31         5.95 o                         
 -12  -3   4       1296.86       1232.24        58.21 o                         
 -11  -3   4         11.31          8.87         1.27 o                         
 -10  -3   4        571.17        564.05        17.90 o                         
  -9  -3   4        163.05        171.28         8.71 o                         
  -8  -3   4        230.50        256.83        10.61 o                         
  -7  -3   4        783.95        890.86        25.18 o                         
  -6  -3   4        832.96        822.14        14.48 o                         
  -5  -3   4        212.06        201.28         7.90 o                         
  -4  -3   4        756.25        739.31        13.35 o                         
  -3  -3   4         25.34         16.15         1.54 o                         
  -2  -3   4        543.57        502.45        11.01 o                         
  -1  -3   4        634.27        641.81        32.25 o                         
   0  -3   4         50.80         43.79         3.11 o                         
   1  -3   4        433.82        435.28        14.48 o                         
   2  -3   4        210.35        203.24         7.88 o                         
   3  -3   4        106.99         99.10         5.73 o                         
   4  -3   4        250.33        242.75         9.68 o                         
   5  -3   4          0.76          0.00         1.93 o                         
   6  -3   4        598.62        586.59        17.60 o                         
   7  -3   4          5.50          5.59         2.44 o                         
   8  -3   4        244.20        224.82        11.01 o                         
   9  -3   4        187.69        182.10        10.60 o                         
  10  -3   4          7.40         -0.54         4.89 o                         
 -17  -2   4         54.35         63.59         5.45 o                         
 -16  -2   4          2.36          3.98         4.54 o                         
 -15  -2   4        105.31        106.27         8.51 o                         
 -14  -2   4        231.24        231.70         7.67 o                         
 -13  -2   4        172.07        185.59         5.33 o                         
 -12  -2   4        781.05        830.72        16.59 o                         
 -11  -2   4         62.19         72.37         3.52 o                         
 -10  -2   4        560.39        625.63        12.93 o                         
  -9  -2   4        245.36        250.11         6.75 o                         
  -8  -2   4       1008.58       1007.05        14.41 o                         
  -7  -2   4        625.88        649.58        13.92 o                         
  -6  -2   4        315.71        327.19         7.51 o                         
  -5  -2   4        928.07        893.60        20.77 o                         
  -4  -2   4       2197.21       2244.68        29.26 o                         
  -3  -2   4        316.51        318.89         7.79 o                         
  -2  -2   4        509.81        475.41        10.73 o                         
  -1  -2   4        594.82        588.40        12.90 o                         
   0  -2   4        254.57        192.55         6.70 o                         
   1  -2   4        546.84        509.70        12.75 o                         
   2  -2   4        209.84        185.29         7.43 o                         
   3  -2   4         56.23         59.84         4.36 o                         
   4  -2   4        633.37        664.10        17.30 o                         
   5  -2   4         22.50         24.71         3.30 o                         
   6  -2   4       1088.68       1142.09        34.51 o                         
   7  -2   4         45.40         51.32         6.87 o                         
   8  -2   4        398.53        438.72        18.34 o                         
   9  -2   4         49.26         49.50         5.65 o                         
  10  -2   4         95.78         68.38        10.22 o                         
 -18  -1   4          4.65         15.50         3.60 o                         
 -17  -1   4        155.80        168.84        12.53 o                         
 -16  -1   4         77.05         74.56         5.17 o                         
 -15  -1   4        462.96        515.97        11.26 o                         
 -14  -1   4        352.70        363.03         9.43 o                         
 -13  -1   4          1.07          2.10         1.20 o                         
 -12  -1   4        334.67        322.19         6.80 o                         
 -11  -1   4        159.61        160.37         5.47 o                         
 -10  -1   4         28.42         33.02         2.21 o                         
  -9  -1   4        685.24        715.26        16.71 o                         
  -8  -1   4          0.37          0.60         0.81 o                         
  -7  -1   4       3798.65       3983.33        43.41 o                         
  -6  -1   4         19.29         16.54         1.60 o                         
  -5  -1   4       1027.38       1048.47        63.80 o                         
  -4  -1   4         80.55         79.78         2.95 o                         
  -3  -1   4        504.67        518.60        11.48 o                         
  -2  -1   4        257.84        237.32         5.77 o                         
  -1  -1   4       4586.29       4916.67        61.21 o                         
   0  -1   4        390.39        367.01        10.78 o                         
   1  -1   4       3215.96       3418.60        44.86 o                         
   2  -1   4        274.65        255.27         6.79 o                         
   3  -1   4        511.18        468.69        13.16 o                         
   4  -1   4        127.47        118.62         4.74 o                         
   5  -1   4          8.58         10.03         1.72 o                         
   6  -1   4         82.55         91.98         4.42 o                         
   7  -1   4        268.69        253.57        15.33 o                         
   8  -1   4          1.77          2.66         1.64 o                         
   9  -1   4        407.62        390.63        17.58 o                         
  10  -1   4          2.70         33.76         5.07 o                         
 -18   0   4        234.51        244.56        10.37 o                         
 -17   0   4          2.21          3.34         1.96 o                         
 -16   0   4         84.92        100.81         4.99 o                         
 -15   0   4          7.83          9.12         1.90 o                         
 -14   0   4       1164.85       1298.99        40.34 o                         
 -13   0   4          1.98         -1.29         1.42 o                         
 -12   0   4       1122.90       1115.78        23.21 o                         
 -11   0   4          6.37          3.59         1.18 o                         
 -10   0   4        976.72       1115.46        18.45 o                         
  -9   0   4         13.37         10.35         1.29 o                         
  -8   0   4       1503.71       1528.55        22.99 o                         
  -7   0   4         67.10         68.53         3.18 o                         
  -6   0   4        297.22        282.64         6.64 o                         
  -5   0   4          2.14          1.23         0.95 o                         
  -4   0   4       3129.73       3334.71        42.81 o                         
  -3   0   4          3.61          3.73         0.76 o                         
  -2   0   4       2925.70       3081.72        62.82 o                         
  -1   0   4         50.14         54.24         2.83 o                         
   0   0   4       3402.41       3450.99        57.24 o                         
   1   0   4         17.09         18.77         1.74 o                         
   2   0   4        532.37        558.20        23.65 o                         
   3   0   4          1.60          2.19         1.09 o                         
   4   0   4        678.72        761.65        17.00 o                         
   5   0   4          0.31         -0.69         1.29 o                         
   6   0   4       1290.01       1377.04        22.84 o                         
   7   0   4          0.87          1.15         1.65 o                         
   8   0   4        180.40        174.51        11.28 o                         
   9   0   4          1.78          2.88         1.57 o                         
 -18   1   4          0.05          3.14         3.07 o                         
 -17   1   4        150.77        162.99         8.61 o                         
 -16   1   4        113.86        102.86         5.47 o                         
 -15   1   4        456.39        471.01        12.22 o                         
 -14   1   4         50.17         47.22         3.63 o                         
 -13   1   4         15.23         15.11         2.26 o                         
 -12   1   4          0.22          0.23         1.54 o                         
 -11   1   4        481.49        508.37        13.88 o                         
 -10   1   4        105.24        100.59         4.46 o                         
  -9   1   4        559.13        551.98        11.98 o                         
  -8   1   4         43.65         39.36         2.65 o                         
  -7   1   4       2220.85       2243.19        32.04 o                         
  -6   1   4         61.55         54.41         2.85 o                         
  -5   1   4        300.56        296.79         7.20 o                         
  -4   1   4          9.32          7.12         1.20 o                         
  -3   1   4        753.26        775.02        13.39 o                         
  -2   1   4        198.20        177.64         5.23 o                         
  -1   1   4       3265.23       3516.68        58.14 o                         
   0   1   4        113.62         99.91         4.15 o                         
   1   1   4       1204.00       1245.12        20.13 o                         
   2   1   4         85.94         83.28         3.94 o                         
   3   1   4        420.53        413.09         9.85 o                         
   4   1   4          6.46          6.82         2.02 o                         
   5   1   4         65.03         77.86         4.12 o                         
   6   1   4          0.38          0.39         2.07 o                         
   7   1   4        287.93        274.82        13.34 o                         
   8   1   4          0.70         -0.45         2.54 o                         
   9   1   4        152.26        167.77        10.40 o                         
 -17   2   4          9.55         12.33         2.85 o                         
 -16   2   4          0.92          0.14         2.00 o                         
 -15   2   4         22.46         27.27         3.39 o                         
 -14   2   4        398.81        412.64        11.66 o                         
 -13   2   4         17.12         18.61         2.79 o                         
 -12   2   4        474.18        476.33        14.41 o                         
 -11   2   4         23.79         15.96         2.71 o                         
 -10   2   4       1194.46       1315.30        27.48 o                         
  -9   2   4        177.06        185.41         7.84 o                         
  -8   2   4       1271.15       1312.09        31.61 o                         
  -7   2   4         36.55         41.30         3.06 o                         
  -6   2   4        246.10        225.72         6.90 o                         
  -5   2   4         34.90         34.02         2.44 o                         
  -4   2   4       1367.54       1394.84        25.57 o                         
  -3   2   4         17.92         18.57         1.89 o                         
  -2   2   4        253.21        222.64         6.31 o                         
  -1   2   4        182.12        178.91         5.56 o                         
   0   2   4        224.94        196.84         5.38 o                         
   1   2   4        147.39        146.54         5.59 o                         
   2   2   4         21.70         18.81         2.22 o                         
   3   2   4         53.38         55.39         3.58 o                         
   4   2   4        421.55        442.03        11.02 o                         
   5   2   4        178.23        182.38         6.61 o                         
   6   2   4        741.74        754.93        21.34 o                         
   7   2   4         52.83         47.76         5.37 o                         
   8   2   4         70.59         80.85         6.97 o                         
 -17   3   4         90.66         83.26         5.86 o                         
 -16   3   4        134.11        125.28         6.89 o                         
 -15   3   4        152.63        146.68         7.36 o                         
 -14   3   4         18.26         22.25         3.75 o                         
 -13   3   4         62.75         58.73         5.18 o                         
 -12   3   4         16.47         22.90         5.20 o                         
 -11   3   4        347.88        329.93        12.21 o                         
 -10   3   4          2.30          1.86         2.15 o                         
  -9   3   4         14.22         15.95         2.72 o                         
  -8   3   4        175.09        168.42         8.57 o                         
  -7   3   4        308.77        295.10        10.69 o                         
  -6   3   4        348.49        338.72        11.27 o                         
  -5   3   4         51.40         55.17         5.43 o                         
  -4   3   4         20.28         20.91         2.46 o                         
  -3   3   4        126.25        124.43         7.09 o                         
  -2   3   4        255.13        256.85         8.53 o                         
  -1   3   4        376.42        380.49        11.28 o                         
   0   3   4         56.80         64.31         5.26 o                         
   1   3   4        344.80        360.86        10.50 o                         
   2   3   4        343.57        331.57        15.93 o                         
   3   3   4        410.59        405.42        13.80 o                         
   4   3   4        272.97        276.44        11.58 o                         
   5   3   4          8.79          9.93         2.95 o                         
   6   3   4        103.12        112.97         7.86 o                         
   7   3   4         44.51         51.25         5.97 o                         
 -16   4   4          0.21          0.24         3.04 o                         
 -15   4   4         69.92         64.35         6.36 o                         
 -14   4   4        143.31        139.71         8.96 o                         
 -13   4   4         90.46         84.48         6.85 o                         
 -12   4   4         39.50         39.99         4.85 o                         
 -11   4   4         51.66         46.44         4.91 o                         
 -10   4   4        165.44        164.80         9.00 o                         
  -9   4   4        587.63        561.86        17.05 o                         
  -8   4   4        347.76        332.45        12.46 o                         
  -7   4   4          3.08          4.74         2.28 o                         
  -6   4   4        295.07        285.77        11.21 o                         
  -5   4   4          1.44          2.93         1.56 o                         
  -4   4   4        323.31        333.71        11.02 o                         
  -3   4   4         27.97         28.60         3.07 o                         
  -2   4   4          3.96          3.80         1.77 o                         
  -1   4   4        412.53        407.34        15.32 o                         
   0   4   4        111.25        112.56         5.84 o                         
   1   4   4        589.98        596.70        14.96 o                         
   2   4   4         26.94         29.94         3.14 o                         
   3   4   4        264.14        277.88        15.25 o                         
   4   4   4         28.29         21.21         4.90 o                         
   5   4   4        286.43        293.51        17.17 o                         
 -15   5   4          0.08         -3.84         3.84 o                         
 -14   5   4         27.16         30.10         4.96 o                         
 -13   5   4          0.07         -3.47         3.47 o                         
 -12   5   4        186.66        168.12        10.11 o                         
 -11   5   4          0.40          1.73         6.16 o                         
 -10   5   4         72.43         65.58         6.26 o                         
  -9   5   4          8.70          5.68         2.22 o                         
  -8   5   4        355.73        327.27        15.55 o                         
  -7   5   4        227.63        238.07        10.97 o                         
  -6   5   4        842.50        857.50        18.38 o                         
  -5   5   4        124.32        126.32         7.19 o                         
  -4   5   4        341.61        325.76        10.03 o                         
  -3   5   4         76.64         75.84         5.16 o                         
  -2   5   4        313.71        324.26        11.03 o                         
  -1   5   4        106.83        103.71         9.17 o                         
   0   5   4         35.66         36.04         3.55 o                         
   1   5   4         66.89         72.26         6.24 o                         
   2   5   4        259.09        253.14         9.25 o                         
   3   5   4          9.18         12.70         4.35 o                         
   4   5   4         99.68        114.12        10.89 o                         
 -13   6   4         89.65         90.19         8.29 o                         
 -12   6   4         16.09         19.92         4.86 o                         
 -11   6   4         66.37         54.85         6.51 o                         
 -10   6   4          7.65          6.68         3.43 o                         
  -9   6   4        497.86        482.22        17.64 o                         
  -8   6   4         87.80         68.93         6.72 o                         
  -7   6   4        154.65        134.49         8.74 o                         
  -6   6   4         24.16         26.91         3.53 o                         
  -5   6   4        254.92        239.12         9.16 o                         
  -4   6   4         13.01         11.23         4.09 o                         
  -3   6   4        131.37        119.04         6.14 o                         
  -2   6   4          4.24          5.11         2.11 o                         
  -1   6   4        398.20        394.86        12.86 o                         
   0   6   4        165.82        144.42         8.72 o                         
   1   6   4        258.28        217.87        15.84 o                         
 -10   7   4         26.89         73.21        11.56 o                         
  -9   7   4          9.82          9.31         3.90 o                         
  -8   7   4        225.54        191.99        11.80 o                         
  -7   7   4         10.87          6.41         5.20 o                         
  -6   7   4        478.34        484.47        14.79 o                         
  -5   7   4         27.97         28.00         4.01 o                         
  -4   7   4        157.70        149.37         7.75 o                         
  -3   7   4          5.31          6.57         2.75 o                         
  -6  -9   5          0.43          0.26         0.85 o                         
  -5  -9   5         54.13         50.26         4.07 o                         
  -4  -9   5          7.88          5.74         2.35 o                         
  -3  -9   5        154.88        160.61         9.51 o                         
  -2  -9   5         65.07         60.21         6.41 o                         
  -1  -9   5         59.24         63.20         5.22 o                         
   0  -9   5         15.58         13.81         7.22 o                         
   1  -9   5         81.35        115.23         8.10 o                         
  -6  -8   5         84.31         53.43         2.77 o                         
  -5  -8   5         45.85         45.26         3.47 o                         
  -4  -8   5         13.34          9.81         2.55 o                         
  -3  -8   5         48.66         45.40         3.58 o                         
  -2  -8   5         22.71         18.84         3.84 o                         
  -1  -8   5         74.60         63.31         4.85 o                         
   0  -8   5        367.08        386.16        13.45 o                         
   1  -8   5         60.59         67.42         5.74 o                         
   2  -8   5        147.18        150.03         9.61 o                         
   3  -8   5         57.17         52.14         5.55 o                         
   4  -8   5        174.75        227.78        12.19 o                         
 -13  -7   5         73.44         78.83         7.20 o                         
 -12  -7   5        104.95         76.66         6.74 o                         
 -11  -7   5         40.41         30.72         4.47 o                         
  -6  -7   5         22.90         17.31         1.34 o                         
  -5  -7   5         34.54         28.21         2.51 o                         
  -4  -7   5         68.81         74.25         3.83 o                         
  -3  -7   5        160.82        173.46         6.66 o                         
  -2  -7   5        215.80        228.17         8.41 o                         
  -1  -7   5         86.92         81.96         5.29 o                         
   0  -7   5          4.07          1.85         1.84 o                         
   1  -7   5        257.42        251.25        10.52 o                         
   2  -7   5         10.81         14.44         3.13 o                         
   3  -7   5        198.20        178.86         9.59 o                         
   4  -7   5        154.13        147.91         9.09 o                         
   5  -7   5         55.46         46.79         5.56 o                         
 -14  -6   5         61.83         56.16         5.58 o                         
 -13  -6   5         77.36         71.67         5.92 o                         
 -12  -6   5          2.08          4.73         2.27 o                         
 -11  -6   5         34.58         36.25         4.69 o                         
 -10  -6   5         37.05         35.95         4.90 o                         
  -6  -6   5        269.30        215.64         6.08 o                         
  -5  -6   5         83.52         90.59         3.69 o                         
  -4  -6   5         11.55         10.82         2.49 o                         
  -3  -6   5        195.36        208.11         7.04 o                         
  -2  -6   5         46.29         42.24         3.41 o                         
  -1  -6   5        323.08        337.12        14.08 o                         
   0  -6   5        756.46        799.23        19.43 o                         
   1  -6   5        338.26        340.44        11.89 o                         
   2  -6   5        306.96        321.29        12.32 o                         
   3  -6   5        235.86        224.35        10.40 o                         
   4  -6   5         32.72         37.93         4.72 o                         
   5  -6   5         60.00         54.52         5.72 o                         
   6  -6   5          0.26         -0.94         3.19 o                         
   7  -6   5          5.61         47.76        12.62 o                         
 -15  -5   5         79.39         84.45         6.46 o                         
 -14  -5   5        213.24        218.43        10.97 o                         
 -13  -5   5         34.04         37.34         4.57 o                         
 -12  -5   5        598.57        597.45        20.40 o                         
 -11  -5   5          4.03         -0.24         2.05 o                         
 -10  -5   5        206.46        211.39        10.93 o                         
  -9  -5   5        193.07        185.93        10.15 o                         
  -6  -5   5        399.04        368.18        17.63 o                         
  -5  -5   5        101.97        102.48         3.71 o                         
  -4  -5   5        304.51        306.02         8.64 o                         
  -3  -5   5         64.31         67.39         3.71 o                         
  -2  -5   5        228.95        224.90         7.98 o                         
  -1  -5   5          1.32         -0.57         1.91 o                         
   0  -5   5          4.28          6.65         3.96 o                         
   1  -5   5          1.02          2.51         1.99 o                         
   2  -5   5        183.76        197.79         8.83 o                         
   3  -5   5         38.46         46.71         4.74 o                         
   4  -5   5        383.10        368.55        13.70 o                         
   5  -5   5         88.24         80.67         6.64 o                         
   6  -5   5        318.30        295.23        13.24 o                         
   7  -5   5        222.13        188.90        11.33 o                         
 -16  -4   5         36.88         33.57         4.39 o                         
 -15  -4   5         55.25         63.00         5.54 o                         
 -14  -4   5          5.59          3.19         2.39 o                         
 -13  -4   5         86.98        106.04         7.42 o                         
 -12  -4   5        133.83        134.41         8.63 o                         
 -11  -4   5         38.73         42.80         4.53 o                         
 -10  -4   5        108.66        123.31         8.13 o                         
  -9  -4   5        461.46        481.30        17.52 o                         
  -8  -4   5         16.58         19.28         3.69 o                         
  -7  -4   5        512.66        534.41        19.06 o                         
  -6  -4   5         55.99         59.35         3.77 o                         
  -5  -4   5        484.35        500.94        10.50 o                         
  -4  -4   5        468.51        466.06        10.67 o                         
  -3  -4   5        126.16        127.59         5.08 o                         
  -2  -4   5          5.12          5.76         1.48 o                         
  -1  -4   5        262.63        262.11         8.64 o                         
   0  -4   5        165.17        195.90         7.83 o                         
   1  -4   5        320.68        302.75        10.36 o                         
   2  -4   5         21.12         23.97         4.54 o                         
   3  -4   5        185.22        179.80         8.65 o                         
   4  -4   5         28.67         26.73         4.02 o                         
   5  -4   5        231.98        218.22        10.55 o                         
   6  -4   5         74.16         72.98         7.42 o                         
   7  -4   5        146.27        132.50         9.08 o                         
   8  -4   5          0.28          6.90         3.90 o                         
 -17  -3   5         63.90         59.09         4.03 o                         
 -16  -3   5        103.15         91.10         3.87 o                         
 -15  -3   5        118.14        134.44         4.48 o                         
 -14  -3   5        243.76        247.06         6.24 o                         
 -13  -3   5          1.04          1.03         1.49 o                         
 -12  -3   5        242.22        261.83        12.28 o                         
 -11  -3   5        257.04        259.34        12.12 o                         
 -10  -3   5         75.38         83.18         6.54 o                         
  -9  -3   5         23.40         17.43         0.89 o                         
  -8  -3   5        325.33        326.21         6.42 o                         
  -7  -3   5        485.91        482.82        19.90 o                         
  -6  -3   5        658.15        628.67        13.23 o                         
  -5  -3   5         65.26         60.13         2.74 o                         
  -4  -3   5        163.35        156.25         5.39 o                         
  -3  -3   5         85.18         71.56         3.79 o                         
  -2  -3   5        193.23        176.97         6.49 o                         
  -1  -3   5        322.61        324.27        13.03 o                         
   0  -3   5         70.91         72.75         4.53 o                         
   1  -3   5        260.20        249.85         9.33 o                         
   2  -3   5        336.55        320.62        11.13 o                         
   3  -3   5        275.20        275.01        12.70 o                         
   4  -3   5        510.70        490.15        19.27 o                         
   5  -3   5          4.95          6.16         2.65 o                         
   6  -3   5        442.54        427.06        15.45 o                         
   7  -3   5         23.30         21.00         3.94 o                         
   8  -3   5         94.88         81.69        11.89 o                         
 -18  -2   5        112.51        131.94         8.81 o                         
 -17  -2   5         38.68         35.99         4.27 o                         
 -16  -2   5          4.97          4.86         1.81 o                         
 -15  -2   5         94.57         96.38         4.89 o                         
 -14  -2   5        334.39        360.59        10.17 o                         
 -13  -2   5         13.01         13.30         1.85 o                         
 -12  -2   5        433.54        426.98        11.00 o                         
 -11  -2   5          5.57          8.13         1.11 o                         
 -10  -2   5       1339.69       1453.39        20.78 o                         
  -9  -2   5        202.01        211.37         5.16 o                         
  -8  -2   5       1124.47       1203.41        17.78 o                         
  -7  -2   5        173.50        174.44         5.74 o                         
  -6  -2   5        127.13        118.50         4.80 o                         
  -5  -2   5         36.87         35.84         2.15 o                         
  -4  -2   5       1291.16       1295.67        25.36 o                         
  -3  -2   5         69.94         72.76         3.28 o                         
  -2  -2   5        187.76        165.15         5.36 o                         
  -1  -2   5        449.91        438.70         9.60 o                         
   0  -2   5        211.82        189.92         6.14 o                         
   1  -2   5        257.92        251.12         7.53 o                         
   2  -2   5          3.13          6.54         1.42 o                         
   3  -2   5        122.15        124.42         5.31 o                         
   4  -2   5        346.56        365.14         9.98 o                         
   5  -2   5        162.33        159.45         8.47 o                         
   6  -2   5        671.38        696.62        20.37 o                         
   7  -2   5         85.54         72.98        10.02 o                         
   8  -2   5         69.73         67.51         5.19 o                         
 -18  -1   5         15.38         13.12         3.61 o                         
 -17  -1   5        152.32        147.65        10.69 o                         
 -16  -1   5         34.81         40.69         5.36 o                         
 -15  -1   5        264.45        281.83        13.95 o                         
 -14  -1   5          3.67          9.21         1.81 o                         
 -13  -1   5         61.70         73.45         3.84 o                         
 -12  -1   5         23.85         22.78         2.13 o                         
 -11  -1   5        763.65        735.25        17.64 o                         
 -10  -1   5          1.25          0.83         0.96 o                         
  -9  -1   5        134.34        143.23         4.19 o                         
  -8  -1   5         65.20         65.26         3.05 o                         
  -7  -1   5        597.77        621.92        20.87 o                         
  -6  -1   5        198.21        175.90         6.17 o                         
  -5  -1   5         12.44         13.81         1.92 o                         
  -4  -1   5        309.71        311.35         7.40 o                         
  -3  -1   5        757.47        729.99        13.28 o                         
  -2  -1   5        313.01        298.71         7.49 o                         
  -1  -1   5       1092.59       1162.21        20.79 o                         
   0  -1   5         45.76         43.99         2.90 o                         
   1  -1   5        172.87        169.89         5.94 o                         
   2  -1   5          0.59          1.63         1.31 o                         
   3  -1   5        351.78        352.41         9.46 o                         
   4  -1   5         11.81         15.36         2.02 o                         
   5  -1   5         84.82         96.07         5.04 o                         
   6  -1   5         17.14         12.37         2.31 o                         
   7  -1   5        172.31        172.97        10.01 o                         
   8  -1   5          8.87         36.32         4.79 o                         
 -18   0   5        247.21        262.75        10.60 o                         
 -17   0   5          4.69          8.06         2.64 o                         
 -16   0   5         13.62         20.72         3.92 o                         
 -15   0   5          8.42         11.27         2.44 o                         
 -14   0   5        202.54        199.80         8.56 o                         
 -13   0   5          3.99          4.27         1.50 o                         
 -12   0   5          1.71          1.25         1.83 o                         
 -11   0   5         32.64         34.75         2.74 o                         
 -10   0   5        774.91        792.76        15.16 o                         
  -9   0   5          0.11         -0.07         0.87 o                         
  -8   0   5        898.45        887.63        13.60 o                         
  -7   0   5          1.67          1.65         0.89 o                         
  -6   0   5        513.83        504.61        11.40 o                         
  -5   0   5          3.27          5.03         1.30 o                         
  -4   0   5       2634.95       2955.99       120.41 o                         
  -3   0   5         14.25         13.92         1.74 o                         
  -2   0   5        567.09        597.03        19.42 o                         
  -1   0   5          6.96          6.49         1.35 o                         
   0   0   5         58.22         62.34         3.60 o                         
   1   0   5          0.40          1.65         1.15 o                         
   2   0   5        230.59        245.52         7.62 o                         
   3   0   5          7.08          7.29         1.65 o                         
   4   0   5        135.95        147.51         6.00 o                         
   5   0   5          0.42         -1.49         1.52 o                         
   6   0   5        218.95        208.36        10.68 o                         
   7   0   5          1.88          2.81         2.04 o                         
 -18   1   5          0.68          8.77         3.14 o                         
 -17   1   5        210.10        224.90        10.11 o                         
 -16   1   5          4.68          7.16         2.73 o                         
 -15   1   5        157.83        162.83         8.41 o                         
 -14   1   5        112.19        109.95         6.57 o                         
 -13   1   5        172.18        176.92         8.40 o                         
 -12   1   5         36.71         35.06         3.80 o                         
 -11   1   5        829.54        813.40        20.45 o                         
 -10   1   5         11.95         12.26         1.89 o                         
  -9   1   5         15.94         16.19         2.01 o                         
  -8   1   5         60.32         56.29         2.91 o                         
  -7   1   5         58.00         49.25         3.40 o                         
  -6   1   5        152.55        147.76         5.26 o                         
  -5   1   5          4.39          4.96         1.15 o                         
  -4   1   5         42.68         35.19         2.57 o                         
  -3   1   5        595.44        575.59        12.46 o                         
  -2   1   5         81.53         84.57         4.84 o                         
  -1   1   5        242.86        245.92         7.48 o                         
   0   1   5         15.23         10.00         1.74 o                         
   1   1   5         45.04         45.26         3.22 o                         
   2   1   5          0.05         -0.33         1.36 o                         
   3   1   5        454.19        482.56        12.00 o                         
   4   1   5          2.56          0.50         1.61 o                         
   5   1   5        120.22        135.44         6.07 o                         
   6   1   5          0.68          1.27         2.86 o                         
 -17   2   5         33.62         34.32         5.31 o                         
 -16   2   5         42.37         41.85         4.62 o                         
 -15   2   5          3.89         12.97         3.00 o                         
 -14   2   5        357.49        383.62        13.68 o                         
 -13   2   5          2.68          4.48         3.24 o                         
 -12   2   5         19.16         24.34         4.04 o                         
 -11   2   5          8.99         12.34         2.49 o                         
 -10   2   5        424.30        408.73        13.17 o                         
  -9   2   5        274.20        262.60         8.40 o                         
  -8   2   5        395.53        344.94         8.29 o                         
  -7   2   5          1.57          0.07         1.33 o                         
  -6   2   5        447.26        419.07        10.26 o                         
  -5   2   5          1.74          1.25         1.27 o                         
  -4   2   5        739.47        760.75        14.71 o                         
  -3   2   5         19.48         22.82         2.26 o                         
  -2   2   5         30.59         29.34         2.54 o                         
  -1   2   5        133.52        131.65         6.61 o                         
   0   2   5        209.24        236.05         9.34 o                         
   1   2   5         91.50         90.06         4.87 o                         
   2   2   5         22.89         29.00         3.29 o                         
   3   2   5         42.70         47.21         3.91 o                         
   4   2   5        196.89        205.04         8.32 o                         
   5   2   5         52.73         50.72         5.73 o                         
 -17   3   5        121.07        156.55        10.78 o                         
 -16   3   5         62.02         62.83         6.66 o                         
 -15   3   5         61.35         62.77         6.02 o                         
 -14   3   5         15.63          9.93         3.19 o                         
 -13   3   5        254.19        215.78        10.37 o                         
 -12   3   5        125.86        124.81         7.96 o                         
 -11   3   5        383.13        350.98        12.99 o                         
 -10   3   5        115.45        123.09         7.15 o                         
  -9   3   5          4.04          6.51         1.98 o                         
  -8   3   5        175.14        173.95         6.77 o                         
  -7   3   5         27.36         31.91         3.00 o                         
  -6   3   5        248.76        237.53         9.13 o                         
  -5   3   5          1.31          0.06         1.41 o                         
  -4   3   5        296.89        288.98         9.96 o                         
  -3   3   5        392.75        390.33        14.07 o                         
  -2   3   5        356.82        351.76         9.48 o                         
  -1   3   5        338.57        355.65        11.18 o                         
   0   3   5          4.87          5.82         3.11 o                         
   1   3   5        227.55        226.82        13.82 o                         
   2   3   5        112.75        122.09        10.39 o                         
   3   3   5        180.17        187.94        13.58 o                         
   4   3   5         10.79          5.35         3.35 o                         
 -16   4   5         41.23         54.69         9.55 o                         
 -15   4   5        168.87        169.93        10.16 o                         
 -14   4   5        126.67        126.36         8.77 o                         
 -13   4   5        147.08        143.78         8.85 o                         
 -12   4   5         12.65         18.08         3.83 o                         
 -11   4   5        154.74        147.64        11.20 o                         
 -10   4   5        116.41        103.56         7.17 o                         
  -9   4   5        234.53        235.54        10.83 o                         
  -8   4   5        415.94        402.20        11.62 o                         
  -7   4   5          5.32          4.38         1.85 o                         
  -6   4   5        435.63        442.93        11.99 o                         
  -5   4   5         92.26         89.17         5.66 o                         
  -4   4   5         77.36         72.97         5.18 o                         
  -3   4   5        198.01        200.44         8.53 o                         
  -2   4   5         28.07         30.86         3.34 o                         
  -1   4   5        597.08        603.54        16.10 o                         
   0   4   5        305.19        310.74        10.83 o                         
   1   4   5        336.56        321.26        17.31 o                         
   2   4   5         24.64         17.78         4.73 o                         
   3   4   5         59.24         71.71         9.31 o                         
 -14   5   5         20.16         30.41         5.37 o                         
 -13   5   5         44.39         39.12         5.14 o                         
 -12   5   5        275.84        258.95        12.73 o                         
 -11   5   5        196.70        186.56        10.69 o                         
 -10   5   5        183.59        173.03        10.14 o                         
  -9   5   5        178.89        190.48        10.29 o                         
  -8   5   5        387.05        378.99        11.90 o                         
  -7   5   5         22.73         22.50         3.05 o                         
  -6   5   5        449.90        434.21        12.59 o                         
  -5   5   5         28.31         27.07         3.40 o                         
  -4   5   5        298.10        273.56        10.88 o                         
  -3   5   5         52.81         47.36         4.37 o                         
  -2   5   5        245.67        234.17         9.78 o                         
  -1   5   5         26.51         22.14         3.07 o                         
   0   5   5         18.41         21.47         3.42 o                         
 -11   6   5        192.22        192.69        11.58 o                         
 -10   6   5          2.96          7.28         4.87 o                         
  -9   6   5        334.37        326.40        11.79 o                         
  -8   6   5          2.62          6.19         3.27 o                         
  -7   6   5         41.12         40.13         4.24 o                         
  -6   6   5         11.64         14.04         3.15 o                         
  -5   6   5         37.23         39.77         4.27 o                         
  -4   6   5          0.32          0.06         2.42 o                         
  -3   6   5         11.53         13.46         2.91 o                         
  -6  -8   6        204.27        147.87         5.46 o                         
  -5  -8   6         30.37         22.75         2.81 o                         
  -4  -8   6         77.66         86.97         4.77 o                         
  -3  -8   6         52.99         50.96         6.08 o                         
  -2  -8   6        156.28        164.25         7.73 o                         
  -1  -8   6         83.07         83.96         5.78 o                         
   0  -8   6        218.20        217.46        10.17 o                         
   1  -8   6        124.59        110.00         7.37 o                         
 -12  -7   6        261.93        234.40        13.20 o                         
 -11  -7   6         53.35         55.92         6.62 o                         
 -10  -7   6        105.33         98.07         9.09 o                         
  -6  -7   6        300.73        247.86         8.09 o                         
  -5  -7   6         51.45         49.67         3.00 o                         
  -4  -7   6        142.37        146.54         5.92 o                         
  -3  -7   6        333.75        335.65        10.35 o                         
  -2  -7   6         12.48         15.52         2.52 o                         
  -1  -7   6        219.81        208.20         8.92 o                         
   0  -7   6         42.68         41.13         4.81 o                         
   1  -7   6         85.95         82.87         6.08 o                         
   2  -7   6         83.32         94.34         7.06 o                         
   3  -7   6          2.76          0.40         2.92 o                         
 -14  -6   6          7.41          6.42         2.81 o                         
 -13  -6   6         44.57         39.95         5.32 o                         
 -12  -6   6          6.10          7.20         2.81 o                         
 -11  -6   6          0.87         -0.96         2.43 o                         
 -10  -6   6          6.49          5.28         3.15 o                         
  -9  -6   6         59.33         63.86         7.00 o                         
  -6  -6   6         93.49         93.39         5.26 o                         
  -5  -6   6        300.25        292.71         8.09 o                         
  -4  -6   6          9.74         10.45         2.43 o                         
  -3  -6   6        282.63        272.60         8.92 o                         
  -2  -6   6        293.02        297.82        17.16 o                         
  -1  -6   6        459.08        453.53        13.47 o                         
   0  -6   6         94.39         92.91         7.95 o                         
   1  -6   6        488.35        460.73        14.93 o                         
   2  -6   6         15.73         13.74         3.87 o                         
   3  -6   6         73.69         72.63         6.31 o                         
   4  -6   6          5.19         16.43        10.69 o                         
 -15  -5   6          6.49          2.23         3.07 o                         
 -14  -5   6         83.44         93.68         7.42 o                         
 -13  -5   6         12.43         16.55         4.03 o                         
 -12  -5   6        183.34        192.37        11.52 o                         
 -11  -5   6          9.66         10.39         3.23 o                         
 -10  -5   6         55.32         53.47         5.90 o                         
  -9  -5   6        328.44        341.66        15.89 o                         
  -8  -5   6        299.36        295.32        14.71 o                         
  -7  -5   6         48.73         47.83         3.35 o                         
  -6  -5   6        800.34        781.73        43.10 o                         
  -5  -5   6         74.91         79.96         4.00 o                         
  -4  -5   6        314.03        319.07         9.33 o                         
  -3  -5   6         23.69         24.82         2.68 o                         
  -2  -5   6        153.92        160.78         6.95 o                         
  -1  -5   6          8.76         11.61         2.44 o                         
   0  -5   6         34.88         43.14         6.77 o                         
   1  -5   6         21.96         26.20         3.92 o                         
   2  -5   6        346.73        341.79        12.83 o                         
   3  -5   6         19.74         16.76         3.32 o                         
   4  -5   6        194.11        179.47        16.93 o                         
   5  -5   6        181.42        174.31        18.07 o                         
 -16  -4   6          7.63         10.55         4.27 o                         
 -15  -4   6        110.78        113.66         8.51 o                         
 -14  -4   6        142.75        143.84         9.93 o                         
 -13  -4   6         88.96         86.88         7.70 o                         
 -12  -4   6         26.62         31.60         4.65 o                         
 -11  -4   6         93.47         84.87         7.42 o                         
 -10  -4   6        174.86        175.44        11.01 o                         
  -9  -4   6        382.65        393.93        16.67 o                         
  -8  -4   6        160.52        149.19         7.29 o                         
  -7  -4   6         23.46         22.20         2.35 o                         
  -6  -4   6        112.60        109.49         4.14 o                         
  -5  -4   6          2.77          3.42         1.28 o                         
  -4  -4   6        229.25        230.47         7.84 o                         
  -3  -4   6         51.63         55.11         3.85 o                         
  -2  -4   6         24.65         27.75         2.88 o                         
  -1  -4   6        561.55        537.02        14.70 o                         
   0  -4   6        117.80        113.24         6.55 o                         
   1  -4   6        707.14        683.13        18.44 o                         
   2  -4   6          1.60         -2.44         2.44 o                         
   3  -4   6        352.57        347.54        13.45 o                         
   4  -4   6         15.92         15.67         6.97 o                         
   5  -4   6        220.13        217.51        11.28 o                         
 -17  -3   6         51.00         43.98         2.97 o                         
 -16  -3   6         68.11         66.67         6.60 o                         
 -15  -3   6         65.43         74.13         7.58 o                         
 -14  -3   6          2.46          7.38         3.39 o                         
 -13  -3   6        184.47        159.04         7.50 o                         
 -12  -3   6         18.69         22.22         1.15 o                         
 -11  -3   6        349.00        330.62         6.32 o                         
 -10  -3   6        109.94        110.85         3.50 o                         
  -9  -3   6         28.84         27.98         2.01 o                         
  -8  -3   6        336.68        324.24         9.68 o                         
  -7  -3   6        112.03        112.52         5.03 o                         
  -6  -3   6        375.54        347.39         9.96 o                         
  -5  -3   6          8.53          9.66         1.49 o                         
  -4  -3   6        253.28        253.60         8.03 o                         
  -3  -3   6        218.66        222.63         6.72 o                         
  -2  -3   6        315.83        302.79         8.24 o                         
  -1  -3   6        160.61        162.05         6.19 o                         
   0  -3   6         68.69         80.03         4.36 o                         
   1  -3   6        158.29        168.18        20.77 o                         
   2  -3   6        203.09        206.45         9.74 o                         
   3  -3   6        222.25        212.90         8.12 o                         
   4  -3   6        142.89        135.12         9.48 o                         
   5  -3   6          5.27          5.22         2.36 o                         
   6  -3   6         44.85         74.73         5.71 o                         
 -17  -2   6         88.98        114.62         7.28 o                         
 -16  -2   6         23.96         28.26         3.15 o                         
 -15  -2   6         24.98         31.98         3.23 o                         
 -14  -2   6        434.88        483.02         9.90 o                         
 -13  -2   6         14.63         16.77         1.68 o                         
 -12  -2   6         14.75         15.29         1.60 o                         
 -11  -2   6        136.87        139.38         4.58 o                         
 -10  -2   6        340.39        325.40         8.04 o                         
  -9  -2   6        162.98        162.09         6.25 o                         
  -8  -2   6        188.95        164.65        12.09 o                         
  -7  -2   6          0.60          0.44         1.28 o                         
  -6  -2   6        253.40        244.60        11.97 o                         
  -5  -2   6          0.93          0.53         1.03 o                         
  -4  -2   6        559.44        611.53        15.53 o                         
  -3  -2   6        115.05        118.27         4.80 o                         
  -2  -2   6          3.21          6.13         1.56 o                         
  -1  -2   6        179.61        175.21         6.31 o                         
   0  -2   6        194.88        209.29         7.21 o                         
   1  -2   6        119.36        124.74         5.60 o                         
   2  -2   6          5.32          7.43         1.99 o                         
   3  -2   6        120.95        123.49         5.81 o                         
   4  -2   6        188.99        186.08         7.40 o                         
   5  -2   6         67.56         64.18         4.52 o                         
   6  -2   6         19.79         21.37         5.36 o                         
 -18  -1   6          2.94         30.84         6.82 o                         
 -17  -1   6        181.85        208.42        12.74 o                         
 -16  -1   6          2.63          2.36         2.23 o                         
 -15  -1   6         55.93         53.06         4.97 o                         
 -14  -1   6         21.35         16.14         2.79 o                         
 -13  -1   6        308.90        302.35         8.23 o                         
 -12  -1   6          0.21          1.20         1.21 o                         
 -11  -1   6        658.64        640.44        15.56 o                         
 -10  -1   6        135.58        134.35         5.02 o                         
  -9  -1   6         14.65         19.96         2.04 o                         
  -8  -1   6        278.00        254.61         9.61 o                         
  -7  -1   6          1.27          2.46         2.21 o                         
  -6  -1   6        347.69        333.69        10.11 o                         
  -5  -1   6          1.93          2.14         1.20 o                         
  -4  -1   6        182.82        181.47         6.04 o                         
  -3  -1   6        459.55        432.34        10.42 o                         
  -2  -1   6          0.88          0.13         1.55 o                         
  -1  -1   6         12.65         16.15         2.30 o                         
   0  -1   6         41.46         30.73         2.85 o                         
   1  -1   6         48.89         53.51         3.80 o                         
   2  -1   6          1.68          0.21         1.76 o                         
   3  -1   6        384.27        406.63        11.26 o                         
   4  -1   6         14.84         14.04         2.33 o                         
   5  -1   6         89.38         84.25         5.26 o                         
 -18   0   6         47.87         73.29        11.43 o                         
 -17   0   6          9.11         10.48         2.99 o                         
 -16   0   6          6.10          2.26         2.23 o                         
 -15   0   6          2.00          3.02         2.07 o                         
 -14   0   6        153.81        170.61         8.43 o                         
 -13   0   6         14.22         17.28         3.13 o                         
 -12   0   6          1.46          6.11         1.59 o                         
 -11   0   6         17.99         20.09         1.98 o                         
 -10   0   6        480.33        488.47         9.94 o                         
  -9   0   6          8.77         10.18         1.52 o                         
  -8   0   6        751.27        748.17        14.57 o                         
  -7   0   6          1.95          0.88         1.17 o                         
  -6   0   6       1545.58       1664.25        51.21 o                         
  -5   0   6          1.13          4.11         1.64 o                         
  -4   0   6        705.62        781.03        46.29 o                         
  -3   0   6         15.08         14.31         1.99 o                         
  -2   0   6        193.19        220.53        10.37 o                         
  -1   0   6          0.07          0.82         1.50 o                         
   0   0   6          2.28          8.26         1.98 o                         
   1   0   6          2.38          3.06         1.70 o                         
   2   0   6         28.71         40.81         3.62 o                         
   3   0   6          7.19         12.25         2.45 o                         
   4   0   6        292.88        317.83        10.22 o                         
   5   0   6          0.95         35.86         5.11 o                         
 -17   1   6        241.96        256.07        11.29 o                         
 -16   1   6          5.46         -0.68         2.20 o                         
 -15   1   6         48.06         51.53         9.51 o                         
 -14   1   6         12.75         14.11         3.02 o                         
 -13   1   6        486.60        458.82        12.27 o                         
 -12   1   6        173.77        161.85         7.77 o                         
 -11   1   6        687.38        662.00        12.71 o                         
 -10   1   6        156.25        163.32         5.54 o                         
  -9   1   6          4.39          3.57         1.27 o                         
  -8   1   6         92.96         89.90         4.48 o                         
  -7   1   6          5.25          7.75         1.62 o                         
  -6   1   6         15.43         18.27         2.12 o                         
  -5   1   6         19.19         21.89         2.41 o                         
  -4   1   6          6.36          9.42         2.11 o                         
  -3   1   6        524.23        536.16        20.15 o                         
  -2   1   6          0.55          3.40         1.66 o                         
  -1   1   6         80.28         86.13         4.86 o                         
   0   1   6         42.09         32.26         4.40 o                         
   1   1   6        264.41        271.93         9.14 o                         
   2   1   6          2.78          9.29         2.20 o                         
   3   1   6        315.38        325.54        10.58 o                         
   4   1   6          3.54          4.05         2.94 o                         
 -17   2   6         39.79         75.49         9.91 o                         
 -16   2   6        157.34        159.62         9.39 o                         
 -15   2   6         49.90         50.00         6.90 o                         
 -14   2   6        232.72        246.19        11.23 o                         
 -13   2   6        138.56        140.88         8.28 o                         
 -12   2   6          7.62         10.96         3.12 o                         
 -11   2   6        167.81        174.93         7.10 o                         
 -10   2   6         65.19         55.99         3.58 o                         
  -9   2   6        115.19        120.97         5.06 o                         
  -8   2   6        444.61        417.01         9.89 o                         
  -7   2   6          7.20          9.06         2.02 o                         
  -6   2   6       1394.24       1423.03        24.32 o                         
  -5   2   6        146.95        147.65         6.02 o                         
  -4   2   6        463.64        484.40        11.91 o                         
  -3   2   6         46.78         54.54         4.80 o                         
  -2   2   6         25.90         38.72         4.21 o                         
  -1   2   6         86.79         81.20         5.81 o                         
   0   2   6        292.62        342.55        12.85 o                         
   1   2   6         48.95         44.89         4.83 o                         
   2   2   6        151.37        160.48         8.08 o                         
   3   2   6         15.39         43.14         6.71 o                         
 -16   3   6         58.31         62.17         6.69 o                         
 -15   3   6          8.88         13.80         3.70 o                         
 -14   3   6         59.64         53.58         5.75 o                         
 -13   3   6        178.67        161.52         9.14 o                         
 -12   3   6        483.19        452.19        20.34 o                         
 -11   3   6        285.10        280.39         9.65 o                         
 -10   3   6        204.33        211.51         8.20 o                         
  -9   3   6         84.74         86.73         5.28 o                         
  -8   3   6        222.98        211.80         8.09 o                         
  -7   3   6          5.72          2.42         4.80 o                         
  -6   3   6        354.67        326.92        11.44 o                         
  -5   3   6          6.28          5.45         1.70 o                         
  -4   3   6        322.64        306.24         9.44 o                         
  -3   3   6        390.67        367.14        13.09 o                         
  -2   3   6        111.91        118.34         5.74 o                         
  -1   3   6        124.12        112.12         9.73 o                         
   0   3   6          3.71          6.16         3.15 o                         
   1   3   6         36.00         38.84         6.70 o                         
 -14   4   6         17.31         10.29         3.41 o                         
 -13   4   6        217.88        191.40        20.46 o                         
 -12   4   6         19.70         21.57         4.12 o                         
 -11   4   6        119.39        112.10         6.42 o                         
 -10   4   6          1.78          2.88         2.25 o                         
  -9   4   6         99.94         96.61         5.81 o                         
  -8   4   6         37.26         37.93         6.35 o                         
  -7   4   6        132.53        126.73         6.55 o                         
  -6   4   6        169.99        155.90         8.38 o                         
  -5   4   6        452.15        439.26        14.17 o                         
  -4   4   6         34.12         29.91         3.81 o                         
  -3   4   6        161.50        155.99        11.62 o                         
  -2   4   6         23.56         23.02         3.43 o                         
  -1   4   6        125.78        135.29        11.62 o                         
 -11   5   6        112.76        117.85         7.17 o                         
 -10   5   6         95.96         96.50         6.52 o                         
  -9   5   6          8.21          7.19         2.43 o                         
  -8   5   6        176.20        161.12         7.90 o                         
  -7   5   6        227.87        225.16         9.37 o                         
  -6   5   6        125.35        119.26         6.71 o                         
  -5   5   6        131.13        131.59         6.93 o                         
  -4   5   6        116.49        121.64         7.72 o                         
  -6  -8   7        216.02        175.11         7.30 o                         
  -5  -8   7         61.35         57.18         7.24 o                         
  -4  -8   7        167.12        179.22         7.43 o                         
  -3  -8   7         46.18         67.02         7.43 o                         
 -11  -7   7         24.92         23.67         5.00 o                         
 -10  -7   7         47.11         45.30         6.82 o                         
  -9  -7   7        128.43        113.34        10.15 o                         
  -6  -7   7        561.77        492.82        40.28 o                         
  -5  -7   7         57.17         48.74         3.54 o                         
  -4  -7   7        126.04        126.75         6.17 o                         
  -3  -7   7         30.93         26.53         3.18 o                         
  -2  -7   7         61.96         63.12         5.03 o                         
  -1  -7   7         12.85         10.25         5.47 o                         
   0  -7   7         30.91         29.68         6.75 o                         
 -13  -6   7         54.64         52.35         6.70 o                         
 -12  -6   7         61.14         53.99         6.82 o                         
 -11  -6   7         73.95         80.68         8.25 o                         
 -10  -6   7          3.68          0.96         2.93 o                         
  -9  -6   7        420.62        424.10        19.82 o                         
  -8  -6   7         13.33          8.81         4.07 o                         
  -7  -6   7        196.41        180.25         8.59 o                         
  -6  -6   7          2.82          4.06         2.96 o                         
  -5  -6   7        214.39        207.95         7.89 o                         
  -4  -6   7         41.62         46.99         4.82 o                         
  -3  -6   7        137.44        131.06         6.68 o                         
  -2  -6   7         17.15         18.00         2.96 o                         
  -1  -6   7        461.06        438.37        14.28 o                         
   0  -6   7        166.81        158.73        11.59 o                         
   1  -6   7        265.92        238.70        11.13 o                         
 -15  -5   7         43.44         49.72         6.74 o                         
 -14  -5   7         32.27         45.99         6.00 o                         
 -13  -5   7          0.37         -3.23         3.23 o                         
 -12  -5   7        135.11        153.73        11.08 o                         
 -11  -5   7         15.53         19.24         4.69 o                         
 -10  -5   7        177.72        174.47        11.78 o                         
  -9  -5   7          1.15         -2.85         2.93 o                         
  -8  -5   7        583.13        544.01        45.43 o                         
  -7  -5   7        188.33        188.39         7.53 o                         
  -6  -5   7        774.56        746.19        15.05 o                         
  -5  -5   7          2.23          0.78         3.98 o                         
  -4  -5   7        338.85        324.12        17.20 o                         
  -3  -5   7         38.25         44.45         4.04 o                         
  -2  -5   7        309.23        299.15        15.17 o                         
  -1  -5   7          0.83          3.63         3.88 o                         
   0  -5   7        105.15        104.01         6.98 o                         
   1  -5   7          0.12          4.12         2.27 o                         
   2  -5   7        175.13        171.34         9.72 o                         
 -16  -4   7         12.45         14.97         5.28 o                         
 -15  -4   7        135.18        161.91        11.56 o                         
 -14  -4   7        121.91        105.11         9.55 o                         
 -13  -4   7        214.56        212.11        13.16 o                         
 -12  -4   7         69.86         73.55         7.80 o                         
 -11  -4   7        312.00        304.24        15.79 o                         
 -10  -4   7         31.34         18.01         1.56 o                         
  -9  -4   7        240.11        226.70         9.97 o                         
  -8  -4   7        148.59        124.96         5.93 o                         
  -7  -4   7          1.19          0.26         1.55 o                         
  -6  -4   7        177.25        178.58         6.24 o                         
  -5  -4   7         62.39         62.56         3.66 o                         
  -4  -4   7          8.15          8.08         2.00 o                         
  -3  -4   7        366.17        373.26         9.91 o                         
  -2  -4   7          0.80          4.01         2.05 o                         
  -1  -4   7        693.33        657.83        14.78 o                         
   0  -4   7        286.03        285.47         9.58 o                         
   1  -4   7        330.31        295.55         9.94 o                         
   2  -4   7          3.85          6.41         2.37 o                         
   3  -4   7         68.04         72.48         6.08 o                         
 -16  -3   7         80.80        102.93         9.39 o                         
 -15  -3   7          2.98          2.55         1.35 o                         
 -14  -3   7         32.82         39.51         3.29 o                         
 -13  -3   7         96.75         85.18         3.09 o                         
 -12  -3   7        207.62        207.48         9.32 o                         
 -11  -3   7        101.31        102.43         3.88 o                         
 -10  -3   7        261.19        266.88         7.06 o                         
  -9  -3   7          1.59          1.62         3.25 o                         
  -8  -3   7        380.41        370.63        11.23 o                         
  -7  -3   7         12.76         14.06         2.32 o                         
  -6  -3   7        720.88        698.65        17.38 o                         
  -5  -3   7          5.24          5.53         1.48 o                         
  -4  -3   7        542.28        532.47        12.13 o                         
  -3  -3   7        295.41        301.35         9.03 o                         
  -2  -3   7        212.37        226.24         7.77 o                         
  -1  -3   7         71.19         66.76         4.60 o                         
   0  -3   7         29.84         41.75         3.70 o                         
   1  -3   7         53.55         51.46         4.54 o                         
   2  -3   7         72.48         73.78         5.02 o                         
   3  -3   7         36.81         31.77         4.23 o                         
 -17  -2   7         91.98        131.92         7.12 o                         
 -16  -2   7        117.24        124.02         4.75 o                         
 -15  -2   7         56.39         64.20         3.39 o                         
 -14  -2   7        194.74        194.28         6.23 o                         
 -13  -2   7        314.35        327.27         8.23 o                         
 -12  -2   7         72.59         81.35         3.80 o                         
 -11  -2   7        397.86        416.91         9.69 o                         
 -10  -2   7         11.88          8.67         1.61 o                         
  -9  -2   7        105.37        109.59         5.43 o                         
  -8  -2   7        271.53        271.98        15.49 o                         
  -7  -2   7          6.04          4.68         1.77 o                         
  -6  -2   7       1070.86       1173.08        59.29 o                         
  -5  -2   7        108.80        113.95         5.14 o                         
  -4  -2   7        301.66        319.93        11.40 o                         
  -3  -2   7        197.17        213.18         7.48 o                         
  -2  -2   7         10.89         13.69         2.36 o                         
  -1  -2   7        123.44        124.50         5.92 o                         
   0  -2   7        315.43        352.47        15.90 o                         
   1  -2   7        109.20        116.39         6.03 o                         
   2  -2   7        130.91        123.15         6.50 o                         
   3  -2   7         42.27         47.58         4.40 o                         
 -17  -1   7        138.74        148.52         6.24 o                         
 -16  -1   7         16.38         19.47         2.65 o                         
 -15  -1   7         37.42         42.78         3.24 o                         
 -14  -1   7        107.16        109.21         5.09 o                         
 -13  -1   7        380.96        373.21         9.87 o                         
 -12  -1   7        189.12        186.45         6.57 o                         
 -11  -1   7        465.73        454.16        20.77 o                         
 -10  -1   7        170.04        162.36         6.07 o                         
  -9  -1   7         83.30         92.69        12.91 o                         
  -8  -1   7        164.76        155.04         7.08 o                         
  -7  -1   7        104.55        111.00         7.64 o                         
  -6  -1   7        194.79        186.38         8.01 o                         
  -5  -1   7         60.39         72.68         5.07 o                         
  -4  -1   7         13.45         14.84         2.31 o                         
  -3  -1   7        457.84        496.72        12.37 o                         
  -2  -1   7          3.52          3.37         1.65 o                         
  -1  -1   7        200.66        204.76         7.85 o                         
   0  -1   7         28.79         36.07         3.59 o                         
   1  -1   7        424.36        400.46        11.79 o                         
   2  -1   7        109.86        116.30         6.29 o                         
 -17   0   7          4.14         16.85         6.23 o                         
 -16   0   7        219.64        215.75         8.01 o                         
 -15   0   7          0.18          4.78         2.08 o                         
 -14   0   7        629.28        667.19        14.79 o                         
 -13   0   7          9.32          6.88         1.69 o                         
 -12   0   7        150.73        161.18         5.91 o                         
 -11   0   7         16.68         16.75         2.04 o                         
 -10   0   7        277.92        263.22         7.45 o                         
  -9   0   7          5.67          5.71         2.08 o                         
  -8   0   7        799.62        842.82        29.09 o                         
  -7   0   7          4.71          6.81         1.94 o                         
  -6   0   7       1464.46       1562.26        69.37 o                         
  -5   0   7          0.73          0.58         1.61 o                         
  -4   0   7        139.34        144.79         7.57 o                         
  -3   0   7         16.50         16.92         3.08 o                         
  -2   0   7         30.86         37.38         3.54 o                         
  -1   0   7          6.18          7.44         2.08 o                         
   0   0   7        919.02       1018.87        48.72 o                         
   1   0   7          9.42          3.08         2.52 o                         
   2   0   7        848.93        914.07        34.35 o                         
 -16   1   7         17.39         17.75         4.61 o                         
 -15   1   7         82.52         91.96         5.45 o                         
 -14   1   7         79.50         75.39         4.39 o                         
 -13   1   7        405.86        390.30         9.94 o                         
 -12   1   7        182.95        181.59         6.42 o                         
 -11   1   7        517.82        506.72        14.32 o                         
 -10   1   7         18.35         19.03         2.33 o                         
  -9   1   7        391.01        387.36        14.85 o                         
  -8   1   7          1.90          1.54         1.53 o                         
  -7   1   7        292.07        297.90         9.19 o                         
  -6   1   7         13.93         12.12         2.57 o                         
  -5   1   7        171.22        194.73        10.37 o                         
  -4   1   7          0.64          0.35         1.90 o                         
  -3   1   7        488.00        513.26        15.96 o                         
  -2   1   7          2.06          3.10         2.63 o                         
  -1   1   7        423.46        421.71        14.77 o                         
   0   1   7         10.08         12.90         2.66 o                         
   1   1   7        360.70        411.05        12.89 o                         
 -15   2   7         70.68         67.41         6.39 o                         
 -14   2   7        138.85        130.26         6.77 o                         
 -13   2   7        148.80        151.41         7.13 o                         
 -12   2   7         25.74         24.13         3.12 o                         
 -11   2   7         11.96         11.49         2.49 o                         
 -10   2   7         96.87         80.12         4.70 o                         
  -9   2   7          4.93          3.36         2.04 o                         
  -8   2   7        527.24        529.47        13.95 o                         
  -7   2   7         64.89         70.59         4.60 o                         
  -6   2   7        919.12        902.59        18.87 o                         
  -5   2   7        147.19        144.29         8.32 o                         
  -4   2   7        215.43        212.58        10.60 o                         
  -3   2   7         16.29         17.44         3.67 o                         
  -2   2   7        154.21        169.76         9.43 o                         
  -1   2   7         29.63         31.74         4.42 o                         
 -14   3   7         94.08        120.26         7.20 o                         
 -13   3   7        109.88        114.02         6.76 o                         
 -12   3   7         55.92         55.68         4.68 o                         
 -11   3   7        235.31        243.52        10.08 o                         
 -10   3   7         24.36         24.20         3.16 o                         
  -9   3   7        240.19        223.35         9.73 o                         
  -8   3   7        136.20        117.14         6.35 o                         
  -7   3   7         45.38         38.93         7.81 o                         
  -6   3   7         96.42         94.51         6.40 o                         
  -5   3   7         41.90         36.61         4.20 o                         
  -4   3   7         15.28         20.95         5.08 o                         
  -3   3   7         68.76         74.17         9.05 o                         
 -10   4   7          5.25         28.87         5.25 o                         
  -9   4   7        131.08        125.98         7.20 o                         
  -8   4   7          2.99          8.05         3.20 o                         
  -7   4   7        192.21        219.69        10.14 o                         
  -8  -7   8        178.05        194.84        14.89 o                         
  -7  -7   8         40.24         44.26         4.19 o                         
  -6  -7   8        189.66        173.13        37.57 o                         
  -5  -7   8         40.81         59.59         5.07 o                         
 -12  -6   8        108.94        151.30        12.86 o                         
 -11  -6   8        297.30        310.82        17.17 o                         
 -10  -6   8          8.33         12.50         4.43 o                         
  -9  -6   8        351.31        175.58       105.00 o                         
  -8  -6   8         11.88         19.51         3.00 o                         
  -7  -6   8          6.15          3.94         2.39 o                         
  -6  -6   8          2.91          4.74         1.99 o                         
  -5  -6   8          4.16          6.43         2.20 o                         
  -4  -6   8         26.52         32.58         3.33 o                         
  -3  -6   8         29.38         34.73         4.12 o                         
  -2  -6   8          0.11         35.54        10.74 o                         
 -13  -5   8          5.28         -1.97         4.15 o                         
 -12  -5   8        120.87        121.00        10.85 o                         
 -11  -5   8         55.03         51.54         7.46 o                         
 -10  -5   8        124.61         80.67         3.39 o                         
  -9  -5   8         19.61         18.18         2.67 o                         
  -8  -5   8        282.18        255.56         9.57 o                         
  -7  -5   8         64.00         54.49         4.79 o                         
  -6  -5   8        345.25        312.13         9.15 o                         
  -5  -5   8        243.60        227.75        10.86 o                         
  -4  -5   8        216.65        186.69        11.30 o                         
  -3  -5   8          0.02         -1.32         1.86 o                         
  -2  -5   8        179.50        169.10         7.47 o                         
  -1  -5   8         24.09         39.81         4.35 o                         
 -15  -4   8         83.49        106.66        11.40 o                         
 -14  -4   8          1.36         -0.70         3.85 o                         
 -13  -4   8        299.01        335.32        17.78 o                         
 -12  -4   8        101.97         69.06         7.91 o                         
 -11  -4   8        268.72        252.04        12.88 o                         
 -10  -4   8          1.81          2.53         3.06 o                         
  -9  -4   8        148.26        151.96        15.07 o                         
  -8  -4   8          4.52          4.74         1.78 o                         
  -7  -4   8         60.85         63.87         4.99 o                         
  -6  -4   8         63.07         49.28         3.78 o                         
  -5  -4   8        305.71        305.41         9.28 o                         
  -4  -4   8          2.31          4.65         1.96 o                         
  -3  -4   8        261.23        240.07         8.74 o                         
  -2  -4   8          5.25          2.04         2.58 o                         
  -1  -4   8        114.37        114.63         6.34 o                         
 -15  -3   8          0.50          1.76         1.36 o                         
 -14  -3   8        171.02        158.79         6.75 o                         
 -13  -3   8         13.17         11.02         1.74 o                         
 -12  -3   8        187.91        182.47         5.91 o                         
 -11  -3   8        133.93        120.23         5.01 o                         
 -10  -3   8         91.89         87.72         5.23 o                         
  -9  -3   8        134.72        126.92         6.73 o                         
  -8  -3   8        320.76        297.42        10.74 o                         
  -7  -3   8          8.11          8.13         2.38 o                         
  -6  -3   8        562.82        544.87        16.12 o                         
  -5  -3   8          1.19          1.69         1.97 o                         
  -4  -3   8        184.19        168.60         8.82 o                         
  -3  -3   8        129.64        123.72         8.16 o                         
  -2  -3   8         76.21         87.96         5.43 o                         
  -1  -3   8         18.22         23.30         3.41 o                         
   0  -3   8         82.64        116.26         6.93 o                         
 -16  -2   8         73.44         71.13         4.76 o                         
 -15  -2   8         93.55        103.78         4.72 o                         
 -14  -2   8         62.32         51.02         3.55 o                         
 -13  -2   8        261.70        273.72         8.11 o                         
 -12  -2   8          3.27          5.98         1.91 o                         
 -11  -2   8        133.99        129.74         5.54 o                         
 -10  -2   8        101.02         89.79         5.66 o                         
  -9  -2   8         92.16         94.27         5.74 o                         
  -8  -2   8        454.74        466.14        14.32 o                         
  -7  -2   8        111.04        111.07         6.60 o                         
  -6  -2   8        754.02        778.86        33.58 o                         
  -5  -2   8        163.38        160.80         8.26 o                         
  -4  -2   8        181.35        188.39         9.27 o                         
  -3  -2   8         97.99        102.47         5.75 o                         
  -2  -2   8        135.01        135.63         6.83 o                         
  -1  -2   8         91.65         91.85         5.79 o                         
 -16  -1   8        132.60        122.12         6.51 o                         
 -15  -1   8         84.65         96.23         5.24 o                         
 -14  -1   8        152.74        147.10         6.23 o                         
 -13  -1   8        171.96        165.58         6.76 o                         
 -12  -1   8         26.25         30.29         4.23 o                         
 -11  -1   8        399.61        421.90        13.14 o                         
 -10  -1   8          0.24         -1.02         1.94 o                         
  -9  -1   8        560.31        562.60        33.36 o                         
  -8  -1   8         15.12         12.84         2.91 o                         
  -7  -1   8        293.82        301.97        11.48 o                         
  -6  -1   8         35.41         32.23         3.86 o                         
  -5  -1   8        109.77        122.46         7.31 o                         
  -4  -1   8         15.71         12.79         3.06 o                         
  -3  -1   8        314.09        315.53        10.56 o                         
  -2  -1   8        120.15        124.37         6.52 o                         
  -1  -1   8        347.49        369.95        11.95 o                         
 -15   0   8          3.38          2.11         2.15 o                         
 -14   0   8        331.52        331.09        10.69 o                         
 -13   0   8          6.67          6.69         2.14 o                         
 -12   0   8         82.63         79.72         6.07 o                         
 -11   0   8         33.09         33.66         3.36 o                         
 -10   0   8         63.78         47.12         4.99 o                         
  -9   0   8         38.59         39.41         4.46 o                         
  -8   0   8        236.39        242.46        10.55 o                         
  -7   0   8         10.74          9.46         2.54 o                         
  -6   0   8        284.31        269.50        22.98 o                         
  -5   0   8          1.91          1.87         2.19 o                         
  -4   0   8        286.26        319.69        33.26 o                         
  -3   0   8          9.08          9.42         4.27 o                         
  -2   0   8        833.77       1001.81        97.46 o                         
 -14   1   8          1.13          2.89         2.33 o                         
 -13   1   8        128.26        123.83         7.26 o                         
 -12   1   8         32.65         34.30         3.38 o                         
 -11   1   8        335.30        343.68         9.75 o                         
 -10   1   8         47.13         42.48         4.03 o                         
  -9   1   8        521.25        498.49        46.23 o                         
  -8   1   8          6.82          6.09         2.72 o                         
  -7   1   8        251.21        251.45        11.32 o                         
  -6   1   8          0.01         -0.43         4.23 o                         
  -5   1   8        113.90        109.25         7.56 o                         
  -4   1   8          0.85          2.96         2.57 o                         
 -12   2   8        112.38        136.77         6.79 o                         
 -11   2   8          7.98         14.12         2.57 o                         
 -10   2   8         97.36         89.74         6.38 o                         
  -9   2   8         13.35         16.57         3.10 o                         
  -8   2   8        125.03        115.87         8.42 o                         
  -7   2   8         21.92         23.62         4.58 o                         
  -6   2   8         43.76         61.14         6.97 o                         
 -11  -4   9        120.20        127.02        11.35 o                         
 -10  -4   9          0.09         -2.45         2.57 o                         
  -9  -4   9        156.32        155.85         8.03 o                         
  -8  -4   9          0.19          0.87         3.27 o                         
  -7  -4   9        129.29        118.61        17.28 o                         
  -6  -4   9         47.59         87.24        14.53 o                         
 -12  -3   9          1.54         13.32         3.02 o                         
 -11  -3   9        185.23        196.31         9.02 o                         
 -10  -3   9          7.45          7.29         2.51 o                         
  -9  -3   9        121.98        105.62         9.26 o                         
  -8  -3   9        109.91        101.72         6.85 o                         
  -7  -3   9         20.88         18.47         3.61 o                         
  -6  -3   9         61.74         63.40         5.94 o                         
 -12  -2   9        175.69        171.75         8.96 o                         
 -11  -2   9         26.36         26.13         3.06 o                         
 -10  -2   9        128.52        113.01        11.38 o                         
  -9  -2   9         99.91        105.89         6.86 o                         
  -8  -2   9         84.94         89.51         6.45 o                         
  -7  -2   9         72.30         88.49         6.67 o                         
  -6  -2   9         28.20         57.97        17.86 o                         
 -12  -1   9         29.14         39.20         5.29 o                         
 -11  -1   9        213.99        227.34         8.94 o                         
 -10  -1   9          3.44          4.95         4.91 o                         
  -9  -1   9        174.33        154.53         8.53 o                         
  -8  -1   9          7.38          7.31         7.20 o                         
  -7  -1   9         95.96        129.72         8.66 o                         
                                                                                
