# Supplementary material for: The complex stacking disorder of Fe- and Ru-based 1,1′-(3,6-pyrazabolyl)metallocenes
Source: Acta Crystallogr B Struct Sci Cryst Eng Mater. 2026 Feb 1;82(Pt 1):22–33. doi: 10.1107/S2052520625009758 (PMC12869525; doi:10.1107/S2052520625009758)
Supplement: Supplementary file 3 [file b-82-00022-FcBHpz2monoclinicsup3.hkl]

data_FcBHpz2monoclinic
#cell2                                                                      
_shelx_title ' '                                                                
_shelx_refln_list_code          4                                               
_shelx_F_calc_maximum      138.05                                               
_exptl_crystal_F_000       704.00                                               
_reflns_d_resolution_high  0.6988                                               
                                                                                
loop_                                                                           
 _space_group_symop_operation_xyz                                               
 'x, y, z'                                                                      
 'x+1/2, -y, -z+1/2'                                                            
 '-x, -y, -z'                                                                   
 '-x-1/2, y, z-1/2'                                                             
                                                                                
_cell_length_a    14.9315                                                       
_cell_length_b     7.9951                                                       
_cell_length_c    12.9916                                                       
_cell_angle_alpha 108.513                                                       
_cell_angle_beta   90.000                                                       
_cell_angle_gamma  90.000                                                       
                                                                                
_shelx_F_squared_multiplier     1.000                                           
                                                                                
loop_                                                                           
 _refln_index_h                                                                 
 _refln_index_k                                                                 
 _refln_index_l                                                                 
 _refln_F_squared_calc                                                          
 _refln_F_squared_meas                                                          
 _refln_F_squared_sigma                                                         
 _refln_observed_status                                                         
   2   0   0         65.84         65.72         1.36 o                         
   4   0   0       7583.83       9198.55       432.00 o                         
   6   0   0         13.21         19.29         1.41 o                         
   8   0   0         14.01         22.45         1.72 o                         
  10   0   0        115.82        113.63         4.33 o                         
  12   0   0      13631.09      13815.24       119.58 o                         
  14   0   0        283.03        287.11        12.69 o                         
  16   0   0        329.42        404.00        10.71 o                         
  18   0   0         90.25         91.89         5.58 o                         
  20   0   0         63.58         71.99         7.09 o                         
   0   1   0       8952.38      10301.52        24.89 o                         
   1   1   0       2277.73       2393.04        34.14 o                         
   4   1   0        900.04       1029.00        24.32 o                         
   5   1   0        623.02        592.02        12.98 o                         
   6   1   0         11.61         26.91         2.28 o                         
   7   1   0       1696.31       1602.78        25.31 o                         
   8   1   0       1568.17       1648.32        14.93 o                         
   9   1   0        560.51        532.81        11.75 o                         
  10   1   0         71.64        115.48         3.99 o                         
  11   1   0          4.30          7.05         0.82 o                         
  12   1   0       2352.68       2288.38        31.62 o                         
  13   1   0          1.84          2.67         0.84 o                         
  14   1   0         70.07         91.01         3.41 o                         
  15   1   0       1750.29       1895.18        15.87 o                         
  16   1   0        423.84        427.88         7.82 o                         
  17   1   0        206.91        232.50         5.98 o                         
  18   1   0          1.88          2.85         0.86 o                         
  19   1   0        142.85        150.34         5.98 o                         
  20   1   0         37.87         37.45         2.64 o                         
  21   1   0        129.27        160.78         5.65 o                         
   1   2   0        291.85        321.46         5.16 o                         
   2   2   0          6.68          8.58         0.50 o                         
   3   2   0          4.56          4.31         0.40 o                         
   4   2   0        660.82        603.28         5.57 o                         
   5   2   0        849.59        893.99         8.98 o                         
   6   2   0          0.20         13.49         1.35 o                         
   7   2   0        711.18        703.49        10.01 o                         
   8   2   0         34.30        110.01         2.67 o                         
   9   2   0        472.61        433.26         5.64 o                         
  10   2   0          7.47         10.51         0.92 o                         
  11   2   0        385.32        351.11         8.93 o                         
  12   2   0       4224.63       4297.73        47.83 o                         
  13   2   0        327.69        325.08         6.04 o                         
  14   2   0         38.59         43.35         2.30 o                         
  15   2   0        226.49        211.66         5.34 o                         
  16   2   0          5.35          5.33         0.94 o                         
  17   2   0         42.13         44.32         2.55 o                         
  18   2   0         29.02         32.28         2.29 o                         
  19   2   0         36.25         40.89         2.70 o                         
  20   2   0          4.36          6.35         1.21 o                         
   0   3   0       4287.37       4570.90        39.55 o                         
   1   3   0        302.56        359.40         4.62 o                         
   2   3   0        103.57        208.57        29.57 o                         
   3   3   0       4159.09       4576.26        28.43 o                         
   4   3   0        403.62        338.84         5.33 o                         
   5   3   0       1181.08       1164.68        20.74 o                         
   6   3   0          7.11          9.10         1.06 o                         
   7   3   0       2350.09       2357.48        38.91 o                         
   8   3   0       1199.43       1104.08        18.01 o                         
   9   3   0        595.62        579.85         6.78 o                         
  10   3   0         89.14         95.53         3.93 o                         
  11   3   0          8.60         10.16         0.95 o                         
  12   3   0       2876.92       2796.45        31.65 o                         
  13   3   0          5.18          3.36         0.71 o                         
  14   3   0         41.22         45.67         3.23 o                         
  15   3   0        571.14        559.19        12.77 o                         
  16   3   0        496.61        514.72         8.48 o                         
  17   3   0        102.06        103.66         3.95 o                         
  18   3   0          0.71          1.35         0.62 o                         
  19   3   0        165.55        172.30         5.31 o                         
  20   3   0         90.23         89.90         3.92 o                         
   0   4   0       6552.54       6944.15        26.19 o                         
   1   4   0        954.48        906.83         6.45 o                         
   2   4   0         10.53         12.62         0.74 o                         
   3   4   0       1353.88       1293.44        11.65 o                         
   4   4   0         67.94         64.44         1.73 o                         
   5   4   0       3312.63       3429.44        22.66 o                         
   6   4   0          0.25          0.04         0.24 o                         
   7   4   0       2148.00       2118.32        14.44 o                         
   8   4   0         15.26         11.64         0.91 o                         
   9   4   0        723.95        720.12         7.34 o                         
  10   4   0          2.32          2.42         0.41 o                         
  11   4   0        139.98        145.25         3.66 o                         
  12   4   0        982.94        942.16        12.24 o                         
  13   4   0        175.11        167.92         4.36 o                         
  14   4   0          3.96          5.79         0.92 o                         
  15   4   0        248.56        253.25         5.90 o                         
  16   4   0          6.58          7.12         0.96 o                         
  17   4   0        196.57        197.43         5.27 o                         
  18   4   0          7.86          8.64         1.03 o                         
  19   4   0        504.38        517.49        19.27 o                         
   0   5   0       4714.90       5063.16        51.01 o                         
   1   5   0          2.66          3.28         0.47 o                         
   2   5   0         82.00         81.09        13.04 o                         
   3   5   0         62.52         76.54         2.13 o                         
   4   5   0       1029.70       1047.39        11.43 o                         
   5   5   0         13.46         13.25         0.90 o                         
   6   5   0         16.53         12.20         1.40 o                         
   7   5   0          9.51          3.85         0.51 o                         
   8   5   0        709.86        740.81         7.34 o                         
   9   5   0         34.43         33.31         1.55 o                         
  10   5   0         43.63         40.50         2.06 o                         
  11   5   0         58.08         48.28         2.02 o                         
  12   5   0       1479.92       1525.94        11.69 o                         
  13   5   0          8.71          8.36         1.01 o                         
  14   5   0         14.87         13.45         1.25 o                         
  15   5   0          9.40          8.88         0.98 o                         
  16   5   0        476.16        476.50         7.41 o                         
  17   5   0          0.22         -0.11         0.63 o                         
  18   5   0          0.41          0.17         0.74 o                         
   0   6   0        949.16        921.43        22.25 o                         
   1   6   0        813.86        828.33         9.77 o                         
   2   6   0          6.13          5.77         0.65 o                         
   3   6   0        619.09        628.33         6.73 o                         
   4   6   0          1.28          2.61         0.46 o                         
   5   6   0        776.56        814.11         8.71 o                         
   6   6   0          3.98          5.47         0.58 o                         
   7   6   0        222.24        210.98         5.40 o                         
   8   6   0        405.77        373.48        10.60 o                         
   9   6   0        241.94        233.61         6.05 o                         
  10   6   0         10.07          8.07         0.70 o                         
  11   6   0         23.41         24.99         1.56 o                         
  12   6   0          2.49          3.39         1.02 o                         
  13   6   0        110.34         95.17         3.01 o                         
  14   6   0          1.34          1.94         0.76 o                         
  15   6   0        176.73        169.71         4.28 o                         
  16   6   0          0.78          1.15         0.55 o                         
  17   6   0         73.17         71.89         2.75 o                         
   0   7   0       3475.93       3431.13        35.08 o                         
   1   7   0         79.65         73.92         2.53 o                         
   2   7   0         39.08         22.09         5.46 o                         
   3   7   0         20.89         25.74         1.54 o                         
   4   7   0        227.16        201.11         4.20 o                         
   5   7   0         37.40         32.65         1.63 o                         
   6   7   0          2.93          1.65         0.66 o                         
   7   7   0        304.21        239.65        18.32 o                         
   8   7   0        195.02        225.05         6.01 o                         
   9   7   0        272.33        268.92         6.74 o                         
  10   7   0         25.26         23.79         2.10 o                         
  11   7   0        183.03        176.97         5.62 o                         
  12   7   0       2032.34       2014.04        59.67 o                         
  13   7   0         13.49         13.33         1.67 o                         
  14   7   0         36.07         30.68         2.41 o                         
  15   7   0         39.15         36.52         2.66 o                         
  16   7   0        370.32        343.89        11.92 o                         
   0   8   0        342.72        349.83        11.99 o                         
   1   8   0        273.78        249.30         4.91 o                         
   2   8   0          0.95          0.75         0.45 o                         
   3   8   0        220.75        204.56         5.89 o                         
   4   8   0         64.60         53.43         2.25 o                         
   5   8   0        101.51         93.06         3.54 o                         
   6   8   0          5.31          4.11         0.98 o                         
   7   8   0          4.12          5.96         1.04 o                         
   8   8   0        302.78        309.11         9.75 o                         
   9   8   0        264.34        268.62         8.46 o                         
  10   8   0         20.86         18.76         2.30 o                         
  11   8   0        196.65        209.35         9.92 o                         
  12   8   0        468.86        482.92        11.95 o                         
  13   8   0        193.97        199.11         7.81 o                         
  14   8   0          4.86          4.72         1.27 o                         
   0   9   0        572.19        585.89        11.51 o                         
   1   9   0        191.67        203.65         5.01 o                         
   2   9   0          5.43          1.50         0.58 o                         
   3   9   0        483.95        492.93        12.63 o                         
   4   9   0        104.92         97.11         6.10 o                         
   5   9   0         47.62         47.93         3.28 o                         
   6   9   0         10.09          6.52         1.06 o                         
   7   9   0        177.90        192.18         6.85 o                         
   8   9   0        279.63        314.69         8.91 o                         
   9   9   0        190.20        192.70         8.73 o                         
  10   9   0         11.85          9.98         1.75 o                         
  11   9   0        365.75        407.91        10.51 o                         
   0  10   0       1979.60       2012.78        26.98 o                         
   1  10   0         11.71         10.61         1.24 o                         
   2  10   0          0.28          1.15         1.03 o                         
   3  10   0         10.87          9.64         1.25 o                         
   4  10   0        628.99        641.62        17.86 o                         
   5  10   0          0.68          0.57         1.09 o                         
   6  10   0          6.49          7.48         1.59 o                         
   7  10   0          8.41          6.04         1.33 o                         
   8  10   0        336.85        378.97        11.98 o                         
   1 -11   1        167.43        191.88         9.65 o                         
   1 -10   1        107.19        109.12         4.17 o                         
   2 -10   1        949.81        993.43        18.24 o                         
   3 -10   1          5.48          6.16         0.91 o                         
   4 -10   1          3.97          3.09         1.02 o                         
   5 -10   1          1.94          0.76         0.60 o                         
   6 -10   1        543.69        564.04        14.58 o                         
   7 -10   1          0.22         -1.04         1.04 o                         
   8 -10   1          4.53          4.76         1.30 o                         
   9 -10   1         87.40         98.74        12.21 o                         
   1  -9   1        245.03        266.63         5.77 o                         
   2  -9   1        585.79        603.37        13.32 o                         
   3  -9   1        319.15        324.49         6.61 o                         
   4  -9   1          1.01          0.68         0.43 o                         
   5  -9   1         85.91         78.72         3.31 o                         
   6  -9   1        198.00        184.75        11.90 o                         
   7  -9   1        147.21        112.59        16.06 o                         
   8  -9   1          2.12         -0.21         0.84 o                         
   9  -9   1        315.25        317.21         9.26 o                         
  10  -9   1        588.78        626.57        14.00 o                         
  11  -9   1        258.75        282.63         8.38 o                         
  12  -9   1         46.27         34.80         3.29 o                         
   1  -8   1        219.77        209.01         4.76 o                         
   2  -8   1         36.00         36.98         2.26 o                         
   3  -8   1        156.86        146.37         4.04 o                         
   4  -8   1          0.42         -0.11         0.69 o                         
   5  -8   1        364.77        357.43         8.10 o                         
   6  -8   1        285.34        270.07         6.94 o                         
   7  -8   1         64.18         60.33         3.20 o                         
   8  -8   1          2.76          2.76         0.47 o                         
   9  -8   1        363.05        360.32        11.99 o                         
  10  -8   1        499.66        549.30        10.87 o                         
  11  -8   1         67.32         69.77         3.95 o                         
  12  -8   1          4.47          1.86         1.38 o                         
  13  -8   1        308.52        294.40        10.19 o                         
  14  -8   1        219.35        206.30        11.12 o                         
   1  -7   1         28.51         27.65         1.67 o                         
   2  -7   1       3164.89       3324.97        40.76 o                         
   3  -7   1         21.56         20.75         1.41 o                         
   4  -7   1          5.59          3.99         0.64 o                         
   5  -7   1         78.04         74.34         2.60 o                         
   6  -7   1        114.73        116.33         3.19 o                         
   7  -7   1        147.84        139.42         3.48 o                         
   8  -7   1          3.29          2.19         0.53 o                         
   9  -7   1        138.86        124.70         3.48 o                         
  10  -7   1        862.47        863.35        21.13 o                         
  11  -7   1        120.25        113.79         3.27 o                         
  12  -7   1         68.68         57.78         5.64 o                         
  13  -7   1        114.33        107.58         3.35 o                         
  14  -7   1        511.82        491.62        13.28 o                         
  15  -7   1         10.03         12.29         1.39 o                         
  16  -7   1         23.05         17.51         2.02 o                         
   1  -6   1        640.54        610.97        11.45 o                         
   2  -6   1         47.49         61.19         2.21 o                         
   3  -6   1        601.34        566.75         6.69 o                         
   4  -6   1          0.57          0.88         0.33 o                         
   5  -6   1       2872.38       2927.66        44.36 o                         
   6  -6   1         75.15         77.96         2.41 o                         
   7  -6   1        783.74        744.65        14.48 o                         
   8  -6   1          4.10          4.82         0.63 o                         
   9  -6   1        974.53        962.81        16.19 o                         
  10  -6   1         82.62         75.14         2.62 o                         
  11  -6   1         39.08         39.15         1.93 o                         
  12  -6   1          0.63          0.81         0.49 o                         
  13  -6   1        299.29        284.56         6.48 o                         
  14  -6   1         20.44         18.76         1.39 o                         
  15  -6   1         76.58         74.96         2.73 o                         
  16  -6   1          3.07          3.31         0.61 o                         
  17  -6   1        495.51        453.25        22.59 o                         
   1  -5   1        325.38        340.12         4.63 o                         
   2  -5   1       7406.34       7561.52       134.95 o                         
   3  -5   1        464.28        480.83         5.86 o                         
   4  -5   1         18.48         14.44         1.42 o                         
   5  -5   1        375.16        366.69         4.77 o                         
   6  -5   1        617.70        557.77         6.70 o                         
   7  -5   1        409.52        393.36         6.43 o                         
   8  -5   1         40.40         35.19         3.92 o                         
   9  -5   1        486.02        450.73         5.98 o                         
  10  -5   1       2481.36       2427.94        17.03 o                         
  11  -5   1          0.57          0.25         0.48 o                         
  12  -5   1        121.93        121.72         8.51 o                         
  13  -5   1         77.38         74.24         2.64 o                         
  14  -5   1        816.07        850.98        10.18 o                         
  15  -5   1         62.23         57.90         2.61 o                         
  16  -5   1         34.96         31.53         2.80 o                         
  17  -5   1         83.10         76.95         2.84 o                         
  18  -5   1          2.45          2.41         0.65 o                         
  19  -5   1          9.95          8.97         1.43 o                         
   1  -4   1         50.64         35.03         1.20 o                         
   2  -4   1          8.83         10.55         0.76 o                         
   3  -4   1         40.94         22.42         1.04 o                         
   4  -4   1          2.89          2.73         0.46 o                         
   5  -4   1       2344.29       2342.42        30.67 o                         
   6  -4   1       1123.26       1128.30        11.89 o                         
   7  -4   1        717.32        684.70         6.41 o                         
   8  -4   1          0.65          0.61         0.32 o                         
   9  -4   1       1004.91        966.90        13.58 o                         
  10  -4   1        284.83        282.09         4.89 o                         
  11  -4   1        141.31        158.34         3.75 o                         
  12  -4   1         17.13         20.41         1.43 o                         
  13  -4   1        464.81        491.98         8.05 o                         
  14  -4   1         76.54         89.44         3.11 o                         
  15  -4   1         65.96         74.24         2.99 o                         
  16  -4   1          4.55          2.72         0.60 o                         
  17  -4   1        227.23        238.70         5.70 o                         
  18  -4   1        193.72        201.20         5.21 o                         
  19  -4   1         47.13         49.01         2.67 o                         
   1  -3   1       2050.42       2332.07        34.69 o                         
   2  -3   1       9410.83       9600.26       121.36 o                         
   3  -3   1       4803.76       5124.97        41.25 o                         
   4  -3   1          0.47          1.08         0.44 o                         
   5  -3   1       1361.69       1314.53        18.71 o                         
   6  -3   1         11.28         63.38         2.09 o                         
   7  -3   1       1385.02       1333.34        12.56 o                         
   8  -3   1         31.58         37.12         4.25 o                         
   9  -3   1        913.55        914.79        20.35 o                         
  10  -3   1       4367.45       4182.78        47.28 o                         
  11  -3   1         26.44         21.22         1.37 o                         
  12  -3   1        250.95        301.53        13.33 o                         
  13  -3   1        368.05        305.58         5.67 o                         
  14  -3   1       2049.66       2035.86        21.80 o                         
  15  -3   1        253.43        284.71         5.96 o                         
  16  -3   1         41.01         45.03         2.61 o                         
  17  -3   1        312.02        327.35         6.87 o                         
  18  -3   1         77.99         90.31         3.75 o                         
  19  -3   1         42.84         42.31         2.64 o                         
  20  -3   1          0.36         -0.69         0.69 o                         
   1  -2   1        293.17        353.06         6.66 o                         
   2  -2   1       5036.39       5925.15        40.44 o                         
   3  -2   1         52.48         55.64         1.25 o                         
   0  -3   2         61.20         55.00         7.26 o                         
   0  -5   4         40.90         24.02         5.18 o                         
   0  -7   6         29.92         15.30         3.45 o                         
   0  -9   8          5.09          1.90         1.01 o                         
   0 -11  10          2.96         -0.07         1.69 o                         
   0   9 -10          0.92          0.91         0.78 o                         
   0   7  -8         26.35          5.97         1.76 o                         
   0   5  -6         60.93         53.25        16.54 o                         
   0   3  -4         47.51         70.84         9.47 o                         
   0   1  -2         42.10         50.24         6.73 o                         
   0  -1   0         99.85         70.69         4.93 o                         
   4  -2   1          0.65          0.45         0.15 o                         
   5  -2   1        655.75        652.06         8.47 o                         
   6  -2   1        305.51        257.19         5.34 o                         
   7  -2   1        398.24        364.93         7.04 o                         
   8  -2   1         12.16         15.85         0.99 o                         
   9  -2   1        786.30        659.69        11.99 o                         
  10  -2   1        719.62        671.97         7.38 o                         
  11  -2   1        351.93        347.45         5.59 o                         
  12  -2   1        145.16        149.78         3.88 o                         
  13  -2   1       1005.85        992.74        11.37 o                         
  14  -2   1       1167.89       1238.42        16.65 o                         
  15  -2   1        131.66        125.76         4.03 o                         
  16  -2   1          3.46          3.32         0.70 o                         
  17  -2   1         73.03         72.38         3.33 o                         
  18  -2   1        394.42        410.25        11.27 o                         
  19  -2   1          1.73          0.88         1.50 o                         
  20  -2   1          2.96          2.72         0.99 o                         
  21  -2   1         28.08         16.93         4.70 o                         
   1  -1   1       2397.69       2601.74        32.56 o                         
   2  -1   1      10029.58      11354.01       191.92 o                         
   3  -1   1      19057.38      19325.64       211.26 o                         
   4  -1   1         13.71         30.09         3.35 o                         
   5  -1   1        783.89        768.26        11.23 o                         
   6  -1   1        728.06        743.82        12.44 o                         
   7  -1   1       1151.45       1097.29        21.86 o                         
   8  -1   1         51.37         83.42         2.57 o                         
   9  -1   1        896.29        809.05        17.72 o                         
  10  -1   1       2150.94       2053.07        19.94 o                         
  11  -1   1          3.53          2.33         0.51 o                         
  12  -1   1        117.89        155.99         4.93 o                         
  13  -1   1         11.09          7.75         0.93 o                         
  14  -1   1       1210.13       1166.85        24.17 o                         
  15  -1   1        727.78        780.92        10.46 o                         
  16  -1   1         31.26         37.42         2.35 o                         
  17  -1   1        552.21        627.61         9.80 o                         
  18  -1   1         13.87         13.15         1.48 o                         
  19  -1   1         59.78         67.12         3.42 o                         
  20  -1   1          3.83          4.98         1.23 o                         
  21  -1   1        493.21        545.24        10.38 o                         
   1   0   1          0.23          5.48         1.25 o                         
   3   0   1          7.32          8.58         0.46 o                         
   4   0   1         19.67         18.48         0.74 o                         
   5   0   1          2.15          2.92         0.66 o                         
   6   0   1       1369.06       1436.98        36.19 o                         
   7   0   1          2.29          2.55         0.41 o                         
   8   0   1          1.58          1.15         0.34 o                         
   9   0   1          3.48          3.47         0.60 o                         
  10   0   1       4702.63       4613.76       108.58 o                         
  11   0   1          1.97          6.02         1.09 o                         
  12   0   1        356.88        355.27         6.56 o                         
  13   0   1          0.11          3.49         0.66 o                         
  14   0   1       4614.01       4850.79        38.80 o                         
  15   0   1          0.28          9.51         1.29 o                         
  16   0   1          8.80         10.55         1.33 o                         
  17   0   1          0.35          1.61         0.64 o                         
  18   0   1        950.59       1033.98        17.61 o                         
  19   0   1          0.03          3.85         0.90 o                         
  20   0   1          3.69          2.93         0.79 o                         
  21   0   1          0.16          2.25         1.12 o                         
   1   1   1        236.18        272.17         4.61 o                         
   2   1   1       4111.60       4585.58        65.05 o                         
   3   1   1      10971.67      12208.14       211.44 o                         
   4   1   1          8.37         16.61         1.59 o                         
   5   1   1       3300.79       3474.93        48.81 o                         
   6   1   1        316.26        326.68        12.76 o                         
   7   1   1       3354.77       3591.04        81.76 o                         
   8   1   1          6.80         18.95         1.15 o                         
   9   1   1       1609.34       1559.77        24.19 o                         
  10   1   1        734.28        734.57         9.02 o                         
  11   1   1        152.80        145.00         3.59 o                         
  12   1   1         39.55         56.44         2.46 o                         
  13   1   1          5.73         10.67         1.12 o                         
  14   1   1        300.13        308.01         7.11 o                         
  15   1   1        579.33        595.79         8.97 o                         
  16   1   1         15.95         17.91         1.64 o                         
  17   1   1        695.80        734.01        15.87 o                         
  18   1   1          2.95          3.14         0.84 o                         
  19   1   1         76.81         85.11         3.93 o                         
  20   1   1          5.72          6.06         1.04 o                         
  21   1   1        485.93        510.66        12.18 o                         
   1   2   1        544.88        540.87         6.33 o                         
   2   2   1       3043.53       2990.34        33.93 o                         
   3   2   1        627.38        616.13         6.14 o                         
   4   2   1          3.95          3.69         0.38 o                         
   5   2   1       2497.01       2584.61        48.57 o                         
   6   2   1        666.93        571.08         9.74 o                         
   7   2   1        696.92        700.41         9.88 o                         
   8   2   1          2.84          3.45         0.44 o                         
   9   2   1        614.31        596.79         6.70 o                         
  10   2   1       2749.05       2942.62        23.50 o                         
  11   2   1         46.06         49.70         2.14 o                         
  12   2   1         65.48         65.38         2.60 o                         
  13   2   1        128.58        120.26         3.70 o                         
  14   2   1       1599.67       1631.19        21.51 o                         
  15   2   1         34.72         37.38         2.21 o                         
  16   2   1          0.25          0.75         0.66 o                         
  17   2   1        193.05        194.97         5.58 o                         
  18   2   1        306.46        310.34         7.63 o                         
  19   2   1         56.42         64.86         3.31 o                         
  20   2   1          2.03          2.24         0.90 o                         
   1   3   1        449.04        440.39         3.53 o                         
   2   3   1       8237.67       8811.32        70.37 o                         
   3   3   1       1755.71       1839.56        28.39 o                         
   4   3   1         32.03         27.06         5.10 o                         
   5   3   1       1925.37       1989.12        20.47 o                         
   6   3   1       2088.86       2117.40         9.58 o                         
   7   3   1       1948.59       2106.88        16.39 o                         
   8   3   1         31.39         39.84         2.82 o                         
   9   3   1        651.42        599.57         8.08 o                         
  10   3   1        693.48        678.42         7.82 o                         
  11   3   1        300.20        290.29         5.39 o                         
  12   3   1         36.76         42.98         3.43 o                         
  13   3   1         57.03         53.89         2.56 o                         
  14   3   1        107.25        120.71         3.95 o                         
  15   3   1        206.83        196.87         4.94 o                         
  16   3   1         22.34         24.73         1.97 o                         
  17   3   1        344.66        353.54         7.18 o                         
  18   3   1         87.02         99.68         3.92 o                         
  19   3   1         38.34         38.87         2.56 o                         
  20   3   1         31.83         34.93         2.51 o                         
   1   4   1       2846.56       2869.58        22.78 o                         
   2   4   1       2461.72       2374.66        20.68 o                         
   3   4   1       3469.12       3468.39        27.48 o                         
   4   4   1          1.59          2.63         0.31 o                         
   5   4   1       6264.19       6498.13        94.69 o                         
   6   4   1        301.62        329.04         7.06 o                         
   7   4   1       1730.22       1673.10        17.64 o                         
   8   4   1          0.13          0.28         0.42 o                         
   9   4   1       1885.85       1871.97        11.77 o                         
  10   4   1        469.62        517.07         9.82 o                         
  11   4   1         48.10         44.60         1.91 o                         
  12   4   1          8.95          9.19         0.89 o                         
  13   4   1        287.83        252.67         4.94 o                         
  14   4   1        637.94        618.17        10.27 o                         
  15   4   1        172.34        176.65         4.45 o                         
  16   4   1          0.05         -0.41         0.47 o                         
  17   4   1        825.48        847.42        15.04 o                         
  18   4   1          0.55          0.60         0.77 o                         
  19   4   1        263.94        290.26         6.48 o                         
   1   5   1        274.21        276.44         4.32 o                         
   2   5   1       5771.00       6174.97        81.70 o                         
   3   5   1         49.00         45.49         1.52 o                         
   4   5   1         13.69          6.94         1.66 o                         
   5   5   1        259.65        209.90         7.16 o                         
   6   5   1       1527.02       1576.02        20.50 o                         
   7   5   1        234.67        184.46         7.42 o                         
   8   5   1         11.41          8.48         1.22 o                         
   9   5   1        961.43        884.91        11.51 o                         
  10   5   1        340.41        329.65         4.77 o                         
  11   5   1         42.20         41.51         1.85 o                         
  12   5   1         43.96         45.35         2.97 o                         
  13   5   1         23.22         20.42         1.36 o                         
  14   5   1        179.80        175.66         4.18 o                         
  15   5   1         17.01         19.76         1.46 o                         
  16   5   1         21.67         18.58         1.50 o                         
  17   5   1         41.10         39.63         2.20 o                         
  18   5   1         93.24         96.12         3.49 o                         
   1   6   1        861.17        875.99        12.73 o                         
   2   6   1       1364.17       1348.43        15.27 o                         
   3   6   1        533.28        531.57         5.96 o                         
   4   6   1          0.03          0.17         0.28 o                         
   5   6   1        333.91        379.11         7.04 o                         
   6   6   1        873.32        861.25        17.76 o                         
   7   6   1          8.21          6.58         0.94 o                         
   8   6   1          1.07          0.99         0.73 o                         
   9   6   1        411.98        430.37         8.28 o                         
  10   6   1         12.32          9.31         1.26 o                         
  11   6   1         21.18         21.88         1.95 o                         
  12   6   1          0.06          1.13         0.59 o                         
  13   6   1        225.49        163.40        14.79 o                         
  14   6   1         81.58         83.41         3.04 o                         
  15   6   1         93.50         85.99         3.13 o                         
  16   6   1          1.58          2.37         0.91 o                         
  17   6   1         63.92         69.27         3.09 o                         
   1   7   1         75.13         62.60         2.30 o                         
   2   7   1       2311.49       2239.66        22.62 o                         
   3   7   1         94.59         99.50         3.79 o                         
   4   7   1          4.31          1.90         0.79 o                         
   5   7   1         25.23         26.10         2.04 o                         
   6   7   1        847.88        815.49        11.90 o                         
   7   7   1        101.07        104.66         4.18 o                         
   8   7   1          5.62          2.88         0.82 o                         
   9   7   1        581.34        572.09        10.24 o                         
  10   7   1        599.03        614.88        11.38 o                         
  11   7   1         57.89         60.60         3.41 o                         
  12   7   1         72.31         67.56         5.82 o                         
  13   7   1         10.48         10.32         1.50 o                         
  14   7   1        477.27        483.06        12.51 o                         
  15   7   1         42.00         40.33         3.04 o                         
   1   8   1        233.33        213.36         4.81 o                         
   2   8   1         20.25         14.98         1.24 o                         
   3   8   1        252.20        229.06        11.46 o                         
   4   8   1          1.18          0.27         0.36 o                         
   5   8   1         70.08         74.43         3.92 o                         
   6   8   1        632.47        623.35        12.29 o                         
   7   8   1          1.18          2.94         1.41 o                         
   8   8   1          1.80          1.57         0.78 o                         
   9   8   1        505.17        530.01        10.55 o                         
  10   8   1        161.04        166.47         6.04 o                         
  11   8   1         84.53         94.28         4.60 o                         
  12   8   1         20.64         18.97         2.06 o                         
  13   8   1        250.76        252.26         7.96 o                         
   1   9   1        168.37        171.56         4.68 o                         
   2   9   1        214.09        213.74         7.49 o                         
   3   9   1        486.82        452.98        22.37 o                         
   4   9   1          0.67          1.43         0.84 o                         
   5   9   1         44.65         49.62         3.42 o                         
   6   9   1        781.80        818.21        14.21 o                         
   7   9   1         72.15         80.76         4.60 o                         
   8   9   1          4.14          3.54         1.23 o                         
   9   9   1        314.69        336.67         9.60 o                         
  10   9   1         67.22         84.44         4.92 o                         
  11   9   1         72.34         77.03         4.79 o                         
   1  10   1         35.34         31.12         1.99 o                         
   2  10   1        131.03        115.70        10.13 o                         
   3  10   1         66.99         67.97         4.01 o                         
   4  10   1          0.89          2.16         1.75 o                         
   5  10   1          0.13          0.85         1.01 o                         
   6  10   1        724.70        757.34        26.95 o                         
   7  10   1         19.11         14.37         2.54 o                         
   0 -11   2        247.09        273.90         9.97 o                         
   1 -11   2        161.00        177.13         5.65 o                         
   2 -11   2          3.46         -0.01         0.80 o                         
   3 -11   2        253.49        250.91        12.99 o                         
   0 -10   2       1896.02       2084.62        36.01 o                         
   1 -10   2         74.16         73.71         3.50 o                         
   2 -10   2          1.22          1.40         0.78 o                         
   3 -10   2         10.59         10.54         1.25 o                         
   4 -10   2        689.37        731.91        23.18 o                         
   5 -10   2         37.77         34.44         2.13 o                         
   6 -10   2          2.16          1.66         0.71 o                         
   7 -10   2         24.95         20.07         3.07 o                         
   8 -10   2        394.31        437.22        17.97 o                         
   9 -10   2         34.46         32.16         2.88 o                         
   0  -9   2        396.30        415.08        14.80 o                         
   1  -9   2        239.99        254.00         6.08 o                         
   2  -9   2          6.68          1.74         0.83 o                         
   3  -9   2        301.77        315.34         6.20 o                         
   4  -9   2         27.61         30.69         2.13 o                         
   5  -9   2        173.17        167.99         4.55 o                         
   6  -9   2          0.13          0.06         0.73 o                         
   7  -9   2        429.78        406.98        13.01 o                         
   8  -9   2         80.55         82.27         4.71 o                         
   9  -9   2        118.14        109.85         7.52 o                         
  10  -9   2         11.33          5.73         1.67 o                         
  11  -9   2        321.95        320.25         8.55 o                         
  12  -9   2        576.23        574.86        17.74 o                         
   0  -8   2        408.53        440.15        10.61 o                         
   1  -8   2         98.67         97.78         3.30 o                         
   2  -8   2          0.14          0.47         0.63 o                         
   3  -8   2        153.73        155.33         4.19 o                         
   4  -8   2        706.05        734.82        14.78 o                         
   5  -8   2        774.87        794.57        11.83 o                         
   6  -8   2          0.52          1.03         0.88 o                         
   7  -8   2        499.24        502.58        12.19 o                         
   8  -8   2        470.69        482.40         7.59 o                         
   9  -8   2        166.66        163.18         4.02 o                         
  10  -8   2          9.62          8.81         0.95 o                         
  11  -8   2          4.92          5.22         0.73 o                         
  12  -8   2         89.32         91.81         2.96 o                         
  13  -8   2         34.63         28.94         1.62 o                         
  14  -8   2          9.16          7.75         0.87 o                         
  15  -8   2         56.70         48.18         5.79 o                         
   0  -7   2       1036.98       1081.21        13.04 o                         
   1  -7   2        701.46        689.59         7.95 o                         
   2  -7   2         32.77         16.40         1.79 o                         
   3  -7   2         97.33         90.23         2.98 o                         
   4  -7   2        436.83        472.67         6.75 o                         
   5  -7   2        175.11        174.67         4.08 o                         
   6  -7   2          3.99          2.54         0.70 o                         
   7  -7   2        153.29        156.13         3.88 o                         
   8  -7   2        516.92        526.19         8.13 o                         
   9  -7   2          0.90          1.18         0.80 o                         
  10  -7   2         32.12         25.75         1.69 o                         
  11  -7   2        179.55        167.24         4.58 o                         
  12  -7   2        787.04        752.51        19.45 o                         
  13  -7   2         80.95         81.19         2.94 o                         
  14  -7   2         10.92         10.00         0.99 o                         
  15  -7   2          8.97         13.82         1.70 o                         
  16  -7   2        224.63        233.20        10.59 o                         
   0  -6   2        193.38        141.02         4.27 o                         
   1  -6   2        287.41        251.44         4.87 o                         
   2  -6   2          0.20          2.05         0.46 o                         
   3  -6   2        846.66        768.99         7.91 o                         
   4  -6   2       1041.05       1056.18        12.20 o                         
   5  -6   2       3924.49       3883.37        34.58 o                         
   6  -6   2          1.42          2.78         0.55 o                         
   7  -6   2       3359.23       3351.36        36.62 o                         
   8  -6   2         74.32         80.34         3.20 o                         
   9  -6   2        913.44        878.06         9.57 o                         
  10  -6   2          8.56          8.77         1.01 o                         
  11  -6   2        202.25        191.00         5.95 o                         
  12  -6   2         65.92         51.63         2.58 o                         
  13  -6   2        147.94        162.32         4.55 o                         
  14  -6   2          9.87          7.20         1.12 o                         
  15  -6   2        247.54        238.97        10.71 o                         
  16  -6   2        243.37        248.54         6.93 o                         
  17  -6   2        293.05        306.01         7.87 o                         
  18  -6   2          0.29          2.56         1.73 o                         
   0  -5   2       2403.79       2235.84        17.73 o                         
   1  -5   2       1120.40       1183.81        10.17 o                         
   2  -5   2         87.04         59.38         6.38 o                         
   3  -5   2       1362.74       1358.26        11.84 o                         
   4  -5   2       1159.09       1039.30        13.50 o                         
   5  -5   2        717.93        670.65        10.29 o                         
   6  -5   2          9.32          6.89         0.89 o                         
   7  -5   2       1951.41       1736.93        25.07 o                         
   8  -5   2       2257.81       2153.10        30.14 o                         
   9  -5   2       1111.66        999.53        20.29 o                         
  10  -5   2        139.99        124.14        17.34 o                         
  11  -5   2         13.82          9.12         0.89 o                         
  12  -5   2       3584.37       3431.47        49.09 o                         
  13  -5   2         26.23         25.30         1.44 o                         
  14  -5   2         56.35         49.29         3.94 o                         
  15  -5   2        422.58        387.42         5.64 o                         
  16  -5   2        650.41        598.27        23.60 o                         
  17  -5   2         65.75         62.50         4.04 o                         
  18  -5   2          2.63          4.04         1.21 o                         
  19  -5   2        203.82        206.52         8.74 o                         
   0  -4   2       4700.92       5248.75        78.39 o                         
   1  -4   2         40.76         62.10         1.77 o                         
   2  -4   2          0.50          0.58         0.29 o                         
   3  -4   2         49.76         87.91         2.43 o                         
   4  -4   2         54.13         46.16         1.60 o                         
   5  -4   2       1266.20       1232.23        15.76 o                         
   6  -4   2         13.81         13.18         0.86 o                         
   7  -4   2        856.01        831.69        12.37 o                         
   8  -4   2         60.96         38.38         1.56 o                         
   9  -4   2        547.36        537.57         5.97 o                         
  10  -4   2          2.68          3.53         0.49 o                         
  11  -4   2        272.13        302.29         4.87 o                         
  12  -4   2       1138.18       1134.08        13.58 o                         
  13  -4   2        259.17        272.15         5.79 o                         
  14  -4   2          0.54          1.81         0.69 o                         
  15  -4   2        115.49        128.84         3.55 o                         
  16  -4   2         80.43         74.15         3.22 o                         
  17  -4   2         65.84         62.65         2.57 o                         
  18  -4   2         21.67         20.61         1.62 o                         
  19  -4   2         78.94         62.24         8.05 o                         
   0  -3   2       5504.13       5450.96       178.32 o                         
   1  -3   2       1903.76       2190.21        56.27 o                         
   2  -3   2        114.59        174.50        22.12 o                         
   3  -3   2       5698.66       6038.29       101.30 o                         
   4  -3   2         10.27          8.83         0.72 o                         
   5  -3   2       1021.52        979.72         8.00 o                         
   6  -3   2          1.92          4.01         0.46 o                         
   7  -3   2       1979.57       1918.44        15.86 o                         
   8  -3   2       1345.58       1165.91         9.40 o                         
   9  -3   2        517.96        537.31         6.81 o                         
  10  -3   2        143.19        175.53        13.50 o                         
  11  -3   2         75.74         64.36         2.21 o                         
  12  -3   2       5474.38       5342.95        61.16 o                         
  13  -3   2        163.63        147.36         3.79 o                         
  14  -3   2        114.62        141.65         6.20 o                         
  15  -3   2        599.24        657.84         9.38 o                         
  16  -3   2        579.79        575.94        10.38 o                         
  17  -3   2        122.14        129.27         4.08 o                         
  18  -3   2          9.03         11.13         1.31 o                         
  19  -3   2        135.29        138.12         4.82 o                         
  20  -3   2          8.90          7.13         1.15 o                         
   1  -2   2        319.48        340.08         6.23 o                         
   2  -2   2          1.27          3.30         0.33 o                         
   3  -2   2         34.11         39.84         2.69 o                         
   4  -2   2        674.05        634.34        11.01 o                         
   5  -2   2        910.34        937.90        28.09 o                         
   6  -2   2          3.39         14.81         1.25 o                         
   7  -2   2        837.61        828.98        13.25 o                         
   8  -2   2         41.69        119.19         2.61 o                         
   9  -2   2        435.91        389.99         5.16 o                         
  10  -2   2         40.40         44.12         1.84 o                         
  11  -2   2        403.90        394.49         8.10 o                         
  12  -2   2       3873.98       3973.60        28.64 o                         
  13  -2   2        288.27        284.63         5.51 o                         
  14  -2   2         74.25         72.79         2.87 o                         
  15  -2   2        249.11        250.24         5.62 o                         
  16  -2   2          7.85          6.98         0.99 o                         
  17  -2   2         44.70         46.90         2.65 o                         
  18  -2   2         18.86         20.31         1.77 o                         
  19  -2   2         41.84         45.36         3.01 o                         
  20  -2   2          2.42          4.06         0.89 o                         
   0  -1   2       3793.44       4005.78        39.75 o                         
   1  -1   2        202.96        239.26         4.32 o                         
   2  -1   2         48.69        131.98        14.94 o                         
   3  -1   2      12887.47      14465.10       227.86 o                         
   4  -1   2        408.09        447.02         7.04 o                         
   5  -1   2       2461.57       2534.60        41.82 o                         
   6  -1   2         10.28         14.43         0.95 o                         
   7  -1   2       4918.05       5309.18        67.75 o                         
   8  -1   2        530.52        547.28        13.96 o                         
   9  -1   2        942.84        923.81        14.69 o                         
  10  -1   2         40.24         51.21         2.10 o                         
  11  -1   2        230.80        198.47         5.19 o                         
  12  -1   2        932.84        890.66        12.84 o                         
  13  -1   2          3.39          5.05         0.79 o                         
  14  -1   2         19.71         25.28         1.81 o                         
  15  -1   2       1307.87       1327.95        17.16 o                         
  16  -1   2        170.25        174.44         4.96 o                         
  17  -1   2        256.73        288.00         6.62 o                         
  18  -1   2          0.05          0.53         0.92 o                         
  19  -1   2        242.85        267.83         7.28 o                         
  20  -1   2         36.44         38.61         2.51 o                         
  21  -1   2        145.44        170.99         5.41 o                         
   1   0   2          2.03          3.40         0.36 o                         
   2   0   2          2.88          4.14         0.64 o                         
   3   0   2          2.97          4.30         0.36 o                         
   4   0   2       3765.93       4069.00        36.13 o                         
   5   0   2          0.63          0.94         0.21 o                         
   6   0   2          4.71          6.06         1.15 o                         
   7   0   2         24.10         24.56         1.18 o                         
   8   0   2       1783.39       1614.36        34.21 o                         
   9   0   2          2.29          2.58         0.47 o                         
  10   0   2         84.35         90.92         2.74 o                         
  11   0   2          4.17          3.77         0.84 o                         
  12   0   2       4247.44       4073.57       109.47 o                         
  13   0   2          0.36          1.52         0.77 o                         
  14   0   2         96.14         95.40         3.43 o                         
  15   0   2          0.94          2.84         0.71 o                         
  16   0   2         37.53         43.88         2.52 o                         
  17   0   2          0.06          0.76         0.52 o                         
  18   0   2         31.64         29.80         2.43 o                         
  19   0   2          0.55          0.39         0.77 o                         
  20   0   2         27.78         29.30         2.23 o                         
  21   0   2          0.41          1.53         1.04 o                         
   0   1   2         10.82         11.37         0.71 o                         
   1   1   2        306.76        316.33         2.57 o                         
   2   1   2          9.35         18.07         1.85 o                         
   3   1   2       4137.01       4452.31        28.82 o                         
   4   1   2         13.18          8.94         0.46 o                         
   5   1   2       5839.23       6145.02        61.56 o                         
   6   1   2          0.93          2.08         0.36 o                         
   7   1   2      10557.95      11524.02       165.97 o                         
   8   1   2          4.54          6.68         0.69 o                         
   9   1   2       1512.18       1552.28        21.96 o                         
  10   1   2          2.23          2.20         0.58 o                         
  11   1   2       1167.88       1155.54        10.52 o                         
  12   1   2          1.45          2.99         0.51 o                         
  13   1   2         67.63         87.01         3.14 o                         
  14   1   2          1.37          0.58         0.56 o                         
  15   1   2        767.43        700.47        21.80 o                         
  16   1   2          6.74          8.63         1.24 o                         
  17   1   2        292.37        311.77         6.77 o                         
  18   1   2          0.55          1.15         0.66 o                         
  19   1   2        514.47        529.26         9.39 o                         
  20   1   2         25.73         26.39         2.21 o                         
  21   1   2         89.08         85.67         5.06 o                         
   0   2   2       7908.57       8399.75       144.36 o                         
   1   2   2        552.11        526.99         4.53 o                         
   2   2   2          3.26          2.93         0.44 o                         
   3   2   2       2249.10       2192.90        17.82 o                         
   4   2   2       4894.60       5479.30        30.10 o                         
   5   2   2       2548.94       2822.32        35.56 o                         
   6   2   2          4.82          9.93         0.66 o                         
   7   2   2       1124.61       1178.18        15.87 o                         
   8   2   2       4250.01       4442.06        42.07 o                         
   9   2   2        330.77        362.18         6.53 o                         
  10   2   2         68.16         76.05         2.47 o                         
  11   2   2         15.30          9.79         0.96 o                         
  12   2   2       1900.23       1823.63        21.46 o                         
  13   2   2          0.47         -0.06         0.52 o                         
  14   2   2         58.26         57.48         2.57 o                         
  15   2   2         36.86         47.88         2.47 o                         
  16   2   2        158.48        166.38         4.73 o                         
  17   2   2        106.02        113.53         4.11 o                         
  18   2   2         18.73         18.23         1.66 o                         
  19   2   2        468.11        498.31         9.15 o                         
  20   2   2         77.03         78.85         3.75 o                         
   0   3   2       2311.00       2357.38        32.95 o                         
   1   3   2       2157.88       2144.69         9.00 o                         
   2   3   2         85.85        206.54         6.16 o                         
   3   3   2        795.39        763.16         7.23 o                         
   4   3   2       3312.56       3414.83        30.64 o                         
   5   3   2       1168.46       1148.07        21.01 o                         
   6   3   2         81.17        142.35        18.44 o                         
   7   3   2       2794.74       3048.49        27.98 o                         
   8   3   2        982.22       1117.87         9.23 o                         
   9   3   2        190.89        169.81         3.25 o                         
  10   3   2          3.02          3.99         0.67 o                         
  11   3   2       1184.70       1065.04        13.03 o                         
  12   3   2         80.05         99.04         3.10 o                         
  13   3   2        266.28        246.98         5.17 o                         
  14   3   2          1.21          0.20         0.46 o                         
  15   3   2        268.89        230.71         5.40 o                         
  16   3   2        315.40        327.35         8.05 o                         
  17   3   2        120.75        127.11         4.33 o                         
  18   3   2         25.03         25.52         2.17 o                         
  19   3   2        188.30        197.87         7.03 o                         
  20   3   2        548.34        584.70         9.67 o                         
   0   4   2       3806.10       3978.02        22.08 o                         
   1   4   2       3398.59       3428.20        30.82 o                         
   2   4   2          2.66          2.20         0.39 o                         
   3   4   2       4622.41       4649.48        40.29 o                         
   4   4   2        815.00        892.03        15.76 o                         
   5   4   2       4004.35       4246.60        35.61 o                         
   6   4   2          7.97          8.55         0.94 o                         
   7   4   2       2193.43       2202.02        16.09 o                         
   8   4   2        116.09        116.30         3.83 o                         
   9   4   2       1193.04       1208.01         8.26 o                         
  10   4   2         12.26         15.38         1.01 o                         
  11   4   2        169.90        146.63         3.36 o                         
  12   4   2        163.02        151.48         3.59 o                         
  13   4   2        170.29        156.81         3.83 o                         
  14   4   2         34.71         34.79         1.91 o                         
  15   4   2        608.30        598.12         8.21 o                         
  16   4   2        114.43        107.46         3.58 o                         
  17   4   2        280.97        289.99         6.14 o                         
  18   4   2          2.75          2.74         0.75 o                         
  19   4   2        918.84        948.21        16.90 o                         
   0   5   2       3246.85       3185.54        18.23 o                         
   1   5   2        364.73        366.16         6.59 o                         
   2   5   2         55.81         43.08         8.36 o                         
   3   5   2        308.44        303.44         9.32 o                         
   4   5   2       1098.68       1090.89        11.08 o                         
   5   5   2        177.43        177.72         4.63 o                         
   6   5   2         34.92         31.18         3.99 o                         
   7   5   2        309.58        277.31         6.16 o                         
   8   5   2        686.38        689.62        10.03 o                         
   9   5   2        665.13        666.62        10.16 o                         
  10   5   2          3.72          3.46         1.65 o                         
  11   5   2          6.99          5.09         1.15 o                         
  12   5   2        843.11        801.11        20.29 o                         
  13   5   2          3.12          1.09         0.85 o                         
  14   5   2          7.52          6.29         0.72 o                         
  15   5   2        141.89        139.89         3.74 o                         
  16   5   2        412.47        378.24        10.12 o                         
  17   5   2          4.86          5.52         0.91 o                         
  18   5   2         14.74         11.61         1.11 o                         
   0   6   2          1.70          3.39         1.36 o                         
   1   6   2        890.48        897.02        11.34 o                         
   2   6   2          0.09          1.44         0.45 o                         
   3   6   2        634.45        623.11        15.22 o                         
   4   6   2        104.38        130.22         4.20 o                         
   5   6   2        285.46        307.28         6.57 o                         
   6   6   2         13.58         11.46         1.30 o                         
   7   6   2          7.75          9.52         1.28 o                         
   8   6   2          9.43          9.81         1.34 o                         
   9   6   2        485.07        483.92         9.18 o                         
  10   6   2          0.01          2.81         0.77 o                         
  11   6   2        139.42        136.24         5.08 o                         
  12   6   2         83.88         80.19         4.00 o                         
  13   6   2        188.40        175.02         6.07 o                         
  14   6   2          2.43          3.14         0.95 o                         
  15   6   2        243.37        238.30         7.37 o                         
  16   6   2         60.67         60.37         3.78 o                         
  17   6   2         20.62         25.13         3.55 o                         
   0   7   2       1013.29        997.71        33.88 o                         
   1   7   2         10.26         12.42         1.05 o                         
   2   7   2         14.18          5.24         0.91 o                         
   3   7   2        495.97        501.29        10.47 o                         
   4   7   2        601.92        565.22         9.38 o                         
   5   7   2         32.13         34.52         2.41 o                         
   6   7   2         32.27         22.68         2.37 o                         
   7   7   2         78.65         86.00         3.95 o                         
   8   7   2        744.71        717.14        17.25 o                         
   9   7   2        192.76        186.41         6.02 o                         
  10   7   2          6.03          3.57         1.17 o                         
  11   7   2         22.88         24.38         2.90 o                         
  12   7   2        875.49        900.39        20.05 o                         
  13   7   2          0.31          0.98         0.88 o                         
  14   7   2          7.39          6.04         1.15 o                         
  15   7   2        159.22        157.44         6.13 o                         
   0   8   2       1486.30       1433.78        68.49 o                         
   1   8   2        272.86        262.48         6.12 o                         
   2   8   2          0.09          1.19         0.44 o                         
   3   8   2        319.75        342.39         8.54 o                         
   4   8   2        324.47        318.19         9.78 o                         
   5   8   2        106.43        101.97         4.45 o                         
   6   8   2         10.42         10.80         1.38 o                         
   7   8   2          7.71          9.38         1.44 o                         
   8   8   2         88.48         93.07         4.47 o                         
   9   8   2        266.25        264.55         8.49 o                         
  10   8   2          6.62          6.98         1.30 o                         
  11   8   2         71.35         73.16         4.23 o                         
  12   8   2        234.91        242.95         7.72 o                         
  13   8   2         56.98         56.12         3.77 o                         
   0   9   2         36.71         40.27         2.92 o                         
   1   9   2        136.37        115.89         4.86 o                         
   2   9   2          0.91          0.23         0.83 o                         
   3   9   2        486.36        494.14        10.24 o                         
   4   9   2        108.89        118.55         5.15 o                         
   5   9   2         87.00         98.58         4.82 o                         
   6   9   2         13.74         10.45         1.72 o                         
   7   9   2        168.81        189.96         7.09 o                         
   8   9   2         78.95         79.60         4.64 o                         
   9   9   2         86.14         87.46         5.39 o                         
  10   9   2          1.32         -1.06         1.25 o                         
   0  10   2        104.71         89.65         7.95 o                         
   1  10   2        244.69        201.95        15.43 o                         
   2  10   2          0.04          0.47         0.96 o                         
   3  10   2        157.06        157.45         7.17 o                         
   4  10   2        267.81        293.41        11.34 o                         
   5  10   2          1.19          1.89         1.03 o                         
   1 -11   3        159.82        177.32         5.94 o                         
   2 -11   3         11.97         13.27         1.59 o                         
   3 -11   3        150.48        161.93         5.34 o                         
   4 -11   3          1.60          2.05         1.05 o                         
   1 -10   3          2.35          1.71         0.77 o                         
   2 -10   3        470.10        478.82        10.17 o                         
   3 -10   3          0.20          0.17         0.83 o                         
   4 -10   3          5.19          6.34         1.00 o                         
   5 -10   3        134.94        126.95         4.58 o                         
   6 -10   3         94.61        111.47         3.74 o                         
   7 -10   3         51.36         49.24         2.69 o                         
   8 -10   3          0.34          0.33         0.88 o                         
   9 -10   3          8.40          7.36         1.01 o                         
   1  -9   3        295.00        305.58         6.75 o                         
   2  -9   3        583.93        598.85        14.51 o                         
   3  -9   3        157.09        168.48         4.54 o                         
   4  -9   3          0.43          0.44         0.66 o                         
   5  -9   3        480.72        502.93        11.67 o                         
   6  -9   3         57.97         57.86         2.75 o                         
   7  -9   3        421.91        434.00         9.06 o                         
   8  -9   3          2.23          1.64         0.84 o                         
   9  -9   3         23.74         24.77         1.71 o                         
  10  -9   3         99.77         96.53         3.27 o                         
  11  -9   3        120.28        108.73         5.27 o                         
  12  -9   3          2.88          2.07         0.78 o                         
   1  -8   3         39.16         48.56         2.47 o                         
   2  -8   3       1442.79       1523.65        15.17 o                         
   3  -8   3         78.13         89.04         3.06 o                         
   4  -8   3          4.30          5.74         0.94 o                         
   5  -8   3       1842.74       1931.54        25.91 o                         
   6  -8   3        115.23        142.78         4.04 o                         
   7  -8   3        655.50        672.30        13.83 o                         
   8  -8   3          2.81          3.28         0.71 o                         
   0  -9   6          1.80          0.37         1.42 o                         
   0 -11   8          1.58          1.92         1.22 o                         
   0   9 -12          1.45          0.19         0.56 o                         
   0   7 -10          0.15          0.81         0.90 o                         
   0   5  -8         11.24         10.72         2.69 o                         
   0   3  -6         18.18         31.78         5.51 o                         
   0   1  -4         10.08         26.03         1.99 o                         
   0  -1  -2          0.13          0.70         0.61 o                         
   0  -3   0         47.93        107.01         9.14 o                         
   0  -5   2         26.81         19.47         4.13 o                         
   9  -8   3        210.60        206.65         4.76 o                         
  10  -8   3        372.72        366.90         6.41 o                         
  11  -8   3          8.74          8.42         0.93 o                         
  12  -8   3          1.18          1.48         0.47 o                         
  13  -8   3          1.02          1.44         0.96 o                         
  14  -8   3        303.33        303.09         9.03 o                         
  15  -8   3          0.95          2.78         1.11 o                         
   1  -7   3       1772.44       1710.27        21.18 o                         
   2  -7   3       2352.71       2516.42        19.85 o                         
   3  -7   3        175.89        168.91         4.10 o                         
   4  -7   3         12.32         10.56         1.27 o                         
   5  -7   3        336.65        344.48         5.82 o                         
   6  -7   3        296.59        301.63         5.48 o                         
   7  -7   3         60.79         73.05         2.74 o                         
   8  -7   3         15.47         11.33         1.24 o                         
   9  -7   3        102.90         90.32         3.11 o                         
  10  -7   3        882.32        833.01        21.02 o                         
  11  -7   3         77.92         78.70         2.74 o                         
  12  -7   3         17.72         14.03         1.87 o                         
  13  -7   3        245.78        251.87         6.58 o                         
  14  -7   3         95.16         91.41         4.11 o                         
  15  -7   3          3.59          8.74         1.37 o                         
  16  -7   3         12.56         12.89         1.66 o                         
   1  -6   3        240.42        204.66         3.83 o                         
   2  -6   3       3095.72       3047.04        16.79 o                         
   3  -6   3        682.36        611.86         7.15 o                         
   4  -6   3          4.61          4.23         0.64 o                         
   5  -6   3       6490.38       6426.34        77.09 o                         
   6  -6   3        167.82        172.27         3.94 o                         
   7  -6   3       2739.25       2626.43        23.21 o                         
   8  -6   3          0.37         -0.03         0.41 o                         
   9  -6   3       2022.93       1853.10        30.84 o                         
  10  -6   3         62.05         70.78         2.42 o                         
  11  -6   3        161.28        156.53         4.33 o                         
  12  -6   3          2.74          3.26         0.77 o                         
  13  -6   3        375.56        398.24         8.56 o                         
  14  -6   3        274.71        283.18         7.33 o                         
  15  -6   3        100.40        115.84         4.83 o                         
  16  -6   3         21.33         20.27         2.18 o                         
  17  -6   3       1019.03       1031.24        15.55 o                         
  18  -6   3          0.11         -0.21         1.24 o                         
   1  -5   3       1106.10       1186.49         8.32 o                         
   2  -5   3       7424.32       7377.33       120.06 o                         
   3  -5   3       1140.55       1170.79        15.87 o                         
   4  -5   3         18.11         11.78         1.87 o                         
   5  -5   3        887.92        801.09        10.89 o                         
   6  -5   3        572.15        458.32         5.73 o                         
   7  -5   3       1178.93       1061.92         8.61 o                         
   8  -5   3         42.91         22.51         2.28 o                         
   9  -5   3       1800.02       1592.68        28.31 o                         
  10  -5   3       3977.02       3753.47        55.46 o                         
  11  -5   3          2.62          1.67         0.48 o                         
  12  -5   3        154.80        172.91        16.55 o                         
  13  -5   3         68.02         73.53         3.88 o                         
  14  -5   3       1159.41       1212.02        16.24 o                         
  15  -5   3        147.20        135.93         5.74 o                         
  16  -5   3         47.68         46.68         3.60 o                         
  17  -5   3        189.02        164.17         6.70 o                         
  18  -5   3          8.65          7.87         1.75 o                         
  19  -5   3         57.35         57.52         4.17 o                         
   1  -4   3         53.11         36.62         1.35 o                         
   2  -4   3         15.65         19.16         1.11 o                         
   3  -4   3         76.25         50.24         1.60 o                         
   4  -4   3          0.67          0.61         0.28 o                         
   5  -4   3       2535.62       2499.65        34.74 o                         
   6  -4   3        995.48       1009.75        11.19 o                         
   7  -4   3        932.66        866.02        10.94 o                         
   8  -4   3          1.92          1.16         0.37 o                         
   9  -4   3        997.93        955.13        16.84 o                         
  10  -4   3        199.58        200.37         5.80 o                         
  11  -4   3        147.20        155.65         4.92 o                         
  12  -4   3         62.26         58.31         2.23 o                         
  13  -4   3        450.56        445.75        11.92 o                         
  14  -4   3         60.54         68.18         3.77 o                         
  15  -4   3         70.00         79.91         4.18 o                         
  16  -4   3          4.78          4.51         1.10 o                         
  17  -4   3        263.45        279.55         8.58 o                         
  18  -4   3        213.68        215.18         7.73 o                         
  19  -4   3         58.30         57.50         4.14 o                         
   1  -3   3        268.80        302.13         7.77 o                         
   2  -3   3       9280.89       9568.03       121.62 o                         
   3  -3   3       3418.82       3708.10        59.49 o                         
   4  -3   3          5.85          5.39         0.83 o                         
   5  -3   3       1424.18       1385.71        28.38 o                         
   6  -3   3        387.09        305.24         5.63 o                         
   7  -3   3       1480.39       1524.85        15.77 o                         
   8  -3   3         24.05         39.21         6.17 o                         
   9  -3   3        841.99        802.78        15.22 o                         
  10  -3   3       2481.00       2372.61        29.24 o                         
  11  -3   3          3.36          3.84         0.58 o                         
  12  -3   3        130.71        159.61         9.92 o                         
  13  -3   3         42.43         34.03         1.63 o                         
  14  -3   3        917.54        933.96        17.34 o                         
  15  -3   3        217.97        226.08         5.22 o                         
  16  -3   3         35.93         40.84         2.94 o                         
  17  -3   3        289.08        300.19         6.11 o                         
  18  -3   3          1.81          2.26         0.67 o                         
  19  -3   3         69.96         76.32         2.45 o                         
  20  -3   3          6.86          3.75         0.90 o                         
   1  -2   3        489.02        460.29         5.76 o                         
   2  -2   3       2513.37       2382.25        18.61 o                         
   3  -2   3        906.46        865.52        14.11 o                         
   4  -2   3          7.72          8.44         0.81 o                         
   5  -2   3       2848.10       3035.95        27.85 o                         
   6  -2   3        600.61        495.23         6.68 o                         
   7  -2   3        853.10        874.41        28.15 o                         
   8  -2   3         19.20         16.65         1.01 o                         
   9  -2   3        762.72        760.96        11.28 o                         
  10  -2   3       2545.88       2822.69        35.64 o                         
  11  -2   3         29.26         34.96         1.67 o                         
  12  -2   3        136.70        128.31         4.90 o                         
  13  -2   3        131.63        131.02         3.62 o                         
  14  -2   3       1479.26       1565.30        16.88 o                         
  15  -2   3         52.42         59.20         2.93 o                         
  16  -2   3          1.24          1.80         0.60 o                         
  17  -2   3        237.06        251.00         5.45 o                         
  18  -2   3        326.72        338.65         6.56 o                         
  19  -2   3         76.81         83.99         3.33 o                         
  20  -2   3          0.28          1.49         0.76 o                         
   1  -1   3        411.15        403.47         6.93 o                         
   2  -1   3        562.77        556.03         7.31 o                         
   3  -1   3       3202.23       3448.37        60.12 o                         
   4  -1   3          0.47          0.79         0.20 o                         
   5  -1   3       7537.39       7979.86       129.86 o                         
   6  -1   3         74.38         67.48         1.67 o                         
   7  -1   3       6953.64       7754.32        87.78 o                         
   8  -1   3          2.51          2.39         0.40 o                         
   9  -1   3       2383.74       2410.14        26.23 o                         
  10  -1   3         27.71         25.73         1.42 o                         
  11  -1   3        650.54        653.76         8.99 o                         
  12  -1   3          0.11          0.10         0.46 o                         
  13  -1   3         99.28        119.44         3.93 o                         
  14  -1   3          4.57          2.85         0.61 o                         
  15  -1   3        309.24        294.36         5.88 o                         
  16  -1   3          0.09          0.42         0.75 o                         
  17  -1   3        804.01        809.82        10.37 o                         
  18  -1   3          4.21          5.34         1.04 o                         
  19  -1   3        168.29        184.00         5.27 o                         
  20  -1   3          0.90          1.66         1.03 o                         
  21  -1   3        355.19        340.18         8.39 o                         
   1   0   3         16.23         16.21         0.74 o                         
   2   0   3       2356.05       2997.44        32.56 o                         
   3   0   3          7.57          8.09         0.50 o                         
   4   0   3          9.15         11.51         0.94 o                         
   5   0   3         12.88         14.26         1.60 o                         
   6   0   3       1047.28        909.67        12.71 o                         
   7   0   3          9.82         14.18         1.05 o                         
   8   0   3         48.89         46.58         1.69 o                         
   9   0   3          9.86         10.14         0.84 o                         
  10   0   3       3820.17       4536.97        59.03 o                         
  11   0   3          0.44          0.85         0.50 o                         
  12   0   3         12.43         14.85         1.15 o                         
  13   0   3          1.65          1.76         0.52 o                         
  14   0   3        732.70        759.72        14.00 o                         
  15   0   3          1.67          2.33         0.69 o                         
  16   0   3          0.65          1.39         0.70 o                         
  17   0   3          1.98          2.56         0.74 o                         
  18   0   3        162.66        141.14         4.63 o                         
  19   0   3          0.35          1.34         0.92 o                         
  20   0   3          0.52         -0.08         0.87 o                         
  21   0   3          0.56         -1.35         1.35 o                         
   1   1   3        344.89        410.32         4.56 o                         
   2   1   3          4.65          3.50         0.36 o                         
   3   1   3        811.47        781.07         6.99 o                         
   4   1   3          0.30          0.24         0.31 o                         
   5   1   3       9070.09       9199.46       136.89 o                         
   6   1   3          9.12          3.84         0.40 o                         
   7   1   3       8714.19       9792.86        95.36 o                         
   8   1   3          0.93          0.91         0.39 o                         
   9   1   3       2260.15       2258.29        29.90 o                         
  10   1   3        281.25        284.49         4.74 o                         
  11   1   3       1216.38       1252.05        17.41 o                         
  12   1   3          7.38          8.34         0.95 o                         
  13   1   3        373.43        383.18         6.39 o                         
  14   1   3        349.44        333.32         6.17 o                         
  15   1   3        155.97        138.05         4.18 o                         
  16   1   3          1.37          0.69         0.56 o                         
  17   1   3        898.81        881.64        11.34 o                         
  18   1   3          0.21          1.69         0.63 o                         
  19   1   3        210.79        227.62         6.15 o                         
  20   1   3          1.38          2.00         0.89 o                         
   1   2   3        660.93        653.76         5.08 o                         
   2   2   3       2594.88       2558.54        28.13 o                         
   3   2   3       2038.27       2058.74        33.30 o                         
   4   2   3         25.44         29.41         1.46 o                         
   5   2   3       3186.66       3276.49        33.36 o                         
   6   2   3       1503.01       1591.69        17.03 o                         
   7   2   3        549.14        597.66         9.24 o                         
   8   2   3        107.59        105.41         2.39 o                         
   9   2   3        585.14        639.44         9.95 o                         
  10   2   3       4978.29       5494.60        54.00 o                         
  11   2   3         15.00         13.00         1.08 o                         
  12   2   3         24.16         21.89         1.51 o                         
  13   2   3         10.15          9.45         1.02 o                         
  14   2   3       1601.27       1650.44        13.95 o                         
  15   2   3         13.84         16.86         1.46 o                         
  16   2   3         16.25         14.44         1.38 o                         
  17   2   3        315.70        340.81         7.10 o                         
  18   2   3        218.85        214.46         5.87 o                         
  19   2   3        137.09        148.02         5.02 o                         
  20   2   3         11.20          9.13         1.37 o                         
   1   3   3       2976.05       2987.83        32.03 o                         
   2   3   3       4256.91       4314.08        53.26 o                         
   3   3   3        359.25        309.07         4.55 o                         
   4   3   3         43.05         78.41        10.44 o                         
   5   3   3       1095.15       1026.34        15.31 o                         
   6   3   3       4628.10       4685.96        50.53 o                         
   7   3   3       1463.51       1494.70        22.45 o                         
   8   3   3         32.71         35.89         3.96 o                         
   9   3   3         88.38         78.77         2.14 o                         
  10   3   3         41.21         54.03         1.92 o                         
  11   3   3        651.12        614.29         7.68 o                         
  12   3   3          6.42         10.33         0.95 o                         
  13   3   3        803.92        721.88         8.33 o                         
  14   3   3         10.98          9.37         0.99 o                         
  15   3   3         43.36         40.83         2.16 o                         
  16   3   3         20.28         21.07         1.73 o                         
  17   3   3        242.29        245.07         5.73 o                         
  18   3   3        373.29        384.69         7.36 o                         
  19   3   3         79.73         89.15         3.69 o                         
   1   4   3       2496.48       2543.50        24.81 o                         
   2   4   3       1893.77       1919.70        24.93 o                         
   3   4   3       2478.83       2587.32        31.66 o                         
   4   4   3          0.58          0.75         0.42 o                         
   5   4   3       2772.79       2907.09        18.21 o                         
   6   4   3         50.67         54.37         2.58 o                         
   7   4   3        704.09        692.30        13.68 o                         
   8   4   3         22.28         22.82         1.79 o                         
   9   4   3       1986.30       1941.91        17.05 o                         
  10   4   3        748.02        767.92        15.50 o                         
  11   4   3        199.17        177.87         3.30 o                         
  12   4   3          4.45          4.47         0.59 o                         
  13   4   3        545.83        509.78        12.56 o                         
  14   4   3        519.70        516.27         8.42 o                         
  15   4   3        243.56        240.88         5.11 o                         
  16   4   3          7.33          6.37         0.81 o                         
  17   4   3        463.10        475.38        11.02 o                         
  18   4   3          0.79          0.85         1.18 o                         
  19   4   3        120.38        104.89         8.73 o                         
   1   5   3        165.08        164.13         2.92 o                         
   2   5   3       2385.33       2178.56        23.87 o                         
   3   5   3        111.33        125.84         3.58 o                         
   4   5   3         17.80         15.55         2.34 o                         
   5   5   3          6.77          5.51         0.95 o                         
   6   5   3       3456.71       3476.68        54.63 o                         
   7   5   3         11.81         10.80         1.25 o                         
   8   5   3         25.70         26.15         3.61 o                         
   9   5   3        287.73        272.90         6.74 o                         
  10   5   3        423.50        429.36         8.62 o                         
  11   5   3         21.72         18.76         1.87 o                         
  12   5   3         38.90         40.66         3.38 o                         
  13   5   3         58.42         55.49         3.32 o                         
  14   5   3        149.02        159.51         5.84 o                         
  15   5   3         29.24         31.35         2.68 o                         
  16   5   3         33.70         30.89         2.77 o                         
  17   5   3          1.65          3.38         1.36 o                         
   1   6   3        869.66        841.36        10.89 o                         
   2   6   3         27.58         22.61         1.20 o                         
   3   6   3        824.74        835.81        12.39 o                         
   4   6   3          2.34          0.92         0.61 o                         
   5   6   3        665.64        663.43        16.48 o                         
   6   6   3         91.82         94.41         3.90 o                         
   7   6   3        148.73        151.18         5.06 o                         
   8   6   3          6.34          5.69         1.11 o                         
   9   6   3       1396.75       1427.13        23.19 o                         
  10   6   3         55.86         46.50         3.02 o                         
  11   6   3        254.93        250.38         7.22 o                         
  12   6   3          5.69          4.54         1.40 o                         
  13   6   3        488.47        490.92        13.74 o                         
  14   6   3          0.12          1.82         0.76 o                         
  15   6   3        167.99        163.96         6.57 o                         
  16   6   3          0.05         -0.16         0.97 o                         
   1   7   3        298.20        276.51         5.43 o                         
   2   7   3        516.32        500.22        12.26 o                         
   3   7   3        610.62        594.06        10.20 o                         
   4   7   3         10.36          6.17         1.21 o                         
   5   7   3         56.48         59.22         3.19 o                         
   6   7   3       3288.14       3252.91        68.58 o                         
   7   7   3          5.74          6.51         1.15 o                         
   8   7   3         25.18         18.98         2.24 o                         
   9   7   3        101.97         95.35         4.51 o                         
  10   7   3        126.80        127.53         5.31 o                         
  11   7   3          1.96          2.83         1.34 o                         
  12   7   3          4.23          2.74         1.32 o                         
  13   7   3          4.45          5.54         1.24 o                         
  14   7   3          2.59          3.61         1.22 o                         
   1   8   3        282.71        269.53         6.00 o                         
   2   8   3        535.48        550.86        15.55 o                         
   3   8   3        303.39        316.15         8.31 o                         
   4   8   3          4.51          2.27         0.90 o                         
   5   8   3        216.88        219.94         6.56 o                         
   6   8   3        592.58        611.55        17.45 o                         
   7   8   3         29.82         33.46         2.75 o                         
   8   8   3          0.08         -0.80         0.80 o                         
   9   8   3        398.21        386.43        10.24 o                         
  10   8   3         32.35         34.80         2.96 o                         
  11   8   3         18.28         16.03         1.97 o                         
  12   8   3          5.43          4.43         1.17 o                         
   1   9   3        124.64        101.85         3.77 o                         
   2   9   3          6.34          8.39         1.51 o                         
   3   9   3        297.72        278.01        16.68 o                         
   4   9   3          0.35          1.41         1.27 o                         
   5   9   3        128.78        135.84         5.78 o                         
   6   9   3        583.09        580.57        16.70 o                         
   7   9   3        143.32        152.26         6.88 o                         
   8   9   3          0.21          0.56         1.63 o                         
   9   9   3         89.49         85.94         4.85 o                         
   0  -7   4          3.92          1.10         1.22 o                         
   1  10   3        295.55        281.69        12.18 o                         
   2  10   3          6.31          7.15         1.44 o                         
   3  10   3        115.58        118.49        13.93 o                         
   0 -11   4         62.04         65.17         5.05 o                         
   1 -11   4         90.04         92.99         4.18 o                         
   2 -11   4          1.25          1.31         0.90 o                         
   3 -11   4        184.39        211.92         7.27 o                         
   4 -11   4          3.59          4.87         1.16 o                         
   5 -11   4        275.20        285.40        10.18 o                         
   0 -10   4        125.60        127.74         6.54 o                         
   1 -10   4         41.80         47.66         2.86 o                         
   2 -10   4          1.09          1.70         0.85 o                         
   3 -10   4          5.65          9.97         1.25 o                         
   4 -10   4        403.86        426.47         8.33 o                         
   5 -10   4        260.54        249.51         6.81 o                         
   6 -10   4          0.03         -0.11         0.56 o                         
   7 -10   4        125.68        132.53         4.12 o                         
   8 -10   4        255.38        268.80         6.07 o                         
   9 -10   4          0.11         -0.07         0.57 o                         
  10 -10   4          1.28          0.57         0.60 o                         
   0  -9   4         68.15         77.42         4.89 o                         
   1  -9   4        292.89        308.86         6.78 o                         
   2  -9   4          5.84          1.21         0.96 o                         
   3  -9   4        193.55        215.57         5.56 o                         
   4  -9   4          1.64          2.25         0.71 o                         
   5  -9   4        493.76        536.81         7.99 o                         
   6  -9   4          3.80          0.84         0.70 o                         
   7  -9   4        774.41        812.37        10.31 o                         
   8  -9   4          7.59         11.39         1.23 o                         
   9  -9   4          3.81          5.31         0.82 o                         
  10  -9   4          0.44          0.54         0.78 o                         
  11  -9   4         64.93         50.63         2.98 o                         
  12  -9   4          2.07          5.06         1.15 o                         
  13  -9   4         15.33         16.22         1.70 o                         
   0  -8   4        953.92        987.75        20.53 o                         
   1  -8   4         10.74         19.65         1.60 o                         
   2  -8   4          3.31          3.67         0.79 o                         
   3  -8   4         83.25        100.74         3.23 o                         
   4  -8   4       1959.60       2079.86        14.98 o                         
   5  -8   4       1642.44       1668.45        19.62 o                         
   6  -8   4          0.82          0.38         0.57 o                         
   7  -8   4       1316.36       1360.51        13.64 o                         
   8  -8   4        461.52        479.98         7.35 o                         
   9  -8   4        119.68        107.45         3.37 o                         
  10  -8   4          8.56          8.09         0.87 o                         
  11  -8   4         74.23         76.09         3.76 o                         
  12  -8   4          7.38          5.74         1.17 o                         
  13  -8   4          4.96          7.03         1.24 o                         
  14  -8   4         18.04         17.76         2.54 o                         
  15  -8   4          3.68          2.46         1.81 o                         
   0  -7   4        352.87        397.64         9.19 o                         
   1  -7   4       1645.58       1622.02        13.15 o                         
   2  -7   4         26.86          9.52         1.43 o                         
   3  -7   4        237.30        219.53         4.37 o                         
   4  -7   4        560.52        605.11         7.76 o                         
   5  -7   4        256.74        266.99         5.17 o                         
   6  -7   4          4.01          1.35         0.59 o                         
   7  -7   4        109.12        123.93         3.56 o                         
   8  -7   4        802.40        758.36        16.11 o                         
   9  -7   4         42.53         35.49         1.91 o                         
  10  -7   4         26.23         19.77         2.50 o                         
  11  -7   4        145.69        146.99         5.12 o                         
  12  -7   4        465.50        452.94         9.22 o                         
  13  -7   4        107.16        120.09         4.87 o                         
  14  -7   4          2.91          1.82         0.71 o                         
  15  -7   4          8.42         16.74         2.07 o                         
  16  -7   4        165.52        187.98         6.90 o                         
   0  -6   4        166.04        124.70         4.76 o                         
   1  -6   4        303.72        270.31         5.71 o                         
   2  -6   4          9.35         10.47         0.91 o                         
   3  -6   4        786.86        715.56         8.13 o                         
   4  -6   4       1004.69       1028.93        10.49 o                         
   5  -6   4       3858.71       3854.40        44.56 o                         
   6  -6   4          0.12          2.14         0.70 o                         
   7  -6   4       3024.07       2874.89        55.78 o                         
   8  -6   4        105.46        111.36         2.82 o                         
   9  -6   4       1032.53        911.18        31.75 o                         
  10  -6   4          0.31          0.49         0.62 o                         
  11  -6   4        171.06        167.61         5.90 o                         
  12  -6   4         42.17         34.72         2.78 o                         
  13  -6   4        170.58        179.69         6.40 o                         
  14  -6   4         10.43          7.07         1.22 o                         
  15  -6   4        233.57        244.63         7.92 o                         
  16  -6   4        244.92        247.54         8.15 o                         
  17  -6   4        295.23        307.94         9.30 o                         
  18  -6   4          0.20          1.46         1.24 o                         
   0  -5   4       3690.03       3623.25        59.92 o                         
   1  -5   4        302.14        319.24         9.56 o                         
   2  -5   4         89.68         56.28         7.16 o                         
   3  -5   4        432.36        467.94         6.22 o                         
   4  -5   4       1052.31       1015.00        10.17 o                         
   5  -5   4        175.28        171.99         3.31 o                         
   6  -5   4          7.72          3.01         0.63 o                         
   7  -5   4        429.75        421.31         6.11 o                         
   8  -5   4       1381.82       1379.20        18.67 o                         
   9  -5   4        167.62        149.61         5.09 o                         
  10  -5   4         60.88         70.81        10.68 o                         
  11  -5   4          0.49          1.18         0.72 o                         
  12  -5   4       2595.52       2560.86        48.16 o                         
  13  -5   4         51.54         49.30         3.19 o                         
  14  -5   4         45.00         48.76         3.62 o                         
  15  -5   4        139.20        130.43         5.72 o                         
  16  -5   4        557.05        567.88        12.13 o                         
  17  -5   4         27.42         24.73         2.60 o                         
  18  -5   4          0.24          1.54         1.24 o                         
  19  -5   4         28.51         30.55         3.13 o                         
   0  -4   4       6094.89       6549.11       155.19 o                         
   1  -4   4       1065.90       1039.10        17.82 o                         
   2  -4   4          5.78          5.93         0.50 o                         
   3  -4   4       1750.37       1639.12        13.02 o                         
   4  -4   4         49.34         48.60         1.61 o                         
   5  -4   4       3567.58       3697.97        36.84 o                         
   6  -4   4          0.13         -0.16         0.56 o                         
   7  -4   4       2206.09       2116.05        17.09 o                         
   8  -4   4          3.61          4.37         0.86 o                         
   9  -4   4        933.09        917.05        11.93 o                         
  10  -4   4         33.30         35.98         2.39 o                         
  11  -4   4        129.23        133.91         4.90 o                         
  12  -4   4        745.09        699.90        11.58 o                         
  13  -4   4        166.09        155.54         5.65 o                         
  14  -4   4         22.36         24.26         2.39 o                         
  15  -4   4        296.81        307.19         8.47 o                         
  16  -4   4         11.60          7.66         1.45 o                         
  17  -4   4        200.05        203.26         7.33 o                         
  18  -4   4          0.44          1.55         1.48 o                         
  19  -4   4        560.07        604.30        13.57 o                         
   0  -3   4       4291.35       4578.79        58.76 o                         
   1  -3   4        361.14        339.84         6.43 o                         
   2  -3   4        108.82        175.62        24.91 o                         
   3  -3   4       1647.75       1758.51        11.89 o                         
   4  -3   4       2317.93       2320.09        29.46 o                         
   5  -3   4       1148.87       1176.32        23.33 o                         
   6  -3   4         32.71         58.30         3.87 o                         
   7  -3   4       2639.73       2912.09        21.96 o                         
   8  -3   4       1145.50       1233.79        12.67 o                         
   9  -3   4        308.30        279.80         6.30 o                         
  10  -3   4         20.13         27.56         2.22 o                         
  11  -3   4        541.99        480.55         8.90 o                         
  12  -3   4        780.77        819.41        12.01 o                         
  13  -3   4         21.36         20.42         1.96 o                         
  14  -3   4          7.44          9.65         1.53 o                         
  15  -3   4        423.82        382.10         9.16 o                         
  16  -3   4        380.75        393.28        13.40 o                         
  17  -3   4        118.06        127.69         5.72 o                         
  18  -3   4          5.45          8.03         1.63 o                         
  19  -3   4        118.04        123.25         5.97 o                         
  20  -3   4        348.17        378.43        10.83 o                         
   0  -2   4       6727.40       7047.50       132.02 o                         
   1  -2   4        614.84        563.50         9.76 o                         
   2  -2   4          0.34          0.94         0.28 o                         
   3  -2   4       2520.32       2426.08        43.23 o                         
   4  -2   4       4689.91       4931.72        39.89 o                         
   5  -2   4       3206.19       3336.73        32.65 o                         
   6  -2   4          8.09         12.54         1.11 o                         
   7  -2   4       1691.87       1768.51        20.82 o                         
   8  -2   4       4297.37       4447.05        74.26 o                         
   9  -2   4        404.50        455.12        20.04 o                         
  10  -2   4        128.86        142.31         2.74 o                         
  11  -2   4          1.65          3.23         0.50 o                         
  12  -2   4       1762.80       1733.83        30.26 o                         
  13  -2   4          0.67          1.47         0.52 o                         
  14  -2   4         92.84         93.63         2.84 o                         
  15  -2   4         51.94         67.08         2.52 o                         
  16  -2   4        133.09        143.82         3.82 o                         
  17  -2   4        132.49        144.77         3.95 o                         
  18  -2   4         15.16         14.81         1.30 o                         
  19  -2   4        531.31        556.00         8.27 o                         
  20  -2   4         64.77         67.17         2.98 o                         
   0  -1   4        918.25       1040.25        20.03 o                         
   1  -1   4        450.28        533.23        13.77 o                         
   2  -1   4          2.47          2.55         0.31 o                         
   3  -1   4        730.22        699.09         5.28 o                         
   4  -1   4         12.79          3.58         0.47 o                         
   5  -1   4       6404.59       6529.84       102.29 o                         
   6  -1   4          0.25          0.16         0.38 o                         
   7  -1   4      12943.91      13938.17       171.91 o                         
   8  -1   4          6.38          7.23         0.63 o                         
   9  -1   4       1326.10       1416.35        28.03 o                         
  10  -1   4          5.80          9.81         0.91 o                         
  11  -1   4       2340.31       2302.00        27.84 o                         
  12  -1   4        154.23        143.16         3.56 o                         
  13  -1   4        188.03        206.00         4.47 o                         
  14  -1   4         20.66         23.51         1.62 o                         
  15  -1   4        338.57        297.70         5.79 o                         
  16  -1   4          8.84          8.25         1.04 o                         
  17  -1   4        296.15        311.07         6.77 o                         
  18  -1   4          0.58          0.75         0.65 o                         
  19  -1   4        620.16        625.65        19.95 o                         
  20  -1   4         21.37         25.09         2.04 o                         
   0   0   4      11695.92      13478.21        85.03 o                         
   1   0   4          0.81          0.80         0.26 o                         
   2   0   4          3.83          3.59         0.38 o                         
   3   0   4          0.23          0.31         0.21 o                         
   4   0   4       5700.56       5909.20        68.15 o                         
   5   0   4         43.99         49.05         1.40 o                         
   6   0   4          4.01          3.15         0.38 o                         
   7   0   4         47.15         51.27         2.14 o                         
   8   0   4       6054.55       6298.54       108.67 o                         
   9   0   4          7.26          8.17         0.78 o                         
  10   0   4         63.34         71.52         2.41 o                         
  11   0   4          9.02         11.07         1.04 o                         
  12   0   4         10.00          9.38         0.95 o                         
  13   0   4          0.56          1.40         0.50 o                         
  14   0   4         10.51         11.92         1.24 o                         
  15   0   4          0.22         -0.48         0.80 o                         
  16   0   4         25.73         21.62         1.70 o                         
  17   0   4          1.40          1.35         0.58 o                         
  18   0   4          2.12          1.56         0.63 o                         
  19   0   4          1.83          1.35         0.84 o                         
  20   0   4         41.45         38.20         2.55 o                         
   0   1   4        444.87        550.91         8.28 o                         
   1   1   4        413.87        342.76         4.86 o                         
   2   1   4          1.89          2.59         0.38 o                         
   3   1   4        486.54        456.15         5.25 o                         
   4   1   4         22.71         54.05         1.50 o                         
   5   1   4       4116.85       4143.44       107.04 o                         
   6   1   4          3.07          4.14         0.58 o                         
   7   1   4       9446.75      10007.94        99.08 o                         
   8   1   4         84.00         94.75         2.36 o                         
   9   1   4        608.70        643.73         6.72 o                         
  10   1   4          8.51          8.66         0.86 o                         
  11   1   4       2846.16       2800.33        26.40 o                         
  12   1   4        148.74        133.10         3.63 o                         
  13   1   4        401.53        409.49         6.65 o                         
  14   1   4         12.36         13.78         1.26 o                         
  15   1   4        183.64        168.51         4.60 o                         
  16   1   4          7.24          6.76         0.91 o                         
  17   1   4        280.40        296.19         6.66 o                         
  18   1   4          0.15          0.05         0.92 o                         
  19   1   4        607.37        612.33        13.05 o                         
  20   1   4         11.52         14.74         1.62 o                         
   0   2   4        709.63        700.18        14.57 o                         
   1   2   4        665.79        693.36        10.83 o                         
   2   2   4          1.72          3.55         0.55 o                         
   3   2   4       1379.76       1417.83        16.26 o                         
   4   2   4       9385.20       9934.97       130.93 o                         
   5   2   4        977.58        996.82        10.87 o                         
   6   2   4          8.68         10.34         0.74 o                         
   7   2   4        360.94        386.70         9.59 o                         
   8   2   4       4904.62       5112.31        61.59 o                         
   9   2   4        371.33        374.89         7.69 o                         
  10   2   4         95.50         95.65         2.61 o                         
  11   2   4         42.50         42.04         1.89 o                         
  12   2   4         42.96         65.21         2.67 o                         
  13   2   4         33.28         32.18         1.76 o                         
  14   2   4         73.20         71.67         2.76 o                         
  15   2   4        164.32        175.56         4.49 o                         
  16   2   4        591.99        576.64         8.80 o                         
  17   2   4         57.91         63.16         2.92 o                         
  18   2   4          6.74          4.24         0.87 o                         
  19   2   4        216.86        231.31         5.93 o                         
  20   2   4        247.96        243.20         6.36 o                         
   0   3   4        645.83        517.41         7.40 o                         
   1   3   4       2391.80       2446.64        18.78 o                         
   2   3   4         40.15         58.30         4.85 o                         
   3   3   4        152.09        114.92         3.17 o                         
   4   3   4        958.51        895.48         8.48 o                         
   5   3   4        449.96        415.89         7.16 o                         
   6   3   4         51.29         96.91        15.29 o                         
   7   3   4       1327.53       1350.64        26.54 o                         
   8   3   4        944.96        923.24        11.27 o                         
   9   3   4          1.84          3.29         0.64 o                         
  10   3   4          5.24          6.77         0.98 o                         
  11   3   4       1348.72       1272.27        16.92 o                         
  12   3   4        590.73        597.80         7.17 o                         
  13   3   4        313.21        286.34         5.30 o                         
  14   3   4          8.28         10.91         1.15 o                         
  15   3   4         22.81         24.20         1.68 o                         
  16   3   4        362.40        348.50         7.08 o                         
  17   3   4         84.90         87.42         3.45 o                         
  18   3   4         19.90         20.16         1.87 o                         
  19   3   4        124.04        129.00         4.42 o                         
   0   4   4        162.20        190.57         4.46 o                         
   1   4   4       1272.25       1280.38        15.40 o                         
   2   4   4          0.15          0.20         0.17 o                         
   3   4   4       1003.08       1028.51        15.86 o                         
   4   4   4       2214.99       2274.82        14.64 o                         
   5   4   4        448.00        452.54         8.98 o                         
   6   4   4          0.09          0.38         0.63 o                         
   7   4   4        118.99        122.48         4.16 o                         
   8   4   4       1341.91       1313.60        23.02 o                         
   9   4   4        998.04        986.49        17.34 o                         
  10   4   4         19.79         17.20         1.76 o                         
  11   4   4        699.06        639.18        10.84 o                         
  12   4   4        100.56         93.16         4.21 o                         
  13   4   4        426.40        388.83        16.42 o                         
  14   4   4         15.44         19.14         1.21 o                         
  15   4   4        513.86        512.01         7.64 o                         
  16   4   4        261.99        249.08         5.26 o                         
  17   4   4         25.47         27.86         1.81 o                         
  18   4   4          0.43         -0.46         0.56 o                         
   0   5   4        332.32        292.18         7.07 o                         
   1   5   4         51.35         52.70         1.69 o                         
   2   5   4         23.12         18.72         1.77 o                         
   3   5   4         42.94         46.38         2.21 o                         
   4   5   4       1220.63       1112.17        15.87 o                         
   5   5   4        166.88        164.95         4.92 o                         
   6   5   4         77.63         97.29        10.22 o                         
   7   5   4        523.16        515.84         9.18 o                         
   8   5   4       1858.12       1823.17        47.03 o                         
   9   5   4         25.23         24.99         2.15 o                         
  10   5   4         13.47         11.22         2.26 o                         
  11   5   4        438.96        430.68         9.28 o                         
  12   5   4       1140.56       1164.56        26.67 o                         
  13   5   4         87.41         80.61         4.24 o                         
  14   5   4         17.79         15.93         1.97 o                         
  15   5   4          7.30          7.07         1.33 o                         
  16   5   4        584.26        563.84        12.18 o                         
  17   5   4         24.06         24.86         2.53 o                         
   0   6   4       3368.21       3307.40        42.10 o                         
   1   6   4       1100.66       1063.19        11.47 o                         
   2   6   4          3.20          3.69         0.62 o                         
   3   6   4       1192.38       1146.00        12.02 o                         
   4   6   4          6.41          3.46         1.04 o                         
   5   6   4        743.45        724.16        10.84 o                         
   6   6   4          0.90          0.66         0.58 o                         
   0   3  -8          3.56          3.97         0.87 o                         
   0   1  -6          0.10          0.48         0.54 o                         
   0  -1  -4          5.03         12.34         1.27 o                         
   0  -3  -2         25.89         23.16         5.67 o                         
   0  -5   0         52.94         77.04         5.43 o                         
   0  -7   2         11.61          2.25         2.20 o                         
   0  -9   4          0.76          0.95         0.81 o                         
   7   6   4        469.75        454.25         9.06 o                         
   8   6   4        350.20        324.66         7.88 o                         
   9   6   4       1132.50       1139.59        18.70 o                         
  10   6   4          0.03          1.44         0.89 o                         
  11   6   4        756.46        752.84        16.09 o                         
  12   6   4        275.16        288.00        11.96 o                         
  13   6   4        379.61        381.60        13.37 o                         
  14   6   4          6.62          9.68         1.74 o                         
  15   6   4        401.10        411.82        12.48 o                         
   0   7   4         21.37         17.32         1.61 o                         
   1   7   4        482.92        431.33         8.61 o                         
   2   7   4          5.13          4.75         0.92 o                         
   3   7   4        664.79        655.37        12.26 o                         
   4   7   4       1073.70       1088.53        13.74 o                         
   5   7   4         58.22         57.74         3.23 o                         
   6   7   4         70.20         51.76         5.90 o                         
   7   7   4          9.44          9.33         1.25 o                         
   8   7   4       1144.78       1144.60        22.16 o                         
   9   7   4          5.70          3.54         1.12 o                         
  10   7   4          0.55          1.26         1.33 o                         
  11   7   4          0.87          0.51         0.92 o                         
  12   7   4          5.01          3.44         2.36 o                         
  13   7   4          4.52          6.02         1.61 o                         
  14   7   4          1.24          1.31         1.31 o                         
   0   8   4       1178.11       1136.52        25.64 o                         
   1   8   4        447.10        393.42        19.04 o                         
   2   8   4          3.34          3.19         1.01 o                         
   3   8   4        316.01        309.01         7.56 o                         
   4   8   4        670.80        688.37        11.71 o                         
   5   8   4        158.50        163.59         5.84 o                         
   6   8   4          3.90          5.37         1.43 o                         
   7   8   4         54.11         58.10         3.71 o                         
   8   8   4        111.74        125.78         5.54 o                         
   9   8   4        169.95        160.57         6.40 o                         
  10   8   4          0.17         -0.30         0.94 o                         
  11   8   4         62.60         59.29         4.36 o                         
   0   9   4        116.23        111.81         6.39 o                         
   1   9   4        143.69        132.42         4.92 o                         
   2   9   4          0.20          0.82         1.09 o                         
   3   9   4        210.90        202.99         9.68 o                         
   4   9   4        118.15        119.30         5.40 o                         
   5   9   4        105.11        109.60         5.57 o                         
   6   9   4          5.51          3.07         1.14 o                         
   7   9   4        233.55        248.33        15.32 o                         
   1 -11   5         71.14         76.91         3.81 o                         
   2 -11   5        525.96        553.13        13.29 o                         
   3 -11   5        116.01        135.53         5.63 o                         
   4 -11   5          0.03          0.64         0.76 o                         
   5 -11   5        622.00        677.42        16.56 o                         
   1 -10   5         92.75        104.23         4.18 o                         
   2 -10   5        128.94        122.69         4.51 o                         
   3 -10   5         13.49         18.59         1.71 o                         
   4 -10   5          0.21          0.07         0.97 o                         
   5 -10   5        351.04        345.02         8.03 o                         
   6 -10   5          8.04         16.53         1.64 o                         
   7 -10   5         79.67         80.70         3.17 o                         
   8 -10   5          2.29          3.06         0.79 o                         
   9 -10   5          3.31          1.47         0.94 o                         
  10 -10   5        176.30        130.07        15.91 o                         
   1  -9   5        296.40        316.49         6.84 o                         
   2  -9   5        523.62        545.70         8.93 o                         
   3  -9   5        159.40        179.62         5.07 o                         
   4  -9   5          0.04          0.61         1.00 o                         
   5  -9   5        682.23        732.95        10.18 o                         
   6  -9   5        163.47        154.90         4.20 o                         
   7  -9   5        510.86        546.61         8.36 o                         
   8  -9   5          0.27          0.65         1.07 o                         
   9  -9   5          5.13          7.71         0.93 o                         
  10  -9   5         13.53          8.03         2.15 o                         
  11  -9   5         33.09         28.94         2.43 o                         
  12  -9   5          0.29          0.26         0.78 o                         
  13  -9   5         33.71         35.96         2.87 o                         
   1  -8   5         28.29         37.48         2.16 o                         
   2  -8   5       1407.99       1497.61        13.77 o                         
   3  -8   5         87.50         98.69         3.52 o                         
   4  -8   5          3.81          4.75         0.85 o                         
   5  -8   5       1684.30       1760.20        13.44 o                         
   6  -8   5        119.99        143.75         4.05 o                         
   7  -8   5        630.44        628.92        12.67 o                         
   8  -8   5          8.16          7.99         0.88 o                         
   9  -8   5        227.64        212.65         5.94 o                         
  10  -8   5        391.52        404.06        10.31 o                         
  11  -8   5          9.38          8.39         1.33 o                         
  12  -8   5          1.42         -0.19         1.18 o                         
  13  -8   5          1.25         -0.39         1.03 o                         
  14  -8   5        291.93        287.43         9.37 o                         
  15  -8   5          2.46          3.85         1.26 o                         
   1  -7   5        629.64        613.08         8.13 o                         
   2  -7   5       2689.35       2784.10        25.08 o                         
   3  -7   5         74.14         72.38         2.98 o                         
   4  -7   5          4.94          1.74         0.63 o                         
   5  -7   5        282.79        272.87         5.30 o                         
   6  -7   5        160.04        168.98         4.12 o                         
   7  -7   5        134.96        140.55         3.57 o                         
   8  -7   5         10.41          6.97         0.78 o                         
   9  -7   5          2.17          2.53         0.80 o                         
  10  -7   5        868.33        856.86        21.57 o                         
  11  -7   5         98.14         98.39         4.34 o                         
  12  -7   5         33.27         31.87         2.82 o                         
  13  -7   5        187.93        177.69         6.15 o                         
  14  -7   5        240.50        245.53         7.35 o                         
  15  -7   5          5.66          7.90         1.35 o                         
  16  -7   5         12.05         11.50         1.63 o                         
   1  -6   5        591.48        566.19         8.72 o                         
   2  -6   5         53.05         70.25         2.58 o                         
   3  -6   5        661.44        621.12        10.77 o                         
   4  -6   5          5.14          3.80         0.49 o                         
   5  -6   5       2565.47       2674.68        30.76 o                         
   6  -6   5        130.90        136.68         3.12 o                         
   7  -6   5        845.27        793.39        12.51 o                         
   8  -6   5          2.41          2.19         0.77 o                         
   9  -6   5        793.20        784.17        13.77 o                         
  10  -6   5        137.10        132.23         5.20 o                         
  11  -6   5         43.58         42.46         2.98 o                         
  12  -6   5          1.31          1.52         0.86 o                         
  13  -6   5        244.91        233.56         7.48 o                         
  14  -6   5         21.21         18.14         2.10 o                         
  15  -6   5         93.15         98.04         5.09 o                         
  16  -6   5          4.60          3.67         1.07 o                         
  17  -6   5        430.92        450.78        11.51 o                         
  18  -6   5          4.99          0.91         3.71 o                         
   1  -5   5          0.70          1.28         0.60 o                         
   2  -5   5       7210.54       7510.88        46.11 o                         
   3  -5   5         15.23         21.74         1.25 o                         
   4  -5   5         13.80          7.96         1.16 o                         
   5  -5   5         92.56         83.91         2.29 o                         
   6  -5   5        887.07        877.54        14.36 o                         
   7  -5   5         33.92         23.31         1.91 o                         
   8  -5   5         13.14         14.52         1.88 o                         
   9  -5   5        165.77        149.79         5.16 o                         
  10  -5   5        950.39        935.03        21.40 o                         
  11  -5   5         38.27         37.14         2.71 o                         
  12  -5   5         61.14         65.53         4.28 o                         
  13  -5   5         53.80         46.91         3.28 o                         
  14  -5   5        391.70        380.02         9.54 o                         
  15  -5   5          1.12          0.86         0.90 o                         
  16  -5   5         34.29         30.78         3.16 o                         
  17  -5   5          8.87          7.18         1.48 o                         
  18  -5   5         23.16         24.90         2.77 o                         
   1  -4   5       3288.00       3280.43        39.83 o                         
   2  -4   5       1799.80       1692.27        16.90 o                         
   3  -4   5       3651.37       3624.39        39.49 o                         
   4  -4   5          0.06          0.36         0.50 o                         
   5  -4   5       6541.84       6818.27        45.33 o                         
   6  -4   5        505.52        537.57         8.54 o                         
   7  -4   5       1990.08       1902.36        22.94 o                         
   8  -4   5          0.40          1.33         0.86 o                         
   9  -4   5       1754.82       1633.25        27.11 o                         
  10  -4   5        406.19        456.99         8.91 o                         
  11  -4   5         64.75         60.87         3.35 o                         
  12  -4   5         24.93         23.41         2.16 o                         
  13  -4   5        303.70        267.22         7.53 o                         
  14  -4   5        619.09        620.29        11.83 o                         
  15  -4   5        188.32        196.51         6.79 o                         
  16  -4   5          1.06          0.53         0.84 o                         
  17  -4   5        884.25        891.95        15.85 o                         
  18  -4   5          1.30          1.42         1.06 o                         
  19  -4   5        291.72        324.76         9.98 o                         
   1  -3   5       1831.22       1763.62        37.75 o                         
   2  -3   5       7429.10       7584.55       128.48 o                         
   3  -3   5        373.70        358.08         6.13 o                         
   4  -3   5         50.60         59.82         7.06 o                         
   5  -3   5       1064.65       1000.69        13.14 o                         
   6  -3   5       4354.98       4495.98        54.09 o                         
   7  -3   5       1618.16       1693.69        17.20 o                         
   8  -3   5         24.73         40.54         4.36 o                         
   9  -3   5        213.45        172.89         5.01 o                         
  10  -3   5        203.77        216.87         5.85 o                         
  11  -3   5        679.72        636.24        10.44 o                         
  12  -3   5          2.06          6.33         1.23 o                         
  13  -3   5        509.74        456.95        10.71 o                         
  14  -3   5          2.98          4.88         1.03 o                         
  15  -3   5         95.34         81.66         4.34 o                         
  16  -3   5         21.95         24.28         2.59 o                         
  17  -3   5        238.30        241.12         7.94 o                         
  18  -3   5        335.63        358.17        10.00 o                         
  19  -3   5         36.04         44.16         3.65 o                         
  20  -3   5         54.86         60.14         4.61 o                         
   1  -2   5        789.89        760.90        15.43 o                         
   2  -2   5       1811.55       1803.77        18.12 o                         
   3  -2   5       2186.64       2198.96        16.32 o                         
   4  -2   5         28.06         30.48         1.51 o                         
   5  -2   5       3612.06       3696.87        46.52 o                         
   6  -2   5       1215.81       1315.31        18.06 o                         
   7  -2   5        981.30       1016.35        11.42 o                         
   8  -2   5         72.65         67.50         2.08 o                         
   9  -2   5        678.16        713.66         7.64 o                         
  10  -2   5       5124.79       5542.58        39.51 o                         
  11  -2   5          4.81          6.61         0.64 o                         
  12  -2   5         10.51          8.99         0.81 o                         
  13  -2   5          1.84          3.55         0.58 o                         
  14  -2   5       1717.40       1824.55        17.64 o                         
  15  -2   5         36.48         43.34         1.93 o                         
  16  -2   5         23.95         24.16         1.50 o                         
  17  -2   5        392.82        419.78        10.62 o                         
  18  -2   5        173.25        160.22         4.04 o                         
  19  -2   5        171.26        177.23         3.91 o                         
  20  -2   5         16.66         11.28         2.37 o                         
   1  -1   5        318.59        261.74         3.85 o                         
   2  -1   5          1.32          7.05         0.59 o                         
   3  -1   5        300.89        275.63         9.18 o                         
   4  -1   5          0.40          2.55         0.38 o                         
   5  -1   5       5070.48       5012.20        51.08 o                         
   6  -1   5        144.72        101.67         2.18 o                         
   7  -1   5       6086.26       6517.04        41.57 o                         
   8  -1   5          8.15          9.35         0.80 o                         
   9  -1   5        911.47        928.92         9.70 o                         
  10  -1   5         45.23         40.59         1.79 o                         
  11  -1   5       1541.52       1569.22        25.29 o                         
  12  -1   5         16.50         18.62         1.33 o                         
  13  -1   5        871.65        808.83        11.93 o                         
  14  -1   5        126.13        118.81         3.55 o                         
  15  -1   5         80.13         74.83         2.93 o                         
  16  -1   5          0.38          1.50         0.70 o                         
  17  -1   5        700.62        689.27        12.09 o                         
  18  -1   5          7.62          7.66         1.13 o                         
  19  -1   5        158.96        178.93         5.13 o                         
  20  -1   5          1.37          1.36         0.69 o                         
   1   0   5          9.45         10.47         0.81 o                         
   2   0   5         44.37         35.54         7.31 o                         
   3   0   5          0.32          0.47         0.31 o                         
   4   0   5         29.17         29.01         1.24 o                         
   5   0   5          4.39          8.91         0.76 o                         
   6   0   5       1101.09       1082.82        19.52 o                         
   7   0   5         47.37         49.79         1.66 o                         
   8   0   5         67.53         67.91         2.06 o                         
   9   0   5          0.16          0.50         0.34 o                         
  10   0   5       2838.37       3137.73        33.11 o                         
  11   0   5         26.93         25.51         1.55 o                         
  12   0   5          7.68          5.87         0.73 o                         
  13   0   5          6.58          7.11         0.90 o                         
  14   0   5        670.72        698.49         9.06 o                         
  15   0   5          1.53          2.25         0.78 o                         
  16   0   5         11.15          9.82         1.18 o                         
  17   0   5          1.92          2.13         0.72 o                         
  18   0   5        127.27        113.55         4.11 o                         
  19   0   5          1.21         -0.06         0.95 o                         
  20   0   5          7.44          6.10         1.04 o                         
   1   1   5       5398.21       5681.29        60.31 o                         
   2   1   5        116.73         99.13         2.34 o                         
   3   1   5        928.18        936.73         9.57 o                         
   4   1   5          4.26         10.94         1.04 o                         
   5   1   5       1928.16       1876.97        16.80 o                         
   6   1   5        292.61        253.89         5.62 o                         
   7   1   5       2490.99       2622.79        16.65 o                         
   8   1   5         14.57         19.76         1.22 o                         
   9   1   5        152.98        160.92         3.35 o                         
  10   1   5          2.78          0.75         0.42 o                         
  11   1   5       1334.28       1350.80        12.40 o                         
  12   1   5          5.49          5.81         0.68 o                         
  13   1   5       1442.15       1324.54        15.90 o                         
  14   1   5          3.94          5.10         0.69 o                         
  15   1   5         72.01         71.69         2.89 o                         
  16   1   5          0.98          2.83         0.70 o                         
  17   1   5        463.69        465.61         7.94 o                         
  18   1   5         11.54         10.63         1.25 o                         
  19   1   5        129.33        142.32         4.67 o                         
  20   1   5          0.62          1.86         0.99 o                         
   1   2   5        705.88        733.48         7.58 o                         
   2   2   5       2505.65       2420.66        33.00 o                         
   3   2   5        467.40        484.63         7.35 o                         
   4   2   5         25.27         25.14         0.98 o                         
   5   2   5        329.92        314.62         4.56 o                         
   6   2   5        873.04        819.16        10.29 o                         
   7   2   5         48.06         46.59         1.74 o                         
   8   2   5         50.72         47.02         1.86 o                         
   9   2   5        894.43        868.07        13.28 o                         
  10   2   5       1449.62       1487.59        16.61 o                         
  11   2   5        164.22        152.42         3.78 o                         
  12   2   5          0.34          1.10         0.49 o                         
  13   2   5        513.89        501.52         7.10 o                         
  14   2   5        854.02        893.91        13.92 o                         
  15   2   5        121.41        116.84         3.71 o                         
  16   2   5         35.38         35.70         2.13 o                         
  17   2   5         52.00         54.93         2.74 o                         
  18   2   5        232.12        232.94         5.87 o                         
  19   2   5          3.31          3.93         0.86 o                         
   1   3   5       1775.24       1879.91        18.98 o                         
   2   3   5       1085.37        968.01        12.70 o                         
   3   3   5        189.13        164.10         4.04 o                         
   4   3   5          9.76         17.05         1.99 o                         
   5   3   5        263.20        245.91         5.26 o                         
   6   3   5       1708.40       1634.79        24.03 o                         
   7   3   5        468.07        470.48         8.17 o                         
   8   3   5         31.58         47.07         2.98 o                         
   9   3   5          3.65          4.33         1.45 o                         
  10   3   5        691.74        723.43        17.00 o                         
  11   3   5        478.61        436.10        12.89 o                         
  12   3   5         71.04         85.97         5.24 o                         
  13   3   5        525.14        522.49         9.00 o                         
  14   3   5        393.32        387.63         6.58 o                         
  15   3   5          4.18          4.99         0.83 o                         
  16   3   5         33.96         36.44         2.38 o                         
  17   3   5         79.81         76.33         3.42 o                         
  18   3   5         75.02         66.25         3.22 o                         
   1   4   5        674.10        655.93         7.23 o                         
   2   4   5          2.14          3.47         0.40 o                         
   3   4   5        175.53        167.61         4.37 o                         
   4   4   5          7.02          7.37         0.90 o                         
   5   4   5         35.59         31.29         2.21 o                         
   6   4   5       1197.07       1140.16        20.86 o                         
   7   4   5          3.75          4.63         0.69 o                         
   8   4   5         26.99         25.96         2.13 o                         
   9   4   5       1076.42       1079.69        15.63 o                         
  10   4   5        399.56        367.23         9.83 o                         
  11   4   5        424.38        413.72         9.09 o                         
  12   4   5          7.45          6.19         1.30 o                         
  13   4   5        971.51       1002.26        23.34 o                         
   0 -11   6          3.23          0.08         1.23 o                         
   0   9 -14          1.87          2.62         1.68 o                         
   0   7 -12          2.48          0.40         0.67 o                         
   0   5 -10          0.14          3.04         0.69 o                         
  14   4   5         47.60         51.50         3.50 o                         
  15   4   5        119.94        118.50         5.45 o                         
  16   4   5         11.89          9.98         1.71 o                         
  17   4   5          3.06          2.90         1.23 o                         
  18   4   5        189.78        187.59         7.29 o                         
   1   5   5         55.31         57.08         1.83 o                         
   2   5   5       1063.23        982.53        10.89 o                         
   3   5   5         30.34         24.13         1.63 o                         
   4   5   5         32.48         28.68         2.87 o                         
   5   5   5        520.83        519.74        11.86 o                         
   6   5   5       4035.40       4034.10        44.60 o                         
   7   5   5        682.02        688.48        11.58 o                         
   8   5   5         61.33         54.83         3.58 o                         
   9   5   5        408.64        401.70         8.86 o                         
  10   5   5        854.64        919.58        20.35 o                         
  11   5   5        371.46        362.82        11.39 o                         
  12   5   5         36.41         38.35         3.10 o                         
  13   5   5        229.87        222.53         7.32 o                         
  14   5   5        210.06        237.93         7.75 o                         
  15   5   5         10.62         12.28         1.81 o                         
  16   5   5         55.59         54.36         4.00 o                         
   1   6   5       1384.90       1316.98        11.27 o                         
   2   6   5       1099.36       1092.33        12.52 o                         
   3   6   5        847.56        814.74        11.16 o                         
   4   6   5          0.08         -0.64         0.74 o                         
   5   6   5       1031.57       1016.59        23.31 o                         
   6   6   5        106.07        104.54         4.43 o                         
   7   6   5        313.45        300.62         7.69 o                         
   8   6   5          4.23          4.94         1.13 o                         
   9   6   5       1605.08       1625.54        38.24 o                         
  10   6   5          5.86          7.65         1.27 o                         
  11   6   5        424.11        415.11        12.91 o                         
  12   6   5         13.04         12.96         1.88 o                         
  13   6   5        911.96        934.29        15.98 o                         
  14   6   5        145.62        165.48         6.83 o                         
  15   6   5        146.78        159.70         6.79 o                         
   1   7   5        219.77        191.84         5.13 o                         
   2   7   5        276.36        302.38         7.13 o                         
   3   7   5        175.47        173.28         5.12 o                         
   4   7   5         15.82         10.96         1.53 o                         
   5   7   5         67.66         66.90         3.66 o                         
   6   7   5       2331.32       2360.50        35.67 o                         
   7   7   5         34.42         36.01         2.88 o                         
   8   7   5         18.11          8.28         2.28 o                         
   9   7   5          1.68          0.70         1.11 o                         
  10   7   5         38.05         35.69         3.03 o                         
  11   7   5          4.40          6.33         1.39 o                         
  12   7   5          1.32          3.05         2.24 o                         
  13   7   5         24.08         24.29         2.63 o                         
   1   8   5        608.41        599.28        27.90 o                         
   2   8   5        329.24        332.20         9.43 o                         
   3   8   5        152.22        147.23         5.37 o                         
   4   8   5          1.20          0.47         0.73 o                         
   5   8   5        126.14        136.19         5.39 o                         
   6   8   5        136.38        134.48         5.69 o                         
   7   8   5         22.13         23.61         2.38 o                         
   8   8   5          0.73          0.43         0.84 o                         
   9   8   5        201.31        202.28         9.73 o                         
  10   8   5        223.36        220.50         7.85 o                         
   1   9   5        170.79        164.47         7.18 o                         
   2   9   5         24.67         20.99         2.37 o                         
   3   9   5         82.78         81.92         4.98 o                         
   4   9   5          0.78         -0.93         0.93 o                         
   5   9   5        132.64        135.50         5.71 o                         
   6   9   5        275.61        197.55        36.55 o                         
   0 -11   6        290.65        335.19        11.39 o                         
   1 -11   6         82.09         84.25         4.01 o                         
   2 -11   6          6.41          1.17         0.92 o                         
   3 -11   6        138.11        160.44         5.50 o                         
   4 -11   6          2.43          2.70         0.97 o                         
   5 -11   6        450.02        481.05         9.30 o                         
   0 -10   6        194.78        203.88         8.37 o                         
   1 -10   6         24.83         28.57         2.19 o                         
   2 -10   6          0.02         -0.59         0.59 o                         
   3 -10   6          4.23          6.47         0.96 o                         
   4 -10   6        427.47        441.46         8.69 o                         
   5 -10   6        189.84        175.87         5.56 o                         
   6 -10   6          0.11          2.10         0.74 o                         
   7 -10   6        107.71        112.41         4.02 o                         
   8 -10   6        248.06        259.17         5.79 o                         
   9 -10   6          0.18          0.32         0.75 o                         
  10 -10   6         14.60         12.16         1.43 o                         
   0  -9   6        162.47        181.22         7.24 o                         
   1  -9   6        306.15        307.06         6.76 o                         
   2  -9   6          6.87          1.24         0.97 o                         
   3  -9   6        220.20        229.65         5.77 o                         
   4  -9   6          4.15          6.67         0.97 o                         
   5  -9   6        366.11        377.51         7.29 o                         
   6  -9   6          0.87          0.45         0.72 o                         
   7  -9   6        638.79        656.15         9.16 o                         
   8  -9   6          4.30          3.78         0.65 o                         
   9  -9   6         20.72         23.35         2.24 o                         
  10  -9   6          4.48          4.48         1.06 o                         
  11  -9   6        207.94        214.82         7.20 o                         
  12  -9   6        121.85        118.68         5.23 o                         
  13  -9   6         40.45         36.61         3.18 o                         
   0  -8   6        447.94        473.42        11.01 o                         
   1  -8   6        110.42        112.38         3.74 o                         
   2  -8   6          1.23          0.69         0.71 o                         
   3  -8   6        120.28        124.22         3.98 o                         
   4  -8   6        636.39        656.49         8.99 o                         
   5  -8   6        659.99        670.48         9.59 o                         
   6  -8   6          2.95          2.44         0.55 o                         
   7  -8   6        359.83        362.04         6.12 o                         
   8  -8   6        479.08        434.09        28.46 o                         
   9  -8   6        159.81        157.73         5.95 o                         
  10  -8   6         16.82         18.46         2.44 o                         
  11  -8   6          8.69          9.54         1.63 o                         
  12  -8   6        136.14        149.15         5.84 o                         
  13  -8   6         51.92         51.68         3.47 o                         
  14  -8   6         18.97         17.42         2.11 o                         
  15  -8   6         56.26         54.10         5.29 o                         
   0  -7   6       2708.19       2675.16        24.37 o                         
   1  -7   6         25.54         26.02         1.87 o                         
   2  -7   6         36.85         20.85         3.00 o                         
   3  -7   6         39.94         37.30         2.05 o                         
   4  -7   6        235.42        229.49         5.33 o                         
   5  -7   6         88.02         80.96         2.94 o                         
   6  -7   6          1.31          0.58         0.57 o                         
   7  -7   6        283.86        248.19         5.04 o                         
   8  -7   6        181.12        202.40         5.94 o                         
   9  -7   6        137.35        136.31         4.98 o                         
  10  -7   6         23.76         18.76         2.11 o                         
  11  -7   6        221.83        209.89         6.48 o                         
  12  -7   6       1527.88       1533.72        32.67 o                         
  13  -7   6         65.86         61.44         3.74 o                         
  14  -7   6         24.89         22.86         2.46 o                         
  15  -7   6         28.97         28.13         2.81 o                         
  16  -7   6        319.12        333.30        10.11 o                         
   0  -6   6        675.28        624.85        23.16 o                         
   1  -6   6        910.05        915.88        10.84 o                         
   2  -6   6          0.63          0.37         0.51 o                         
   3  -6   6        605.56        611.45         9.57 o                         
   4  -6   6          2.19          6.19         0.75 o                         
   5  -6   6        652.32        693.67         5.95 o                         
   6  -6   6          9.05         10.54         1.02 o                         
   7  -6   6        114.78        115.91         4.75 o                         
   8  -6   6        453.58        445.24         9.43 o                         
   9  -6   6        237.60        248.39         7.21 o                         
  10  -6   6          0.14          1.43         0.64 o                         
  11  -6   6          9.34         12.13         1.70 o                         
  12  -6   6          7.40         11.47         1.81 o                         
  13  -6   6        117.43        106.67         5.13 o                         
  14  -6   6          0.31          2.06         1.03 o                         
  15  -6   6        151.18        149.68         6.46 o                         
  16  -6   6          0.42          1.50         1.22 o                         
  17  -6   6         69.46         65.65         4.49 o                         
   0  -5   6       5533.76       5725.25        46.74 o                         
   1  -5   6        137.60        139.33         3.65 o                         
   2  -5   6         71.67         34.13         3.53 o                         
   3  -5   6        203.06        185.85         5.14 o                         
   4  -5   6       1197.19       1216.21        18.36 o                         
   5  -5   6        345.51        341.82         5.30 o                         
   6  -5   6         28.26         17.99         2.68 o                         
   7  -5   6        505.17        408.18         8.40 o                         
   8  -5   6        440.77        469.90        10.15 o                         
   9  -5   6        681.00        660.95        16.21 o                         
  10  -5   6          9.31          7.10         1.52 o                         
  11  -5   6         84.14         73.21         3.88 o                         
  12  -5   6        895.56        880.33        16.77 o                         
  13  -5   6         14.18         18.66         2.09 o                         
  14  -5   6          9.87         12.70         1.92 o                         
  15  -5   6         95.31         87.97         4.83 o                         
  16  -5   6        433.15        377.71        11.02 o                         
  17  -5   6         19.61         24.48         2.87 o                         
  18  -5   6          6.83          7.65         1.75 o                         
   0  -4   6       2749.88       2900.97        65.96 o                         
   1  -4   6       3838.19       3853.87        34.04 o                         
   2  -4   6          1.95          2.43         0.52 o                         
   3  -4   6       4751.11       4739.73        30.80 o                         
   4  -4   6        584.69        623.48         8.42 o                         
   5  -4   6       3999.90       4108.75        34.18 o                         
   6  -4   6          5.51          4.35         0.73 o                         
   7  -4   6       2344.77       2260.98        18.66 o                         
   8  -4   6         94.90        109.54         4.43 o                         
   9  -4   6       1111.54       1062.95        21.29 o                         
  10  -4   6         14.51         16.31         1.65 o                         
  11  -4   6        219.25        198.24         6.18 o                         
  12  -4   6        108.02         91.98         4.37 o                         
  13  -4   6        190.72        172.68         6.12 o                         
  14  -4   6         29.09         31.48         2.75 o                         
  15  -4   6        587.28        581.13        12.11 o                         
  16  -4   6         65.03         59.20         4.07 o                         
  17  -4   6        295.09        313.04        10.23 o                         
  18  -4   6          0.73          0.57         1.03 o                         
  19  -4   6        919.66       1014.10        17.96 o                         
   0  -3   6       1642.91       1523.03        20.29 o                         
   1  -3   6       2145.25       2090.47        22.67 o                         
   2  -3   6         49.45         84.56        10.27 o                         
   3  -3   6        134.86        101.48         2.57 o                         
   4  -3   6       3407.21       3352.86        36.85 o                         
   5  -3   6        482.89        454.45         9.58 o                         
   6  -3   6         89.87        125.57         6.22 o                         
   7  -3   6       1885.48       1926.96        35.52 o                         
   8  -3   6       1403.35       1400.21        26.59 o                         
   9  -3   6         23.93         21.51         1.85 o                         
  10  -3   6          2.96          4.07         0.89 o                         
  11  -3   6       1331.00       1169.78        14.44 o                         
  12  -3   6        130.55        150.09         5.32 o                         
  13  -3   6        362.38        335.51         8.31 o                         
  14  -3   6          1.20          1.53         0.97 o                         
  15  -3   6         52.39         42.98         3.17 o                         
  16  -3   6        393.31        384.94         9.83 o                         
  17  -3   6         50.58         55.70         3.97 o                         
  18  -3   6         28.58         34.54         3.23 o                         
  19  -3   6        123.70        132.10         6.32 o                         
   0  -2   6        535.08        562.64         9.06 o                         
   1  -2   6       1060.61       1121.41        14.42 o                         
   2  -2   6          1.65          1.73         0.25 o                         
   3  -2   6       1535.68       1593.57         9.81 o                         
   4  -2   6       8784.75       9144.18        49.74 o                         
   5  -2   6       1443.77       1425.00        24.29 o                         
   6  -2   6          5.10          6.35         0.65 o                         
   7  -2   6        757.20        769.28         7.75 o                         
   8  -2   6       4620.09       4825.30        44.76 o                         
   9  -2   6        497.01        499.73         5.73 o                         
  10  -2   6         62.24         62.16         1.85 o                         
  11  -2   6        148.68        141.08         2.83 o                         
  12  -2   6         32.91         52.72         1.80 o                         
  13  -2   6         79.51         75.89         2.24 o                         
  14  -2   6         37.97         39.79         1.72 o                         
  15  -2   6        174.42        180.08         3.64 o                         
  16  -2   6        503.64        492.59         9.02 o                         
  17  -2   6         99.85        102.83         2.62 o                         
  18  -2   6         15.02         18.13         2.35 o                         
  19  -2   6        277.63        297.64         9.32 o                         
  20  -2   6        168.63        175.20         7.38 o                         
   0  -1   6          8.51          3.42         1.40 o                         
   1  -1   6       4925.78       5386.09        70.94 o                         
   2  -1   6          1.42          3.34         0.57 o                         
   3  -1   6        901.65        910.63        10.52 o                         
   4  -1   6        359.36        317.26         6.03 o                         
   5  -1   6       1277.37       1212.64        16.56 o                         
   6  -1   6          4.61          8.54         0.74 o                         
   7  -1   6       3580.79       3665.72        40.99 o                         
   8  -1   6        253.45        236.22         3.84 o                         
   9  -1   6         64.88         68.48         2.13 o                         
  10  -1   6          0.04         -0.34         0.47 o                         
  11  -1   6       2530.68       2365.61        23.20 o                         
  12  -1   6         31.93         32.02         1.75 o                         
  13  -1   6        636.91        596.80         7.83 o                         
  14  -1   6          0.26          0.63         0.51 o                         
  15  -1   6        131.29        134.07         3.91 o                         
  16  -1   6         65.05         57.70         2.64 o                         
  17  -1   6        150.08        164.35         4.57 o                         
  18  -1   6          2.18          2.49         0.47 o                         
  19  -1   6        318.70        326.37         6.69 o                         
  20  -1   6         24.27         21.79         1.74 o                         
   0   0   6       4901.78       4746.30        61.09 o                         
   1   0   6         64.42         70.44         2.21 o                         
   2   0   6          3.24          2.43         0.45 o                         
   3   0   6         27.85         28.00         1.31 o                         
   4   0   6      12859.00      13684.90       113.04 o                         
   5   0   6         12.48         14.36         0.94 o                         
   6   0   6          8.22          9.59         0.81 o                         
   7   0   6          7.83          7.97         0.93 o                         
   8   0   6       3445.36       3292.38        32.06 o                         
   9   0   6          3.81          3.55         0.52 o                         
  10   0   6         51.88         50.26         1.99 o                         
  11   0   6          6.49          6.58         0.74 o                         
  12   0   6          6.25         12.67         1.13 o                         
  13   0   6          4.85          5.66         0.80 o                         
  14   0   6         66.94         66.18         2.64 o                         
  15   0   6          0.12         -0.02         0.54 o                         
  16   0   6        930.72        925.44        10.64 o                         
  17   0   6          2.66          3.59         0.78 o                         
  18   0   6         23.96         22.06         1.79 o                         
  19   0   6          0.63          2.22         0.74 o                         
  20   0   6        293.66        282.43         7.44 o                         
   0   1   6        278.01        282.16         6.12 o                         
   1   1   6      10881.65      11881.89       111.71 o                         
   2   1   6         15.60         38.17         1.79 o                         
   3   1   6       1860.67       1925.31        25.27 o                         
   4   1   6         72.13         70.11         1.94 o                         
   5   1   6        224.28        206.36         3.59 o                         
   6   1   6         13.03         31.23         2.31 o                         
   7   1   6        647.35        601.59         6.92 o                         
   8   1   6        352.01        341.86         9.12 o                         
   9   1   6          3.03          4.38         0.67 o                         
  10   1   6         13.00         26.00         1.57 o                         
  11   1   6       2354.39       2249.32        17.05 o                         
  12   1   6        683.57        679.20         8.91 o                         
  13   1   6        797.59        758.89        11.78 o                         
  14   1   6         21.13         29.27         1.80 o                         
  15   1   6        234.29        243.73         5.43 o                         
  16   1   6        156.43        146.27         4.35 o                         
  17   1   6         92.72        104.43         3.77 o                         
  18   1   6          2.66          3.51         0.90 o                         
  19   1   6         74.61         79.99         3.50 o                         
   0   2   6        957.21        688.50         9.39 o                         
   1   2   6        680.81        695.80         8.62 o                         
   2   2   6          2.11          2.33         0.48 o                         
   3   2   6         94.05         98.93         2.95 o                         
   4   2   6       5627.65       5735.90        65.04 o                         
   5   2   6          5.14          2.95         0.43 o                         
   6   2   6          2.02          2.87         0.41 o                         
   7   2   6          1.24          1.91         0.35 o                         
   8   2   6       1347.58       1228.78        17.17 o                         
   9   2   6        445.48        408.17         6.49 o                         
  10   2   6          4.45          6.76         0.86 o                         
  11   2   6        863.91        797.23        12.97 o                         
  12   2   6         89.98         71.98         2.75 o                         
  13   2   6        498.42        493.54        11.07 o                         
  14   2   6         25.79         30.99         1.95 o                         
  15   2   6        358.51        343.66         6.78 o                         
  16   2   6        496.93        485.36        10.46 o                         
  17   2   6          0.25          1.07         0.79 o                         
  18   2   6         22.94         22.87         1.94 o                         
  19   2   6         17.41         20.61         1.94 o                         
   0   3   6        310.70        279.12         6.07 o                         
   1   3   6       1129.32       1193.34         9.33 o                         
   2   3   6         18.35         25.06         1.42 o                         
   3   3   6        294.21        259.55         3.00 o                         
   4   3   6        165.30        140.66         3.79 o                         
   0   1  -8         22.45         52.53         3.21 o                         
   0  -1  -6          3.10          7.10         1.04 o                         
   0  -3  -4          7.21          5.99         1.61 o                         
   0  -5  -2         36.64         15.39         3.76 o                         
   0  -7   0         39.12         60.11         4.59 o                         
   0  -9   2          4.44          2.31         1.12 o                         
   0 -11   4          0.69          2.64         1.15 o                         
   5   3   6         62.96         59.12         2.53 o                         
   6   3   6         27.63         53.01         4.76 o                         
   7   3   6        188.86        198.76         5.56 o                         
   8   3   6        960.82        916.04        16.78 o                         
   9   3   6         25.51         25.45         2.06 o                         
  10   3   6         28.30         46.71         4.51 o                         
  11   3   6        788.42        814.03        13.35 o                         
  12   3   6       1923.00       1847.88        52.42 o                         
  13   3   6        195.63        177.97         5.09 o                         
  14   3   6         43.91         43.54         3.48 o                         
  15   3   6         34.35         42.89         2.38 o                         
  16   3   6        478.77        457.69         8.22 o                         
  17   3   6         15.24         16.17         1.63 o                         
  18   3   6          3.59          3.84         0.89 o                         
   0   4   6        830.99        934.79        11.33 o                         
   1   4   6        582.16        562.27         7.11 o                         
   2   4   6          0.01          0.02         0.35 o                         
   3   4   6         70.35         63.80         2.89 o                         
   4   4   6       1367.62       1446.39        20.17 o                         
   5   4   6          2.61          2.51         0.50 o                         
   6   4   6          8.87          9.85         1.31 o                         
   7   4   6         34.51         38.09         2.59 o                         
   8   4   6       1475.49       1444.20        18.34 o                         
   9   4   6        349.04        352.03         8.25 o                         
  10   4   6          0.77          2.96         1.25 o                         
  11   4   6        671.39        639.60        11.69 o                         
  12   4   6        112.55        106.30         4.89 o                         
  13   4   6        418.67        401.18         9.81 o                         
  14   4   6          0.85         -0.89         1.25 o                         
  15   4   6        114.36        113.25         5.44 o                         
  16   4   6        115.82        112.99         5.50 o                         
  17   4   6          6.76          6.24         1.87 o                         
   0   5   6         99.92         95.38         3.67 o                         
   1   5   6         93.96         93.50         2.44 o                         
   2   5   6         15.85         13.80         2.54 o                         
   3   5   6        230.55        212.42         5.09 o                         
   4   5   6       1687.34       1676.29        15.72 o                         
   5   5   6        159.16        149.81         5.19 o                         
   6   5   6         81.91         82.41         9.44 o                         
   7   5   6        402.01        393.93         8.64 o                         
   8   5   6       1808.17       1772.31        26.93 o                         
   9   5   6        329.53        323.15         8.32 o                         
  10   5   6         21.28         22.26         2.36 o                         
  11   5   6        462.07        446.75        11.61 o                         
  12   5   6        456.62        453.59        10.60 o                         
  13   5   6         96.94         96.37         4.94 o                         
  14   5   6         10.36         10.55         2.21 o                         
  15   5   6        119.75        123.68         5.95 o                         
  16   5   6        738.67        779.80        17.88 o                         
   0   6   6        615.54        583.49         9.15 o                         
   1   6   6       1461.55       1396.01        14.65 o                         
   2   6   6          1.35          1.25         0.68 o                         
   3   6   6        647.06        625.75        15.21 o                         
   4   6   6         47.47         47.85         2.73 o                         
   5   6   6        390.87        388.28         8.57 o                         
   6   6   6          0.57          0.98         0.72 o                         
   7   6   6        229.73        227.92         6.89 o                         
   8   6   6          2.60          2.52         1.09 o                         
   9   6   6        410.35        412.63         9.91 o                         
  10   6   6          6.49          6.00         1.03 o                         
  11   6   6        685.78        715.17        18.49 o                         
  12   6   6        117.59        115.92         5.66 o                         
  13   6   6        387.39        395.39        10.70 o                         
  14   6   6         15.83         12.81         1.94 o                         
   0   7   6          5.37          4.45         1.16 o                         
   1   7   6         18.93         15.66         1.45 o                         
   2   7   6          5.55          2.60         1.01 o                         
   3   7   6          0.44          1.61         0.64 o                         
   4   7   6        797.30        817.42        18.15 o                         
   5   7   6         59.35         58.67         3.50 o                         
   6   7   6         22.28         15.16         1.99 o                         
   7   7   6        165.52        169.71         6.71 o                         
   8   7   6        591.04        591.57        17.60 o                         
   9   7   6          0.96         -0.29         1.61 o                         
  10   7   6          1.62          0.23         1.00 o                         
  11   7   6         47.76         52.83         3.95 o                         
  12   7   6          8.28          4.41         1.50 o                         
   0   8   6         33.23         21.93         3.36 o                         
   1   8   6        702.40        698.77        15.27 o                         
   2   8   6          2.78          3.10         0.84 o                         
   3   8   6         85.25         83.13         4.00 o                         
   4   8   6        242.75        226.07         8.24 o                         
   5   8   6         45.43         48.19         3.35 o                         
   6   8   6          0.66          1.59         0.99 o                         
   7   8   6          7.26          8.85         1.56 o                         
   8   8   6        259.24        261.79         8.58 o                         
   9   8   6         92.01        109.96        10.40 o                         
   0   9   6         45.00         45.95         5.68 o                         
   1   9   6        245.41        258.83         9.46 o                         
   2   9   6          0.98          4.19         1.43 o                         
   1 -11   7         92.27        100.34         4.45 o                         
   2 -11   7         77.16         75.28         3.74 o                         
   3 -11   7        160.48        181.14         5.79 o                         
   4 -11   7          0.15          0.33         0.86 o                         
   5 -11   7        333.84        339.42         7.83 o                         
   1 -10   7         14.25         14.20         1.57 o                         
   2 -10   7        568.51        621.49        10.25 o                         
   3 -10   7          6.92          7.48         1.36 o                         
   4 -10   7          0.10         -0.89         0.89 o                         
   5 -10   7        125.65        130.54         4.53 o                         
   6 -10   7        114.12        130.71         4.46 o                         
   7 -10   7         31.49         29.33         2.00 o                         
   8 -10   7         10.97          9.38         1.05 o                         
   9 -10   7         12.15         12.39         1.68 o                         
  10 -10   7        519.68        551.90        23.31 o                         
   1  -9   7        237.47        249.31         6.08 o                         
   2  -9   7        566.40        610.80         9.49 o                         
   3  -9   7        272.41        284.64         6.52 o                         
   4  -9   7          0.50          0.44         0.71 o                         
   5  -9   7        227.98        225.38         5.56 o                         
   6  -9   7         10.81         13.82         1.33 o                         
   7  -9   7        283.56        272.41         5.84 o                         
   8  -9   7          5.03          6.94         1.39 o                         
   9  -9   7        234.77        255.55         8.89 o                         
  10  -9   7        359.65        371.75        12.85 o                         
  11  -9   7        176.14        185.98         7.37 o                         
  12  -9   7         26.82         19.72         2.61 o                         
   1  -8   7        220.13        208.06         5.18 o                         
   2  -8   7         55.69         59.86         2.75 o                         
   3  -8   7        143.29        136.00         4.43 o                         
   4  -8   7          0.02         -0.05         0.56 o                         
   5  -8   7        301.28        300.60         6.09 o                         
   6  -8   7        349.10        331.99         6.05 o                         
   7  -8   7         39.27         35.64         1.68 o                         
   8  -8   7          7.44          9.16         1.65 o                         
   9  -8   7        309.48        314.38         9.88 o                         
  10  -8   7        602.76        650.45        13.41 o                         
  11  -8   7         41.65         46.81         3.30 o                         
  12  -8   7         18.51         16.37         2.05 o                         
  13  -8   7        290.07        287.54         8.34 o                         
  14  -8   7        250.22        250.50         8.36 o                         
   1  -7   7         68.56         59.06         2.69 o                         
   2  -7   7       3321.37       3332.30        25.37 o                         
   3  -7   7         42.16         47.51         2.34 o                         
   4  -7   7          2.74          1.75         0.65 o                         
   5  -7   7         63.12         60.41         2.48 o                         
   6  -7   7        197.82        187.59         4.07 o                         
   7  -7   7        206.71        204.26         6.45 o                         
   8  -7   7          7.85          7.20         1.20 o                         
   9  -7   7        621.89        584.23        16.68 o                         
  10  -7   7        667.82        686.86        13.72 o                         
  11  -7   7        106.40        108.02         5.29 o                         
  12  -7   7         85.46         77.03         6.26 o                         
  13  -7   7         50.60         48.49         3.63 o                         
  14  -7   7        625.08        635.77        26.80 o                         
  15  -7   7         31.93         29.21         3.04 o                         
  16  -7   7         23.45         19.53         2.63 o                         
   1  -6   7       1080.79       1098.19        16.56 o                         
   2  -6   7        850.49        849.27        13.35 o                         
   3  -6   7        446.52        457.26         6.63 o                         
   4  -6   7          2.13          2.51         0.45 o                         
   5  -6   7        330.17        372.05         5.73 o                         
   6  -6   7       1123.76       1067.38        20.01 o                         
   7  -6   7          2.34          4.25         0.87 o                         
   8  -6   7          6.19          2.94         0.83 o                         
   9  -6   7        273.00        284.89         7.94 o                         
  10  -6   7         27.43         19.95         2.10 o                         
  11  -6   7         11.10          7.29         1.42 o                         
  12  -6   7          3.12          1.35         1.00 o                         
  13  -6   7        220.98        210.87         7.40 o                         
  14  -6   7         55.74         61.34         4.10 o                         
  15  -6   7         70.91         65.51         4.35 o                         
  16  -6   7          3.81          3.73         1.12 o                         
  17  -6   7         54.11         65.37         4.65 o                         
   1  -5   7        192.85        188.36         6.76 o                         
   2  -5   7       4710.26       4816.53        23.73 o                         
   3  -5   7        454.63        467.91         6.80 o                         
   4  -5   7         18.01         13.77         1.51 o                         
   5  -5   7        400.04        385.21         6.00 o                         
   6  -5   7       2236.92       2104.92        39.34 o                         
   7  -5   7        201.06        189.50         5.89 o                         
   8  -5   7         29.63         31.70         2.62 o                         
   9  -5   7       1435.17       1355.46        21.57 o                         
  10  -5   7        274.89        272.00         7.51 o                         
  11  -5   7          0.33         -0.76         0.76 o                         
  12  -5   7         32.00         31.20         3.08 o                         
  13  -5   7          0.32          0.29         0.96 o                         
  14  -5   7        168.62        163.59         6.44 o                         
  15  -5   7         75.29         85.97         4.82 o                         
  16  -5   7         28.26         25.78         2.87 o                         
  17  -5   7         56.85         51.04         3.91 o                         
  18  -5   7        189.94        195.15         9.02 o                         
   1  -4   7       3046.08       3077.44        29.12 o                         
   2  -4   7       1067.07       1120.19        11.77 o                         
   3  -4   7       2288.17       2312.81        18.13 o                         
   4  -4   7         15.41         16.04         1.10 o                         
   5  -4   7       2681.76       2703.20        35.00 o                         
   6  -4   7        209.81        217.14         5.70 o                         
   7  -4   7        667.82        701.96        14.46 o                         
   8  -4   7          0.87          1.82         0.54 o                         
   9  -4   7       1817.89       1675.37        23.50 o                         
  10  -4   7        698.01        703.05        11.60 o                         
  11  -4   7        275.85        244.95         7.11 o                         
  12  -4   7         10.18          9.03         1.42 o                         
  13  -4   7        694.00        661.07        13.29 o                         
  14  -4   7        483.70        484.97        10.89 o                         
  15  -4   7        249.00        260.17         8.16 o                         
  16  -4   7         14.27         16.35         2.12 o                         
  17  -4   7        437.80        461.94        11.63 o                         
  18  -4   7          6.82          5.91         1.19 o                         
  19  -4   7        125.21        135.07         6.71 o                         
   1  -3   7       1968.12       2014.37        22.69 o                         
   2  -3   7       2678.74       2445.85        30.13 o                         
   3  -3   7         40.22         26.01         1.40 o                         
   4  -3   7         14.74         21.13         2.71 o                         
   5  -3   7        349.75        310.46         4.20 o                         
   6  -3   7       3204.66       3032.34        36.42 o                         
   7  -3   7        760.72        769.00        12.27 o                         
   8  -3   7         29.02         35.98         2.19 o                         
   9  -3   7         33.50         30.22         2.15 o                         
  10  -3   7        450.61        483.41         9.18 o                         
  11  -3   7        650.38        621.31        10.81 o                         
  12  -3   7         15.80         25.02         2.35 o                         
  13  -3   7        526.50        486.28        10.18 o                         
  14  -3   7        182.68        187.53         6.57 o                         
  15  -3   7          2.78          1.93         1.19 o                         
  16  -3   7         26.81         26.97         2.84 o                         
  17  -3   7        128.50        131.84         6.02 o                         
  18  -3   7        245.82        246.27         8.57 o                         
  19  -3   7         15.33         15.10         2.16 o                         
   1  -2   7       1575.19       1709.15        15.53 o                         
   2  -2   7       2015.37       1967.12        19.49 o                         
   3  -2   7        538.10        561.22         6.36 o                         
   4  -2   7         24.44         22.75         1.24 o                         
   5  -2   7        401.40        375.70         5.72 o                         
   6  -2   7        494.52        479.69         5.56 o                         
   7  -2   7        156.09        146.53         3.20 o                         
   8  -2   7         20.43         21.26         1.24 o                         
   9  -2   7        746.21        721.37         8.42 o                         
  10  -2   7       1193.58       1197.75        11.88 o                         
  11  -2   7        454.08        424.34         5.06 o                         
  12  -2   7         15.95         13.63         0.94 o                         
  13  -2   7        821.90        738.78        13.04 o                         
  14  -2   7        761.76        764.28        15.87 o                         
  15  -2   7        159.71        151.74         4.89 o                         
  16  -2   7         23.58         24.68         2.42 o                         
  17  -2   7         82.23         83.93         4.71 o                         
  18  -2   7        178.12        165.10         7.91 o                         
  19  -2   7         11.64         11.44         1.89 o                         
   1  -1   7      11266.41      12763.94        75.95 o                         
   2  -1   7       1364.59       1368.67        11.35 o                         
   3  -1   7       1566.73       1625.09        11.93 o                         
   4  -1   7          6.73          8.07         0.73 o                         
   5  -1   7        223.14        197.65         3.77 o                         
   6  -1   7        913.86        857.51        13.01 o                         
   7  -1   7        384.60        352.72         6.22 o                         
   8  -1   7          6.36         13.08         1.10 o                         
   9  -1   7         25.92         32.53         1.66 o                         
  10  -1   7        566.83        597.01        10.26 o                         
  11  -1   7       1085.14       1056.13         9.49 o                         
  12  -1   7         17.78         30.36         1.81 o                         
  13  -1   7       1501.23       1353.76        15.28 o                         
  14  -1   7        466.25        448.19         6.64 o                         
  15  -1   7         89.06         94.66         3.16 o                         
  16  -1   7         21.58         23.13         1.66 o                         
  17  -1   7        207.03        215.47         4.99 o                         
  18  -1   7         82.72         75.21         2.98 o                         
  19  -1   7         23.75         24.58         1.72 o                         
   1   0   7        195.90        213.59         4.12 o                         
   2   0   7      12044.85      12789.89        96.84 o                         
   3   0   7          5.32          4.82         0.53 o                         
   4   0   7         44.51         46.49         1.72 o                         
   5   0   7          0.05          0.38         0.32 o                         
   6   0   7       2030.67       2009.37        19.36 o                         
   7   0   7          1.94          3.94         0.67 o                         
   8   0   7         42.45         40.78         1.96 o                         
   9   0   7          7.81          7.52         0.90 o                         
  10   0   7       1778.70       1721.74        20.84 o                         
  11   0   7         27.89         23.89         1.62 o                         
  12   0   7          4.78          5.30         0.77 o                         
  13   0   7         12.26         11.27         1.09 o                         
  14   0   7       2566.29       2687.48        32.42 o                         
  15   0   7          1.93          2.27         0.56 o                         
  16   0   7         86.59         79.00         3.14 o                         
  17   0   7          0.78          0.83         0.58 o                         
  18   0   7        924.71        973.23        11.61 o                         
  19   0   7          2.04          2.11         1.33 o                         
   1   1   7      11344.98      12137.27       100.36 o                         
   2   1   7        812.36        874.47         8.28 o                         
   3   1   7       1902.69       1885.82        12.98 o                         
   4   1   7         14.47         43.62         3.11 o                         
   5   1   7          4.86          4.48         0.55 o                         
   6   1   7        787.96        821.91        13.38 o                         
   7   1   7         23.02         17.55         1.20 o                         
   8   1   7         26.62         48.37         3.73 o                         
   9   1   7         10.35         18.22         1.31 o                         
  10   1   7        756.59        780.38         9.12 o                         
  11   1   7       1140.29       1082.48        11.29 o                         
  12   1   7         66.23         88.35         3.58 o                         
  13   1   7       1503.33       1396.28        13.09 o                         
  14   1   7        442.79        441.15         7.64 o                         
  15   1   7        158.85        161.52         4.72 o                         
  16   1   7         25.25         34.83         2.33 o                         
  17   1   7         58.77         62.75         3.09 o                         
  18   1   7         30.32         29.28         2.22 o                         
  19   1   7          1.40          1.48         0.74 o                         
   1   2   7        584.00        579.49         6.69 o                         
   2   2   7       1013.67        992.82        17.07 o                         
   3   2   7         57.81         52.09         1.89 o                         
   4   2   7         16.57         15.45         0.94 o                         
   5   2   7          1.91          3.16         0.51 o                         
   6   2   7       1803.53       1665.01        14.61 o                         
   7   2   7          3.39          5.32         0.66 o                         
   8   2   7          8.72          9.34         0.90 o                         
   9   2   7        554.99        511.68         6.77 o                         
  10   2   7        207.97        187.41         4.35 o                         
  11   2   7        314.26        301.75         5.77 o                         
  12   2   7          6.34          2.72         0.67 o                         
  13   2   7        880.07        821.27        12.47 o                         
   0   7 -14          1.67          2.57         1.06 o                         
   0   5 -12          2.20          2.45         1.24 o                         
   0   3 -10          4.40          5.91         1.51 o                         
  14   2   7        453.11        454.17         8.02 o                         
  15   2   7         71.21         66.49         3.15 o                         
  16   2   7         20.07         21.85         1.96 o                         
  17   2   7          9.14          8.01         0.96 o                         
  18   2   7        593.46        616.57        11.51 o                         
   1   3   7       1175.39       1193.23         9.57 o                         
   2   3   7       1241.52       1222.80        12.81 o                         
   3   3   7        459.58        429.83         4.70 o                         
   4   3   7         21.87         23.92         3.68 o                         
   5   3   7         14.74         16.01         1.39 o                         
   6   3   7       1429.86       1417.69        14.99 o                         
   7   3   7         58.32         57.19         3.19 o                         
   8   3   7         36.75         44.54         3.84 o                         
   9   3   7        113.51        115.99         4.71 o                         
  10   3   7        889.35        891.54        16.99 o                         
  11   3   7        530.97        525.79        10.53 o                         
  12   3   7         52.71         56.23         3.71 o                         
  13   3   7        283.16        280.01         8.08 o                         
  14   3   7        361.09        343.29         9.56 o                         
  15   3   7         65.40         58.52         3.41 o                         
  16   3   7         42.16         39.96         2.20 o                         
  17   3   7          7.22          3.73         0.83 o                         
   1   4   7        955.04        952.61         8.97 o                         
   2   4   7         10.69         11.58         0.92 o                         
   3   4   7        166.84        163.16         4.82 o                         
   4   4   7         10.52         12.07         1.27 o                         
   5   4   7         81.93         78.51         3.27 o                         
   6   4   7       1769.28       1718.11        33.26 o                         
   7   4   7          2.05          1.42         1.05 o                         
   8   4   7          4.57          3.30         1.11 o                         
   9   4   7        440.74        455.84         9.81 o                         
  10   4   7          7.78          7.19         1.46 o                         
  11   4   7        190.98        184.84         6.53 o                         
  12   4   7          8.47          6.28         1.33 o                         
  13   4   7        604.79        631.23        12.73 o                         
  14   4   7          8.07          9.72         1.81 o                         
  15   4   7         26.06         24.43         2.60 o                         
  16   4   7          2.91          2.76         1.34 o                         
   1   5   7        354.71        337.08         4.88 o                         
   2   5   7       1578.22       1568.91        20.50 o                         
   3   5   7        249.34        236.29         5.61 o                         
   4   5   7         29.91         26.60         2.27 o                         
   5   5   7          0.63          3.07         0.78 o                         
   6   5   7       2262.88       2278.14        22.41 o                         
   7   5   7          4.67          4.89         1.23 o                         
   8   5   7         33.59         27.75         2.63 o                         
   9   5   7        106.18        116.04         5.15 o                         
  10   5   7        348.61        355.12         9.25 o                         
  11   5   7        103.01         98.39         5.01 o                         
  12   5   7          5.77          5.83         1.48 o                         
  13   5   7         72.06         73.88         4.47 o                         
  14   5   7         95.20         98.92         5.37 o                         
  15   5   7         46.20         46.58         3.73 o                         
   1   6   7       1369.60       1326.22        20.55 o                         
   2   6   7          3.77          1.96         0.61 o                         
   3   6   7        217.65        215.80         5.63 o                         
   4   6   7          1.92          2.16         1.07 o                         
   5   6   7        156.73        156.01         5.65 o                         
   6   6   7         44.39         50.09         3.29 o                         
   7   6   7         10.16         12.54         1.80 o                         
   8   6   7          2.88          1.50         0.78 o                         
   9   6   7        253.59        277.55         8.44 o                         
  10   6   7        304.56        302.69         9.17 o                         
  11   6   7        209.48        214.77         7.74 o                         
  12   6   7          0.93          0.67         1.22 o                         
  13   6   7        760.62        817.48        20.19 o                         
   1   7   7         64.79         65.17         2.98 o                         
   2   7   7        755.99        731.14        14.70 o                         
   3   7   7         52.94         55.13         3.09 o                         
   4   7   7          5.86          1.73         0.86 o                         
   5   7   7         90.27         84.93         4.39 o                         
   6   7   7        416.86        423.10        10.68 o                         
   7   7   7        195.18        187.26         6.91 o                         
   8   7   7          3.90          3.27         1.07 o                         
   9   7   7         19.20         16.69         2.26 o                         
  10   7   7        234.87        251.01         9.65 o                         
   1   8   7        631.84        574.38        17.53 o                         
   2   8   7         30.88         29.45         2.12 o                         
   3   8   7         27.52         27.69         2.27 o                         
   4   8   7          0.07          0.57         1.14 o                         
   5   8   7         15.69         18.23         2.01 o                         
   6   8   7          2.02          1.30         1.43 o                         
   7   8   7          2.84          0.84         2.78 o                         
   0 -11   8        141.91        158.13         7.78 o                         
   1 -11   8        142.47        160.26         5.61 o                         
   2 -11   8          0.43         -0.65         0.85 o                         
   3 -11   8        190.68        204.96         6.17 o                         
   4 -11   8        104.53        104.05         4.48 o                         
   5 -11   8        101.21        104.38         4.36 o                         
   0 -10   8       2070.59       2283.68        27.83 o                         
   1 -10   8        105.43        107.24         4.26 o                         
   2 -10   8          0.73          0.48         0.87 o                         
   3 -10   8         22.00         21.10         1.86 o                         
   4 -10   8        688.21        728.84        13.07 o                         
   5 -10   8         10.82          9.95         1.24 o                         
   6 -10   8          3.72          3.93         0.79 o                         
   7 -10   8          7.81          9.64         1.00 o                         
   8 -10   8        415.87        463.22        11.34 o                         
   9 -10   8         27.06         23.60         2.63 o                         
   0  -9   8        460.15        478.95        12.07 o                         
   1  -9   8        222.64        240.68         5.98 o                         
   2  -9   8          7.50          1.72         0.85 o                         
   3  -9   8        414.47        434.74         7.99 o                         
   4  -9   8         46.16         48.46         2.63 o                         
   5  -9   8         73.92         69.24         3.23 o                         
   6  -9   8          3.56          1.75         1.08 o                         
   7  -9   8        226.61        197.45         6.88 o                         
   8  -9   8        168.65        185.12         7.29 o                         
   9  -9   8        246.44        244.80         8.48 o                         
  10  -9   8         16.70          8.89         1.81 o                         
  11  -9   8        484.89        524.73        12.79 o                         
  12  -9   8        973.12       1002.24        32.69 o                         
   0  -8   8        535.48        551.29        12.07 o                         
   1  -8   8        265.86        245.25         6.23 o                         
   2  -8   8          0.26         -0.23         0.57 o                         
   3  -8   8        191.53        177.94         4.90 o                         
   4  -8   8         78.35         64.78         2.91 o                         
   5  -8   8         56.60         55.61         2.59 o                         
   6  -8   8          4.82          5.27         0.75 o                         
   7  -8   8          2.94          2.83         1.06 o                         
   8  -8   8        354.55        339.78         9.56 o                         
   9  -8   8        207.34        214.26         7.13 o                         
  10  -8   8          4.57          4.49         1.41 o                         
  11  -8   8        149.20        156.79         6.03 o                         
  12  -8   8        714.99        736.58        14.00 o                         
  13  -8   8        161.85        165.75         6.52 o                         
  14  -8   8          7.45          5.94         1.38 o                         
   0  -7   8       2394.32       2309.39        48.91 o                         
   1  -7   8         19.04         13.08         1.43 o                         
   2  -7   8         30.09         14.92         1.87 o                         
   3  -7   8        207.09        218.77         5.59 o                         
   4  -7   8        371.85        331.03         6.00 o                         
   5  -7   8         44.02         45.30         2.10 o                         
   6  -7   8         18.04         14.13         1.64 o                         
   7  -7   8        155.71        146.67         5.34 o                         
   8  -7   8        306.65        299.41         9.71 o                         
   9  -7   8        427.30        402.91        10.17 o                         
  10  -7   8         17.52         12.06         1.98 o                         
  11  -7   8        119.91        117.51         5.73 o                         
  12  -7   8       1433.54       1503.84        62.66 o                         
  13  -7   8         18.27         20.54         2.55 o                         
  14  -7   8         25.16         19.14         2.70 o                         
  15  -7   8        146.31        143.03         6.82 o                         
   0  -6   8         77.44         80.04         4.38 o                         
   1  -6   8        895.43        926.17        10.71 o                         
   2  -6   8          1.67          1.53         0.45 o                         
   3  -6   8        613.64        647.90        11.34 o                         
   4  -6   8         38.32         51.53         2.01 o                         
   5  -6   8        224.29        230.45         4.11 o                         
   6  -6   8          3.37          4.98         1.16 o                         
   7  -6   8         13.14         16.77         2.00 o                         
   8  -6   8         25.47         24.62         2.57 o                         
   9  -6   8        338.72        331.79         9.82 o                         
  10  -6   8          0.01         -0.79         0.79 o                         
  11  -6   8        166.22        160.25         6.38 o                         
  12  -6   8        209.72        207.93         7.37 o                         
  13  -6   8        157.52        154.29         6.43 o                         
  14  -6   8          1.39          1.26         0.93 o                         
  15  -6   8        218.61        218.68         9.07 o                         
  16  -6   8         18.22         14.16         2.24 o                         
  17  -6   8         17.06         17.45         2.57 o                         
   0  -5   8       1020.74        954.57        33.82 o                         
   1  -5   8         37.54         38.41         2.05 o                         
   2  -5   8         27.61         12.41         2.09 o                         
   3  -5   8        285.08        301.64         5.65 o                         
   4  -5   8       1436.42       1337.89        16.64 o                         
   5  -5   8         31.08         32.16         1.74 o                         
   6  -5   8         70.93         66.23         7.76 o                         
   7  -5   8         11.07         13.94         1.75 o                         
   8  -5   8       1478.08       1397.76        16.79 o                         
   9  -5   8        230.66        235.88         7.05 o                         
  10  -5   8         21.86         21.32         1.73 o                         
  11  -5   8         27.47         27.52         2.59 o                         
  12  -5   8        887.14        856.12        22.46 o                         
  13  -5   8         11.35          7.35         1.32 o                         
  14  -5   8          4.67          5.23         1.33 o                         
  15  -5   8        145.68        136.64         6.26 o                         
  16  -5   8        558.23        546.18        13.83 o                         
  17  -5   8          4.12          3.95         1.04 o                         
  18  -5   8         21.96         20.42         2.83 o                         
   0  -4   8        296.50        325.34         9.24 o                         
   1  -4   8       1492.62       1529.42        26.58 o                         
   2  -4   8          2.77          3.22         0.62 o                         
   3  -4   8        879.13        852.42         8.89 o                         
   4  -4   8       1844.09       1888.87        12.57 o                         
   5  -4   8        502.04        473.64         7.54 o                         
   6  -4   8          1.70          3.59         1.07 o                         
   7  -4   8        226.79        225.59         6.56 o                         
   8  -4   8        939.28        877.50        12.72 o                         
   9  -4   8        845.35        825.74        15.18 o                         
  10  -4   8          4.29          4.77         0.80 o                         
  11  -4   8        966.42        881.17        13.80 o                         
  12  -4   8        261.68        222.76        10.08 o                         
  13  -4   8        481.23        447.37        10.42 o                         
  14  -4   8          2.61          3.02         1.11 o                         
  15  -4   8        453.25        437.34        10.92 o                         
  16  -4   8        133.91        125.42         6.02 o                         
  17  -4   8         42.29         48.66         3.85 o                         
  18  -4   8          3.62          1.02         1.28 o                         
   0  -3   8        318.00        227.84         6.77 o                         
   1  -3   8       1318.38       1405.01        12.39 o                         
   2  -3   8         13.06         23.66         2.84 o                         
   3  -3   8        146.82        120.48         3.21 o                         
   4  -3   8        749.34        678.48        10.00 o                         
   5  -3   8        134.08        126.28         3.04 o                         
   6  -3   8         39.38         46.09         2.82 o                         
   7  -3   8        567.21        563.31         7.35 o                         
   8  -3   8       1462.55       1324.08        16.94 o                         
   9  -3   8         37.56         31.49         2.37 o                         
  10  -3   8         33.28         43.62         2.92 o                         
  11  -3   8        605.43        618.69         9.39 o                         
  12  -3   8       1373.43       1442.69        14.82 o                         
  13  -3   8        128.02        129.78         4.65 o                         
  14  -3   8         16.26         18.51         1.98 o                         
  15  -3   8          1.98          1.50         0.65 o                         
  16  -3   8        593.73        590.11        11.92 o                         
  17  -3   8         19.61         19.85         2.17 o                         
  18  -3   8          8.89         11.99         1.93 o                         
  19  -3   8         65.07         62.83         3.86 o                         
   0  -2   8       1002.57        753.87        16.51 o                         
   1  -2   8       1649.90       1671.18        36.31 o                         
   2  -2   8          0.75          1.18         0.36 o                         
   3  -2   8        343.59        329.26         6.68 o                         
   4  -2   8       5219.12       5414.47        35.66 o                         
   5  -2   8         20.97         13.87         1.10 o                         
   6  -2   8          4.80          4.93         0.61 o                         
   7  -2   8         15.14          8.92         0.83 o                         
   8  -2   8        834.57        735.56        14.49 o                         
   9  -2   8        432.71        403.98         5.88 o                         
  10  -2   8          6.32          8.70         0.83 o                         
  11  -2   8       1229.40       1148.12        15.36 o                         
  12  -2   8        296.90        252.97         4.22 o                         
  13  -2   8        627.34        615.23        11.71 o                         
  14  -2   8         14.36         18.35         1.05 o                         
  15  -2   8        407.14        386.17         8.47 o                         
  16  -2   8        331.33        335.45         8.19 o                         
  17  -2   8          5.67          5.41         1.15 o                         
  18  -2   8         18.17         20.08         2.21 o                         
  19  -2   8         13.88         14.16         1.74 o                         
   0  -1   8       2026.81       2094.78        33.94 o                         
   1  -1   8      10442.89      11160.97       103.82 o                         
   2  -1   8         10.66         24.88         1.54 o                         
   3  -1   8       2168.74       2159.35        24.65 o                         
   4  -1   8       1279.20       1371.00        17.81 o                         
   5  -1   8          3.21          5.46         1.01 o                         
   6  -1   8         32.57         48.85         2.05 o                         
   7  -1   8         15.90         12.59         1.03 o                         
   8  -1   8       1149.28       1089.05        20.77 o                         
   9  -1   8         20.22         25.57         1.62 o                         
  10  -1   8         42.35         55.40         2.59 o                         
  11  -1   8       1808.11       1659.37        22.22 o                         
  12  -1   8       1069.11       1089.53        14.09 o                         
  13  -1   8        549.07        521.06         7.77 o                         
  14  -1   8         34.04         39.48         2.26 o                         
  15  -1   8        286.41        286.24         5.61 o                         
  16  -1   8        483.52        464.55         7.26 o                         
  17  -1   8         24.88         27.12         1.67 o                         
  18  -1   8         13.09         12.24         1.19 o                         
  19  -1   8          2.42          2.72         0.86 o                         
   0   0   8      14255.25      14058.55       100.55 o                         
   1   0   8        135.96        148.91         3.71 o                         
   2   0   8          8.07          8.29         1.09 o                         
   3   0   8         65.03         65.03         2.32 o                         
   4   0   8      10881.11      11976.79       179.60 o                         
   5   0   8          0.66          0.61         0.38 o                         
   6   0   8         30.36         28.14         1.57 o                         
   7   0   8          0.05         -0.36         0.43 o                         
   8   0   8       3036.23       2987.74        33.85 o                         
   9   0   8          0.08          0.13         0.67 o                         
  10   0   8         31.67         27.84         1.80 o                         
  11   0   8         17.67         17.52         1.53 o                         
  12   0   8        580.80        625.20         9.51 o                         
  13   0   8          4.55          4.57         0.81 o                         
  14   0   8        110.89        104.23         3.70 o                         
  15   0   8          3.63          3.78         0.69 o                         
  16   0   8       1338.16       1406.88        15.44 o                         
  17   0   8          0.83          0.03         0.73 o                         
  18   0   8        118.58        120.73         4.41 o                         
  19   0   8          0.66         -2.32         2.32 o                         
   0   1   8        381.94        427.03         8.92 o                         
   1   1   8       5483.17       5869.42        32.82 o                         
   2   1   8         18.56         43.88         2.04 o                         
   3   1   8       1874.28       1781.34        16.46 o                         
   4   1   8        242.79        255.66         4.29 o                         
   5   1   8          7.17          9.64         0.88 o                         
   6   1   8         15.85         43.84         3.00 o                         
   7   1   8          4.32          4.61         0.60 o                         
   8   1   8        485.99        480.95         7.37 o                         
   9   1   8        103.13         89.31         3.11 o                         
  10   1   8         14.09         26.21         1.80 o                         
  11   1   8       1825.19       1791.96        21.44 o                         
  12   1   8        617.95        594.83         8.81 o                         
  13   1   8        526.35        492.57         9.69 o                         
  14   1   8         24.74         33.07         2.24 o                         
  15   1   8        434.93        437.99         8.81 o                         
  16   1   8        191.24        187.73         5.60 o                         
  17   1   8          6.24          6.36         1.00 o                         
  18   1   8          5.28          5.70         1.15 o                         
   0   2   8       1044.48        895.63        19.08 o                         
   1   2   8        434.47        424.87         6.17 o                         
   2   2   8          0.02          1.09         0.55 o                         
   3   2   8         44.94         44.78         1.88 o                         
   4   2   8       3130.27       3303.94        26.26 o                         
   5   2   8         24.39         22.02         1.22 o                         
   6   2   8         20.85         21.40         1.29 o                         
   7   2   8          2.72          1.71         0.50 o                         
   8   2   8       1764.27       1740.95        29.32 o                         
   9   2   8        113.66        109.65         3.18 o                         
  10   2   8          0.16          0.93         0.78 o                         
  11   2   8        215.10        195.08         4.66 o                         
  12   2   8        101.68        101.97         3.51 o                         
  13   2   8        147.09        149.89         4.60 o                         
  14   2   8          3.15          3.72         1.32 o                         
   0   3 -12          4.42          7.69         1.42 o                         
   0   1 -10          2.76          7.17         1.31 o                         
   0  -1  -8          4.27         10.99         1.63 o                         
   0  -3  -6          3.47          3.07         1.33 o                         
   0  -5  -4          3.72          2.03         2.08 o                         
   0  -7  -2         11.43          6.24         2.21 o                         
   0  -9   0          6.43          2.00         1.25 o                         
   0 -11   2          2.76         -0.96         1.23 o                         
  15   2   8         22.27         20.18         1.73 o                         
  16   2   8        266.14        254.21         6.49 o                         
  17   2   8          0.35          1.40         0.81 o                         
   0   3   8        245.74        270.23         8.45 o                         
   1   3   8        949.91        947.37         9.16 o                         
   2   3   8         20.27         36.54         2.45 o                         
   3   3   8        997.59        969.37        10.42 o                         
   4   3   8       1456.23       1418.91        14.89 o                         
   5   3   8          2.70          3.98         0.82 o                         
   6   3   8         53.04         87.36         7.89 o                         
   7   3   8         28.42         26.41         2.17 o                         
   8   3   8       1109.60       1077.52        14.63 o                         
   9   3   8        329.02        314.32         8.70 o                         
  10   3   8         15.00         17.81         2.01 o                         
  11   3   8        790.01        799.00        13.52 o                         
  12   3   8        153.37        146.20         5.90 o                         
  13   3   8        203.36        190.06         6.88 o                         
  14   3   8          4.53          4.80         1.09 o                         
  15   3   8        342.38        352.71         9.88 o                         
  16   3   8        447.76        463.66        11.56 o                         
  17   3   8          2.36         -0.21         3.20 o                         
   0   4   8        636.91        636.20        10.82 o                         
   1   4   8       1458.46       1462.69        13.75 o                         
   2   4   8          1.24          1.57         0.64 o                         
   3   4   8        440.61        446.20         8.40 o                         
   4   4   8        366.83        377.04         7.32 o                         
   5   4   8        484.94        479.72         8.43 o                         
   6   4   8          6.86          8.60         1.33 o                         
   7   4   8        204.15        201.78         6.45 o                         
   8   4   8        127.33        129.20         5.32 o                         
   9   4   8        171.77        177.76         6.38 o                         
  10   4   8          2.63          3.08         0.97 o                         
  11   4   8        275.61        269.92         8.26 o                         
  12   4   8         50.73         50.73         3.67 o                         
  13   4   8        183.03        186.32         7.16 o                         
  14   4   8          2.87          1.37         1.20 o                         
  15   4   8         43.60         41.69         3.61 o                         
   0   5   8        163.89        156.34         5.13 o                         
   1   5   8        274.44        275.41         4.54 o                         
   2   5   8         19.26         13.35         1.80 o                         
   3   5   8        251.01        248.53         6.04 o                         
   4   5   8       1471.16       1482.06        18.03 o                         
   5   5   8        208.43        208.34         5.89 o                         
   6   5   8         24.88         19.32         2.26 o                         
   7   5   8        478.75        491.27        12.69 o                         
   8   5   8        826.64        821.48        13.99 o                         
   9   5   8          0.68          0.89         0.86 o                         
  10   5   8          6.74          5.41         1.14 o                         
  11   5   8          1.49          0.49         1.66 o                         
  12   5   8         15.11         10.62         1.81 o                         
  13   5   8          6.82          3.77         1.66 o                         
  14   5   8          1.23          0.38         1.07 o                         
   0   6   8        901.22        891.59        15.95 o                         
   1   6   8        965.93        919.29        11.64 o                         
   2   6   8          1.49          0.85         0.89 o                         
   3   6   8         48.37         49.97         2.84 o                         
   4   6   8          1.38          1.40         0.67 o                         
   5   6   8         67.23         68.31         3.87 o                         
   6   6   8          0.18         -0.29         0.87 o                         
   7   6   8          4.18          4.42         1.21 o                         
   8   6   8        251.97        253.42         8.17 o                         
   9   6   8         30.65         37.83         3.24 o                         
  10   6   8          5.36          4.09         1.22 o                         
  11   6   8        280.83        292.62         9.51 o                         
  12   6   8         16.17         19.89         2.58 o                         
   0   7   8        131.09        121.91         9.53 o                         
   1   7   8         35.43         36.57         2.21 o                         
   2   7   8         10.43          2.76         0.74 o                         
   3   7   8         65.72         66.88         3.57 o                         
   4   7   8        496.07        508.59        11.49 o                         
   5   7   8         58.55         57.20         3.70 o                         
   6   7   8          2.95          1.05         1.02 o                         
   7   7   8        304.56        300.78         9.08 o                         
   8   7   8        428.04        432.29        11.12 o                         
   9   7   8          4.21          6.04         1.74 o                         
   0   8   8          5.41          2.86         2.17 o                         
   1   8   8        395.84        350.64        18.88 o                         
   2   8   8          0.86          0.64         0.62 o                         
   3   8   8         16.16         16.96         1.70 o                         
   1 -11   9        132.80        158.69         5.56 o                         
   2 -11   9        309.42        338.49         8.04 o                         
   3 -11   9        195.82        203.31         6.08 o                         
   4 -11   9          4.33         -1.70         2.04 o                         
   1 -10   9        126.17        132.61         4.72 o                         
   2 -10   9        867.72        957.69        16.16 o                         
   3 -10   9         13.81         15.16         1.68 o                         
   4 -10   9          1.94          1.02         0.70 o                         
   5 -10   9          0.37          1.12         1.00 o                         
   6 -10   9        669.43        661.88         8.94 o                         
   7 -10   9          0.15          0.05         1.33 o                         
   8 -10   9          4.41          3.34         1.17 o                         
   9 -10   9         63.15         59.61         4.40 o                         
   1  -9   9        188.47        202.64         5.56 o                         
   2  -9   9        349.17        362.50         8.08 o                         
   3  -9   9        436.28        437.79         8.70 o                         
   4  -9   9          1.19          1.10         0.67 o                         
   5  -9   9         56.12         57.50         2.79 o                         
   6  -9   9        425.13        421.05        11.13 o                         
   7  -9   9        117.15        122.62         5.95 o                         
   8  -9   9          8.53          3.59         1.05 o                         
   9  -9   9        434.60        440.92        17.84 o                         
  10  -9   9        251.41        275.59         9.37 o                         
  11  -9   9        217.49        239.77         8.89 o                         
  12  -9   9         37.12         34.03         4.35 o                         
   1  -8   9        255.87        234.36         5.88 o                         
   2  -8   9         83.08         75.26         3.27 o                         
   3  -8   9        140.15        134.66         4.28 o                         
   4  -8   9          0.02         -0.49         0.49 o                         
   5  -8   9         79.01         80.67         2.96 o                         
   6  -8   9        935.37        887.63        13.08 o                         
   7  -8   9          1.79          0.27         0.90 o                         
   8  -8   9          1.87          1.70         1.47 o                         
   9  -8   9        344.18        364.39         9.59 o                         
  10  -8   9        218.29        227.86         7.61 o                         
  11  -8   9         50.30         51.66         3.66 o                         
  12  -8   9          9.66          6.01         1.28 o                         
  13  -8   9        220.19        214.84         8.21 o                         
  14  -8   9        119.87        105.69        13.26 o                         
   1  -7   9         67.19         70.73         3.20 o                         
   2  -7   9       1113.23       1098.91        16.98 o                         
   3  -7   9        597.22        618.29        12.56 o                         
   4  -7   9         11.69          9.05         1.20 o                         
   5  -7   9         77.75         81.14         2.58 o                         
   6  -7   9       1871.12       1773.70        28.28 o                         
   7  -7   9         49.30         53.82         3.83 o                         
   8  -7   9         26.35         19.01         2.22 o                         
   9  -7   9        505.99        490.11        12.09 o                         
  10  -7   9        274.42        281.66         9.29 o                         
  11  -7   9         19.27         21.49         2.71 o                         
  12  -7   9         31.46         24.29         2.86 o                         
  13  -7   9         12.58         11.70         1.81 o                         
  14  -7   9         95.21         94.71         5.63 o                         
  15  -7   9         95.35        101.29         5.90 o                         
   1  -6   9        949.10        958.10        14.92 o                         
   2  -6   9        194.29        165.99         4.51 o                         
   3  -6   9        598.69        580.16         8.57 o                         
   4  -6   9          3.50          2.84         0.72 o                         
   5  -6   9        724.32        705.63         9.83 o                         
   6  -6   9        352.12        339.49        14.31 o                         
   7  -6   9        143.84        144.39         6.05 o                         
   8  -6   9          0.07          0.80         0.94 o                         
   9  -6   9       1389.91       1364.35        19.46 o                         
  10  -6   9         19.38         16.03         2.36 o                         
  11  -6   9        266.34        251.18         8.12 o                         
  12  -6   9         13.67         15.14         2.04 o                         
  13  -6   9        625.56        593.66        18.30 o                         
  14  -6   9          4.39          4.58         1.96 o                         
  15  -6   9        102.68        106.67         4.51 o                         
  16  -6   9          1.40          1.60         0.75 o                         
   1  -5   9          5.21          8.16         1.00 o                         
   2  -5   9       1164.28       1040.95        17.83 o                         
   3  -5   9         83.82         88.85         3.13 o                         
   4  -5   9         16.27         13.51         2.04 o                         
   5  -5   9        147.25        147.89         3.51 o                         
   6  -5   9       4213.00       4074.98        46.91 o                         
   7  -5   9        316.98        320.27         8.64 o                         
   8  -5   9         59.59         53.34         4.04 o                         
   9  -5   9          1.22          1.67         0.87 o                         
  10  -5   9        903.47        901.32        14.48 o                         
  11  -5   9        145.72        135.38         5.76 o                         
  12  -5   9         38.49         38.89         3.47 o                         
  13  -5   9         64.62         55.94         3.97 o                         
  14  -5   9        243.30        275.83         7.11 o                         
  15  -5   9         14.62         16.26         1.79 o                         
  16  -5   9         37.79         37.85         3.06 o                         
  17  -5   9         45.24         48.08         3.22 o                         
   1  -4   9        884.36        905.09        14.44 o                         
   2  -4   9         38.13         40.17         2.08 o                         
   3  -4   9        178.28        159.86         4.06 o                         
   4  -4   9          6.92          7.88         0.84 o                         
   5  -4   9         42.10         33.23         1.70 o                         
   6  -4   9        567.01        556.23         6.14 o                         
   7  -4   9          7.54          4.38         0.89 o                         
   8  -4   9         14.05         13.80         1.81 o                         
   9  -4   9       1082.09       1020.20        15.44 o                         
  10  -4   9        138.49        129.08         5.92 o                         
  11  -4   9        632.30        589.96        11.54 o                         
  12  -4   9         20.41         18.92         2.14 o                         
  13  -4   9       1240.39       1221.51        25.79 o                         
  14  -4   9          6.74         11.67         1.55 o                         
  15  -4   9        117.15        121.05         4.90 o                         
  16  -4   9          4.36          3.25         0.94 o                         
  17  -4   9          2.25          3.29         1.20 o                         
  18  -4   9        137.70        138.07         5.86 o                         
   1  -3   9        943.32       1004.91        12.66 o                         
   2  -3   9       1077.78       1015.22        13.19 o                         
   3  -3   9        232.78        211.14         4.56 o                         
   4  -3   9          2.41          3.57         0.85 o                         
   5  -3   9         62.49         60.57         2.32 o                         
   6  -3   9       1812.31       1732.76        32.07 o                         
   7  -3   9        110.55        117.57         2.94 o                         
   8  -3   9         30.86         30.99         2.87 o                         
   9  -3   9         11.69         10.74         1.43 o                         
  10  -3   9       1235.46       1261.57        20.79 o                         
  11  -3   9        204.28        198.43         6.52 o                         
  12  -3   9         68.60         92.02         5.16 o                         
  13  -3   9        132.69        134.42         5.62 o                         
  14  -3   9        771.84        797.27        14.29 o                         
  15  -3   9          3.91          6.02         1.80 o                         
  16  -3   9         37.49         41.91         3.10 o                         
  17  -3   9         37.65         36.78         2.93 o                         
  18  -3   9         98.49         95.59         4.86 o                         
   1  -2   9       1587.35       1576.62        33.24 o                         
   2  -2   9        684.62        689.70         8.22 o                         
   3  -2   9        154.94        141.31         4.12 o                         
   4  -2   9          9.65         10.90         1.01 o                         
   5  -2   9          2.22          5.21         1.08 o                         
   6  -2   9       1125.82       1037.62        12.11 o                         
   7  -2   9          1.31          1.15         0.64 o                         
   8  -2   9         12.21         13.71         1.40 o                         
   9  -2   9        488.72        449.72         9.36 o                         
  10  -2   9         38.04         33.20         1.90 o                         
  11  -2   9        600.22        558.65         9.29 o                         
  12  -2   9          1.41          1.83         0.54 o                         
  13  -2   9       1222.98       1165.65        14.80 o                         
  14  -2   9        247.07        228.78        11.07 o                         
  15  -2   9        107.08        105.81         5.12 o                         
  16  -2   9          8.88          8.32         1.43 o                         
  17  -2   9          3.87          3.55         1.44 o                         
  18  -2   9        557.43        615.17        14.55 o                         
   1  -1   9       5398.48       5806.55        41.85 o                         
   2  -1   9       1467.95       1516.22        16.26 o                         
   3  -1   9       1532.97       1394.26        17.88 o                         
   4  -1   9          4.80         10.90         0.94 o                         
   5  -1   9         17.64         20.52         1.42 o                         
   6  -1   9       1345.08       1387.36        15.70 o                         
   7  -1   9          2.99          2.46         0.58 o                         
   8  -1   9         31.64         38.19         2.00 o                         
   9  -1   9         76.05         65.68         2.79 o                         
  10  -1   9        711.86        716.09        10.33 o                         
  11  -1   9        810.67        795.02        14.20 o                         
  12  -1   9         27.51         33.52         2.04 o                         
  13  -1   9        838.81        751.48        12.00 o                         
  14  -1   9        515.96        498.58         8.58 o                         
  15  -1   9        160.79        163.81         4.60 o                         
  16  -1   9         19.03         18.61         1.62 o                         
  17  -1   9         12.62         11.89         1.29 o                         
  18  -1   9        182.96        163.95         6.58 o                         
   1   0   9         51.63         54.31         2.41 o                         
   2   0   9       2145.62       2315.00        22.05 o                         
   3   0   9         17.46         15.27         1.23 o                         
   4   0   9         27.55         28.77         1.54 o                         
   5   0   9          0.19          0.14         0.43 o                         
   6   0   9       6490.27       6370.77        49.89 o                         
   7   0   9          0.27          0.57         0.54 o                         
   8   0   9         44.52         45.95         2.19 o                         
   9   0   9          5.42          9.16         1.09 o                         
  10   0   9       1090.72       1072.67        13.21 o                         
  11   0   9         15.90         15.29         1.45 o                         
  12   0   9         16.67         15.06         1.42 o                         
  13   0   9         12.73         12.02         1.25 o                         
  14   0   9       1168.73       1147.03        21.37 o                         
  15   0   9          5.30          4.44         0.98 o                         
  16   0   9         41.84         39.58         2.59 o                         
  17   0   9          0.24          1.17         1.04 o                         
  18   0   9       1674.30       1729.02        30.03 o                         
   1   1   9       1682.24       1655.22        17.50 o                         
   2   1   9        372.14        350.45         7.56 o                         
   3   1   9       1299.24       1224.27        12.61 o                         
   4   1   9         22.31         37.57         1.78 o                         
   5   1   9          8.01         10.60         0.95 o                         
   6   1   9        154.97        167.77         4.01 o                         
   7   1   9        107.95        123.69         3.51 o                         
   8   1   9          6.69         17.51         1.42 o                         
   9   1   9        825.21        810.60        14.92 o                         
  10   1   9         61.31         56.25         2.65 o                         
  11   1   9        918.82        927.92        11.00 o                         
  12   1   9          4.18          3.72         0.70 o                         
  13   1   9        551.15        514.63        10.15 o                         
  14   1   9          2.66          2.46         0.73 o                         
  15   1   9        210.40        219.17         6.03 o                         
  16   1   9         14.72         16.74         1.81 o                         
  17   1   9          4.58          3.16         0.87 o                         
   1   2   9        426.84        414.31         6.54 o                         
   2   2   9        124.27        134.48         3.72 o                         
   3   2   9        107.39        111.02         3.17 o                         
   4   2   9         12.91         12.39         1.01 o                         
   5   2   9        254.11        252.34         4.39 o                         
   6   2   9       5922.31       5952.96        46.71 o                         
   7   2   9         23.73         28.16         1.53 o                         
   8   2   9         28.07         29.23         1.69 o                         
   9   2   9         62.55         68.60         2.59 o                         
  10   2   9        454.34        399.54         6.39 o                         
  11   2   9          2.91          2.82         0.59 o                         
  12   2   9          4.05          2.99         0.91 o                         
  13   2   9         25.88         29.37         1.96 o                         
  14   2   9        265.40        246.55         5.80 o                         
  15   2   9          3.04          3.27         1.11 o                         
  16   2   9          7.38          6.51         1.04 o                         
  17   2   9          7.36          6.36         2.08 o                         
   1   3   9       1155.05       1118.68        17.30 o                         
   2   3   9       1676.61       1635.29        20.24 o                         
   3   3   9       1208.74       1205.94        16.34 o                         
   4   3   9         49.13         69.35         4.00 o                         
   5   3   9          6.45          7.72         0.88 o                         
   6   3   9       1866.21       1868.02        28.27 o                         
   7   3   9         28.74         28.21         2.31 o                         
   8   3   9         26.31         34.33         3.03 o                         
   9   3   9        767.06        773.05        13.30 o                         
  10   3   9         75.20         69.21         4.00 o                         
  11   3   9        440.55        434.61        10.43 o                         
  12   3   9          0.13          0.82         1.14 o                         
  13   3   9        371.63        345.55         9.67 o                         
  14   3   9          2.76          2.82         0.95 o                         
  15   3   9        218.11        229.30         8.24 o                         
  16   3   9         40.69         44.83         3.85 o                         
   1   4   9       1830.17       1826.06        27.39 o                         
   2   4   9        203.00        203.00         4.15 o                         
   3   4   9        715.12        636.19        32.52 o                         
   0   7 -16          2.45         -1.18         1.58 o                         
   0   5 -14          6.19          4.25         1.12 o                         
   0  -9  -2          0.42          0.60         1.19 o                         
   4   4   9          1.00          0.79         0.75 o                         
   5   4   9       1204.90       1171.66        16.70 o                         
   6   4   9        770.69        764.92        12.26 o                         
   7   4   9        337.91        335.92         9.32 o                         
   8   4   9          0.52          0.31         0.90 o                         
   9   4   9        438.97        462.08        10.72 o                         
  10   4   9          7.56         12.10         1.75 o                         
  11   4   9        126.13        125.02         5.81 o                         
  12   4   9          5.59          7.04         1.33 o                         
  13   4   9        403.42        418.95        11.22 o                         
  14   4   9         48.77         41.60         3.61 o                         
   1   5   9        209.03        206.64         4.10 o                         
   2   5   9       1306.03       1297.12        18.58 o                         
   3   5   9        103.45        104.86         4.12 o                         
   4   5   9         13.18          8.97         1.40 o                         
   5   5   9        553.67        546.70         9.88 o                         
   6   5   9        720.00        753.62        14.03 o                         
   7   5   9        492.92        512.38        13.04 o                         
   8   5   9          6.13          4.57         1.92 o                         
   9   5   9         47.35         43.53         3.48 o                         
  10   5   9        131.17        135.27         6.19 o                         
  11   5   9          6.32          5.82         1.43 o                         
  12   5   9          0.53         -0.99         0.99 o                         
  13   5   9          0.28         -1.86         1.86 o                         
   1   6   9        584.00        536.32        13.18 o                         
   2   6   9        140.56        141.41         4.73 o                         
   3   6   9         39.29         39.04         2.63 o                         
   4   6   9          0.02          0.56         0.74 o                         
   5   6   9         55.03         51.93         3.55 o                         
   6   6   9         29.19         28.74         2.84 o                         
   7   6   9          5.42          5.51         1.41 o                         
   8   6   9          2.32         -0.48         1.23 o                         
   9   6   9         62.23         75.89         4.72 o                         
  10   6   9         55.12         60.29         4.36 o                         
   1   7   9          0.87          1.22         0.57 o                         
   2   7   9        814.10        785.44        15.51 o                         
   3   7   9          1.41          1.42         0.63 o                         
   4   7   9          3.95          0.94         1.32 o                         
   5   7   9         93.35         90.78         4.75 o                         
   6   7   9        301.02        325.81         9.41 o                         
   7   7   9         94.65         89.21         5.02 o                         
   0 -11  10        267.82        288.31        10.38 o                         
   1 -11  10        115.81        137.18         5.12 o                         
   2 -11  10          3.25         -0.97         0.97 o                         
   0 -10  10       1797.13       1936.99        39.40 o                         
   1 -10  10         12.73         16.62         1.66 o                         
   2 -10  10          2.96          2.88         0.89 o                         
   3 -10  10          0.44         -0.01         0.68 o                         
   4 -10  10        583.46        599.57         9.63 o                         
   5 -10  10          1.22          1.12         0.73 o                         
   6 -10  10          8.98          7.76         1.49 o                         
   7 -10  10         32.05         29.78         3.43 o                         
   8 -10  10        361.32        396.91        11.64 o                         
   0  -9  10         83.09         95.49         5.44 o                         
   1  -9  10        188.49        189.27         5.51 o                         
   2  -9  10          2.49         -0.21         1.00 o                         
   3  -9  10        672.65        687.51        10.29 o                         
   4  -9  10         59.33         61.86         2.99 o                         
   5  -9  10         49.60         54.60         2.60 o                         
   6  -9  10         12.11          4.25         0.91 o                         
   7  -9  10        108.13        118.62         6.06 o                         
   8  -9  10        117.91        125.22         6.33 o                         
   9  -9  10        247.20        241.53         8.94 o                         
  10  -9  10          0.81          0.69         1.21 o                         
  11  -9  10        139.90        145.46         7.05 o                         
   0  -8  10       1719.88       1723.36        39.04 o                         
   1  -8  10        164.89        171.95         5.32 o                         
   2  -8  10          0.43          2.25         0.66 o                         
   3  -8  10        198.41        205.43         5.30 o                         
   4  -8  10        487.10        464.39         7.64 o                         
   5  -8  10         77.07         80.24         2.90 o                         
   6  -8  10          7.74          6.72         1.01 o                         
   7  -8  10          3.28          5.65         1.38 o                         
   8  -8  10        153.45        157.29         6.03 o                         
   9  -8  10        227.37        220.72         7.36 o                         
  10  -8  10          0.11          1.64         1.05 o                         
  11  -8  10         48.82         46.68         3.52 o                         
  12  -8  10        299.24        300.76        12.57 o                         
  13  -8  10         33.68         30.04         3.41 o                         
   0  -7  10         13.40         10.30         1.81 o                         
   1  -7  10        494.47        490.54         8.54 o                         
   2  -7  10          5.85          2.30         0.81 o                         
   3  -7  10       1033.83       1035.24        22.58 o                         
   4  -7  10        767.33        751.18        11.48 o                         
   5  -7  10        112.48        109.77         3.55 o                         
   6  -7  10         60.01         40.76         4.30 o                         
   7  -7  10         20.87         24.17         2.65 o                         
   8  -7  10       1197.71       1122.33        25.18 o                         
   9  -7  10        130.27        124.77         6.61 o                         
  10  -7  10          3.62          2.66         1.80 o                         
  11  -7  10         16.62         15.93         2.46 o                         
  12  -7  10         87.88         92.32         5.60 o                         
  13  -7  10         11.75         15.44         2.38 o                         
  14  -7  10          0.78          0.41         1.73 o                         
   0  -6  10       3365.92       3477.71        47.19 o                         
   1  -6  10        886.59        900.29        11.02 o                         
   2  -6  10          0.08          1.27         0.66 o                         
   3  -6  10        904.30        850.14        14.28 o                         
   4  -6  10         88.91         74.60         3.04 o                         
   5  -6  10        817.17        744.50        16.82 o                         
   6  -6  10          0.01          0.14         0.91 o                         
   7  -6  10        609.02        586.10        13.12 o                         
   8  -6  10        106.09         88.09         4.92 o                         
   9  -6  10       1151.36       1125.25        18.09 o                         
  10  -6  10          0.30         -0.30         0.98 o                         
  11  -6  10        980.87        925.12        22.10 o                         
  12  -6  10        430.54        453.18        13.49 o                         
  13  -6  10        367.85        374.77        11.98 o                         
  14  -6  10          1.58          1.65         1.95 o                         
  15  -6  10        384.95        392.72        14.80 o                         
  16  -6  10         32.87         44.19         3.91 o                         
   0  -5  10         13.35         21.04         2.28 o                         
   1  -5  10          3.34          4.70         0.85 o                         
   2  -5  10         12.94          6.43         1.46 o                         
   3  -5  10          8.33          4.92         0.96 o                         
   4  -5  10       1662.80       1556.80        14.56 o                         
   5  -5  10        242.99        248.02         4.91 o                         
   6  -5  10         71.29         53.28         9.79 o                         
   7  -5  10        867.31        859.26        14.44 o                         
   8  -5  10       2715.45       2599.35        45.06 o                         
   9  -5  10         66.95         67.46         4.31 o                         
  10  -5  10         29.18         32.62         3.38 o                         
  11  -5  10        394.05        392.61        10.65 o                         
  12  -5  10        717.64        736.37        20.14 o                         
  13  -5  10         23.14         23.16         2.92 o                         
  14  -5  10          5.14          3.98         2.39 o                         
  15  -5  10          7.48          6.11         1.41 o                         
  16  -5  10        738.01        763.12        19.70 o                         
   0  -4  10        736.58        790.96        30.93 o                         
   1  -4  10        770.10        717.22        15.37 o                         
   2  -4  10          0.33          0.62         0.49 o                         
   3  -4  10        133.56        118.93         3.67 o                         
   4  -4  10        925.10        959.83        10.25 o                         
   5  -4  10         10.92          8.36         0.94 o                         
   6  -4  10         10.42         10.33         1.00 o                         
   7  -4  10          9.65         11.58         0.97 o                         
   8  -4  10        705.88        653.22        14.99 o                         
   9  -4  10        484.01        468.68        10.68 o                         
  10  -4  10          4.60          6.14         1.41 o                         
  11  -4  10        967.05        920.12        18.69 o                         
  12  -4  10        362.79        335.01         9.74 o                         
  13  -4  10        460.09        451.84        12.38 o                         
  14  -4  10          0.47          0.23         1.12 o                         
  15  -4  10        158.53        152.72         6.82 o                         
  16  -4  10         22.66         21.73         2.79 o                         
  17  -4  10          2.17          2.55         1.32 o                         
   0  -3  10        396.50        378.44         9.70 o                         
   1  -3  10        750.58        771.41        14.98 o                         
   2  -3  10         14.12         26.36         2.72 o                         
   3  -3  10        464.84        429.66         6.92 o                         
   4  -3  10       1326.21       1265.39        11.68 o                         
   5  -3  10          4.47          5.37         0.74 o                         
   6  -3  10         36.65         51.61         3.02 o                         
   7  -3  10         60.38         65.90         2.73 o                         
   8  -3  10       1669.05       1585.23        16.47 o                         
   9  -3  10          8.66         10.25         1.01 o                         
  10  -3  10         34.30         46.33         3.99 o                         
  11  -3  10        549.18        558.45        11.82 o                         
  12  -3  10        909.17        911.00        15.55 o                         
  13  -3  10         33.84         30.19         2.95 o                         
  14  -3  10         19.68         24.76         3.05 o                         
  15  -3  10        100.75        110.96         6.35 o                         
  16  -3  10        606.36        585.28        17.44 o                         
  17  -3  10          5.10          6.22         1.55 o                         
   0  -2  10        870.07        704.01        26.91 o                         
   1  -2  10       1043.51       1023.15        13.53 o                         
   2  -2  10          0.75          1.08         0.51 o                         
   3  -2  10        324.56        307.97         5.06 o                         
   4  -2  10       2398.25       2540.70        27.26 o                         
   5  -2  10         21.67         22.15         1.53 o                         
   6  -2  10         28.28         29.91         1.82 o                         
   7  -2  10          5.78          5.73         0.72 o                         
   8  -2  10       1164.39       1132.11        15.86 o                         
   9  -2  10        209.87        209.26         5.06 o                         
  10  -2  10          6.87          7.31         1.00 o                         
  11  -2  10        531.97        508.51         8.08 o                         
  12  -2  10         21.72         25.65         1.74 o                         
  13  -2  10        214.50        205.64         4.82 o                         
  14  -2  10         22.19         18.74         1.29 o                         
  15  -2  10         89.12         80.34         4.94 o                         
  16  -2  10        132.00        127.10         6.35 o                         
  17  -2  10          0.38          1.78         1.48 o                         
   0  -1  10        248.22        247.04         7.67 o                         
   1  -1  10       1237.23       1237.47        17.61 o                         
   2  -1  10          4.23         10.65         1.08 o                         
   3  -1  10       1401.43       1251.26        18.40 o                         
   4  -1  10        808.37        815.31         8.45 o                         
   5  -1  10          3.59          5.11         0.79 o                         
   6  -1  10         14.86         17.11         1.45 o                         
   7  -1  10        133.12        144.84         3.99 o                         
   8  -1  10        593.29        571.04         8.04 o                         
   9  -1  10        456.69        476.27         8.65 o                         
  10  -1  10          9.55          9.39         1.14 o                         
  11  -1  10       1522.82       1502.39        20.71 o                         
  12  -1  10         90.16         86.32         3.49 o                         
  13  -1  10        211.92        199.63         6.13 o                         
  14  -1  10          1.14          2.14         0.72 o                         
  15  -1  10        474.14        477.23         8.45 o                         
  16  -1  10        134.66        129.25         4.36 o                         
  17  -1  10          2.04          0.79         0.59 o                         
   0   0  10        276.49        249.82         7.69 o                         
   1   0  10         16.75         16.10         1.37 o                         
   2   0  10          0.03          0.56         0.53 o                         
   3   0  10         30.96         30.16         1.88 o                         
   4   0  10       2964.15       3029.87        32.81 o                         
   5   0  10          0.25          6.29         0.89 o                         
   6   0  10         61.49         60.30         2.59 o                         
   7   0  10          5.84          4.71         0.68 o                         
   8   0  10       3216.07       3385.97        28.75 o                         
   9   0  10         18.47         20.54         1.66 o                         
  10   0  10          9.09         10.85         1.27 o                         
  11   0  10         46.86         48.56         2.67 o                         
  12   0  10        296.75        303.00         6.78 o                         
  13   0  10          3.60          3.18         1.09 o                         
  14   0  10          7.75          7.42         1.09 o                         
  15   0  10         13.87         13.08         1.51 o                         
  16   0  10        145.48        133.04         4.83 o                         
  17   0  10          0.05         -0.28         0.94 o                         
   0   1  10         68.59         61.80         3.84 o                         
   1   1  10        242.17        215.87         5.07 o                         
   2   1  10          1.86          1.40         0.58 o                         
   3   1  10       1445.20       1402.19        18.44 o                         
   4   1  10         26.17         24.77         1.51 o                         
   5   1  10        104.93        128.14         3.43 o                         
   6   1  10          8.25         24.70         1.65 o                         
   7   1  10        673.69        690.87         8.68 o                         
   8   1  10          1.35          4.51         0.75 o                         
   9   1  10       1073.15       1092.82        16.76 o                         
  10   1  10          1.85          1.41         0.67 o                         
  11   1  10       1337.12       1363.40        14.37 o                         
  12   1  10        173.48        173.05         6.32 o                         
  13   1  10        147.00        139.19         4.60 o                         
  14   1  10          3.18          2.10         0.83 o                         
  15   1  10        523.50        528.43         9.44 o                         
  16   1  10          0.83          3.19         1.05 o                         
  17   1  10          8.08         -5.32         5.63 o                         
   0   2  10       1048.23       1075.20        15.72 o                         
   1   2  10        268.11        265.00         5.57 o                         
   2   2  10          1.90          2.12         0.52 o                         
   3   2  10        152.83        160.50         4.03 o                         
   4   2  10       2072.44       2088.88        17.76 o                         
   5   2  10        411.78        414.89         6.01 o                         
   6   2  10         46.73         44.87         2.07 o                         
   7   2  10        181.32        181.07         4.78 o                         
   8   2  10       2136.11       2126.58        29.40 o                         
   9   2  10          9.98         11.92         1.09 o                         
  10   2  10         14.61         10.17         1.24 o                         
  11   2  10         15.22         14.69         1.24 o                         
  12   2  10        514.21        465.74        15.39 o                         
  13   2  10          1.71          1.87         0.69 o                         
  14   2  10          2.44          2.71         0.68 o                         
  15   2  10          9.97         10.14         1.46 o                         
  16   2  10        181.96        125.41        14.18 o                         
   0   3  10         13.23         21.31         2.30 o                         
   1   3  10        811.77        798.02         9.55 o                         
   2   3  10         12.71         19.46         1.62 o                         
   3   3  10       1324.31       1318.07        16.30 o                         
   4   3  10       1388.67       1329.56        27.32 o                         
   5   3  10         32.09         36.14         1.42 o                         
   6   3  10         35.84         57.76         4.49 o                         
   7   3  10        115.03        108.28         4.78 o                         
   8   3  10        631.58        599.84        12.72 o                         
   9   3  10        420.47        428.95        10.26 o                         
  10   3  10          1.11          1.17         0.91 o                         
  11   3  10        654.44        657.48        22.89 o                         
  12   3  10         87.05         98.25         5.16 o                         
  13   3  10        140.86        136.57         6.38 o                         
  14   3  10          0.70          2.89         2.10 o                         
  15   3  10        511.26        478.91        14.60 o                         
   0   4  10       1584.35       1632.78        26.93 o                         
   1   4  10       1284.51       1267.27        11.59 o                         
   2   4  10          3.52          2.72         0.75 o                         
   3   4  10        661.24        577.30        28.31 o                         
   4   4  10        205.57        208.36         5.95 o                         
   5   4  10       1045.66       1041.55        13.59 o                         
   6   4  10          0.91          0.52         1.26 o                         
   7   4  10        672.65        666.19        13.63 o                         
   8   4  10         19.37         23.66         2.53 o                         
   9   4  10        285.66        299.21         9.02 o                         
  10   4  10          2.02          2.15         1.73 o                         
  11   4  10        307.64        295.84         9.36 o                         
  12   4  10        248.23        250.43         8.74 o                         
  13   4  10        174.87        191.48         7.81 o                         
   0   5  10         88.29        100.53         4.41 o                         
   1   5  10         16.22         15.03         1.16 o                         
   2   5  10         10.60          7.84         1.50 o                         
   3   5  10          9.00         10.59         1.37 o                         
   4   5  10        574.53        594.91        10.46 o                         
   5   5  10        146.05        136.53         5.20 o                         
   6   5  10          8.42          5.85         1.30 o                         
   7   5  10        275.97        280.92         8.78 o                         
   8   5  10        493.24        478.29        11.62 o                         
   9   5  10          4.17          4.24         1.17 o                         
  10   5  10          4.99          6.59         1.72 o                         
  11   5  10          4.97          3.03         1.20 o                         
   0   6  10         61.49         61.18         2.73 o                         
   1   6  10        303.37        284.94         6.77 o                         
   2   6  10          1.84          2.05         0.77 o                         
   3   6  10         78.54         80.01         3.82 o                         
   4   6  10          1.85          0.92         1.17 o                         
   5   6  10        201.26        202.17         7.55 o                         
   6   6  10          0.42          1.36         1.29 o                         
   7   6  10         97.46         97.19         5.32 o                         
   8   6  10          2.10          2.81         1.48 o                         
   0   7  10        202.78        213.05        13.66 o                         
   1   7  10        105.56         99.95         5.39 o                         
   2   7  10          4.16         -0.11         0.70 o                         
   3   7  10         86.98         88.84         4.37 o                         
   1 -10  11         41.49         41.27         2.59 o                         
   2 -10  11        107.01        112.39         4.33 o                         
   3 -10  11         34.64         36.41         2.44 o                         
   4 -10  11          2.39          3.02         0.80 o                         
   5 -10  11          1.37          1.23         1.23 o                         
   6 -10  11        870.82        907.65        20.59 o                         
   7 -10  11         29.22         26.80         2.91 o                         
   0   5 -16          1.91          0.67         0.71 o                         
   0   3 -14          2.12          3.90         1.24 o                         
   0   1 -12          1.77          4.02         1.20 o                         
   0  -1 -10          0.77          2.27         1.15 o                         
   0  -3  -8          2.76          4.80         1.42 o                         
   0  -5  -6          1.13         -0.28         0.97 o                         
   0  -7  -4          0.24          0.23         0.77 o                         
   1  -9  11        229.46        224.12         6.20 o                         
   2  -9  11         17.05         21.20         1.92 o                         
   3  -9  11        494.70        489.32         9.83 o                         
   4  -9  11          1.40         -0.79         0.79 o                         
   5  -9  11        133.69        138.18         3.96 o                         
   6  -9  11        501.69        501.56        12.59 o                         
   7  -9  11        105.02        111.74         6.04 o                         
   8  -9  11          1.59          1.07         0.96 o                         
   9  -9  11        196.50        180.71         7.95 o                         
  10  -9  11         54.09         56.13         4.55 o                         
   1  -8  11        208.73        210.18         5.99 o                         
   2  -8  11        713.08        740.34        17.25 o                         
   3  -8  11        145.53        148.83         4.56 o                         
   4  -8  11          1.91          2.18         0.75 o                         
   5  -8  11        172.96        171.26         4.17 o                         
   6  -8  11       1033.35       1097.39        23.70 o                         
   7  -8  11         20.65         21.61         2.40 o                         
   8  -8  11          2.72          2.36         0.93 o                         
   9  -8  11        324.41        326.65         9.14 o                         
  10  -8  11         25.06         27.11         2.84 o                         
  11  -8  11         18.93         16.26         2.69 o                         
  12  -8  11          1.18          0.61         1.63 o                         
   1  -7  11        793.34        766.09        14.07 o                         
   2  -7  11         69.88         82.73         3.50 o                         
   3  -7  11        721.42        713.09        10.94 o                         
   4  -7  11         13.31          7.88         1.64 o                         
   5  -7  11        179.66        171.55         3.70 o                         
   6  -7  11       3093.16       3077.07        37.50 o                         
   7  -7  11         22.99         23.43         2.69 o                         
   8  -7  11         29.22         21.44         3.09 o                         
   9  -7  11         76.76         70.76         4.81 o                         
  10  -7  11         41.21         37.85         3.67 o                         
  11  -7  11          8.64          9.19         1.92 o                         
  12  -7  11          0.33          0.61         1.69 o                         
  13  -7  11         60.46         64.53         4.87 o                         
  14  -7  11         43.97         40.35         4.03 o                         
   1  -6  11       1240.11       1180.41        13.97 o                         
   2  -6  11       1424.63       1456.10        20.47 o                         
   3  -6  11        750.78        715.84        12.36 o                         
   4  -6  11          2.62          1.51         0.88 o                         
   5  -6  11        915.85        846.98        16.87 o                         
   6  -6  11         14.51         13.24         0.81 o                         
   7  -6  11        402.46        377.12        14.22 o                         
   8  -6  11          0.80          0.16         0.91 o                         
   9  -6  11       1659.08       1661.91        27.11 o                         
  10  -6  11         54.05         59.76         4.22 o                         
  11  -6  11        532.45        487.02        12.58 o                         
  12  -6  11          5.23          3.18         1.66 o                         
  13  -6  11       1009.27       1001.72        21.69 o                         
  14  -6  11        174.25        195.14         8.44 o                         
  15  -6  11        118.18        111.17         6.43 o                         
   1  -5  11          8.14          8.79         1.19 o                         
   2  -5  11        913.17        883.53        11.80 o                         
   3  -5  11        114.36        102.61         3.64 o                         
   4  -5  11         21.19         10.71         1.57 o                         
   5  -5  11         95.98         91.96         3.20 o                         
   6  -5  11       3936.66       3864.49        66.15 o                         
   7  -5  11        159.91        161.05         6.47 o                         
   8  -5  11         42.62         46.21         4.83 o                         
   9  -5  11        220.41        220.30         7.89 o                         
  10  -5  11        621.62        591.13        17.37 o                         
  11  -5  11         78.22         71.02         4.73 o                         
  12  -5  11         13.67         11.21         2.24 o                         
  13  -5  11         38.55         32.36         3.12 o                         
  14  -5  11        137.13        139.23         6.94 o                         
  15  -5  11         23.92         19.15         2.82 o                         
  16  -5  11         46.43         49.25         4.38 o                         
   1  -4  11       1359.68       1361.33        17.92 o                         
   2  -4  11        153.49        147.03         4.34 o                         
   3  -4  11        288.45        272.79         6.53 o                         
   4  -4  11          0.51          0.94         0.76 o                         
   5  -4  11         98.45         91.33         3.23 o                         
   6  -4  11        775.85        775.55         9.18 o                         
   7  -4  11         19.79         20.04         1.37 o                         
   8  -4  11          6.88          7.32         1.47 o                         
   9  -4  11        506.44        514.53        11.62 o                         
  10  -4  11         23.35         26.46         2.62 o                         
  11  -4  11        356.09        332.77         9.59 o                         
  12  -4  11          0.99          3.03         0.97 o                         
  13  -4  11        744.30        742.14        15.30 o                         
  14  -4  11          0.92          0.43         1.34 o                         
  15  -4  11         39.27         37.16         3.68 o                         
  16  -4  11          0.17         -1.33         1.63 o                         
   1  -3  11        504.45        505.05         8.35 o                         
   2  -3  11       1710.85       1711.13        17.93 o                         
   3  -3  11        628.95        604.42         8.63 o                         
   4  -3  11         19.38         39.06         3.72 o                         
   5  -3  11         14.73         10.98         1.16 o                         
   6  -3  11       3311.49       3357.36        42.45 o                         
   7  -3  11         10.36         12.10         1.09 o                         
   8  -3  11         36.06         41.56         2.24 o                         
   9  -3  11        331.98        330.29         6.18 o                         
  10  -3  11        427.06        400.48         6.07 o                         
  11  -3  11        280.26        277.61         9.64 o                         
  12  -3  11          5.75          5.40         1.69 o                         
  13  -3  11        204.51        185.55         7.32 o                         
  14  -3  11        105.96        107.41         5.74 o                         
  15  -3  11        121.27        127.47         6.50 o                         
  16  -3  11         30.82         34.41         3.71 o                         
  17  -3  11          1.61         -0.89         2.06 o                         
   1  -2  11        673.01        644.60        11.98 o                         
   2  -2  11          5.62          9.14         1.12 o                         
   3  -2  11        343.77        345.71         5.98 o                         
   4  -2  11          6.96          8.11         0.99 o                         
   5  -2  11        247.59        261.36         5.62 o                         
   6  -2  11       4577.44       4715.09        50.51 o                         
   7  -2  11        102.72        111.13         3.65 o                         
   8  -2  11         23.35         24.74         1.74 o                         
   9  -2  11        250.39        256.46         5.97 o                         
  10  -2  11        391.15        347.53         6.98 o                         
  11  -2  11         80.98         74.14         3.15 o                         
  12  -2  11         17.69         16.95         1.50 o                         
  13  -2  11         97.84        101.77         3.51 o                         
  14  -2  11        245.38        208.72         7.35 o                         
  15  -2  11          9.89         10.96         1.87 o                         
  16  -2  11          8.76          8.85         1.74 o                         
  17  -2  11         10.77          8.92         2.05 o                         
   1  -1  11        130.92        113.09         3.85 o                         
   2  -1  11          8.06          9.02         1.14 o                         
   3  -1  11       1002.40        975.20        13.38 o                         
   4  -1  11          8.09          8.29         0.93 o                         
   5  -1  11         75.73         95.96         3.44 o                         
   6  -1  11        716.05        703.80         9.28 o                         
   7  -1  11        429.84        452.34         7.44 o                         
   8  -1  11          3.85          4.90         1.20 o                         
   9  -1  11       1711.49       1703.99        28.85 o                         
  10  -1  11          1.17          1.71         0.59 o                         
  11  -1  11        716.40        757.01        10.72 o                         
  12  -1  11          7.46         11.11         1.14 o                         
  13  -1  11        281.28        258.04         7.28 o                         
  14  -1  11         35.63         36.35         2.44 o                         
  15  -1  11        212.71        217.46         5.93 o                         
  16  -1  11          1.12          1.58         1.06 o                         
  17  -1  11          9.69         -2.25         2.25 o                         
   1   0  11          2.29          1.88         0.60 o                         
   2   0  11        980.56        960.42        11.28 o                         
   3   0  11         31.18         31.52         2.00 o                         
   4   0  11          6.32          6.37         0.75 o                         
   5   0  11          1.47          1.47         0.86 o                         
   6   0  11       5972.83       5961.86        32.01 o                         
   7   0  11         34.81         33.45         2.00 o                         
   8   0  11         24.50         26.24         1.78 o                         
   9   0  11         58.21         58.65         3.06 o                         
  10   0  11        227.20        194.68         5.37 o                         
  11   0  11         19.46         22.64         1.89 o                         
  12   0  11          0.88          1.60         0.82 o                         
  13   0  11          8.21          8.04         1.22 o                         
  14   0  11          3.48          2.72         0.99 o                         
  15   0  11          9.99          6.77         1.03 o                         
  16   0  11          0.19          1.17         0.89 o                         
   1   1  11        160.33        156.73         4.54 o                         
   2   1  11          3.20          2.84         0.60 o                         
   3   1  11       1311.53       1351.06        20.49 o                         
   4   1  11         13.99         13.46         1.50 o                         
   5   1  11        376.49        407.30         6.76 o                         
   6   1  11         31.26         28.26         1.83 o                         
   7   1  11        697.10        707.52         9.18 o                         
   8   1  11          1.25          0.86         0.81 o                         
   9   1  11       1970.31       1979.55        40.36 o                         
  10   1  11        205.42        200.63         5.30 o                         
  11   1  11        481.40        500.43        11.25 o                         
  12   1  11          8.07          6.25         1.24 o                         
  13   1  11        232.82        204.90         5.74 o                         
  14   1  11        181.96        153.72         5.67 o                         
  15   1  11        210.84        213.14         7.43 o                         
  16   1  11          1.72         -2.95         2.95 o                         
   1   2  11        289.51        278.69         6.06 o                         
   2   2  11        129.63        161.84         4.58 o                         
   3   2  11        124.66        132.71         3.92 o                         
   4   2  11          5.60          6.27         0.78 o                         
   5   2  11        551.03        528.37         7.13 o                         
   6   2  11       3794.82       3708.71        59.29 o                         
   7   2  11         99.84         98.33         3.17 o                         
   8   2  11         26.65         25.93         1.60 o                         
   9   2  11         51.63         53.39         3.19 o                         
  10   2  11        401.30        334.21        18.97 o                         
  11   2  11          0.90          1.15         0.78 o                         
  12   2  11         22.79         18.54         2.83 o                         
  13   2  11          9.73          8.41         1.80 o                         
  14   2  11        160.99        159.06         6.83 o                         
  15   2  11          0.59          1.88         1.50 o                         
   1   3  11        573.65        546.95         8.32 o                         
   2   3  11        564.81        566.02         8.33 o                         
   3   3  11        829.54        819.05         8.96 o                         
   4   3  11         16.55         20.42         1.80 o                         
   5   3  11         78.48         85.28         2.37 o                         
   6   3  11        475.29        498.81        10.43 o                         
   7   3  11        117.27        118.42         5.19 o                         
   8   3  11          8.01          8.85         1.61 o                         
   9   3  11        523.38        527.92        11.89 o                         
  10   3  11         31.95         31.56         2.99 o                         
  11   3  11        161.30        172.37         7.11 o                         
  12   3  11          0.56         -0.45         0.96 o                         
  13   3  11        222.31        218.81         8.28 o                         
   1   4  11        675.67        644.49        12.37 o                         
   2   4  11        158.14        174.12         3.95 o                         
   3   4  11        282.41        253.90        12.46 o                         
   4   4  11          0.11          0.08         0.69 o                         
   5   4  11        736.05        710.28        11.76 o                         
   6   4  11        467.31        479.44        10.59 o                         
   7   4  11        261.49        261.06         8.03 o                         
   8   4  11          2.93          4.82         1.25 o                         
   9   4  11        456.24        472.74        11.79 o                         
  10   4  11        116.49        114.59         5.91 o                         
  11   4  11        183.42        182.78         7.64 o                         
  12   4  11         12.47         14.79         2.41 o                         
   1   5  11          9.22          9.67         1.00 o                         
   2   5  11        629.09        633.23        11.32 o                         
   3   5  11          4.68          2.67         1.10 o                         
   4   5  11          7.27          5.09         1.17 o                         
   5   5  11          0.68          1.34         1.12 o                         
   6   5  11        411.09        418.06        11.10 o                         
   7   5  11         17.35         15.55         2.12 o                         
   8   5  11         10.00          6.96         1.72 o                         
   9   5  11         38.15         39.78         3.50 o                         
   1   6  11        201.52        199.17         6.30 o                         
   2   6  11         64.34         56.80         3.30 o                         
   3   6  11        160.83        163.47         5.63 o                         
   4   6  11          0.32          0.43         0.67 o                         
   5   6  11        546.70        555.19        12.88 o                         
   6   6  11         60.99         58.91         4.04 o                         
   0 -10  12        101.22         95.95         5.78 o                         
   1 -10  12        171.21        175.00         5.47 o                         
   2 -10  12          0.00          0.35         0.74 o                         
   3 -10  12         83.33         86.06         4.01 o                         
   4 -10  12        304.55        315.58         6.96 o                         
   5 -10  12          0.58          1.42         0.78 o                         
   6 -10  12          6.28          2.83         1.90 o                         
   0  -9  12        130.76        133.77         7.19 o                         
   1  -9  12        248.92        233.12         7.28 o                         
   2  -9  12          0.56          1.27         0.82 o                         
   3  -9  12        478.31        473.69         8.57 o                         
   4  -9  12         24.67         24.58         1.85 o                         
   5  -9  12        132.75        140.42         3.74 o                         
   6  -9  12          8.85          2.21         1.83 o                         
   7  -9  12        197.23        216.44         8.63 o                         
   8  -9  12         13.44         10.07         1.99 o                         
   9  -9  12         69.14         72.59         5.15 o                         
   0  -8  12        966.81        974.89        22.14 o                         
   1  -8  12        263.52        259.72         7.87 o                         
   2  -8  12          0.04          1.71         0.84 o                         
   3  -8  12        146.44        146.66         5.34 o                         
   4  -8  12        924.14        922.32        22.94 o                         
   5  -8  12        117.41        117.18         4.26 o                         
   6  -8  12          5.84          5.44         1.74 o                         
   7  -8  12         25.74         27.57         2.64 o                         
   8  -8  12        208.50        214.75         7.37 o                         
   9  -8  12        156.56        145.01         6.25 o                         
  10  -8  12          4.21          4.71         1.73 o                         
  11  -8  12         61.41         57.61         4.79 o                         
   0  -7  12        223.80        226.52         8.59 o                         
   1  -7  12        420.75        420.89         8.21 o                         
   2  -7  12          4.94          3.30         0.98 o                         
   3  -7  12        322.60        306.99         6.80 o                         
   4  -7  12        706.00        724.08         8.92 o                         
   5  -7  12        125.47        119.64         4.31 o                         
   6  -7  12         36.06         15.65         3.51 o                         
   7  -7  12         89.61         88.73         5.67 o                         
   8  -7  12        817.06        822.50        17.76 o                         
   9  -7  12         33.61         31.49         3.25 o                         
  10  -7  12          0.67         -0.46         1.09 o                         
  11  -7  12         55.40         54.20         4.54 o                         
  12  -7  12         13.85         13.63         2.13 o                         
  13  -7  12         42.83         47.76         4.32 o                         
   0  -6  12        438.05        438.46        11.47 o                         
   1  -6  12       1391.14       1383.20        19.88 o                         
   2  -6  12          0.60          0.95         0.44 o                         
   3  -6  12        603.58        561.68         9.18 o                         
   4  -6  12        233.13        219.76         5.53 o                         
   5  -6  12        349.78        332.79         7.09 o                         
   6  -6  12          0.07          0.46         0.68 o                         
   7  -6  12        136.15        128.68         6.24 o                         
   8  -6  12         78.18         80.17         4.96 o                         
   9  -6  12        499.45        483.41        12.60 o                         
  10  -6  12          2.04          4.74         1.62 o                         
  11  -6  12        680.28        655.48        16.06 o                         
  12  -6  12        148.35        142.41         7.08 o                         
  13  -6  12        394.09        385.13        12.17 o                         
  14  -6  12          2.64          2.57         1.64 o                         
   0  -5  12        201.53        201.71         7.55 o                         
   1  -5  12         59.90         58.37         3.09 o                         
   2  -5  12         18.35         15.65         2.33 o                         
   3  -5  12        129.90        122.42         4.17 o                         
   4  -5  12       1855.30       1796.31        25.03 o                         
   5  -5  12         33.67         34.62         2.08 o                         
   6  -5  12         44.35         34.77         3.37 o                         
   7  -5  12         30.30         33.02         1.51 o                         
   8  -5  12       1275.82       1240.77        28.34 o                         
   9  -5  12          2.97          3.74         1.16 o                         
  10  -5  12          6.41          7.99         1.81 o                         
  11  -5  12         50.79         56.17         4.28 o                         
  12  -5  12         88.98         85.71         5.39 o                         
  13  -5  12          0.82          3.88         1.89 o                         
  14  -5  12          2.73          5.38         1.38 o                         
  15  -5  12         74.60         84.86         5.72 o                         
   0  -4  12        474.80        463.31        13.12 o                         
   1  -4  12       1965.81       1967.35        25.22 o                         
   2  -4  12          0.13          0.89         0.61 o                         
   3  -4  12        963.29        959.61        12.18 o                         
   4  -4  12         38.60         42.87         2.41 o                         
   5  -4  12        374.82        373.18         6.93 o                         
   6  -4  12          5.43          6.57         1.00 o                         
   7  -4  12        133.34        129.99         3.78 o                         
   8  -4  12          4.65          7.21         1.09 o                         
   9  -4  12        335.75        358.19        10.07 o                         
  10  -4  12          0.08          0.10         1.04 o                         
  11  -4  12        406.75        402.08        14.05 o                         
  12  -4  12         41.62         47.37         3.92 o                         
  13  -4  12        233.07        240.73         8.92 o                         
   0   5 -18          3.94         -0.57         1.12 o                         
   0   3 -16          5.03          4.53         1.47 o                         
   0   1 -14          2.34          7.06         1.83 o                         
   0  -1 -12          2.37          5.40         1.50 o                         
   0  -3 -10          0.15          2.01         1.04 o                         
   0  -5  -8          1.87          1.15         1.56 o                         
   0  -7  -6          0.06          0.22         0.90 o                         
   0  -9  -4          1.29          0.46         1.29 o                         
  14  -4  12          6.51          6.47         1.62 o                         
  15  -4  12        135.02        132.30        10.08 o                         
   0  -3  12        401.72        445.08        11.61 o                         
   1  -3  12        431.04        431.17         8.93 o                         
   2  -3  12         21.79         30.93         3.01 o                         
   3  -3  12        883.23        888.27        11.70 o                         
   4  -3  12       2696.11       2716.34        23.30 o                         
   5  -3  12         22.34         18.42         1.49 o                         
   6  -3  12         47.56         78.89         5.36 o                         
   7  -3  12         14.85         13.76         1.35 o                         
   8  -3  12       1423.11       1358.93        20.73 o                         
   9  -3  12        341.72        355.18         7.05 o                         
  10  -3  12          1.43          1.81         0.69 o                         
  11  -3  12        718.10        685.12        25.75 o                         
  12  -3  12          3.20          3.50         0.92 o                         
  13  -3  12        116.30        106.36         5.83 o                         
  14  -3  12          0.11          0.89         1.09 o                         
  15  -3  12        472.36        496.62        16.71 o                         
  16  -3  12        447.15        447.22        13.24 o                         
   0  -2  12        849.72        859.27        23.77 o                         
   1  -2  12        515.76        488.70         8.50 o                         
   2  -2  12          1.50          2.92         0.76 o                         
   3  -2  12        589.33        603.39         7.99 o                         
   4  -2  12       1313.12       1352.99        13.45 o                         
   5  -2  12        443.79        453.86         7.82 o                         
   6  -2  12         45.62         42.86         2.41 o                         
   7  -2  12        287.11        312.55         6.41 o                         
   8  -2  12       1792.32       1927.65        16.05 o                         
   9  -2  12        193.35        212.50         6.27 o                         
  10  -2  12          9.24          6.42         1.01 o                         
  11  -2  12         48.35         48.49         2.68 o                         
  12  -2  12        696.83        713.90        10.32 o                         
  13  -2  12         12.92         13.56         1.33 o                         
  14  -2  12         17.24         13.75         1.36 o                         
  15  -2  12         20.94         18.22         2.52 o                         
  16  -2  12         85.76         70.33         4.97 o                         
   0  -1  12        159.54        144.20         6.47 o                         
   1  -1  12         53.80         48.33         2.68 o                         
   2  -1  12          0.50          1.17         0.58 o                         
   3  -1  12       1295.54       1293.04        24.50 o                         
   4  -1  12         98.74         91.35         3.17 o                         
   5  -1  12        183.91        220.33         5.44 o                         
   6  -1  12          0.55          0.61         0.80 o                         
   7  -1  12        972.82        959.38        11.42 o                         
   8  -1  12         54.07         53.04         2.70 o                         
   9  -1  12       1093.48       1115.71        12.57 o                         
  10  -1  12          8.52          9.82         1.35 o                         
  11  -1  12        952.85       1021.32        12.99 o                         
  12  -1  12        135.31        141.45         4.81 o                         
  13  -1  12        107.53        101.94         4.21 o                         
  14  -1  12         12.25         12.55         1.55 o                         
  15  -1  12        514.62        504.27        10.45 o                         
  16  -1  12          0.76          0.88         1.13 o                         
   0   0  12          8.06         14.68         1.92 o                         
   1   0  12          8.11          7.76         1.11 o                         
   2   0  12          0.99          0.48         0.63 o                         
   3   0  12         46.40         46.00         2.49 o                         
   4   0  12        597.59        608.28         8.34 o                         
   5   0  12          7.84          8.58         1.13 o                         
   6   0  12         25.93         30.14         2.00 o                         
   7   0  12         19.53         18.51         1.59 o                         
   8   0  12        846.74        917.76        15.27 o                         
   9   0  12         47.32         49.47         2.66 o                         
  10   0  12          1.25          0.25         0.83 o                         
  11   0  12         28.88         31.91         2.28 o                         
  12   0  12         24.59         27.40         2.22 o                         
  13   0  12          5.51          4.57         1.01 o                         
  14   0  12          1.10          1.30         0.93 o                         
  15   0  12         15.78         14.69         1.70 o                         
   0   1  12        211.93        200.71         8.47 o                         
   1   1  12        424.16        414.01         7.75 o                         
   2   1  12          0.36         -0.43         0.82 o                         
   3   1  12       1520.20       1574.68        25.05 o                         
   4   1  12         15.77         14.94         1.26 o                         
   5   1  12        370.02        394.15         6.64 o                         
   6   1  12          1.72          2.57         1.02 o                         
   7   1  12        969.02        936.44        10.95 o                         
   8   1  12         25.37         26.89         1.84 o                         
   9   1  12        626.46        622.47        10.23 o                         
  10   1  12          0.35         -0.25         0.72 o                         
  11   1  12        660.22        699.50        13.16 o                         
  12   1  12        113.59        109.34         4.15 o                         
  13   1  12         99.97         85.36         3.75 o                         
  14   1  12          2.70          3.36         0.99 o                         
   0   2  12       1384.84       1482.80        39.51 o                         
   1   2  12        144.41        140.93         4.49 o                         
   2   2  12          0.10          3.05         0.77 o                         
   3   2  12         75.76         82.10         3.23 o                         
   4   2  12        993.74       1016.95        16.11 o                         
   5   2  12        219.18        209.01         4.68 o                         
   6   2  12          7.26          7.40         0.95 o                         
   7   2  12        134.20        129.78         3.70 o                         
   8   2  12        466.85        434.95        27.37 o                         
   9   2  12         64.36         58.70         3.13 o                         
  10   2  12          8.47          6.30         0.80 o                         
  11   2  12         72.52         46.32         8.26 o                         
  12   2  12        270.38        258.50         8.86 o                         
  13   2  12         49.57         49.72         3.97 o                         
   0   3  12         20.15         27.61         2.79 o                         
   1   3  12        199.76        187.78         5.09 o                         
   2   3  12          4.90          7.98         1.03 o                         
   3   3  12        357.85        340.63         6.11 o                         
   4   3  12         55.25         55.52         2.21 o                         
   5   3  12        114.83        106.75         3.62 o                         
   6   3  12          3.51          6.77         1.52 o                         
   7   3  12        234.24        218.42         7.38 o                         
   8   3  12        141.79        129.12         5.77 o                         
   9   3  12        124.98        121.43         5.97 o                         
  10   3  12          5.88          3.65         1.37 o                         
  11   3  12        170.21        176.66         7.46 o                         
  12   3  12        213.60        209.63         8.31 o                         
   0   4  12         74.68         89.69         4.85 o                         
   1   4  12        138.79        138.73         4.15 o                         
   2   4  12          0.03          0.07         0.65 o                         
   3   4  12        108.50         90.49         6.98 o                         
   4   4  12        299.37        312.38         7.98 o                         
   5   4  12        152.73        158.51         5.83 o                         
   6   4  12          0.31         -0.49         0.83 o                         
   7   4  12        116.59        117.05         5.58 o                         
   8   4  12        355.50        380.98        10.85 o                         
   9   4  12        210.07        225.33         9.24 o                         
  10   4  12          1.75          1.55         1.23 o                         
   0   5  12        348.08        331.03        17.74 o                         
   1   5  12         24.02         22.57         1.44 o                         
   2   5  12          7.40          4.26         1.46 o                         
   3   5  12          1.43          1.55         0.89 o                         
   4   5  12        223.52        217.90         6.81 o                         
   5   5  12        164.23        162.78         6.57 o                         
   6   5  12         13.43         13.06         2.18 o                         
   7   5  12        409.55        407.43        11.43 o                         
   1 -10  13        236.67        249.98         6.60 o                         
   2 -10  13          3.72          2.99         0.99 o                         
   3 -10  13         35.74         34.18         2.36 o                         
   4 -10  13          0.08         -2.42         2.42 o                         
   1  -9  13        314.33        311.63         7.87 o                         
   2  -9  13          2.19          2.96         0.94 o                         
   3  -9  13        223.25        213.04         5.75 o                         
   4  -9  13          1.81          1.66         0.73 o                         
   5  -9  13        165.72        166.41         3.97 o                         
   6  -9  13        243.53        241.29         8.97 o                         
   7  -9  13        140.99        154.24         7.40 o                         
   8  -9  13          1.42         -1.19         1.40 o                         
   1  -8  13        498.06        485.58         9.41 o                         
   2  -8  13        418.14        430.28         8.75 o                         
   3  -8  13        106.66        103.14         4.19 o                         
   4  -8  13          2.86          3.32         1.02 o                         
   5  -8  13         61.70         63.22         2.43 o                         
   6  -8  13        317.10        314.11         9.89 o                         
   7  -8  13          1.70          1.46         0.95 o                         
   8  -8  13          6.92          5.68         1.28 o                         
   9  -8  13        175.73        177.38         8.38 o                         
  10  -8  13        235.02        239.67        10.46 o                         
   1  -7  13        135.85        135.45         4.78 o                         
   2  -7  13        380.70        379.12         9.68 o                         
   3  -7  13          4.44          4.70         0.92 o                         
   4  -7  13          9.84          4.62         0.98 o                         
   5  -7  13        145.82        141.76         4.25 o                         
   6  -7  13        980.98        972.77        17.89 o                         
   7  -7  13        135.02        128.46         6.93 o                         
   8  -7  13         14.12          9.65         1.94 o                         
   9  -7  13         31.44         26.59         2.96 o                         
  10  -7  13         26.05         30.52         3.41 o                         
  11  -7  13         86.13         89.27         5.86 o                         
  12  -7  13          0.18          1.30         1.81 o                         
   1  -6  13       1557.60       1519.88        18.68 o                         
   2  -6  13        110.50        114.60         4.18 o                         
   3  -6  13        276.13        267.66         6.55 o                         
   4  -6  13          5.56          3.62         1.20 o                         
   5  -6  13         86.37         82.32         3.27 o                         
   6  -6  13         13.61         11.16         1.08 o                         
   7  -6  13          2.14          1.04         1.25 o                         
   8  -6  13          3.99          2.81         1.46 o                         
   9  -6  13        169.49        178.22         7.82 o                         
  10  -6  13        420.45        424.73        12.26 o                         
  11  -6  13        187.60        179.73         8.07 o                         
  12  -6  13          0.07         -0.09         1.33 o                         
  13  -6  13        615.67        658.50        16.19 o                         
   1  -5  13         14.25         15.20         1.63 o                         
   2  -5  13       1754.72       1706.65        21.27 o                         
   3  -5  13         77.96         75.39         3.44 o                         
   4  -5  13         22.86         22.59         2.22 o                         
   5  -5  13        581.77        560.62        11.40 o                         
   6  -5  13       1625.00       1600.69        14.38 o                         
   7  -5  13        377.41        379.19         7.85 o                         
   8  -5  13         22.87         22.15         3.02 o                         
   9  -5  13         29.36         28.96         2.95 o                         
  10  -5  13         63.39         62.16         4.64 o                         
  11  -5  13          8.20          8.93         1.73 o                         
  12  -5  13          0.60         -0.35         1.34 o                         
  13  -5  13         15.21         14.46         2.38 o                         
  14  -5  13         44.36         42.46         4.23 o                         
   1  -4  13       2346.23       2318.59        36.68 o                         
   2  -4  13          4.23          4.04         0.93 o                         
   3  -4  13       1040.17       1033.24        16.54 o                         
   4  -4  13          0.01          0.19         0.61 o                         
   5  -4  13       1064.63       1057.89        14.68 o                         
   6  -4  13        241.00        239.45         5.84 o                         
   7  -4  13        297.45        297.50         6.18 o                         
   8  -4  13          1.27          1.47         0.88 o                         
   9  -4  13        539.15        513.11        11.28 o                         
  10  -4  13          6.16         11.80         1.81 o                         
  11  -4  13        192.73        193.40         7.83 o                         
  12  -4  13          8.63         11.96         2.30 o                         
  13  -4  13        442.21        431.77        12.31 o                         
  14  -4  13         39.31         34.68         3.49 o                         
   1  -3  13        277.39        275.25         6.40 o                         
   2  -3  13       1147.94       1180.58        15.10 o                         
   3  -3  13        638.32        650.69        10.90 o                         
   4  -3  13         16.41         35.60         2.34 o                         
   5  -3  13         17.70         12.78         1.39 o                         
   6  -3  13       2464.53       2494.01        32.09 o                         
   7  -3  13         26.20         24.95         1.91 o                         
   8  -3  13         21.90         26.01         2.02 o                         
   9  -3  13        547.25        526.99        10.25 o                         
  10  -3  13         49.95         45.38         2.61 o                         
  11  -3  13        308.48        310.12         6.15 o                         
  12  -3  13          4.02          2.43         1.43 o                         
  13  -3  13        199.74        180.92         7.78 o                         
  14  -3  13          2.73          2.87         2.03 o                         
  15  -3  13        167.20        166.26         7.83 o                         
   1  -2  13        387.04        355.25         7.61 o                         
   2  -2  13         15.83         32.12         2.18 o                         
   3  -2  13        470.95        478.93         7.46 o                         
   4  -2  13          5.66          5.91         1.01 o                         
   5  -2  13        663.84        653.99         9.89 o                         
   6  -2  13       2960.70       2998.09        21.15 o                         
   7  -2  13        343.69        339.94         7.05 o                         
   8  -2  13          9.77         10.88         1.26 o                         
   9  -2  13        302.66        306.08         6.75 o                         
  10  -2  13        475.62        443.84         8.73 o                         
  11  -2  13         52.58         50.48         2.99 o                         
  12  -2  13         11.04          8.88         1.21 o                         
  13  -2  13         52.02         55.14         2.94 o                         
  14  -2  13        196.43        183.59         7.61 o                         
  15  -2  13         42.49         35.49         3.45 o                         
   1  -1  13        314.36        305.44         6.96 o                         
   2  -1  13          3.28          2.15         0.73 o                         
   3  -1  13       1102.45       1152.26        13.18 o                         
   4  -1  13          4.37          3.39         0.75 o                         
   5  -1  13        324.45        355.07         7.24 o                         
   6  -1  13        152.87        144.90         4.63 o                         
   7  -1  13        527.81        531.99         8.90 o                         
   8  -1  13          0.84          1.59         0.87 o                         
   9  -1  13        975.85        948.32        12.03 o                         
  10  -1  13          8.09          9.55         1.24 o                         
  11  -1  13        313.04        347.28         7.89 o                         
  12  -1  13          8.91         10.56         1.47 o                         
  13  -1  13        185.87        166.67         5.59 o                         
  14  -1  13         13.15         14.87         1.70 o                         
   1   0  13         17.07         14.73         1.62 o                         
   2   0  13        109.42        143.23         5.14 o                         
   3   0  13         37.17         37.50         2.33 o                         
   4   0  13          1.91          2.06         0.57 o                         
   5   0  13         10.16         10.94         1.27 o                         
   6   0  13       1014.46       1009.90        12.19 o                         
   7   0  13         29.74         31.68         2.23 o                         
   8   0  13          3.78          4.31         1.06 o                         
   9   0  13         12.96          8.21         1.39 o                         
  10   0  13        102.53         98.54         4.10 o                         
  11   0  13         16.50         17.40         1.86 o                         
  12   0  13          2.45          1.77         0.77 o                         
  13   0  13          3.89          3.65         0.96 o                         
  14   0  13         87.23         84.91         4.05 o                         
   1   1  13       1068.31       1064.53        13.78 o                         
   2   1  13          5.49          5.68         0.94 o                         
   3   1  13       1075.03       1138.66        12.80 o                         
   4   1  13          1.22          2.57         0.56 o                         
   5   1  13        402.67        423.47         7.17 o                         
   6   1  13          0.08          0.16         0.61 o                         
   7   1  13        363.55        358.37         7.03 o                         
   8   1  13          2.63          2.94         0.72 o                         
   9   1  13        325.70        307.04         6.62 o                         
  10   1  13          7.23          8.34         1.19 o                         
  11   1  13        196.85        206.85         6.02 o                         
  12   1  13          4.48          5.42         0.99 o                         
  13   1  13        281.98        252.35        11.51 o                         
   1   2  13        104.52        109.80         4.16 o                         
   2   2  13        718.28        771.02        10.32 o                         
   3   2  13         35.52         35.42         2.20 o                         
   4   2  13          1.79          1.61         0.79 o                         
   5   2  13         82.58         87.87         3.16 o                         
   6   2  13        149.81        138.86         4.09 o                         
   7   2  13         24.06         22.53         1.64 o                         
   8   2  13          1.02          1.76         1.04 o                         
   9   2  13        224.38        186.14        15.55 o                         
  10   2  13        236.57        235.62         8.60 o                         
  11   2  13         96.57        103.61         5.71 o                         
  12   2  13          6.23          5.70         1.56 o                         
   1   3  13         67.06         65.79         3.16 o                         
   2   3  13        204.11        215.69         5.25 o                         
   3   3  13         81.12         85.51         3.04 o                         
   4   3  13          0.76          0.71         1.05 o                         
   5   3  13        204.41        180.17        12.77 o                         
   6   3  13         17.06         24.42         2.64 o                         
   7   3  13        248.96        257.45         8.31 o                         
   8   3  13          6.29          4.95         1.03 o                         
   9   3  13         36.35         37.32         3.49 o                         
  10   3  13        302.77        323.11        10.28 o                         
   1   4  13         20.91         24.34         1.68 o                         
   2   4  13         76.54         69.49         2.62 o                         
   3   4  13         14.47         11.17         2.24 o                         
   4   4  13          2.03          1.11         0.90 o                         
   5   4  13         66.18         72.20         4.42 o                         
   6   4  13        151.58        143.97         6.33 o                         
   7   4  13         12.27         11.94         1.89 o                         
   8   4  13          4.12          4.92         2.23 o                         
   1   5  13          1.13         -0.43         0.57 o                         
   2   5  13        619.29        642.70        11.40 o                         
   3   5  13         11.90          9.44         2.01 o                         
   0  -9  14        168.59        163.42         8.32 o                         
   0   3 -18         11.21         12.61         2.20 o                         
   0   1 -16         13.85         34.60         3.80 o                         
   0  -1 -14          0.23          0.75         1.16 o                         
   0  -3 -12          0.23          2.27         1.37 o                         
   0  -5 -10          1.01          3.61         1.60 o                         
   0  -7  -8          1.50          0.56         1.90 o                         
   0  -9  -6          0.50          0.82         1.32 o                         
   1  -9  14        311.25        321.83         8.04 o                         
   2  -9  14          0.56          0.48         0.87 o                         
   3  -9  14        105.97        104.71         4.10 o                         
   4  -9  14         58.31         57.49         2.74 o                         
   5  -9  14        113.67        103.29         4.32 o                         
   6  -9  14          4.66          3.35         1.38 o                         
   0  -8  14          6.35         10.23         2.42 o                         
   1  -8  14        575.47        568.54        12.74 o                         
   2  -8  14          0.64          1.33         0.75 o                         
   3  -8  14         66.30         67.08         3.36 o                         
   4  -8  14        388.99        377.44        10.41 o                         
   5  -8  14          9.85         10.01         1.20 o                         
   6  -8  14          0.51          0.67         1.29 o                         
   7  -8  14          8.65          6.85         1.40 o                         
   8  -8  14        459.71        478.32        11.08 o                         
   9  -8  14         54.74         56.39         4.75 o                         
   0  -7  14        153.38        149.44         7.25 o                         
   1  -7  14          2.99          1.96         0.91 o                         
   2  -7  14          9.20          3.28         1.23 o                         
   3  -7  14         37.33         37.63         2.46 o                         
   4  -7  14        447.64        428.13         7.12 o                         
   5  -7  14         98.60         94.98         3.58 o                         
   6  -7  14          8.57          3.91         0.65 o                         
   7  -7  14        279.09        280.12        12.53 o                         
   8  -7  14        192.24        181.66         8.21 o                         
   9  -7  14         43.46         48.77         4.28 o                         
  10  -7  14          4.27          1.42         1.37 o                         
  11  -7  14        182.99        175.78         8.46 o                         
   0  -6  14        709.70        755.89        15.92 o                         
   1  -6  14       1105.21       1118.74        19.94 o                         
   2  -6  14          1.28          0.55         0.73 o                         
   3  -6  14        155.30        156.37         5.15 o                         
   4  -6  14         87.88         92.65         3.86 o                         
   5  -6  14          3.25          2.05         0.97 o                         
   6  -6  14          0.01         -0.20         0.52 o                         
   7  -6  14         80.79         74.02         5.06 o                         
   8  -6  14        478.27        463.64        12.61 o                         
   9  -6  14         19.05         25.17         3.00 o                         
  10  -6  14          9.31          8.97         2.16 o                         
  11  -6  14        159.42        158.90         7.82 o                         
  12  -6  14          6.27          8.60         1.64 o                         
   0  -5  14        564.32        599.41        20.65 o                         
   1  -5  14          2.41          1.97         0.78 o                         
   2  -5  14         19.99         20.01         2.09 o                         
   3  -5  14         13.00         13.68         1.49 o                         
   4  -5  14       1040.54       1020.78        14.90 o                         
   5  -5  14        648.07        618.95        10.66 o                         
   6  -5  14         22.05         20.88         1.86 o                         
   7  -5  14        858.53        851.75        10.23 o                         
   8  -5  14        388.92        355.82        10.79 o                         
   9  -5  14         59.99         61.16         4.53 o                         
  10  -5  14          2.20          1.50         1.00 o                         
  11  -5  14         69.17         61.02         4.63 o                         
  12  -5  14         38.66         37.95         3.95 o                         
  13  -5  14         16.08         19.55         2.76 o                         
   0  -4  14       1177.55       1203.05        19.39 o                         
   1  -4  14       1633.58       1604.76        17.52 o                         
   2  -4  14          3.94          5.16         1.03 o                         
   3  -4  14       1120.58       1105.78        13.41 o                         
   4  -4  14         14.75         14.49         1.49 o                         
   5  -4  14        727.29        704.64        12.50 o                         
   6  -4  14          4.59          5.75         0.99 o                         
   7  -4  14        514.72        507.70         8.69 o                         
   8  -4  14          3.12          0.60         0.79 o                         
   9  -4  14        368.00        368.97         6.94 o                         
  10  -4  14          0.94          1.13         1.06 o                         
  11  -4  14        397.58        385.84        11.46 o                         
  12  -4  14        253.35        253.78         9.36 o                         
  13  -4  14        236.31        253.20         9.61 o                         
   0  -3  14        192.44        225.68         8.92 o                         
   1  -3  14        171.66        165.40         5.19 o                         
   2  -3  14          7.45         13.72         1.93 o                         
   3  -3  14        550.19        536.54        11.03 o                         
   4  -3  14        859.67        851.89        11.76 o                         
   5  -3  14          1.46          4.56         0.93 o                         
   6  -3  14         14.07         18.61         1.78 o                         
   7  -3  14         64.22         61.71         3.13 o                         
   8  -3  14        517.02        502.01         8.88 o                         
   9  -3  14        167.70        166.02         6.07 o                         
  10  -3  14          0.74          0.77         0.73 o                         
  11  -3  14        198.95        200.25         5.49 o                         
  12  -3  14         44.86         22.12         6.31 o                         
  13  -3  14         44.28         39.82         3.67 o                         
   0  -2  14       1341.71       1461.16        22.73 o                         
   1  -2  14        427.32        422.08         8.96 o                         
   2  -2  14          0.52          2.98         0.87 o                         
   3  -2  14        426.48        426.61         7.35 o                         
   4  -2  14        755.86        769.59        11.97 o                         
   5  -2  14        328.49        343.47         7.46 o                         
   6  -2  14         11.15         11.30         1.33 o                         
   7  -2  14        302.76        304.16         6.97 o                         
   8  -2  14        304.92        341.38         7.46 o                         
   9  -2  14        216.20        221.02         5.96 o                         
  10  -2  14          3.96          3.78         0.94 o                         
  11  -2  14        208.47        213.26         6.28 o                         
  12  -2  14        206.51        206.27         6.14 o                         
  13  -2  14        124.98        121.14         4.58 o                         
   0  -1  14        211.16        234.47         8.97 o                         
   1  -1  14        881.01        889.98        12.56 o                         
   2  -1  14          1.71          2.00         0.73 o                         
   3  -1  14       1093.99       1144.48        12.34 o                         
   4  -1  14        110.01        111.36         3.87 o                         
   5  -1  14        228.47        252.12         6.36 o                         
   6  -1  14          0.86          1.07         0.69 o                         
   7  -1  14        443.01        437.68         8.45 o                         
   8  -1  14         53.01         60.30         3.70 o                         
   9  -1  14        112.32        106.72         4.22 o                         
  10  -1  14          0.10         -0.16         0.68 o                         
  11  -1  14        291.60        300.62        10.76 o                         
  12  -1  14         95.38         83.78         4.07 o                         
  13  -1  14         82.03         78.50         3.98 o                         
   0   0  14       4077.01       4464.01        82.32 o                         
   1   0  14         58.99         59.12         3.21 o                         
   2   0  14          0.62          2.38         0.85 o                         
   3   0  14         64.26         63.18         2.96 o                         
   4   0  14       1274.26       1368.83        16.67 o                         
   5   0  14          8.28          8.13         1.17 o                         
   6   0  14          0.82          1.06         0.67 o                         
   7   0  14         12.48         17.37         1.72 o                         
   8   0  14        124.36        146.06         4.83 o                         
   9   0  14          3.13          2.14         0.68 o                         
  10   0  14          8.59          6.63         1.03 o                         
  11   0  14          2.76          3.14         0.98 o                         
  12   0  14        375.93        372.71        10.29 o                         
   0   1  14         20.71         19.59         2.61 o                         
   1   1  14       1169.77       1178.44        14.39 o                         
   2   1  14          8.42         20.16         1.78 o                         
   3   1  14        707.34        731.04        10.74 o                         
   4   1  14          1.53          1.99         0.64 o                         
   5   1  14        234.22        251.63         6.16 o                         
   6   1  14          0.76          2.10         0.89 o                         
   7   1  14        276.98        286.33         6.51 o                         
   8   1  14         80.94         72.71         3.33 o                         
   9   1  14         28.52         26.88         2.05 o                         
  10   1  14          9.28          9.73         1.24 o                         
  11   1  14        243.22        235.77        11.40 o                         
   0   2  14       1268.67       1406.63        38.52 o                         
   1   2  14         46.81         48.62         2.89 o                         
   2   2  14          2.15          4.65         0.89 o                         
   3   2  14         19.22         21.21         1.66 o                         
   4   2  14        429.88        432.06         8.16 o                         
   5   2  14          6.69          8.60         1.04 o                         
   6   2  14          1.82          2.23         0.91 o                         
   7   2  14          4.14          1.85         0.64 o                         
   8   2  14         60.09         57.06         4.73 o                         
   9   2  14        121.52         87.83        15.57 o                         
  10   2  14          0.48         -0.66         1.49 o                         
   0   3  14        431.42        424.40        13.17 o                         
   1   3  14         20.70         24.91         2.17 o                         
   2   3  14          7.49          9.48         1.19 o                         
   3   3  14         21.68         25.26         1.68 o                         
   4   3  14          2.29          3.55         0.66 o                         
   5   3  14        185.63        201.78         7.40 o                         
   6   3  14          1.02          3.31         1.34 o                         
   7   3  14        347.37        374.17        10.47 o                         
   8   3  14         71.47         69.54         5.08 o                         
   0   4  14         16.85         19.63         2.38 o                         
   1   4  14          5.79          8.72         1.06 o                         
   2   4  14          3.17          2.04         0.91 o                         
   3   4  14         48.34         58.58         3.64 o                         
   4   4  14        191.94        195.07         6.86 o                         
   1  -9  15        365.31        367.00         8.74 o                         
   2  -9  15         60.72         60.19         3.46 o                         
   3  -9  15         40.41         36.64         2.59 o                         
   1  -8  15        564.81        548.09        10.43 o                         
   2  -8  15        119.44        117.70         4.78 o                         
   3  -8  15         28.97         28.19         2.24 o                         
   4  -8  15          1.56          1.26         0.69 o                         
   5  -8  15          3.95          3.28         0.73 o                         
   6  -8  15         32.62         27.72         3.03 o                         
   7  -8  15         16.10         15.51         2.64 o                         
   1  -7  15          7.48          7.64         1.30 o                         
   2  -7  15        945.17        925.40        18.09 o                         
   3  -7  15         31.45         32.89         2.39 o                         
   4  -7  15         10.14          4.85         1.03 o                         
   5  -7  15        125.78        119.81         4.34 o                         
   6  -7  15        227.34        242.56         5.72 o                         
   7  -7  15        182.97        189.02         8.40 o                         
   8  -7  15         12.65          8.81         2.36 o                         
   9  -7  15         39.56         40.34         4.02 o                         
   1  -6  15        639.91        607.68        12.73 o                         
   2  -6  15          2.92          2.11         0.78 o                         
   3  -6  15         51.80         50.06         3.13 o                         
   4  -6  15          0.03          1.45         0.72 o                         
   5  -6  15         25.78         23.97         2.02 o                         
   6  -6  15          3.68          3.54         0.90 o                         
   7  -6  15         14.89         14.46         1.20 o                         
   8  -6  15          6.30          5.57         1.76 o                         
   9  -6  15         39.58         45.46         4.18 o                         
  10  -6  15        122.91        139.61         7.44 o                         
  11  -6  15         59.91         51.67         5.41 o                         
   1  -5  15         41.40         40.73         2.70 o                         
   2  -5  15        965.83        976.43        18.72 o                         
   3  -5  15          6.93          7.27         1.11 o                         
   4  -5  15          8.76          8.08         1.41 o                         
   5  -5  15        446.48        416.29         8.36 o                         
   6  -5  15        656.06        677.49        11.03 o                         
   7  -5  15        221.61        230.10         5.72 o                         
   8  -5  15         19.13         15.05         2.94 o                         
   9  -5  15         70.14         65.35         4.62 o                         
  10  -5  15        191.25        196.38         8.52 o                         
  11  -5  15         16.40         14.43         2.08 o                         
   1  -4  15        680.05        641.78        12.25 o                         
   2  -4  15          8.17         12.38         1.58 o                         
   3  -4  15        431.64        414.93         8.52 o                         
   4  -4  15          3.00          2.58         0.91 o                         
   5  -4  15        664.76        640.32        10.63 o                         
   6  -4  15        179.26        179.45         5.63 o                         
   7  -4  15        277.07        263.55         6.60 o                         
   8  -4  15          0.13          0.49         0.67 o                         
   9  -4  15        592.41        591.12         9.75 o                         
  10  -4  15         37.00         22.21         4.15 o                         
  11  -4  15        208.27        205.40         9.01 o                         
  12  -4  15          0.46          0.58         1.22 o                         
   1  -3  15         80.53         73.67         3.63 o                         
   2  -3  15        436.62        444.69         8.79 o                         
   3  -3  15        171.26        174.86         5.52 o                         
   4  -3  15          0.64          0.54         0.53 o                         
   5  -3  15         29.10         31.29         2.33 o                         
   6  -3  15        273.79        277.97         6.98 o                         
   7  -3  15         66.75         65.75         3.42 o                         
   8  -3  15          5.11          5.92         1.19 o                         
   9  -3  15         35.21         29.88         2.25 o                         
  10  -3  15        285.61        291.24         7.42 o                         
  11  -3  15         22.47         26.54         2.17 o                         
  12  -3  15          9.48          5.19         2.30 o                         
   1  -2  15        355.15        357.24         7.86 o                         
   2  -2  15        506.00        551.00         9.86 o                         
   3  -2  15        192.74        202.50         5.27 o                         
   4  -2  15          1.14          1.78         0.94 o                         
   5  -2  15        197.84        200.83         5.97 o                         
   6  -2  15         58.74         58.87         3.16 o                         
   7  -2  15        106.34        109.49         4.33 o                         
   8  -2  15          0.74          0.93         0.72 o                         
   9  -2  15        276.75        268.74         6.92 o                         
  10  -2  15         67.60         75.03         3.94 o                         
  11  -2  15        197.35        203.69         6.39 o                         
  12  -2  15          0.88          0.98         0.79 o                         
   1  -1  15       1129.77       1124.34        15.30 o                         
   2  -1  15        677.36        701.92        13.44 o                         
   3  -1  15        570.71        609.64        10.37 o                         
   4  -1  15          4.27          4.27         0.82 o                         
   5  -1  15        233.93        245.38         6.50 o                         
   6  -1  15         67.24         62.29         3.33 o                         
   7  -1  15        144.29        155.85         5.22 o                         
   8  -1  15          1.03          1.95         0.87 o                         
   9  -1  15          6.50          5.08         0.98 o                         
  10  -1  15        348.44        340.15         8.34 o                         
  11  -1  15         64.31         70.14         3.80 o                         
   1   0  15         64.56         61.16         3.44 o                         
   2   0  15       3729.89       3985.98        58.97 o                         
   3   0  15         16.59         17.55         1.58 o                         
   4   0  15          3.53          1.37         1.03 o                         
   5   0  15         11.42         14.22         1.67 o                         
   6   0  15         26.78         25.97         2.11 o                         
   7   0  15          4.98          5.22         0.94 o                         
   8   0  15          3.28          2.56         0.91 o                         
   9   0  15          1.71          2.04         0.92 o                         
  10   0  15        879.20        895.63        19.49 o                         
  11   0  15          8.55         10.67         1.79 o                         
   1   1  15        721.34        733.95        14.91 o                         
   2   1  15        102.56        100.48         4.14 o                         
   3   1  15        241.26        258.32         6.12 o                         
   4   1  15          5.17         11.48         1.35 o                         
   5   1  15        283.09        297.62         6.93 o                         
   6   1  15        133.34        125.53         4.52 o                         
   7   1  15        233.37        243.79         6.26 o                         
   8   1  15         12.14         13.58         1.61 o                         
   9   1  15          2.69          3.84         0.91 o                         
   1   2  15         20.46         19.08         1.71 o                         
   2   2  15        935.10        960.42        15.83 o                         
   3   2  15         18.42         16.19         1.46 o                         
   4   2  15          1.27          1.17         0.72 o                         
   5   2  15         11.95         13.32         1.35 o                         
   6   2  15         30.65         24.58         1.85 o                         
   7   2  15          1.61          1.57         1.27 o                         
   1   3  15         31.71         39.72         2.41 o                         
   2   3  15        435.60        439.99        11.36 o                         
   3   3  15         22.20         23.11         1.66 o                         
   4   3  15          2.81          3.55         0.73 o                         
   0  -8  16         13.66         16.10         2.63 o                         
   1  -8  16        262.88        255.48         7.20 o                         
   2  -8  16          0.09          1.21         1.35 o                         
   3  -8  16         14.60         17.20         1.78 o                         
   4  -8  16        234.28        228.69         7.28 o                         
   0  -7  16        224.25        228.64         9.60 o                         
   1  -7  16         57.97         59.44         3.45 o                         
   2  -7  16         12.88          7.34         1.54 o                         
   3  -7  16          3.77          4.37         1.03 o                         
   4  -7  16        333.06        324.33         8.47 o                         
   5  -7  16        128.79        121.88         4.54 o                         
   6  -7  16          7.48          5.43         1.11 o                         
   7  -7  16        168.49        166.75         8.05 o                         
   0  -6  16          5.01          6.14         1.73 o                         
   1  -6  16        212.81        201.66         6.18 o                         
   2  -6  16          1.82          1.49         0.99 o                         
   3  -6  16         76.33         76.15         3.75 o                         
   4  -6  16         40.87         40.57         2.84 o                         
   5  -6  16        101.08         97.03         4.12 o                         
   6  -6  16          1.22          2.36         1.17 o                         
   7  -6  16         63.26         50.66         2.65 o                         
   8  -6  16         35.62         36.62         4.60 o                         
   9  -6  16        111.73        114.32         6.69 o                         
   0  -5  16        175.11        192.48         8.38 o                         
   1  -5  16         77.69         80.38         3.84 o                         
   2  -5  16          7.73          9.29         1.64 o                         
   3  -5  16          4.01          6.02         1.13 o                         
   4  -5  16        377.57        371.25        10.04 o                         
   5  -5  16         37.32         32.89         2.45 o                         
   6  -5  16          8.57          7.06         1.72 o                         
   7  -5  16          0.22          0.56         1.23 o                         
   8  -5  16        573.84        515.20        22.01 o                         
   0   1 -18          2.03          2.35         2.10 o                         
   0  -1 -16          1.30          6.10         2.09 o                         
   0  -3 -14          4.85          7.71         1.38 o                         
   0  -5 -12          3.94          5.79         1.80 o                         
   0  -7 -10          2.30         -0.21         1.49 o                         
   9  -5  16          1.26          1.59         2.39 o                         
  10  -5  16         13.36         12.62         3.00 o                         
   0  -4  16         27.68         34.96         3.61 o                         
   1  -4  16        148.35        146.18         4.43 o                         
   2  -4  16          0.35          1.12         1.71 o                         
   3  -4  16        117.41        119.07         4.80 o                         
   4  -4  16        186.97        192.99         6.02 o                         
   5  -4  16        231.56        239.83         6.73 o                         
   6  -4  16          4.44          3.00         0.83 o                         
   7  -4  16        248.34        241.25         6.65 o                         
   8  -4  16        110.69        123.54         4.58 o                         
   9  -4  16        239.37        242.91         6.72 o                         
  10  -4  16          3.37          2.14         1.43 o                         
   0  -3  16        457.01        465.67        12.88 o                         
   1  -3  16         34.41         36.37         2.63 o                         
   2  -3  16          2.55          2.86         0.95 o                         
   3  -3  16         58.28         57.23         3.27 o                         
   4  -3  16         67.82         71.03         3.64 o                         
   5  -3  16         70.72         77.75         3.90 o                         
   6  -3  16          0.61          1.28         1.46 o                         
   7  -3  16        198.53        206.98         6.26 o                         
   8  -3  16        172.53        175.06         5.70 o                         
   9  -3  16          8.36          8.96         1.20 o                         
  10  -3  16         17.23         18.48         2.02 o                         
   0  -2  16        920.05        985.71        25.26 o                         
   1  -2  16        239.09        235.05         6.69 o                         
   2  -2  16          0.03          1.30         0.70 o                         
   3  -2  16        126.62        131.68         4.46 o                         
   4  -2  16        362.18        370.00         8.47 o                         
   5  -2  16         78.33         88.00         4.13 o                         
   6  -2  16          0.12          0.96         0.82 o                         
   7  -2  16        102.41        102.92         4.54 o                         
   8  -2  16          3.36          5.32         1.10 o                         
   9  -2  16         98.98         98.69         4.33 o                         
  10  -2  16          7.88          9.68         1.49 o                         
   0  -1  16       1246.97       1262.06        22.91 o                         
   1  -1  16        634.35        612.57        13.80 o                         
   2  -1  16          3.53          4.91         1.19 o                         
   3  -1  16        244.55        264.51         6.40 o                         
   4  -1  16        340.67        351.47         8.13 o                         
   5  -1  16        176.50        193.79         6.00 o                         
   6  -1  16          4.74          5.41         1.14 o                         
   7  -1  16        260.85        285.73         7.31 o                         
   8  -1  16        226.57        232.15         6.59 o                         
   9  -1  16          5.83          5.20         1.40 o                         
   0   0  16       3581.88       3677.81        54.51 o                         
   1   0  16         23.76         26.00         2.15 o                         
   2   0  16          3.27          7.11         1.49 o                         
   3   0  16          8.26          8.70         1.23 o                         
   4   0  16       1340.86       1376.04        27.52 o                         
   5   0  16         19.33         21.63         2.02 o                         
   6   0  16          0.04          1.11         0.79 o                         
   7   0  16         31.12         31.44         2.48 o                         
   8   0  16        458.69        494.21         9.58 o                         
   0   1  16        116.15        113.68         6.85 o                         
   1   1  16        146.53        150.13         6.56 o                         
   2   1  16          7.40         10.66         2.24 o                         
   3   1  16         72.89         77.76         3.44 o                         
   4   1  16         20.55         16.78         1.58 o                         
   5   1  16        267.10        283.84         7.01 o                         
   6   1  16          1.91          3.45         0.95 o                         
   7   1  16        502.84        512.95         9.36 o                         
   0   2  16        717.94        770.09        31.97 o                         
   1   2  16          6.26          6.99         1.16 o                         
   2   2  16          1.74          3.45         0.75 o                         
   3   2  16         44.39         43.14         2.57 o                         
   4   2  16        404.54        370.48        22.23 o                         
   1  -7  17        235.07        228.35         6.92 o                         
   2  -7  17        349.80        369.94         8.63 o                         
   3  -7  17        147.86        148.54         5.41 o                         
   4  -7  17          6.88          4.20         1.12 o                         
   1  -6  17         63.90         64.91         3.61 o                         
   2  -6  17        293.28        283.98         7.59 o                         
   3  -6  17        121.06        115.85         4.77 o                         
   4  -6  17          0.65          1.24         0.82 o                         
   5  -6  17        505.90        498.07         9.83 o                         
   6  -6  17          5.99          6.89         1.47 o                         
   1  -5  17         48.02         46.92         2.37 o                         
   2  -5  17        416.51        428.80         9.18 o                         
   3  -5  17          8.13         10.02         1.44 o                         
   4  -5  17          2.55          2.99         1.19 o                         
   5  -5  17         62.62         62.20         3.54 o                         
   6  -5  17        504.07        505.74        10.90 o                         
   7  -5  17        119.84        112.36         4.46 o                         
   1  -4  17         12.63         18.27         1.84 o                         
   2  -4  17          2.68          1.73         1.38 o                         
   3  -4  17         35.77         40.50         2.91 o                         
   4  -4  17          0.38          0.69         1.09 o                         
   5  -4  17        148.20        160.91         5.75 o                         
   6  -4  17         21.68         20.89         2.03 o                         
   7  -4  17        102.86        103.53         4.50 o                         
   8  -4  17          3.69          3.06         1.41 o                         
   1  -3  17         13.47         15.66         1.51 o                         
   2  -3  17        644.19        670.96        11.66 o                         
   3  -3  17          5.81          6.27         1.49 o                         
   4  -3  17          1.20          1.34         1.20 o                         
   5  -3  17        143.83        147.32         5.53 o                         
   6  -3  17         27.55         31.68         2.54 o                         
   7  -3  17        144.04        149.37         5.50 o                         
   8  -3  17          0.93          2.33         1.06 o                         
   1  -2  17        111.60        116.73         4.85 o                         
   2  -2  17        489.64        502.35        10.09 o                         
   3  -2  17         60.19         63.53         3.59 o                         
   4  -2  17          0.19         -0.47         1.02 o                         
   5  -2  17         96.06        107.24         4.62 o                         
   6  -2  17        103.50        102.23         4.56 o                         
   7  -2  17         53.94         54.82         3.38 o                         
   8  -2  17          1.15          0.89         1.63 o                         
   1  -1  17        124.42        137.56         5.32 o                         
   2  -1  17        641.01        630.13        11.95 o                         
   3  -1  17         36.29         39.15         2.59 o                         
   4  -1  17          4.16          3.13         1.37 o                         
   5  -1  17        301.09        314.40         7.94 o                         
   6  -1  17         81.06         83.05         4.09 o                         
   7  -1  17        309.15        330.76         8.16 o                         
   1   0  17          0.54         -0.12         1.30 o                         
   2   0  17       1074.02       1152.41        18.57 o                         
   3   0  17          3.18          2.40         1.13 o                         
   4   0  17          3.10          2.38         1.08 o                         
   5   0  17         13.79          9.18         2.11 o                         
   0  -6  18        849.01        842.90        19.03 o                         
   1  -6  18         40.29         47.46         3.19 o                         
   0  -5  18        358.68        360.83        12.34 o                         
   1  -5  18          4.19          2.60         1.58 o                         
   2  -5  18          7.00          5.41         2.03 o                         
   3  -5  18          0.70          2.13         0.90 o                         
   4  -5  18        228.64        223.14         7.00 o                         
   0  -4  18         42.37         37.37         2.91 o                         
   1  -4  18         10.74         13.00         1.70 o                         
   2  -4  18          1.32          1.55         0.96 o                         
   3  -4  18         41.11         48.30         3.27 o                         
   4  -4  18         85.36         89.72         4.46 o                         
   5  -4  18        183.44        188.36         6.42 o                         
   0  -3  18       1014.64       1117.52        29.77 o                         
   1  -3  18         12.33         13.19         1.50 o                         
   2  -3  18          5.78         10.26         1.61 o                         
   3  -3  18          1.83          4.35         1.07 o                         
   4  -3  18        227.73        240.07         7.27 o                         
   5  -3  18        134.12        121.83         5.05 o                         
   0  -2  18        251.61        293.40        10.90 o                         
   1  -2  18         24.11         26.82         2.19 o                         
   2  -2  18          0.24          0.91         0.84 o                         
   3  -2  18         54.71         53.27         4.41 o                         
   4  -2  18        217.55        230.58         8.53 o                         
   0  -1  18        182.69        185.55         8.41 o                         
   1  -1  18          3.94         -1.75         1.75 o                         
   2  -1  18          0.26         14.09         3.44 o                         
                                                                                
