# Supplementary material for: The complex stacking disorder of Fe- and Ru-based 1,1′-(3,6-pyrazabolyl)metallocenes
Source: Acta Crystallogr B Struct Sci Cryst Eng Mater. 2026 Feb 1;82(Pt 1):22–33. doi: 10.1107/S2052520625009758 (PMC12869525; doi:10.1107/S2052520625009758)
Supplement: Supplementary file 4 [file b-82-00022-RcBHpz2sup4.hkl]

data_RcBHpz2
#cell                                                                       
_shelx_title ' '                                                                
_shelx_refln_list_code          4                                               
_shelx_F_calc_maximum      164.59                                               
_exptl_crystal_F_000       388.00                                               
_reflns_d_resolution_high  0.7586                                               
                                                                                
loop_                                                                           
 _space_group_symop_operation_xyz                                               
 'x, y, z'                                                                      
 '-x, -y, -z'                                                                   
                                                                                
_cell_length_a    14.7902                                                       
_cell_length_b     7.8656                                                       
_cell_length_c     7.6804                                                       
_cell_angle_alpha 105.700                                                       
_cell_angle_beta  119.274                                                       
_cell_angle_gamma  89.096                                                       
                                                                                
_shelx_F_squared_multiplier     1.000                                           
                                                                                
loop_                                                                           
 _refln_index_h                                                                 
 _refln_index_k                                                                 
 _refln_index_l                                                                 
 _refln_F_squared_calc                                                          
 _refln_F_squared_meas                                                          
 _refln_F_squared_sigma                                                         
 _refln_observed_status                                                         
   2   0   0      15484.53      19467.81       133.64 o                         
   3   0   0         15.54         37.07         4.81 o                         
   4   0   0       3399.35       3773.65        42.26 o                         
   5   0   0         26.38         46.95         4.74 o                         
   6   0   0       1802.44       1723.03        33.75 o                         
   7   0   0         67.04         74.50         9.44 o                         
   8   0   0       3450.09       3794.60        58.93 o                         
   9   0   0          6.64         11.85         3.08 o                         
  10   0   0       1481.53       1723.21        54.54 o                         
  11   0   0         25.44         22.64         7.35 o                         
  12   0   0        306.16        330.11        16.33 o                         
  13   0   0         11.91         10.04         4.18 o                         
  14   0   0       1506.02       1688.11        41.82 o                         
  15   0   0          3.17         10.12         4.01 o                         
  16   0   0        758.37        816.44        31.01 o                         
 -16   1   0         42.26         39.44        11.00 o                         
 -15   1   0        458.44        466.37        22.12 o                         
 -14   1   0         76.35         71.95         9.13 o                         
 -13   1   0       1231.97       1221.60        35.80 o                         
 -12   1   0         74.63         84.51         7.26 o                         
 -11   1   0       2195.87       2223.94        57.79 o                         
 -10   1   0         18.10         12.60         2.79 o                         
  -9   1   0       1756.00       1762.89        29.77 o                         
  -8   1   0         17.59         10.25         2.72 o                         
  -7   1   0       8306.58       8827.54        89.21 o                         
  -6   1   0         46.47         50.85         5.72 o                         
  -5   1   0       5473.80       5697.36       124.76 o                         
  -4   1   0        151.65        152.74        10.59 o                         
  -3   1   0      13065.86      13666.45       409.97 o                         
  -2   1   0       2403.22       1818.81        31.62 o                         
  -1   1   0       4194.81       4192.67        68.93 o                         
   0   1   0       2737.93       2357.30        19.09 o                         
   1   1   0       2230.15       2258.71        17.00 o                         
   2   1   0       1401.62       1229.98        26.03 o                         
   3   1   0       6784.61       6966.37        89.04 o                         
   4   1   0         85.71         89.43         3.88 o                         
   5   1   0       7374.71       7421.74        56.31 o                         
   6   1   0         47.29         43.94         3.58 o                         
   7   1   0       7011.69       7354.65        80.83 o                         
   8   1   0         40.56         41.54         4.03 o                         
   9   1   0        594.65        639.30        16.40 o                         
  10   1   0         94.91         97.65         8.04 o                         
  11   1   0       1804.80       1771.36        36.77 o                         
  12   1   0        229.38        238.92        13.72 o                         
  13   1   0       1008.14        993.53        39.27 o                         
  14   1   0        254.33        252.77        15.58 o                         
  15   1   0        392.65        399.68        21.04 o                         
  16   1   0        119.52        120.39        15.89 o                         
 -16   2   0        437.14        422.64        27.84 o                         
 -15   2   0        173.50        166.14        11.29 o                         
 -14   2   0        737.24        797.50        23.70 o                         
 -13   2   0        245.21        245.46        13.83 o                         
 -12   2   0        301.48        331.50        13.50 o                         
 -11   2   0         22.33         31.74         4.14 o                         
 -10   2   0       2046.05       2331.86        34.68 o                         
  -9   2   0        277.97        288.14        15.13 o                         
  -8   2   0       2570.41       2825.33        65.27 o                         
  -7   2   0        488.06        449.52        24.43 o                         
  -6   2   0       1176.40       1242.19        43.48 o                         
  -5   2   0        897.22        756.90        28.70 o                         
  -4   2   0       1495.46       1554.50        40.97 o                         
  -3   2   0         17.08         26.22         5.07 o                         
  -2   2   0       3543.69       4136.61        85.48 o                         
  -1   2   0        457.40        464.86        12.15 o                         
   0   2   0      27089.65      29725.45       196.66 o                         
   1   2   0        472.30        494.88         8.96 o                         
   2   2   0       2148.25       1974.59        17.11 o                         
   3   2   0       1319.30       1228.73        20.22 o                         
   4   2   0       2927.97       2980.07        35.89 o                         
   5   2   0       2264.63       2083.92        55.54 o                         
   6   2   0       1155.35       1172.13        18.06 o                         
   7   2   0        814.35        800.28        19.60 o                         
   8   2   0       2166.79       2349.52        42.24 o                         
   9   2   0        568.62        533.08        14.88 o                         
  10   2   0        601.83        685.26        18.02 o                         
  11   2   0        709.60        676.54        36.40 o                         
  12   2   0         14.02         18.14         4.01 o                         
  13   2   0        601.29        603.90        22.56 o                         
  14   2   0        368.93        367.22        18.41 o                         
  15   2   0         83.27         88.38         9.57 o                         
  16   2   0        215.62        167.42        21.88 o                         
 -16   3   0        145.47        121.76        10.24 o                         
 -15   3   0        114.92        132.17         9.69 o                         
 -14   3   0        121.46        119.34         8.83 o                         
 -13   3   0        542.55        531.82        17.73 o                         
 -12   3   0        180.35        192.57        11.06 o                         
 -11   3   0       1049.76       1065.23        23.11 o                         
 -10   3   0        169.35        173.28        10.46 o                         
  -9   3   0        727.37        749.32        35.87 o                         
  -8   3   0        585.68        544.88        29.84 o                         
  -7   3   0       2251.53       2461.61        62.32 o                         
  -6   3   0        438.97        373.92        23.04 o                         
  -5   3   0       1705.93       1766.65        47.79 o                         
  -4   3   0        120.67        133.23        17.41 o                         
  -3   3   0       4306.67       4665.14       108.37 o                         
  -2   3   0       2979.03       2680.15        45.76 o                         
  -1   3   0         43.17         35.92         4.08 o                         
   0   3   0       2059.45       1959.27        27.25 o                         
   1   3   0        362.36        324.19         7.95 o                         
   2   3   0       3513.41       3284.57        27.41 o                         
   3   3   0       1467.99       1323.50        24.76 o                         
   4   3   0       1697.45       1624.03        53.86 o                         
   5   3   0       1183.47       1101.37        17.30 o                         
   6   3   0       1467.72       1461.93        44.97 o                         
   7   3   0       1203.37       1237.53        21.94 o                         
   8   3   0        634.02        642.38        15.09 o                         
   9   3   0         11.92         16.64         3.01 o                         
  10   3   0        585.41        642.26        17.20 o                         
  11   3   0        502.75        484.87        15.77 o                         
  12   3   0        545.30        572.88        18.21 o                         
  13   3   0        186.09        169.10        10.19 o                         
  14   3   0        218.31        216.15        13.88 o                         
  15   3   0        189.92        193.47        13.73 o                         
 -16   4   0        176.33        165.44        17.90 o                         
 -15   4   0        310.72        274.00        13.12 o                         
 -14   4   0        314.80        303.63        15.90 o                         
 -13   4   0        418.42        372.35        22.89 o                         
 -12   4   0        194.53        183.78        10.37 o                         
 -11   4   0        200.21        187.32        10.26 o                         
 -10   4   0        281.14        350.06        37.41 o                         
  -9   4   0        868.84        755.40        53.87 o                         
  -8   4   0        116.02        114.49        20.23 o                         
  -7   4   0        950.18        897.10        55.13 o                         
  -6   4   0        713.55        784.88        50.34 o                         
  -5   4   0       1234.45       1107.49        59.05 o                         
  -4   4   0        360.19        333.05        26.27 o                         
  -3   4   0        124.37        137.95         7.32 o                         
  -2   4   0        153.40        140.15        12.78 o                         
  -1   4   0        637.16        656.07        21.30 o                         
   0   4   0       3025.97       3022.50        46.82 o                         
   1   4   0       1840.92       1826.12        28.63 o                         
   2   4   0        898.11        844.99        15.13 o                         
   3   4   0       3079.99       2941.33        31.81 o                         
   4   4   0        396.93        397.62        10.01 o                         
   5   4   0       2355.45       2242.50        28.29 o                         
   6   4   0         13.79         12.49         2.18 o                         
   7   4   0        672.40        677.81        16.87 o                         
   8   4   0        672.74        641.91        16.36 o                         
   9   4   0        970.67        968.12        24.04 o                         
  10   4   0        136.19        132.88         8.89 o                         
  11   4   0        642.79        635.21        17.79 o                         
  12   4   0          6.65         11.30         2.90 o                         
  13   4   0        443.88        438.30        16.27 o                         
  14   4   0         36.50         35.53         5.20 o                         
 -15   5   0          0.36         -7.67         7.67 o                         
 -14   5   0        140.58        135.49        16.88 o                         
 -13   5   0         20.15         12.47         9.96 o                         
 -12   5   0        421.80        273.87        40.11 o                         
 -11   5   0          0.13          2.77        12.08 o                         
 -10   5   0        573.75        402.55        64.69 o                         
  -9   5   0         71.93        109.71        22.43 o                         
  -8   5   0        832.48        788.96        57.79 o                         
  -7   5   0        860.25        741.89        96.45 o                         
  -6   5   0        694.13        654.35        15.65 o                         
  -5   5   0        721.22        678.29        60.11 o                         
  -4   5   0        922.98        914.31        21.76 o                         
  -3   5   0        668.46        642.28        42.54 o                         
  -2   5   0       2810.31       2727.96        36.54 o                         
  -1   5   0          5.36          4.80         2.97 o                         
   0   5   0       2164.04       2254.36        44.97 o                         
   1   5   0        160.56        143.83         7.73 o                         
   2   5   0       2294.61       2429.53        46.82 o                         
   3   5   0         28.34         30.06         3.74 o                         
   4   5   0        672.86        697.33        18.10 o                         
   5   5   0          1.97          3.87         1.53 o                         
   6   5   0       1392.08       1380.50        32.89 o                         
   7   5   0        218.01        224.10         9.53 o                         
   8   5   0       1139.92       1089.67        39.83 o                         
   9   5   0         32.99         36.66         4.05 o                         
  10   5   0        597.55        634.01        16.82 o                         
  11   5   0        150.61        144.79         8.35 o                         
  12   5   0        251.34        266.97        13.51 o                         
  13   5   0         17.73         24.34         3.95 o                         
 -14   6   0         67.42         90.10        25.02 o                         
 -13   6   0        325.24        270.07        40.62 o                         
 -12   6   0         24.01         47.68        17.57 o                         
 -11   6   0        173.94        169.70        32.39 o                         
 -10   6   0          0.54         43.91        15.21 o                         
  -9   6   0        673.59        667.02        58.50 o                         
  -8   6   0         11.70         20.23        12.94 o                         
  -7   6   0       1784.74       1631.93        27.60 o                         
  -6   6   0         27.26         27.21         3.53 o                         
  -5   6   0       2923.94       2724.51        44.61 o                         
  -4   6   0        161.49        170.49        11.70 o                         
  -3   6   0        783.76        779.99        19.16 o                         
  -2   6   0          0.05         -0.85         2.94 o                         
  -1   6   0        911.11        928.48        28.49 o                         
   0   6   0        333.92        318.85        11.66 o                         
   1   6   0       1022.75       1089.46        32.15 o                         
   2   6   0        206.07        207.34        13.02 o                         
   3   6   0        696.72        757.12        25.64 o                         
   4   6   0         20.16         28.47         5.02 o                         
   5   6   0        737.63        728.27        22.14 o                         
   6   6   0         32.42         34.96         7.21 o                         
   7   6   0        650.00        653.54        18.87 o                         
   8   6   0         37.69         37.02         4.46 o                         
   9   6   0       1029.58        964.98        52.46 o                         
  10   6   0         33.25         34.12         4.16 o                         
  11   6   0        457.74        435.40        26.59 o                         
  12   6   0         64.66         64.30        14.04 o                         
 -13   7   0         19.25         33.88        21.64 o                         
 -12   7   0        586.00        591.74        62.26 o                         
 -11   7   0         81.23        113.00        28.86 o                         
 -10   7   0        502.90        424.08        51.21 o                         
  -9   7   0          9.30          6.51         9.10 o                         
  -8   7   0        504.26        511.44        51.68 o                         
  -7   7   0          4.12          2.35         7.14 o                         
  -6   7   0        351.98        388.72        43.68 o                         
  -5   7   0         84.69         81.66        11.41 o                         
  -4   7   0        397.16        424.49        23.64 o                         
  -3   7   0         10.22          7.03         5.65 o                         
  -2   7   0       1354.90       1331.54        37.66 o                         
  -1   7   0          0.40          3.28         3.62 o                         
   0   7   0       1364.44       1363.70        88.65 o                         
   1   7   0          0.22          0.87         6.00 o                         
   2   7   0       1041.94       1017.02        60.11 o                         
   3   7   0        290.56        284.66        16.62 o                         
   4   7   0        501.57        482.66        22.66 o                         
   5   7   0         95.73         78.42        10.12 o                         
   6   7   0       1229.78       1234.76        42.82 o                         
   7   7   0         28.36         31.84         7.21 o                         
   8   7   0        499.26        425.42        26.27 o                         
   9   7   0         80.81         49.01         9.65 o                         
  10   7   0        102.19         80.89         9.92 o                         
 -11   8   0         74.21         70.50        25.41 o                         
 -10   8   0         96.32         89.47        26.35 o                         
  -9   8   0        201.86        204.75        36.23 o                         
  -8   8   0        239.03        264.44        22.43 o                         
  -7   8   0        652.92        652.23        34.80 o                         
  -6   8   0        127.33        150.51        16.27 o                         
  -5   8   0        832.74        888.54        46.38 o                         
  -4   8   0        255.22        271.32        19.59 o                         
  -3   8   0        304.37        300.97        19.31 o                         
  -2   8   0         67.22         58.41         8.82 o                         
  -1   8   0        380.28        377.32        26.47 o                         
   0   8   0        202.08        191.30        13.50 o                         
   1   8   0        338.04        347.29        36.46 o                         
   2   8   0        111.87         91.30         8.61 o                         
   3   8   0        298.26        303.09        15.65 o                         
   4   8   0        208.60        201.89        13.17 o                         
   5   8   0        246.15        212.27        19.25 o                         
   6   8   0        345.72        340.54        16.78 o                         
   7   8   0        106.93         82.85         8.03 o                         
   8   8   0        128.98        123.69         9.61 o                         
  -9   9   0         29.98         26.37         9.85 o                         
  -8   9   0         46.58         36.19        19.02 o                         
  -7   9   0        260.32        342.49        25.71 o                         
  -6   9   0         26.13         24.67         7.34 o                         
  -5   9   0        236.99        224.64        18.99 o                         
  -4   9   0         97.13        103.07        12.52 o                         
  -3   9   0        312.55        342.59        34.74 o                         
  -2   9   0        290.47        305.77        31.09 o                         
  -1   9   0        324.64        352.15        19.81 o                         
   0   9   0        245.17        264.08        40.03 o                         
   1   9   0        253.64        226.91        19.37 o                         
   2   9   0        201.73        191.64        20.00 o                         
   3   9   0        432.50        410.63        47.52 o                         
   4   9   0        108.99         92.03        10.78 o                         
   5   9   0        174.21        165.51        33.80 o                         
  -1 -10   1          6.64          7.47         3.61 o                         
   0 -10   1        566.36        712.72        27.25 o                         
   1 -10   1          0.14         -0.26         6.98 o                         
   2 -10   1        298.05        294.96        20.40 o                         
   3 -10   1         36.31         31.81         7.68 o                         
   4 -10   1        276.13        291.17        21.88 o                         
  -5  -9   1        165.26        137.13         8.51 o                         
  -4  -9   1        111.71         91.01         7.50 o                         
  -3  -9   1        416.60        435.74        20.51 o                         
  -2  -9   1        276.32        277.60        14.31 o                         
  -1  -9   1        330.53        367.66        26.70 o                         
   0  -9   1        201.09        231.90        15.02 o                         
   1  -9   1        321.70        344.46        27.72 o                         
   2  -9   1        308.41        315.66        21.84 o                         
   3  -9   1        141.60        164.59        10.51 o                         
   4  -9   1         51.26         55.09         8.40 o                         
   5  -9   1        306.99        331.53        14.52 o                         
   6  -9   1          3.95         -1.48         4.94 o                         
   7  -9   1        247.53        301.97        25.09 o                         
   8  -9   1         73.47         33.64        14.90 o                         
   9  -9   1         93.59        130.64        32.62 o                         
  -6  -8   1        342.78        264.84         9.35 o                         
  -5  -8   1        227.83        206.07        15.06 o                         
  -4  -8   1        102.36         73.84         6.58 o                         
  -3  -8   1        288.54        285.46        13.17 o                         
  -2  -8   1         94.60         85.11         6.38 o                         
  -1  -8   1        302.48        317.00        13.13 o                         
   0  -8   1        140.08        155.99        13.92 o                         
   1  -8   1        207.13        221.31        11.46 o                         
   2  -8   1        427.91        462.06        16.88 o                         
   3  -8   1        202.10        229.77        11.94 o                         
   4  -8   1        577.23        647.68        30.64 o                         
   5  -8   1       1037.63       1036.08        29.51 o                         
   6  -8   1        124.26        133.34         9.55 o                         
   7  -8   1        461.31        434.31        16.51 o                         
   8  -8   1        196.93        174.76        38.50 o                         
   9  -8   1        289.70        215.55        33.41 o                         
  10  -8   1        122.43        119.98        29.64 o                         
  11  -8   1        191.25        180.91        33.88 o                         
  -6  -7   1        535.12        458.88        13.79 o                         
  -5  -7   1         73.18         67.29        13.84 o                         
  -4  -7   1        296.31        289.45        10.38 o                         
  -3  -7   1         25.72         29.96         7.36 o                         
  -2  -7   1       1356.15       1363.54        25.11 o                         
  -1  -7   1        138.81        134.99         7.98 o                         
   0  -7   1        693.70        737.05        19.38 o                         
   1  -7   1        583.13        561.23        25.63 o                         
   2  -7   1       1024.43       1106.68        25.23 o                         
   3  -7   1         94.94        102.18         9.24 o                         
   4  -7   1        426.93        488.15        19.13 o                         
   5  -7   1         98.34         97.52         8.14 o                         
   6  -7   1        275.84        292.72        13.68 o                         
   7  -7   1         48.16         46.55         5.26 o                         
   8  -7   1        271.06        269.86        11.97 o                         
   9  -7   1        115.38         99.74         8.67 o                         
  10  -7   1        484.97        395.79        25.25 o                         
  11  -7   1         46.27         27.88        10.74 o                         
  12  -7   1        568.13        497.64        56.85 o                         
 -13  -6   1        511.97        588.84        46.66 o                         
 -12  -6   1        149.09        127.66        21.96 o                         
 -11  -6   1        544.29        625.77        45.33 o                         
  -7  -6   1        208.62        183.97        10.66 o                         
  -6  -6   1        206.96        203.33         9.05 o                         
  -5  -6   1        613.15        646.32        14.68 o                         
  -4  -6   1          0.78          1.38         1.26 o                         
  -3  -6   1        786.89        846.03        23.69 o                         
  -2  -6   1          7.92          9.93         2.31 o                         
  -1  -6   1        682.69        681.84        16.90 o                         
   0  -6   1          1.18         -0.20         1.84 o                         
   1  -6   1        434.24        421.35        14.01 o                         
   2  -6   1        598.81        600.67        63.32 o                         
   3  -6   1        813.56        729.80        37.84 o                         
   4  -6   1        193.07        196.64        17.17 o                         
   5  -6   1       2083.10       2031.64        88.06 o                         
   6  -6   1         22.89         27.45        10.66 o                         
   7  -6   1        513.01        490.97        46.34 o                         
   8  -6   1         61.51         46.11        13.80 o                         
   9  -6   1        448.89        424.79        43.91 o                         
  10  -6   1          1.39          1.80         8.00 o                         
  11  -6   1        214.65        213.06        32.78 o                         
  12  -6   1          1.17          7.14        10.66 o                         
  13  -6   1        344.36        258.38        26.47 o                         
  14  -6   1          5.29         23.32        10.58 o                         
 -14  -5   1        244.43        239.51        17.13 o                         
 -13  -5   1         11.62         15.09         3.27 o                         
 -12  -5   1        547.44        515.92        31.94 o                         
 -11  -5   1         91.20         71.02         5.59 o                         
 -10  -5   1        602.54        587.74        19.02 o                         
  -9  -5   1        173.08        135.42        14.66 o                         
  -8  -5   1        524.39        471.04        24.62 o                         
  -7  -5   1         69.63         55.13         6.74 o                         
  -6  -5   1        696.14        715.75        46.78 o                         
  -5  -5   1         35.49         37.53         3.94 o                         
  -4  -5   1        768.68        784.86        15.89 o                         
  -3  -5   1        243.49        226.52         7.61 o                         
  -2  -5   1       2944.09       2853.34        36.33 o                         
  -1  -5   1        175.22        160.70        11.08 o                         
   0  -5   1       1337.37       1316.22        29.76 o                         
   1  -5   1        415.85        373.15        32.90 o                         
   2  -5   1       2902.29       2631.07        85.08 o                         
   3  -5   1        627.92        629.61        42.74 o                         
   4  -5   1        887.06        837.34        49.95 o                         
   5  -5   1        115.58        130.96        21.33 o                         
   6  -5   1        676.54        635.79        33.97 o                         
   7  -5   1          5.52         15.04         6.10 o                         
   8  -5   1        338.95        303.95        25.00 o                         
   9  -5   1        159.40        176.93        20.34 o                         
  10  -5   1        323.78        279.32        25.43 o                         
  11  -5   1         84.94         80.74        14.51 o                         
  12  -5   1        526.19        455.70        34.27 o                         
  13  -5   1         92.79         91.78        11.13 o                         
  14  -5   1        199.12        195.57        11.86 o                         
 -15  -4   1        178.93        169.54        18.43 o                         
 -14  -4   1         48.57         48.52         6.16 o                         
 -13  -4   1        752.42        718.15        31.09 o                         
 -12  -4   1         12.98         18.72         3.28 o                         
 -11  -4   1        734.84        728.37        24.88 o                         
 -10  -4   1        294.98        299.56        13.30 o                         
  -9  -4   1       1221.57       1148.83        62.86 o                         
  -8  -4   1        168.73        165.15         6.36 o                         
  -7  -4   1       1719.46       1620.84        63.88 o                         
  -6  -4   1         24.54         32.71         2.31 o                         
  -5  -4   1       3332.17       3087.77        91.20 o                         
  -4  -4   1        145.38        123.70         5.33 o                         
  -3  -4   1        902.31        909.96        31.64 o                         
  -2  -4   1        125.57        113.84         5.20 o                         
  -1  -4   1        140.81        170.19         6.80 o                         
   0  -4   1       2584.70       2643.41       184.87 o                         
   1  -4   1        128.40        161.07        17.64 o                         
   2  -4   1        152.87        154.33        17.96 o                         
   3  -4   1        749.32        683.13        28.58 o                         
   4  -4   1        222.17        230.76        17.78 o                         
   5  -4   1       2970.78       2562.00        63.42 o                         
   6  -4   1          1.99          2.07         4.03 o                         
   7  -4   1       1554.80       1321.98        48.16 o                         
   8  -4   1        200.52        218.29        19.66 o                         
   9  -4   1       1289.98       1106.98        73.79 o                         
  10  -4   1        402.70        457.08        30.27 o                         
  11  -4   1        463.44        387.48        30.30 o                         
  12  -4   1         17.60         16.29         5.31 o                         
  13  -4   1        520.14        542.20        26.26 o                         
  14  -4   1        137.53        158.28        14.45 o                         
  15  -4   1        129.32        115.62        12.06 o                         
 -16  -3   1        298.11        264.19        21.49 o                         
 -15  -3   1         39.87         40.17         6.03 o                         
 -14  -3   1        383.06        401.83        30.51 o                         
 -13  -3   1        184.71        165.65         9.55 o                         
 -12  -3   1        433.97        453.14        15.17 o                         
 -11  -3   1        811.92        842.25        19.61 o                         
 -10  -3   1        342.52        384.04        14.26 o                         
  -9  -3   1        260.29        252.50         8.94 o                         
  -8  -3   1        742.83        757.02        24.44 o                         
  -7  -3   1       1883.24       1936.72        30.39 o                         
  -6  -3   1       1253.65       1196.21        37.97 o                         
  -5  -3   1       1455.67       1308.95        21.29 o                         
  -4  -3   1        612.32        579.66        37.29 o                         
  -3  -3   1       4090.87       3856.63        43.52 o                         
  -2  -3   1       3006.85       2835.25        44.25 o                         
  -1  -3   1        333.54        349.27        18.27 o                         
   0  -3   1       1918.30       1680.67        33.50 o                         
   1  -3   1         48.17         43.18         6.36 o                         
   2  -3   1       3364.65       3062.49        82.85 o                         
   3  -3   1       2878.30       2937.30        98.73 o                         
   4  -3   1       1289.08       1133.82        36.32 o                         
   5  -3   1       1871.80       1935.29       136.37 o                         
   6  -3   1       1763.04       1623.67        47.73 o                         
   7  -3   1       1863.11       2020.88        55.43 o                         
   8  -3   1        474.72        438.24        44.93 o                         
   9  -3   1        221.77        230.48        19.68 o                         
  10  -3   1        310.84        325.34        18.12 o                         
  11  -3   1        968.78       1009.25        38.26 o                         
  12  -3   1        693.71        688.90        41.75 o                         
  13  -3   1        392.86        389.08        19.55 o                         
  14  -3   1        234.82        234.65        13.34 o                         
  15  -3   1        154.58        173.81        11.92 o                         
 -17  -2   1         26.51         25.25         9.25 o                         
 -16  -2   1        275.56        239.95        15.31 o                         
 -15  -2   1        256.03        248.63        22.26 o                         
 -14  -2   1        548.34        576.53        22.29 o                         
 -13  -2   1        477.17        450.18        16.49 o                         
 -12  -2   1        189.21        227.24        11.05 o                         
 -11  -2   1        200.35        206.24        10.06 o                         
 -10  -2   1       2088.85       2486.16        52.13 o                         
  -9  -2   1        526.23        530.24        14.08 o                         
  -8  -2   1       2621.15       2863.47        43.25 o                         
  -7  -2   1       1108.99       1090.30        38.95 o                         
  -6  -2   1       1088.91       1055.21        33.70 o                         
  -5  -2   1       1320.72       1234.77        37.58 o                         
  -4  -2   1       1358.54       1245.31        24.35 o                         
  -3  -2   1        114.32        153.70         9.80 o                         
  -1  -2   1        497.94        442.91        11.16 o                         
   0  -2   1      26980.88      30577.66       258.37 o                         
   1  -2   1        502.43        455.64        15.61 o                         
   2  -2   1       2352.48       2293.88        40.78 o                         
   3  -2   1       1114.98        845.25        42.86 o                         
   4  -2   1       2945.74       3185.29        56.68 o                         
   5  -2   1       1822.19       1516.02        40.83 o                         
   6  -2   1       1245.80       1381.42        39.79 o                         
   7  -2   1        481.33        413.79        22.89 o                         
   8  -2   1       2392.67       2592.02        46.47 o                         
   9  -2   1        605.87        533.56        28.67 o                         
  10  -2   1        830.30        875.79        36.27 o                         
  11  -2   1        379.48        319.58        18.59 o                         
  12  -2   1         94.69        101.66         8.07 o                         
  13  -2   1        362.46        365.88        21.05 o                         
  14  -2   1        494.24        528.55        20.36 o                         
  15  -2   1         24.84         26.19         7.40 o                         
 -17  -1   1        245.20        227.01        17.95 o                         
 -16  -1   1        153.71        159.50        13.95 o                         
 -15  -1   1        356.03        366.33        18.77 o                         
 -14  -1   1         92.25        104.99         9.87 o                         
 -13  -1   1        794.15        814.44        25.86 o                         
 -12  -1   1          0.79          6.06         3.41 o                         
 -11  -1   1       2002.03       2123.10        39.61 o                         
 -10  -1   1         10.47         23.24         3.27 o                         
  -9  -1   1       2334.59       2454.85        39.06 o                         
  -8  -1   1         89.23         89.28         5.53 o                         
  -7  -1   1       5923.33       6397.12        62.52 o                         
  -6  -1   1        228.44        223.08         6.26 o                         
  -5  -1   1       2299.31       2301.64        23.59 o                         
  -4  -1   1        487.85        459.85        16.74 o                         
  -3  -1   1      16588.30      16302.86       137.07 o                         
  -1  -1   1       2210.53       2362.78        39.99 o                         
   0  -1   1       1087.16        904.41        15.30 o                         
   1  -1   1        226.95        293.84        10.02 o                         
   2  -1   1        285.97        242.93        21.76 o                         
   3  -1   1       2831.87       2835.13        44.74 o                         
   4  -1   1         13.66         17.35         3.96 o                         
   5  -1   1       6532.21       6381.94        85.87 o                         
   6  -1   1         80.73         88.81         7.07 o                         
   7  -1   1       4028.08       3950.60        60.90 o                         
   8  -1   1         45.03         48.07         6.19 o                         
   9  -1   1        250.23        236.58        13.70 o                         
  10  -1   1        181.42        183.94        12.52 o                         
  11  -1   1       1895.45       1784.02        33.57 o                         
  12  -1   1        318.51        323.31        16.49 o                         
  13  -1   1        952.19        939.25        30.16 o                         
  14  -1   1         37.35         47.27         7.54 o                         
  15  -1   1        387.72        393.77        21.56 o                         
 -17   0   1          6.07          5.61         7.18 o                         
 -16   0   1        669.31        742.90        30.84 o                         
 -15   0   1          6.24          8.20         3.89 o                         
 -14   0   1        807.12        844.07        27.98 o                         
 -13   0   1         16.09         12.09         4.03 o                         
 -12   0   1        292.51        291.63        14.81 o                         
 -11   0   1         41.96         40.18         5.37 o                         
 -10   0   1       2223.98       2685.88        73.88 o                         
  -9   0   1         33.66         30.64         4.17 o                         
  -8   0   1       2086.50       2244.37        34.54 o                         
  -7   0   1         32.01         28.83         3.85 o                         
  -6   0   1       1926.19       2159.62        21.91 o                         
  -5   0   1          2.54          1.51         1.71 o                         
  -4   0   1       5329.11       6465.88        44.84 o                         
  -3   0   1         45.76         47.91         3.69 o                         
  -2   0   1      15869.33      20921.86       225.22 o                         
  -1   0   1          6.37          4.84         0.88 o                         
   0   0   1      18802.96      23152.72       152.42 o                         
   1   0   1          0.34         -1.02         1.25 o                         
   2   0   1          3.83         18.96         2.12 o                         
   3   0   1          0.15          1.92         1.56 o                         
   4   0   1       3834.89       4095.08        44.73 o                         
   5   0   1          2.04          1.43         2.31 o                         
   6   0   1       1006.68        942.59        21.76 o                         
   7   0   1          3.88          6.78         2.71 o                         
   8   0   1       1988.17       2053.75        38.07 o                         
   9   0   1          3.13         -3.46         3.46 o                         
  10   0   1       1206.62       1276.06        30.36 o                         
  11   0   1          9.70          5.20         2.98 o                         
  12   0   1        647.64        738.69        28.48 o                         
  13   0   1          4.61          4.23         5.40 o                         
  14   0   1        643.39        733.22        28.12 o                         
  15   0   1          5.77          4.98         6.11 o                         
 -17   1   1        423.43        424.08        42.03 o                         
 -16   1   1          7.82          8.89         4.70 o                         
 -15   1   1        453.28        476.78        23.01 o                         
 -14   1   1         30.46         34.64         6.14 o                         
 -13   1   1        622.74        642.47        22.36 o                         
 -12   1   1         50.75         44.72         4.81 o                         
 -11   1   1       1546.26       1670.84        28.82 o                         
 -10   1   1          1.91          4.42         2.66 o                         
  -9   1   1       2259.30       2401.96        31.82 o                         
  -8   1   1        147.08        168.27        10.00 o                         
  -7   1   1       3260.51       3410.38        35.05 o                         
  -6   1   1        260.68        245.56         7.20 o                         
  -5   1   1       1505.99       1637.99        54.81 o                         
  -4   1   1        259.95        240.27        19.53 o                         
  -2   1   1       1126.26       1028.24        17.51 o                         
  -1   1   1        256.08        303.38         7.62 o                         
   0   1   1         19.81         31.22         3.61 o                         
   1   1   1          4.30          7.82         1.48 o                         
   2   1   1          8.21         16.08         1.90 o                         
   3   1   1       1575.60       1540.98        21.47 o                         
   4   1   1         21.34         23.92         2.97 o                         
   5   1   1       3404.50       3314.66        40.82 o                         
   6   1   1        133.02        114.25         7.18 o                         
   7   1   1       1448.10       1433.61        28.33 o                         
   8   1   1        242.69        225.85        10.83 o                         
   9   1   1        108.18        112.57         8.23 o                         
  10   1   1        281.34        280.07        16.98 o                         
  11   1   1       1647.87       1658.95        36.82 o                         
  12   1   1        118.14        118.42        10.33 o                         
  13   1   1        606.43        592.51        23.72 o                         
  14   1   1         14.57         10.54         4.49 o                         
  15   1   1        380.42        409.04        21.82 o                         
 -17   2   1         45.81         61.09        20.86 o                         
 -16   2   1        418.78        424.40        42.42 o                         
 -15   2   1         64.71         72.96         7.60 o                         
 -14   2   1        887.54        961.61        28.38 o                         
 -13   2   1          2.50          3.79         2.82 o                         
 -12   2   1       1302.42       1296.45        26.85 o                         
 -11   2   1          0.57          3.93         2.11 o                         
 -10   2   1       1905.94       2060.44        38.25 o                         
  -9   2   1        253.03        257.00         9.12 o                         
  -8   2   1        393.37        317.47        28.78 o                         
  -7   2   1        286.90        263.09        27.13 o                         
  -6   2   1        920.24        923.45        48.31 o                         
  -5   2   1        431.49        360.49        29.88 o                         
  -3   2   1        255.87        263.67        11.41 o                         
  -2   2   1       2481.96       2298.07        32.74 o                         
  -1   2   1        499.37        517.87         9.47 o                         
   0   2   1       4900.61       4882.17        50.20 o                         
   1   2   1        531.14        514.43        15.41 o                         
   2   2   1       2154.78       2065.45        35.44 o                         
   3   2   1       1196.68       1069.83        36.75 o                         
   4   2   1       4299.29       4683.87        40.83 o                         
   5   2   1        552.40        510.69        13.05 o                         
   6   2   1        539.94        521.23        19.09 o                         
   7   2   1        140.08        147.87         7.42 o                         
   8   2   1        875.13        873.50        19.47 o                         
   9   2   1        375.66        332.78        12.56 o                         
  10   2   1        344.17        339.46        13.48 o                         
  11   2   1        300.36        271.24        18.91 o                         
  12   2   1        264.14        267.93        14.91 o                         
  13   2   1         79.41         74.52         8.79 o                         
  14   2   1        285.83        297.21        17.49 o                         
 -17   3   1        288.33        315.70        24.40 o                         
 -16   3   1        141.68        131.98        15.52 o                         
 -15   3   1        335.63        333.26        23.73 o                         
 -14   3   1         18.29         25.54         6.48 o                         
 -13   3   1        364.16        333.12        21.80 o                         
 -12   3   1        189.20        191.70        15.84 o                         
 -11   3   1        355.71        379.24        21.36 o                         
 -10   3   1        741.82        671.49        50.50 o                         
  -9   3   1       1106.88       1229.74        66.81 o                         
  -8   3   1        603.37        601.85        45.17 o                         
  -7   3   1       2126.59       2267.99        88.61 o                         
  -6   3   1         66.32         58.26        15.29 o                         
  -5   3   1       1764.01       1995.65        76.07 o                         
  -3   3   1       2995.71       2836.52        58.97 o                         
  -2   3   1       3111.73       3004.52        37.11 o                         
  -1   3   1       1838.38       1682.26        21.86 o                         
   0   3   1       1299.98       1278.46        20.34 o                         
   1   3   1       2463.49       2304.20        55.83 o                         
   2   3   1       1636.83       1570.63        21.33 o                         
   3   3   1        484.63        444.61        10.94 o                         
   4   3   1        515.74        529.44        13.96 o                         
   5   3   1        688.46        651.21        15.24 o                         
   6   3   1        691.87        680.35        15.25 o                         
   7   3   1        552.53        564.77        14.60 o                         
   8   3   1        592.31        599.80        16.03 o                         
   9   3   1        129.17        120.20         7.56 o                         
  10   3   1        374.92        376.21        14.30 o                         
  11   3   1        708.88        715.82        20.97 o                         
  12   3   1         97.31         96.50         8.99 o                         
  13   3   1        308.55        302.68        16.68 o                         
  14   3   1         66.38         64.13         8.48 o                         
 -17   4   1        274.20        248.62        23.99 o                         
 -16   4   1        121.85        118.77        15.72 o                         
 -15   4   1        277.64        281.17        22.34 o                         
 -14   4   1        358.18        364.19        24.42 o                         
 -13   4   1        283.52        268.85        25.84 o                         
 -12   4   1        701.25        653.38        56.62 o                         
 -11   4   1        197.36        221.53        31.76 o                         
 -10   4   1        571.23        628.52        52.54 o                         
  -9   4   1        472.13        484.23        46.82 o                         
  -8   4   1        359.33        353.11        39.21 o                         
  -7   4   1        551.40        564.45        47.05 o                         
  -6   4   1        764.60        924.78        57.01 o                         
  -5   4   1       1794.67       1751.06        76.85 o                         
  -4   4   1        276.45        224.67        16.62 o                         
  -3   4   1       1934.09       1884.69        48.70 o                         
  -2   4   1       1256.32       1196.78        22.70 o                         
  -1   4   1       2477.58       2425.30        35.45 o                         
   0   4   1       1619.20       1610.06        23.30 o                         
   1   4   1       2200.34       2155.12        40.74 o                         
   2   4   1        723.36        707.40        14.91 o                         
   3   4   1       1148.52       1129.31        19.84 o                         
   4   4   1       1172.45       1210.09        21.49 o                         
   5   4   1        325.33        342.59        11.47 o                         
   6   4   1        494.88        469.49        14.27 o                         
   7   4   1        110.47        132.60         7.29 o                         
   8   4   1        482.20        488.22        14.79 o                         
   9   4   1        459.89        454.70        15.09 o                         
  10   4   1         28.40         28.32         4.36 o                         
  11   4   1        302.82        296.79        13.44 o                         
  12   4   1         79.82         87.43         7.69 o                         
  13   4   1        332.40        347.99        19.11 o                         
 -16   5   1        191.12        192.30        20.37 o                         
 -15   5   1         35.52         28.75         7.82 o                         
 -14   5   1        270.52        259.55        21.84 o                         
 -13   5   1          4.08         12.47        15.13 o                         
 -12   5   1        763.69        781.67        67.05 o                         
 -11   5   1         25.84         22.11        13.96 o                         
 -10   5   1       1388.88       1384.78        85.00 o                         
  -9   5   1       1155.28       1199.71        77.48 o                         
  -8   5   1       1098.95       1169.05        75.59 o                         
  -7   5   1        990.90       1026.09        67.67 o                         
  -6   5   1        631.33        594.74        27.10 o                         
  -5   5   1        164.59        152.95        12.78 o                         
  -4   5   1        699.53        757.39        27.69 o                         
  -3   5   1         83.27         69.79         9.10 o                         
  -2   5   1       2084.23       2151.78        52.54 o                         
  -1   5   1        302.36        291.28        11.75 o                         
   0   5   1       1252.59       1330.75        26.91 o                         
   1   5   1        125.20        117.32         7.69 o                         
   2   5   1       1077.42       1078.49        20.81 o                         
   3   5   1         12.80         16.13         3.11 o                         
   4   5   1        887.07        853.83        21.19 o                         
   5   5   1        274.53        275.52        11.13 o                         
   6   5   1       1785.44       1738.92        37.19 o                         
   7   5   1        274.81        287.08        11.31 o                         
   8   5   1        792.63        803.89        21.22 o                         
   9   5   1         21.94         22.82         4.00 o                         
  10   5   1        207.14        212.44        11.11 o                         
  11   5   1         20.07         22.75         4.11 o                         
  12   5   1        110.60        104.22        19.21 o                         
 -15   6   1        172.61        182.31        20.40 o                         
 -14   6   1          2.66         10.66        19.06 o                         
 -13   6   1        309.67        325.98        48.93 o                         
 -12   6   1         71.19         82.57        23.37 o                         
 -11   6   1        268.73        276.03        41.80 o                         
 -10   6   1          9.83          9.49        11.92 o                         
  -9   6   1        889.41        847.07        68.46 o                         
  -8   6   1          5.75          3.69         8.94 o                         
  -7   6   1       1196.51       1155.90        46.42 o                         
  -6   6   1          9.63         15.48         5.85 o                         
  -5   6   1       1106.65       1148.81        38.53 o                         
  -4   6   1         14.60         17.00         9.49 o                         
  -3   6   1        734.30        759.69        27.81 o                         
  -2   6   1        337.73        321.43        20.00 o                         
  -1   6   1        958.95       1008.37        34.58 o                         
   0   6   1          3.36          7.84         3.45 o                         
   1   6   1        820.11        853.36        22.97 o                         
   2   6   1         36.19         29.03         4.42 o                         
   3   6   1        886.98        873.59        29.45 o                         
   4   6   1          0.48         -1.64         1.94 o                         
   5   6   1        861.26        834.43        21.35 o                         
   6   6   1          3.11          2.05         2.99 o                         
   7   6   1        315.13        314.03        17.29 o                         
   8   6   1         34.83         34.30         4.38 o                         
   9   6   1        342.10        329.89        19.12 o                         
  10   6   1         98.60         80.16         7.16 o                         
 -14   7   1        244.71        321.04        55.52 o                         
 -13   7   1         53.15         64.93        25.80 o                         
 -12   7   1        242.87        199.89        39.44 o                         
 -11   7   1         71.15         91.91        29.17 o                         
 -10   7   1        489.95        496.59        32.07 o                         
  -9   7   1         10.95          4.71         6.45 o                         
  -8   7   1        415.59        406.35        27.19 o                         
  -7   7   1         35.71         41.89         8.49 o                         
  -6   7   1        274.93        253.65        19.45 o                         
  -5   7   1         21.01         14.67        11.10 o                         
  -4   7   1        347.68        312.04        19.55 o                         
  -3   7   1         46.91         49.39        14.94 o                         
  -2   7   1       1036.87       1005.44        32.64 o                         
  -1   7   1         28.24         27.76         6.27 o                         
   0   7   1        498.48        499.13        25.02 o                         
   1   7   1        178.50        186.79        15.06 o                         
   2   7   1        439.03        415.46        22.98 o                         
   3   7   1        423.11        399.15        23.13 o                         
   4   7   1        577.67        580.13        22.33 o                         
   5   7   1         79.54         68.34         8.35 o                         
   6   7   1        771.29        805.96        29.38 o                         
   7   7   1         94.98         63.38         8.84 o                         
   8   7   1        231.89        225.95        14.67 o                         
 -12   8   1          2.42          6.06         6.37 o                         
 -11   8   1         27.04         21.93        10.27 o                         
 -10   8   1        103.65        111.55        23.64 o                         
  -9   8   1        259.20        291.60        24.60 o                         
  -8   8   1        212.32        207.62        19.84 o                         
  -7   8   1        322.33        326.46        23.84 o                         
  -6   8   1        139.04        108.10        13.11 o                         
  -5   8   1        335.65        320.14        21.46 o                         
  -4   8   1         64.03         46.17        11.57 o                         
  -3   8   1        366.40        370.67        21.39 o                         
  -2   8   1         81.46         69.65         9.36 o                         
  -1   8   1        322.65        321.65        20.62 o                         
   0   8   1        562.26        560.69        24.12 o                         
   1   8   1        293.76        287.48        20.00 o                         
   2   8   1        273.83        258.15        19.53 o                         
   3   8   1        288.75        291.87        21.17 o                         
   4   8   1        240.93        225.92        19.53 o                         
   5   8   1        172.77        129.00        16.15 o                         
   6   8   1        146.62        100.30        14.74 o                         
  -9   9   1         99.39        104.92        31.56 o                         
  -8   9   1        122.73        116.68        14.97 o                         
  -7   9   1        195.19        231.95        20.79 o                         
  -6   9   1        196.11        199.88        18.86 o                         
  -5   9   1        149.14        147.93        15.64 o                         
  -4   9   1        152.26        136.79        16.39 o                         
  -3   9   1        425.12        463.71        25.41 o                         
  -2   9   1        201.67        215.19        16.39 o                         
  -1   9   1        168.75        165.42        14.12 o                         
   0   9   1         96.43        108.60        11.29 o                         
   1   9   1        129.99        132.56        14.86 o                         
   2   9   1         76.51         73.84         9.69 o                         
  -3 -10   2          3.49          4.35         2.65 o                         
  -2 -10   2        319.35        323.86        13.02 o                         
  -1 -10   2         31.42         27.36         3.96 o                         
   0 -10   2        150.25        179.70        10.86 o                         
   1 -10   2        117.27        114.05         9.20 o                         
   2 -10   2        173.81        175.04        11.39 o                         
   3 -10   2         67.67         76.47        10.35 o                         
   4 -10   2        279.65        285.17        14.79 o                         
  -5  -9   2        231.40        216.20        22.11 o                         
  -4  -9   2         59.91         55.38         4.07 o                         
  -3  -9   2        248.84        277.63        10.82 o                         
  -2  -9   2        270.84        286.55        11.75 o                         
  -1  -9   2        323.65        319.02        13.53 o                         
   0  -9   2        128.97        154.64         9.84 o                         
   1  -9   2        297.91        289.42        14.10 o                         
   2  -9   2        307.87        327.45        15.38 o                         
   3  -9   2        144.32        170.37        11.10 o                         
   4  -9   2         52.53         53.43        10.27 o                         
   5  -9   2        227.56        227.66        14.72 o                         
   6  -9   2         69.14         62.96        10.82 o                         
   7  -9   2        196.80        202.91        28.07 o                         
   8  -9   2        138.12        124.15         9.53 o                         
  -7  -8   2        114.63        102.10        15.21 o                         
  -6  -8   2        236.85        203.65        20.31 o                         
  -5  -8   2        489.40        510.50        31.76 o                         
  -4  -8   2        321.76        318.76        16.97 o                         
  -3  -8   2        246.84        260.72         9.91 o                         
  -2  -8   2        510.48        539.19        16.02 o                         
  -1  -8   2        153.16        166.25         9.60 o                         
   0  -8   2        243.64        310.46        13.75 o                         
   1  -8   2        123.61        147.27         9.70 o                         
   2  -8   2        449.93        501.12        33.13 o                         
   3  -8   2        222.30        228.37        14.82 o                         
   4  -8   2        278.81        282.66        16.21 o                         
   5  -8   2        499.03        483.13        21.10 o                         
   6  -8   2        143.97        138.64        10.91 o                         
   7  -8   2        148.77        147.19        27.37 o                         
   8  -8   2        105.11        115.98        25.25 o                         
   9  -8   2        333.30        324.88        41.95 o                         
  10  -8   2         64.27         85.08        23.68 o                         
  -8  -7   2        239.60        242.15        22.11 o                         
  -7  -7   2        170.14        152.52        17.25 o                         
  -6  -7   2        213.04        216.12        20.15 o                         
  -5  -7   2        128.78        128.68        14.90 o                         
  -4  -7   2        370.27        381.52         9.77 o                         
  -3  -7   2         82.37         82.70         5.39 o                         
  -2  -7   2       1006.55       1089.40        21.96 o                         
  -1  -7   2        941.69        916.66        33.80 o                         
   0  -7   2        356.53        434.79        19.60 o                         
   1  -7   2        633.05        633.57        42.42 o                         
   2  -7   2       1190.13       1291.00        34.69 o                         
   3  -7   2         19.27         16.39         8.70 o                         
   4  -7   2        326.60        320.81        34.82 o                         
   5  -7   2         28.67         28.07        11.84 o                         
   6  -7   2        302.50        285.99        34.27 o                         
   7  -7   2         94.42         80.30        18.82 o                         
   8  -7   2        284.35        243.25        33.80 o                         
   9  -7   2        164.98        159.89        26.74 o                         
  10  -7   2        273.23        235.33        33.80 o                         
  11  -7   2          1.00         12.94        13.49 o                         
  12  -7   2        142.92        176.44        34.58 o                         
 -14  -6   2          3.16          9.96         6.82 o                         
 -13  -6   2        429.95        398.60        36.07 o                         
  -9  -6   2        357.41        374.68        26.90 o                         
  -8  -6   2        113.97         96.22        13.72 o                         
  -7  -6   2        467.13        536.30        30.43 o                         
  -6  -6   2         62.46         51.60         8.94 o                         
  -5  -6   2       2190.14       2258.43        62.50 o                         
  -4  -6   2        228.73        240.01        13.49 o                         
  -3  -6   2        937.89        897.97        16.83 o                         
  -2  -6   2        647.01        675.88        25.88 o                         
  -1  -6   2        474.29        480.55        18.95 o                         
   0  -6   2          2.83          6.12         2.56 o                         
   1  -6   2        607.61        587.97        38.19 o                         
   2  -6   2          1.69          4.63         5.25 o                         
   3  -6   2        792.08        748.81        47.05 o                         
   4  -6   2          3.47         11.06         5.65 o                         
   5  -6   2        587.55        601.08        34.14 o                         
   6  -6   2         98.31        101.13        15.28 o                         
   7  -6   2        203.06        200.66        21.01 o                         
   8  -6   2         20.68         17.94         9.57 o                         
   9  -6   2        849.00        763.17        43.36 o                         
  10  -6   2         31.09         36.64        11.41 o                         
  11  -6   2        362.66        330.53        30.39 o                         
  12  -6   2         58.82         62.10        14.58 o                         
  13  -6   2        371.64        333.06        33.57 o                         
 -15  -5   2         20.44          4.01         8.82 o                         
 -14  -5   2        285.11        300.89        30.74 o                         
 -13  -5   2          0.02         -0.71         6.67 o                         
 -12  -5   2        518.01        476.15        36.54 o                         
  -9  -5   2        144.57        132.45        15.53 o                         
  -8  -5   2        481.70        489.56        28.31 o                         
  -7  -5   2         42.47         37.25         7.84 o                         
  -6  -5   2        740.01        729.99        32.23 o                         
  -5  -5   2        274.60        232.74        17.57 o                         
  -4  -5   2        972.63        895.51        20.99 o                         
  -3  -5   2        852.70        829.92        42.02 o                         
  -2  -5   2       2745.02       2710.44        64.30 o                         
  -1  -5   2        190.53        186.79        17.02 o                         
   0  -5   2       1729.28       1655.47        55.36 o                         
   1  -5   2          0.87          4.24         4.78 o                         
   2  -5   2       2783.39       2668.46        60.26 o                         
   3  -5   2         55.37         55.45         9.76 o                         
   4  -5   2        599.69        645.96        31.47 o                         
   5  -5   2          9.31         16.86         7.50 o                         
   6  -5   2        901.01        887.63        40.20 o                         
   7  -5   2         13.47         15.53         7.36 o                         
   8  -5   2        584.75        517.63        56.42 o                         
   9  -5   2         23.18         36.30         9.83 o                         
  10  -5   2        548.07        482.60        34.06 o                         
  11  -5   2        361.59        419.56        32.70 o                         
  12  -5   2        455.46        372.90        32.58 o                         
  13  -5   2        115.92        138.29        15.00 o                         
 -16  -4   2         64.40         61.06        12.86 o                         
 -15  -4   2        366.17        325.93        15.70 o                         
 -14  -4   2        208.98        211.98        11.84 o                         
 -13  -4   2        587.98        536.38        17.39 o                         
 -12  -4   2        118.30        109.52         7.02 o                         
 -11  -4   2        310.72        272.74        10.12 o                         
 -10  -4   2        248.75        229.53        28.43 o                         
  -9  -4   2       1000.53       1066.71        41.64 o                         
  -8  -4   2         48.52         47.05         9.10 o                         
  -7  -4   2       1340.31       1440.37        45.56 o                         
  -6  -4   2        552.20        531.20        25.64 o                         
  -5  -4   2       1578.56       1525.93        43.52 o                         
  -4  -4   2        333.92        294.93        17.33 o                         
  -3  -4   2        187.00        214.79         9.96 o                         
  -2  -4   2        113.03        105.16         9.49 o                         
  -1  -4   2        651.80        645.53        20.35 o                         
   0  -4   2       2906.79       3211.71        54.74 o                         
   1  -4   2       1779.42       1565.62        39.21 o                         
   2  -4   2       1091.92       1154.04        35.07 o                         
   3  -4   2       2962.94       2609.86        58.10 o                         
   4  -4   2        456.35        511.69        25.69 o                         
   5  -4   2       2111.07       1874.26        53.26 o                         
   6  -4   2         45.08         44.20         9.22 o                         
   7  -4   2        518.39        454.61        28.31 o                         
   8  -4   2        935.49        991.81        61.24 o                         
   9  -4   2        869.23        761.81        39.83 o                         
  10  -4   2        309.10        318.23        26.25 o                         
  11  -4   2        350.03        358.45        21.82 o                         
  12  -4   2          6.07          9.77         4.89 o                         
  13  -4   2        285.54        278.45        20.19 o                         
  14  -4   2         69.75         58.70         7.13 o                         
 -17  -3   2        131.55        131.19        14.66 o                         
 -16  -3   2        295.73        289.33        17.74 o                         
 -15  -3   2         72.11         70.56         9.65 o                         
 -14  -3   2        174.41        187.70        12.97 o                         
 -13  -3   2        377.36        388.04        18.26 o                         
 -12  -3   2        247.26        251.27        13.79 o                         
 -11  -3   2        815.47        845.84        33.41 o                         
 -10  -3   2        631.63        656.35        27.72 o                         
  -9  -3   2        705.38        701.72        17.07 o                         
  -8  -3   2        808.58        779.57        31.09 o                         
  -7  -3   2       1648.99       1584.19        45.40 o                         
  -6  -3   2        213.68        207.65        14.35 o                         
  -5  -3   2       1290.38       1148.19        34.27 o                         
  -3  -3   2       4010.31       4112.16        53.87 o                         
  -2  -3   2       3298.48       2940.43       116.45 o                         
  -1  -3   2        271.91        254.32        10.82 o                         
   0  -3   2       2016.89       1763.15        34.43 o                         
   1  -3   2       1653.64       1604.82        80.10 o                         
   2  -3   2       2704.02       2397.70        47.49 o                         
   3  -3   2        861.90        840.56        28.45 o                         
   4  -3   2        975.86        952.11        37.52 o                         
   5  -3   2       1101.83       1117.06        36.81 o                         
   6  -3   2        963.42        938.94        35.65 o                         
   7  -3   2        921.82        907.55        37.33 o                         
   8  -3   2        387.63        348.57        24.14 o                         
   9  -3   2        118.77        122.08        15.07 o                         
  10  -3   2        457.15        447.80        22.63 o                         
  11  -3   2        742.72        699.75        28.72 o                         
  12  -3   2        283.47        276.06        18.69 o                         
  13  -3   2        371.86        384.07        28.60 o                         
  14  -3   2         66.09         70.28         8.18 o                         
 -17  -2   2        161.97        127.19        18.27 o                         
 -16  -2   2        298.53        302.46        26.43 o                         
 -15  -2   2        178.26        179.11        20.55 o                         
 -14  -2   2        906.69       1123.25        35.78 o                         
 -13  -2   2         60.92         66.76        16.90 o                         
 -12  -2   2       1273.09       1392.88        37.02 o                         
 -11  -2   2         88.35        104.73         9.38 o                         
 -10  -2   2       1683.56       1939.66        45.34 o                         
  -9  -2   2        582.80        566.96        18.04 o                         
  -8  -2   2        216.33        163.35         8.96 o                         
  -7  -2   2        638.79        628.20        41.84 o                         
  -6  -2   2        704.17        717.51        31.11 o                         
  -5  -2   2        730.90        677.62        40.23 o                         
  -4  -2   2       1269.52       1249.39        52.19 o                         
  -3  -2   2        575.23        619.73        15.96 o                         
  -2  -2   2       2037.32       2119.04        26.05 o                         
  -1  -2   2        650.70        629.75        14.57 o                         
   0  -2   2       4639.11       4882.07        57.77 o                         
   1  -2   2        578.59        487.05        16.72 o                         
   2  -2   2       2137.58       2143.46        39.54 o                         
   3  -2   2       1339.48       1089.56        29.57 o                         
   4  -2   2       4121.47       4389.93        70.17 o                         
   5  -2   2        549.27        446.63        21.64 o                         
   6  -2   2        669.71        665.14        27.80 o                         
   7  -2   2         98.88         98.45         8.90 o                         
   8  -2   2       1084.68       1071.31        29.81 o                         
   9  -2   2        389.83        329.59        18.65 o                         
  10  -2   2        413.83        406.87        20.29 o                         
  11  -2   2        109.71         98.82        11.63 o                         
  12  -2   2        270.44        276.66        18.37 o                         
  13  -2   2         21.72         32.13         6.18 o                         
  14  -2   2        276.04        299.72        16.17 o                         
 -18  -1   2         40.38         43.05        12.94 o                         
 -17  -1   2        476.20        526.65        40.93 o                         
 -16  -1   2         25.34         23.76        11.61 o                         
 -15  -1   2        436.42        441.49        37.41 o                         
 -14  -1   2          0.23          1.41         5.18 o                         
 -13  -1   2        374.08        421.10        32.62 o                         
 -12  -1   2         67.42         67.28        13.41 o                         
 -11  -1   2        860.80        915.18        29.26 o                         
 -10  -1   2        415.80        382.43        17.57 o                         
  -9  -1   2       1385.88       1408.60        25.36 o                         
  -8  -1   2        489.39        462.70        13.85 o                         
  -7  -1   2       1855.62       1825.68        26.17 o                         
  -6  -1   2        386.79        369.77        15.80 o                         
  -5  -1   2       2231.43       2030.54        36.39 o                         
  -4  -1   2        360.82        373.90         8.94 o                         
  -3  -1   2       6932.86       7226.94        64.10 o                         
  -2  -1   2        340.07        342.74         7.89 o                         
  -1  -1   2          2.67          7.61         3.92 o                         
   0  -1   2         99.49         63.35         4.59 o                         
   1  -1   2        530.33        529.95        15.68 o                         
   2  -1   2         27.67         30.32         4.48 o                         
   3  -1   2       1751.47       1765.05        35.44 o                         
   4  -1   2         58.03         53.88         6.56 o                         
   5  -1   2       1452.46       1392.60        27.48 o                         
   6  -1   2        287.00        255.97        12.33 o                         
   7  -1   2        528.31        516.70        18.71 o                         
   8  -1   2        218.44        192.21        12.23 o                         
   9  -1   2        328.36        327.77        16.68 o                         
  10  -1   2        130.89        122.78        10.84 o                         
  11  -1   2       1436.93       1446.95        39.24 o                         
  12  -1   2          2.68          8.15         3.77 o                         
  13  -1   2        417.06        409.40        27.44 o                         
  14  -1   2          6.00          5.26         8.11 o                         
 -18   0   2        240.48        217.22        29.80 o                         
 -17   0   2         21.21          8.16         6.59 o                         
 -16   0   2        191.15        167.26        25.41 o                         
 -15   0   2         19.83         12.94         8.39 o                         
 -14   0   2        611.84        649.92        46.11 o                         
 -13   0   2          5.50         -4.71         7.45 o                         
 -12   0   2       2371.60       2612.56        90.34 o                         
 -11   0   2          7.14          5.33         5.88 o                         
 -10   0   2       2966.97       3467.08        96.77 o                         
  -9   0   2          4.90          3.75         4.00 o                         
  -8   0   2        569.79        515.71        16.22 o                         
  -7   0   2          6.75          7.44         2.49 o                         
  -6   0   2       1816.38       2077.03        27.27 o                         
  -5   0   2         21.68         19.47         2.28 o                         
  -4   0   2       3445.97       3735.33        37.47 o                         
  -3   0   2         14.72         16.58         2.39 o                         
  -2   0   2          3.55         15.54         1.94 o                         
  -1   0   2          2.13          0.73         0.96 o                         
   0   0   2        339.18        462.38         9.48 o                         
   1   0   2          1.14          1.21         1.42 o                         
   2   0   2       1657.03       1553.32        22.92 o                         
   3   0   2          7.48          7.69         2.37 o                         
   4   0   2       6170.58       6634.06        66.42 o                         
   5   0   2          2.67          1.53         2.24 o                         
   6   0   2       1323.27       1413.52        28.97 o                         
   7   0   2          0.78          1.97         2.16 o                         
   8   0   2       2257.07       2398.70        69.00 o                         
   9   0   2          0.27          0.39         5.01 o                         
  10   0   2       1037.13       1085.79        40.45 o                         
  11   0   2          8.83         12.96         4.52 o                         
  12   0   2        362.16        362.66        18.75 o                         
  13   0   2          3.19          6.08         4.38 o                         
  14   0   2         91.93         74.93         9.97 o                         
 -18   1   2          0.37          0.08        10.19 o                         
 -17   1   2        694.57        761.12        56.15 o                         
 -16   1   2          0.45         -0.39         6.82 o                         
 -15   1   2        694.62        720.03        51.68 o                         
 -14   1   2         20.91          4.16         8.31 o                         
 -13   1   2        280.80        324.49        34.58 o                         
 -12   1   2         46.91         69.56        16.62 o                         
 -11   1   2        389.64        396.87        19.64 o                         
 -10   1   2        403.04        393.11        18.47 o                         
  -9   1   2       1314.67       1316.07        32.60 o                         
  -8   1   2        482.43        493.31        29.17 o                         
  -7   1   2       3265.12       3442.82        58.82 o                         
  -6   1   2        116.51        119.46         6.26 o                         
  -5   1   2       5515.54       5751.93        93.24 o                         
  -4   1   2         18.13         22.22         3.13 o                         
  -3   1   2       3080.35       2987.07        37.44 o                         
  -2   1   2         12.95         19.29         2.33 o                         
  -1   1   2        564.29        544.52         9.81 o                         
   0   1   2         81.48         59.48         3.45 o                         
   1   1   2       4265.55       4234.53        79.39 o                         
   2   1   2         64.42         60.18         4.11 o                         
   3   1   2       2366.89       2360.94        53.87 o                         
   4   1   2        166.15        144.73         7.56 o                         
   5   1   2        562.82        519.58        15.82 o                         
   6   1   2        339.36        301.82        15.56 o                         
   7   1   2        429.70        422.22        19.91 o                         
   8   1   2        238.72        208.28        14.73 o                         
   9   1   2        867.76        852.25        24.63 o                         
  10   1   2         27.99         33.99         5.72 o                         
  11   1   2       1207.63       1210.37        33.25 o                         
  12   1   2          5.90          7.05         3.53 o                         
  13   1   2        305.71        279.69        17.41 o                         
  14   1   2          0.54          0.11         4.71 o                         
 -18   2   2        282.27        293.83        38.50 o                         
 -17   2   2        101.65        109.55        25.64 o                         
 -16   2   2        303.14        296.50        35.44 o                         
 -15   2   2          6.51         -1.73         7.53 o                         
 -14   2   2        936.65        992.90        37.27 o                         
 -13   2   2        156.54        153.87        14.07 o                         
 -12   2   2       2647.47       2821.44       156.13 o                         
 -11   2   2        307.08        328.59        18.05 o                         
 -10   2   2       1392.30       1481.71       136.92 o                         
  -9   2   2        344.51        312.52        15.84 o                         
  -8   2   2        385.54        331.31        32.70 o                         
  -7   2   2        331.40        311.63        30.19 o                         
  -6   2   2       1201.11       1156.66        37.56 o                         
  -5   2   2       1367.34       1404.30        40.23 o                         
  -4   2   2       3273.08       3188.07        61.71 o                         
  -3   2   2       1420.49       1384.64        25.90 o                         
  -2   2   2       2431.48       2281.19        54.03 o                         
  -1   2   2        529.83        521.26        13.72 o                         
   0   2   2       1623.41       1618.56        34.86 o                         
   1   2   2        634.33        623.75        15.68 o                         
   2   2   2       2199.08       2196.39        50.16 o                         
   3   2   2        262.27        260.08         9.46 o                         
   4   2   2       2918.88       3001.12        52.27 o                         
   5   2   2         29.61         33.92         4.28 o                         
   6   2   2       1059.01       1043.19        24.17 o                         
   7   2   2         35.29         34.80         4.13 o                         
   8   2   2       1377.51       1431.81        31.64 o                         
   9   2   2        136.61        136.18        10.16 o                         
  10   2   2        597.64        575.58        21.49 o                         
  11   2   2         44.56         45.05         6.70 o                         
  12   2   2        455.18        485.62        21.73 o                         
  13   2   2         75.13         74.89         9.15 o                         
 -18   3   2        133.72        128.37        27.92 o                         
 -17   3   2        411.00        430.77        27.70 o                         
 -16   3   2        182.00        173.66        21.84 o                         
 -15   3   2        630.98        607.64        30.85 o                         
 -14   3   2        267.28        231.37        20.27 o                         
 -13   3   2         54.60         58.94         8.60 o                         
 -12   3   2       1034.73       1020.14        88.89 o                         
 -11   3   2         56.23         69.32        18.58 o                         
 -10   3   2       1205.00       1270.76        76.14 o                         
  -9   3   2       1174.39       1288.24        72.38 o                         
  -8   3   2        553.02        526.73        46.97 o                         
  -7   3   2       2458.27       2370.57       259.95 o                         
  -6   3   2       1055.66       1046.80        37.48 o                         
  -5   3   2       2096.29       1958.59        26.09 o                         
  -4   3   2       1361.95       1353.55        21.81 o                         
  -3   3   2       1091.55        991.65        16.77 o                         
  -2   3   2       1380.32       1439.13        27.98 o                         
  -1   3   2       2386.10       2253.61        61.32 o                         
   0   3   2        326.94        342.27        12.29 o                         
   1   3   2       1783.58       1723.61        30.24 o                         
   2   3   2        516.26        508.87        16.62 o                         
   3   3   2        468.92        442.03        12.69 o                         
   4   3   2        349.78        348.45        11.18 o                         
   5   3   2        269.74        263.94         9.75 o                         
   6   3   2       1008.47        994.23        20.63 o                         
   7   3   2        266.19        272.17        11.31 o                         
   8   3   2        623.30        608.07        17.71 o                         
   9   3   2        556.93        577.73        18.16 o                         
  10   3   2        126.29        123.88         9.85 o                         
  11   3   2        500.79        515.31        21.57 o                         
  12   3   2         54.15         46.11         7.56 o                         
 -17   4   2        347.25        339.46        25.11 o                         
 -16   4   2         68.70         46.94        10.20 o                         
 -15   4   2        111.49        104.01        13.62 o                         
 -14   4   2        216.38        219.10        18.16 o                         
 -13   4   2        378.39        423.73        42.54 o                         
 -12   4   2       1113.89       1343.37        84.14 o                         
 -11   4   2        261.67        341.67        44.15 o                         
 -10   4   2        621.57        733.91        61.56 o                         
  -9   4   2        593.63        664.35        56.62 o                         
  -8   4   2        163.24        145.41        31.13 o                         
  -7   4   2       1345.90       1278.57        39.47 o                         
  -6   4   2          3.11          4.47         4.00 o                         
  -5   4   2       3066.09       2818.56        66.42 o                         
  -4   4   2        646.51        600.68        15.33 o                         
  -3   4   2       2277.07       2145.71        33.42 o                         
  -2   4   2        894.11        855.82        17.42 o                         
  -1   4   2       1282.16       1297.27        22.14 o                         
   0   4   2          5.17          7.94         2.08 o                         
   1   4   2        744.52        810.53        17.66 o                         
   2   4   2        110.26        105.89         6.38 o                         
   3   4   2        283.94        315.13        11.43 o                         
   4   4   2        768.67        802.30        19.61 o                         
   5   4   2        189.86        206.73         9.15 o                         
   6   4   2        377.41        362.45        12.88 o                         
   7   4   2        194.36        204.05        10.01 o                         
   8   4   2         55.35         61.99         6.17 o                         
   9   4   2        420.53        415.86        19.12 o                         
  10   4   2         20.15         12.76         3.66 o                         
  11   4   2        381.64        393.48        18.11 o                         
 -16   5   2        315.75        280.44        23.68 o                         
 -15   5   2        204.65        220.87        30.50 o                         
 -14   5   2        576.42        574.57        60.70 o                         
 -13   5   2          7.30        -11.76        11.76 o                         
 -12   5   2        995.12       1012.45        79.83 o                         
 -11   5   2         38.42         42.89        17.25 o                         
 -10   5   2       1029.48       1070.59        42.59 o                         
  -9   5   2        122.49        110.11        13.16 o                         
  -8   5   2        492.88        501.44        26.64 o                         
  -7   5   2          0.22          2.44         3.65 o                         
  -6   5   2        756.23        771.63        34.74 o                         
  -5   5   2          2.45          2.74         2.27 o                         
  -4   5   2        568.74        606.32        28.86 o                         
  -3   5   2         16.87         19.83         3.56 o                         
  -2   5   2       1009.22       1003.24        23.71 o                         
  -1   5   2         58.33         60.13         5.85 o                         
   0   5   2        341.51        353.08        12.37 o                         
   1   5   2         62.53         61.38         5.39 o                         
   2   5   2        818.61        787.69        19.48 o                         
   3   5   2        111.29        114.52         7.54 o                         
   4   5   2       1038.44       1038.70        33.04 o                         
   5   5   2         11.85         15.63         3.23 o                         
   6   5   2       1067.26       1081.53        28.59 o                         
   7   5   2         64.42         58.24         5.94 o                         
   8   5   2        378.67        388.03        15.34 o                         
   9   5   2          0.32          3.60         2.73 o                         
  10   5   2        194.02        195.41        11.80 o                         
 -15   6   2        162.96        176.72        21.05 o                         
 -14   6   2         21.46         24.25        10.63 o                         
 -13   6   2        316.78        360.39        28.69 o                         
 -12   6   2         78.27         86.10        26.82 o                         
 -11   6   2        232.71        271.30        23.82 o                         
 -10   6   2          0.35         11.26         5.90 o                         
  -9   6   2        560.23        560.87        31.09 o                         
  -8   6   2         41.01         46.00         8.17 o                         
  -7   6   2        264.42        262.91        19.14 o                         
  -6   6   2         77.86         63.73        18.86 o                         
  -5   6   2        526.91        543.59        29.33 o                         
  -4   6   2         64.19         70.73        10.43 o                         
  -3   6   2        849.48        873.89        35.37 o                         
  -2   6   2         21.08         19.22         3.93 o                         
  -1   6   2        841.44        851.17        24.01 o                         
   0   6   2        703.28        705.13        22.29 o                         
   1   6   2        987.91        989.05        29.60 o                         
   2   6   2        154.76        141.92         8.92 o                         
   3   6   2        741.65        760.25        21.21 o                         
   4   6   2          5.36          4.04         2.42 o                         
   5   6   2        255.19        267.32        14.70 o                         
   6   6   2          4.47          3.02         2.56 o                         
   7   6   2         42.35         45.41         5.62 o                         
   8   6   2         69.16         59.43         6.84 o                         
 -14   7   2        178.58        211.42        27.29 o                         
 -13   7   2         51.05         66.51        14.01 o                         
 -12   7   2        392.30        424.85        31.63 o                         
 -11   7   2         78.32         80.42        19.02 o                         
 -10   7   2        575.84        584.65        33.77 o                         
  -9   7   2         96.18         91.19        41.60 o                         
  -8   7   2        275.36        255.72        20.68 o                         
  -7   7   2         72.80         69.69        17.96 o                         
  -6   7   2        602.11        573.77        28.32 o                         
  -5   7   2         30.81         18.62         6.04 o                         
  -4   7   2        502.16        482.19        28.07 o                         
  -3   7   2        393.03        395.07        24.62 o                         
  -2   7   2        427.65        449.25        25.80 o                         
  -1   7   2        219.07        227.57        18.11 o                         
   0   7   2         84.28         90.55         8.45 o                         
   1   7   2        104.07         81.04         8.26 o                         
   2   7   2        340.48        345.38        19.53 o                         
   3   7   2         15.82          8.91         4.09 o                         
   4   7   2        382.93        380.04        23.49 o                         
   5   7   2         78.55         48.07         6.15 o                         
   6   7   2        319.42        323.36        14.83 o                         
 -11   8   2        155.23        165.48        19.88 o                         
 -10   8   2        109.35        128.93        16.64 o                         
  -9   8   2        397.67        429.06        28.86 o                         
  -8   8   2         86.63         99.21        18.94 o                         
  -7   8   2        127.56        125.33        14.74 o                         
  -6   8   2        186.91        173.10        16.81 o                         
  -5   8   2        237.48        228.86        18.24 o                         
  -4   8   2        141.98        149.26        14.72 o                         
  -3   8   2        341.96        374.85        31.99 o                         
  -2   8   2        225.53        215.96        19.29 o                         
  -1   8   2        353.71        345.82        23.84 o                         
   0   8   2        333.26        288.73        22.58 o                         
   1   8   2        464.04        422.91        27.52 o                         
   2   8   2        137.71        111.20        14.51 o                         
   3   8   2        216.29        200.98        20.39 o                         
   4   8   2        114.00         97.50        11.40 o                         
  -7   9   2        137.60        144.70        16.98 o                         
  -6   9   2        342.28        355.20        24.19 o                         
  -5   9   2        121.00        145.60        15.80 o                         
  -4   9   2        133.78        161.73        16.18 o                         
  -3   9   2        255.84        268.25        20.41 o                         
  -2   9   2         77.35         65.11        10.01 o                         
  -1   9   2        107.54         86.30        11.47 o                         
  -5 -10   3        128.27        135.58        19.13 o                         
  -4 -10   3        328.97        345.43        30.03 o                         
  -3 -10   3         50.26         59.67         4.74 o                         
  -2 -10   3        231.06        222.12        10.62 o                         
  -1 -10   3        121.13        114.41         8.59 o                         
   0 -10   3        160.48        187.30        11.81 o                         
   1 -10   3         30.92         33.08         5.72 o                         
   2 -10   3        306.61        326.18        16.43 o                         
   3 -10   3          2.95          5.05         4.31 o                         
  -9  -9   3        343.67        335.63        30.27 o                         
  -8  -9   3         86.01         89.79        15.29 o                         
  -7  -9   3        358.40        410.83        31.84 o                         
  -6  -9   3         14.67         15.45         7.45 o                         
  -5  -9   3        422.62        478.35        33.88 o                         
  -4  -9   3         33.84         33.02         2.77 o                         
  -3  -9   3        194.02        216.82         9.26 o                         
  -2  -9   3        264.96        290.31        12.39 o                         
  -1  -9   3        336.55        354.20        15.17 o                         
   0  -9   3        147.95        171.75        11.05 o                         
   1  -9   3        346.63        375.31        21.22 o                         
   2  -9   3        277.34        282.66        18.58 o                         
   3  -9   3        315.82        342.51        19.96 o                         
   4  -9   3         95.35         89.78        10.11 o                         
   5  -9   3        161.69        154.61        13.38 o                         
   6  -9   3        238.82        207.65        31.29 o                         
   7  -9   3        172.41        226.78        33.48 o                         
 -10  -8   3        335.88        347.55        29.09 o                         
  -9  -8   3        259.64        261.76        24.86 o                         
  -8  -8   3        324.33        310.93        27.05 o                         
  -7  -8   3        405.00        450.04        31.60 o                         
  -6  -8   3        179.14        177.46        19.37 o                         
  -5  -8   3       1024.24       1085.06        48.62 o                         
  -4  -8   3        689.20        769.36        20.94 o                         
  -3  -8   3        207.12        234.18         9.66 o                         
  -2  -8   3        535.50        627.21        19.27 o                         
  -1  -8   3        198.47        226.71        15.19 o                         
   0  -8   3        163.15        197.57        14.56 o                         
   1  -8   3        267.89        306.87        17.98 o                         
   2  -8   3         85.80         95.28        18.35 o                         
   3  -8   3        317.78        327.86        34.97 o                         
   4  -8   3         83.88         65.64        16.94 o                         
   5  -8   3        214.06        207.26        30.50 o                         
   6  -8   3        223.75        252.74        34.27 o                         
   7  -8   3         97.29         83.44        19.92 o                         
   8  -8   3         54.03         57.79        19.13 o                         
   9  -8   3        264.34        289.67        39.76 o                         
 -11  -7   3        166.65        179.65        20.39 o                         
 -10  -7   3        451.72        468.47        32.54 o                         
  -9  -7   3         98.29        117.08        16.00 o                         
  -8  -7   3        342.85        362.76        26.98 o                         
  -7  -7   3        101.27        130.09        15.76 o                         
  -6  -7   3        382.19        402.60        27.68 o                         
  -5  -7   3        272.14        307.48        23.21 o                         
  -4  -7   3        428.19        479.33        15.54 o                         
  -3  -7   3        101.80        108.77         6.44 o                         
  -2  -7   3       1073.91       1218.36        50.15 o                         
  -1  -7   3        177.17        166.72        18.58 o                         
   0  -7   3       1147.48       1121.14        52.38 o                         
   1  -7   3          6.62          0.63         4.86 o                         
   2  -7   3       1337.83       1337.41        64.46 o                         
   3  -7   3         61.14         68.03        12.35 o                         
   4  -7   3        353.91        335.31        25.77 o                         
   5  -7   3         47.95         50.29        11.96 o                         
   6  -7   3        881.38        836.21        45.40 o                         
   7  -7   3         29.26         48.00        11.30 o                         
   8  -7   3        473.25        423.64        33.17 o                         
   9  -7   3         33.41         14.32         9.48 o                         
  10  -7   3        129.95        121.13        19.68 o                         
 -15  -6   3        190.35        190.24        25.02 o                         
 -14  -6   3          4.09         13.88         8.78 o                         
 -12  -6   3          8.83          5.10         4.86 o                         
 -11  -6   3        134.94        184.28        19.68 o                         
 -10  -6   3         63.17         47.13        10.43 o                         
  -9  -6   3        792.67        846.52        40.46 o                         
  -8  -6   3         90.77         98.81        13.49 o                         
  -7  -6   3       2080.81       2161.34        64.54 o                         
  -6  -6   3          2.17          3.53         2.90 o                         
  -5  -6   3       3175.46       3188.54        77.24 o                         
  -4  -6   3        255.69        264.05         7.61 o                         
  -3  -6   3        818.26        799.62        28.54 o                         
  -2  -6   3         18.06         27.21         6.74 o                         
  -1  -6   3        943.92        970.25        32.97 o                         
   0  -6   3        258.48        299.02        21.60 o                         
   1  -6   3       1059.98       1101.61        38.85 o                         
   2  -6   3        261.19        298.00        21.33 o                         
   3  -6   3        744.24        773.75        35.91 o                         
   4  -6   3         32.89         45.11        18.90 o                         
   5  -6   3        599.64        587.51        34.10 o                         
   6  -6   3          4.65         -2.93         5.95 o                         
   7  -6   3        535.26        501.43        33.60 o                         
   8  -6   3         96.41         99.03        26.15 o                         
   9  -6   3        887.61        848.47        45.89 o                         
  10  -6   3          8.25          7.82        11.68 o                         
  11  -6   3        338.53        293.74        29.42 o                         
 -16  -5   3        306.39        277.99        30.50 o                         
 -15  -5   3         22.05         33.56        12.08 o                         
 -14  -5   3        298.49        284.42        29.17 o                         
 -12  -5   3        730.40        685.60        37.95 o                         
 -11  -5   3          3.16         -1.02         5.80 o                         
 -10  -5   3       1133.06       1250.45        48.70 o                         
  -9  -5   3        269.30        259.64        21.09 o                         
  -8  -5   3       1347.50       1322.12        47.52 o                         
  -7  -5   3        819.23        743.08        33.48 o                         
  -6  -5   3        882.51        869.34        35.05 o                         
  -5  -5   3        272.25        237.21        17.64 o                         
  -4  -5   3        866.65        917.49        21.72 o                         
  -3  -5   3        202.75        205.68        13.13 o                         
  -2  -5   3       2668.31       2679.18        46.43 o                         
  -1  -5   3         99.66        111.31        29.33 o                         
   0  -5   3       2130.52       2083.00        47.37 o                         
   1  -5   3        203.99        202.37        15.28 o                         
   2  -5   3       1528.54       1539.78        45.31 o                         
   3  -5   3         44.93         38.76         7.96 o                         
   4  -5   3        584.96        579.05        30.13 o                         
   5  -5   3        103.40        114.90        14.60 o                         
   6  -5   3       1621.52       1527.51        53.27 o                         
   7  -5   3        458.57        486.00        30.75 o                         
   8  -5   3        905.40        801.06        42.54 o                         
   9  -5   3        153.24        184.20        21.13 o                         
  10  -5   3        387.42        339.78        28.52 o                         
  11  -5   3        126.88        122.94        25.80 o                         
  12  -5   3        137.97        141.87        15.42 o                         
 -17  -4   3        425.05        395.53        17.72 o                         
 -16  -4   3         20.49         16.51         2.62 o                         
 -15  -4   3        429.42        403.79        12.21 o                         
 -14  -4   3        228.15        212.76        17.98 o                         
 -13  -4   3        360.22        296.66        25.32 o                         
 -12  -4   3        342.23        345.82        25.80 o                         
 -11  -4   3        277.82        331.39        24.07 o                         
 -10  -4   3        138.29        141.62        15.53 o                         
  -9  -4   3        948.39        988.92        39.91 o                         
  -8  -4   3         87.57         65.79         9.72 o                         
  -7  -4   3       1090.35       1165.44        39.68 o                         
  -6  -4   3        544.25        562.88        25.72 o                         
  -4  -4   3        109.14        108.34        11.02 o                         
  -3  -4   3       2244.62       2153.95        98.57 o                         
  -2  -4   3        716.43        797.18        66.26 o                         
  -1  -4   3       2943.12       2547.82        44.45 o                         
   0  -4   3       1318.49       1459.99        34.72 o                         
   1  -4   3       2309.85       2054.19        45.48 o                         
   2  -4   3        669.09        735.31        27.64 o                         
   3  -4   3       1215.94       1090.38        36.41 o                         
   4  -4   3       1019.89       1119.67        39.22 o                         
   5  -4   3        298.08        299.74        20.84 o                         
   6  -4   3        632.95        660.76        32.24 o                         
   7  -4   3         77.19        108.90        13.88 o                         
   8  -4   3        652.20        656.60        46.89 o                         
   9  -4   3        364.16        354.64        26.72 o                         
  10  -4   3         36.62         44.43         9.84 o                         
  11  -4   3        177.56        161.26        15.35 o                         
  12  -4   3         63.80         57.56        10.00 o                         
  13  -4   3        250.17        260.89        29.04 o                         
 -17  -3   3        119.93         99.94        18.74 o                         
 -16  -3   3        282.79        310.81        17.73 o                         
 -15  -3   3        306.83        324.41        18.31 o                         
 -14  -3   3        273.32        254.75        11.14 o                         
 -13  -3   3         72.63         76.93         5.89 o                         
 -12  -3   3       1242.11       1244.12        28.38 o                         
 -11  -3   3         21.50         21.52         2.68 o                         
 -10  -3   3       1731.30       1763.04        38.32 o                         
  -9  -3   3        566.43        621.03        26.24 o                         
  -8  -3   3        821.06        795.53        20.79 o                         
  -7  -3   3       1589.82       1587.89        38.04 o                         
  -6  -3   3        559.54        559.90        13.41 o                         
  -5  -3   3       1358.00       1297.80        87.00 o                         
  -4  -3   3       1508.58       1512.86        21.16 o                         
  -3  -3   3       1222.47       1271.56        40.50 o                         
  -2  -3   3       3090.00       2831.20        60.42 o                         
  -1  -3   3       2107.84       2037.96        43.29 o                         
   0  -3   3        951.88        884.35        24.29 o                         
   1  -3   3       2059.13       1985.64        61.44 o                         
   2  -3   3        916.68        843.00        27.33 o                         
   3  -3   3        349.14        371.40        29.99 o                         
   4  -3   3        232.75        230.05        16.03 o                         
   5  -3   3        442.95        437.01        23.47 o                         
   6  -3   3        659.11        615.85        29.42 o                         
   7  -3   3        299.83        315.69        21.65 o                         
   8  -3   3        475.71        449.73        21.56 o                         
   9  -3   3        339.03        349.72        19.48 o                         
  10  -3   3        201.81        194.56        15.19 o                         
  11  -3   3        643.20        659.98        28.73 o                         
  12  -3   3         22.11         18.80         5.64 o                         
  13  -3   3        336.61        349.58        29.06 o                         
 -18  -2   3        173.32        144.05        19.13 o                         
 -17  -2   3        333.58        314.69        28.94 o                         
 -16  -2   3        180.13        195.34        21.56 o                         
 -15  -2   3        159.12        181.53        15.11 o                         
 -14  -2   3        749.27        861.67        30.99 o                         
 -13  -2   3        225.86        247.73        15.28 o                         
 -12  -2   3       1718.38       1879.91        58.80 o                         
 -11  -2   3        374.17        414.15        11.94 o                         
 -10  -2   3        658.22        718.28        19.21 o                         
  -9  -2   3        638.59        621.55        26.02 o                         
  -8  -2   3        142.60        113.26         8.31 o                         
  -7  -2   3        922.90        912.31        20.62 o                         
  -6  -2   3        907.88        871.06        19.37 o                         
  -5  -2   3       2331.65       2309.47        27.77 o                         
  -4  -2   3       2666.86       2832.11        71.48 o                         
  -3  -2   3       1976.26       1821.00        25.69 o                         
  -2  -2   3       1941.82       1966.30        29.34 o                         
  -1  -2   3        818.67        756.37        19.49 o                         
   0  -2   3       1439.53       1555.68        30.30 o                         
   1  -2   3        857.61        751.97        25.96 o                         
   2  -2   3       2021.71       2046.42        69.40 o                         
   3  -2   3        392.63        366.63        18.07 o                         
   4  -2   3       2823.73       3001.00        87.95 o                         
   5  -2   3         54.06         50.34         7.63 o                         
   6  -2   3       1161.50       1129.66        29.19 o                         
   7  -2   3         44.26         47.42         6.68 o                         
   8  -2   3       1389.81       1413.64        36.45 o                         
   9  -2   3         97.84        100.48        10.01 o                         
  10  -2   3        531.22        516.74        24.15 o                         
  11  -2   3          5.26          4.29         4.20 o                         
  12  -2   3        413.04        431.39        29.70 o                         
  13  -2   3         42.87         62.84         9.98 o                         
 -18  -1   3         30.92         25.17        10.74 o                         
 -17  -1   3        508.12        527.99        41.64 o                         
 -16  -1   3         25.92         11.92         7.45 o                         
 -15  -1   3        916.93        940.78        54.11 o                         
 -14  -1   3        247.06        237.84        25.56 o                         
 -13  -1   3        165.56        185.30        22.58 o                         
 -12  -1   3       1101.10       1045.94        40.92 o                         
 -11  -1   3        150.96        136.50         8.06 o                         
 -10  -1   3        872.34        833.08        30.56 o                         
  -9  -1   3       1278.97       1338.18        20.26 o                         
  -8  -1   3        327.65        332.67         9.43 o                         
  -7  -1   3       5654.33       6120.57        90.02 o                         
  -6  -1   3        183.50        188.84         7.50 o                         
  -5  -1   3       7245.10       7244.05       140.80 o                         
  -4  -1   3         98.19        105.18         6.39 o                         
  -3  -1   3       1563.43       1557.33        30.43 o                         
  -2  -1   3         26.54         34.99         3.27 o                         
  -1  -1   3       4060.74       4169.90        50.29 o                         
   0  -1   3         89.50         85.82         6.28 o                         
   1  -1   3       9213.70       9423.03       100.90 o                         
   2  -1   3        523.71        479.67        17.96 o                         
   3  -1   3       2297.73       2141.18        34.16 o                         
   4  -1   3        229.13        229.86        11.07 o                         
   5  -1   3        301.85        282.19        12.90 o                         
   6  -1   3        243.57        228.97        12.56 o                         
   7  -1   3        564.69        560.14        20.67 o                         
   8  -1   3         63.74         78.62        10.07 o                         
   9  -1   3       1346.52       1306.88        35.40 o                         
  10  -1   3          0.06         -0.72         3.77 o                         
  11  -1   3        880.21        870.42        40.91 o                         
  12  -1   3          7.91          9.19         8.27 o                         
  13  -1   3        365.17        361.64        20.64 o                         
 -19   0   3         24.65          6.59        11.21 o                         
 -18   0   3        293.36        255.56        32.23 o                         
 -17   0   3         24.84         10.04        10.98 o                         
 -16   0   3        239.67        234.00        28.86 o                         
 -15   0   3         42.13         32.39        11.53 o                         
 -14   0   3       1845.64       2140.72        87.83 o                         
 -13   0   3          0.82          7.92         7.37 o                         
 -12   0   3       5493.09       6412.05       154.17 o                         
 -11   0   3          1.74         -0.56         4.35 o                         
 -10   0   3       2956.93       3371.07        66.86 o                         
  -9   0   3         26.25         26.54         4.35 o                         
  -8   0   3       1943.78       2043.56        50.19 o                         
  -7   0   3        134.01        131.74        10.59 o                         
  -6   0   3       1751.78       1650.06        28.32 o                         
  -5   0   3         81.03         80.38         5.42 o                         
  -4   0   3       3957.43       4157.80        47.57 o                         
  -3   0   3          6.33          5.03         1.25 o                         
  -2   0   3       1577.91       1507.96        29.17 o                         
  -1   0   3         21.43         23.27         2.44 o                         
   0   0   3       5769.93       5987.37        89.30 o                         
   1   0   3         25.01         28.19         3.38 o                         
   2   0   3       6582.51       6877.17        83.46 o                         
   3   0   3          3.90          5.39         1.83 o                         
   4   0   3       5020.90       5387.50       118.23 o                         
   5   0   3          4.12          4.32         2.60 o                         
   6   0   3       3480.12       3681.80        53.54 o                         
   7   0   3          1.70          2.72         3.69 o                         
   8   0   3       2225.17       2374.72        94.45 o                         
   9   0   3          1.74         -2.39         4.82 o                         
  10   0   3        378.44        311.50        22.31 o                         
  11   0   3          5.44          2.27         8.94 o                         
  12   0   3        220.93        183.94        13.95 o                         
  13   0   3          1.09        -10.82        10.82 o                         
 -19   1   3        567.53        584.29        50.58 o                         
 -18   1   3          0.19         -2.67         8.86 o                         
 -17   1   3        599.77        640.59        53.48 o                         
 -16   1   3         27.12         23.05        10.90 o                         
 -15   1   3       1356.43       1321.65        74.58 o                         
 -14   1   3        121.71        128.60        25.09 o                         
 -13   1   3        282.98        256.90        31.99 o                         
 -12   1   3        253.73        252.03        32.62 o                         
 -11   1   3        424.30        467.60        39.84 o                         
 -10   1   3        114.22        117.35         6.69 o                         
  -9   1   3       2259.74       2435.89        47.13 o                         
  -8   1   3          2.23          0.78         3.76 o                         
  -7   1   3       8418.30       9449.79       142.01 o                         
  -6   1   3          0.06          3.37         2.51 o                         
  -5   1   3       6721.77       6664.13        74.63 o                         
  -4   1   3          4.02          4.26         1.86 o                         
  -3   1   3       1914.28       1876.15        32.97 o                         
  -2   1   3         32.55         33.31         3.80 o                         
  -1   1   3       9354.65       9763.02        93.81 o                         
   0   1   3        135.67        123.91         7.32 o                         
   1   1   3      10081.07      10194.61       149.27 o                         
   2   1   3        373.79        328.40        13.58 o                         
   3   1   3       1849.59       1684.13        45.13 o                         
   4   1   3        262.84        241.36        13.26 o                         
   5   1   3        346.79        338.58        17.09 o                         
   6   1   3        226.74        199.49        13.96 o                         
   7   1   3        961.61        963.68        32.80 o                         
   8   1   3         33.17         26.96         6.48 o                         
   9   1   3       1381.71       1348.73        43.58 o                         
  10   1   3          1.52          8.63         3.79 o                         
  11   1   3        562.58        588.88        24.19 o                         
  12   1   3          6.83         20.33         5.79 o                         
 -18   2   3        372.10        346.29        41.80 o                         
 -17   2   3         45.60         48.85        17.41 o                         
 -16   2   3        214.39        192.36        30.03 o                         
 -15   2   3         39.37         48.54        18.11 o                         
 -14   2   3        980.52       1006.72        68.93 o                         
 -13   2   3        441.56        423.27        28.86 o                         
 -12   2   3       2702.84       2827.42        93.32 o                         
 -11   2   3        104.85        135.89         8.95 o                         
 -10   2   3       1967.25       2128.65        38.19 o                         
  -9   2   3        178.28        199.81         5.78 o                         
  -8   2   3       2645.62       2909.14        69.56 o                         
  -7   2   3        391.91        430.59        23.37 o                         
  -6   2   3       1443.34       1499.89        43.29 o                         
  -5   2   3       1036.80       1028.16        25.13 o                         
  -4   2   3       4582.50       4750.15        60.70 o                         
  -3   2   3        479.04        487.87        15.39 o                         
  -2   2   3       2190.15       2215.87        38.31 o                         
  -1   2   3        605.27        588.57        13.35 o                         
   0   2   3       1235.78       1070.60        19.36 o                         
   1   2   3        675.53        661.36        15.64 o                         
   2   2   3        963.55        918.81        19.67 o                         
   3   2   3        193.67        192.69         9.39 o                         
   4   2   3       1927.74       2038.24        45.74 o                         
   5   2   3        135.76        130.60         8.78 o                         
   6   2   3       2548.66       2754.90        55.07 o                         
   7   2   3        126.83        130.22        12.17 o                         
   8   2   3       1098.71       1188.50        30.73 o                         
   9   2   3        158.42        163.84        11.67 o                         
  10   2   3        268.21        236.88        14.89 o                         
  11   2   3        193.13        193.74        14.29 o                         
 -18   3   3         12.80          8.23        11.29 o                         
 -17   3   3        324.60        367.31        46.66 o                         
 -16   3   3        214.39        187.14        26.31 o                         
 -15   3   3        672.32        709.44        31.30 o                         
 -14   3   3        537.10        535.46        26.13 o                         
 -13   3   3         54.03         60.36         6.90 o                         
 -12   3   3        637.34        613.15        21.09 o                         
 -11   3   3        379.44        387.09        21.30 o                         
 -10   3   3        321.29        309.21        20.39 o                         
  -9   3   3        794.94        798.76        37.48 o                         
  -8   3   3        428.33        452.63        26.11 o                         
  -7   3   3       2144.03       2046.38        55.60 o                         
  -6   3   3       1344.66       1434.57        44.78 o                         
  -5   3   3       1311.63       1232.02        39.60 o                         
  -4   3   3        305.67        342.24        14.79 o                         
  -3   3   3        495.06        455.70        16.53 o                         
  -2   3   3        457.16        446.86        15.82 o                         
  -1   3   3       1477.23       1472.84        30.19 o                         
   0   3   3        310.06        312.70        13.52 o                         
   1   3   3       1318.62       1279.71        23.90 o                         
   2   3   3        772.88        749.84        18.64 o                         
   3   3   3        755.82        731.29        19.24 o                         
   4   3   3       1041.18       1010.62        26.42 o                         
   5   3   3         88.13         93.58         6.74 o                         
   6   3   3       1185.16       1227.81        25.28 o                         
   7   3   3        194.08        190.85        10.36 o                         
   8   3   3        407.59        407.12        17.85 o                         
   9   3   3        401.80        396.17        18.53 o                         
  10   3   3        162.07        172.44        13.02 o                         
  11   3   3        118.58         97.71        16.62 o                         
 -17   4   3        145.72        137.76        16.22 o                         
 -16   4   3         51.63         55.62         7.71 o                         
 -15   4   3         70.31         71.41         9.05 o                         
 -14   4   3        209.64        226.82        18.05 o                         
 -13   4   3        330.34        354.30        24.07 o                         
 -12   4   3        730.95        809.14        92.77 o                         
 -11   4   3        151.73        165.62        16.43 o                         
 -10   4   3        349.00        397.15        24.32 o                         
  -9   4   3       1135.31       1045.12        37.76 o                         
  -8   4   3        265.55        240.98        19.37 o                         
  -7   4   3       1106.53        989.48        17.65 o                         
  -6   4   3         88.52         77.00         6.70 o                         
  -5   4   3        922.75        889.05        20.32 o                         
  -4   4   3       1263.69       1266.39        25.94 o                         
  -3   4   3        449.64        484.49        13.89 o                         
  -2   4   3        114.27        109.62         6.68 o                         
  -1   4   3        648.23        684.66        17.12 o                         
   0   4   3          0.44          4.43         1.94 o                         
   1   4   3        893.36        932.96        21.49 o                         
   2   4   3         93.29         91.71         6.04 o                         
   3   4   3        660.15        656.03        21.64 o                         
   4   4   3        210.76        212.22         9.97 o                         
   5   4   3        651.87        655.19        18.49 o                         
   6   4   3        249.70        254.47        11.99 o                         
   7   4   3        420.73        467.10        16.77 o                         
   8   4   3         57.04         77.00         7.58 o                         
   9   4   3        495.49        546.47        29.45 o                         
 -16   5   3        358.67        376.35        20.64 o                         
 -15   5   3        225.40        234.18        16.14 o                         
 -14   5   3        425.15        419.50        20.80 o                         
 -13   5   3          9.15         14.79         6.95 o                         
 -12   5   3        565.32        588.55        33.58 o                         
 -11   5   3          1.27          8.15        13.17 o                         
 -10   5   3        360.89        349.89        23.76 o                         
  -9   5   3        134.40        116.08        32.82 o                         
  -8   5   3        405.81        406.60        26.66 o                         
  -7   5   3         28.07         34.66         7.53 o                         
  -6   5   3       1286.19       1254.04        25.14 o                         
  -5   5   3        169.78        161.52         9.11 o                         
  -4   5   3        765.21        719.16        20.45 o                         
  -3   5   3         21.23         21.89         3.82 o                         
  -2   5   3        827.91        799.92        19.90 o                         
  -1   5   3        187.03        185.89         9.49 o                         
   0   5   3        390.24        386.77        14.41 o                         
   1   5   3        338.04        352.71        13.88 o                         
   2   5   3        937.93        957.93        25.46 o                         
   3   5   3        183.75        185.23         9.54 o                         
   4   5   3        712.06        770.19        20.47 o                         
   5   5   3        149.89        157.97         9.53 o                         
   6   5   3        558.51        626.67        27.73 o                         
   7   5   3         35.96         37.39         5.21 o                         
   8   5   3        407.77        447.46        18.23 o                         
 -15   6   3        176.87        175.85        17.27 o                         
 -14   6   3          5.39          9.01        21.68 o                         
 -13   6   3        332.33        371.34        32.78 o                         
 -12   6   3         39.64         47.32         9.82 o                         
 -11   6   3        175.72        186.50        24.54 o                         
 -10   6   3          8.88         18.50         6.67 o                         
  -9   6   3        633.04        606.60        30.49 o                         
  -8   6   3         35.84         45.80         8.12 o                         
  -7   6   3        343.36        333.12        24.54 o                         
  -6   6   3          0.08          4.47         4.39 o                         
  -5   6   3        847.58        799.39        37.09 o                         
  -4   6   3          1.54          6.96         2.80 o                         
  -3   6   3        915.20        907.42        25.49 o                         
  -2   6   3        137.41        118.89         9.68 o                         
  -1   6   3       1157.08       1143.83        30.77 o                         
   0   6   3         15.42         16.54         3.74 o                         
   1   6   3       1199.77       1231.32        34.19 o                         
   2   6   3          1.24          0.78         2.66 o                         
   3   6   3        308.90        321.90        13.60 o                         
   4   6   3          1.15         -1.22         2.52 o                         
   5   6   3        158.24        171.64        10.72 o                         
   6   6   3         17.74         21.74         4.40 o                         
 -13   7   3         11.18          7.95         7.09 o                         
 -12   7   3        758.10        793.69        41.48 o                         
 -11   7   3         29.24         31.46        21.37 o                         
 -10   7   3        438.79        450.59        28.91 o                         
  -9   7   3        122.39        114.74        14.73 o                         
  -8   7   3        432.94        410.50        25.72 o                         
  -7   7   3          7.96         16.65        20.51 o                         
  -6   7   3       1229.04       1248.41        49.48 o                         
  -5   7   3         39.09         34.50         9.33 o                         
  -4   7   3        560.89        561.00        31.92 o                         
  -3   7   3        132.86        130.32        10.36 o                         
  -2   7   3        336.68        345.76        17.13 o                         
  -1   7   3          2.34          7.77         3.16 o                         
   0   7   3        149.87        155.71        12.42 o                         
   1   7   3          6.03         12.67         4.48 o                         
   2   7   3        456.71        471.33        29.64 o                         
   3   7   3          6.90         12.17         3.45 o                         
   4   7   3        339.47        354.88        15.88 o                         
 -10   8   3         39.01         47.76        10.98 o                         
  -9   8   3        363.21        353.69        26.02 o                         
  -8   8   3         29.50         20.17         7.44 o                         
  -7   8   3        125.37        116.13        22.90 o                         
  -6   8   3        197.22        205.17        18.24 o                         
  -5   8   3        241.49        245.69        36.50 o                         
  -4   8   3        178.58        190.95        19.76 o                         
  -3   8   3        278.94        279.40        23.60 o                         
  -2   8   3        114.61         96.14        13.72 o                         
  -1   8   3        559.04        571.59        34.19 o                         
   0   8   3         36.24         26.43         5.75 o                         
   1   8   3        557.79        541.34        42.66 o                         
  -5 -10   4        173.68        194.32        24.00 o                         
  -4 -10   4        327.13        210.81        30.19 o                         
  -3 -10   4         24.12         23.38         3.47 o                         
  -2 -10   4        330.63        352.53        14.46 o                         
  -1 -10   4          0.17          2.15         4.91 o                         
   0 -10   4        555.63        701.95        23.71 o                         
   1 -10   4         15.83         23.37         6.82 o                         
   2 -10   4        354.95        449.88        31.37 o                         
  -9  -9   4         85.64         84.46        15.53 o                         
  -8  -9   4         17.21          8.78         5.18 o                         
  -7  -9   4        396.83        510.26        36.93 o                         
  -6  -9   4          1.20         -6.59         6.59 o                         
  -5  -9   4        429.72        532.77        36.54 o                         
  -4  -9   4         42.24         42.89         3.52 o                         
  -3  -9   4        260.83        289.39        11.62 o                         
  -2  -9   4        240.80        272.64        12.78 o                         
  -1  -9   4        339.09        411.97        21.48 o                         
   0  -9   4        198.77        237.16        17.01 o                         
   1  -9   4        340.06        407.46        36.54 o                         
   2  -9   4        203.43        227.33        26.98 o                         
   3  -9   4        438.24        468.62        42.42 o                         
   4  -9   4        107.93         87.75        18.58 o                         
   5  -9   4        153.46        146.56        25.88 o                         
 -12  -8   4        164.90        175.66        21.56 o                         
 -11  -8   4         33.60         33.64        10.43 o                         
 -10  -8   4        230.40        235.25        24.78 o                         
  -9  -8   4        214.29        217.14        23.21 o                         
  -8  -8   4        320.93        357.19        29.09 o                         
  -7  -8   4        575.69        667.80        40.07 o                         
  -6  -8   4        192.62        215.10        22.04 o                         
  -5  -8   4        726.01        873.10        44.07 o                         
  -4  -8   4        344.80        345.31        10.71 o                         
  -3  -8   4        228.15        263.61        14.72 o                         
  -2  -8   4        114.41        121.86        14.98 o                         
  -1  -8   4        327.57        343.86        26.98 o                         
   0  -8   4        231.68        261.99        25.88 o                         
   1  -8   4        305.50        301.59        29.33 o                         
   2  -8   4        102.41        116.89        15.59 o                         
   3  -8   4        287.75        280.08        24.55 o                         
   4  -8   4        188.07        217.39        22.17 o                         
   5  -8   4        176.18        196.67        22.36 o                         
   6  -8   4        249.54        280.86        27.31 o                         
   7  -8   4         95.83         90.79        29.72 o                         
   8  -8   4         85.76         99.66        18.55 o                         
 -13  -7   4        154.65        155.27        20.70 o                         
 -12  -7   4        422.63        458.04        33.33 o                         
 -11  -7   4        153.79        157.54        19.06 o                         
 -10  -7   4        455.45        502.19        34.11 o                         
  -9  -7   4          1.04          4.31         4.86 o                         
  -8  -7   4        489.22        487.13        31.92 o                         
  -7  -7   4        120.63        161.78        18.19 o                         
  -6  -7   4        273.13        316.81        24.78 o                         
  -5  -7   4        168.12        141.30        16.30 o                         
  -4  -7   4        278.58        302.46        15.92 o                         
  -3  -7   4         46.43         46.97         7.68 o                         
  -2  -7   4       1242.67       1297.81        46.42 o                         
  -1  -7   4          2.59          9.69         4.83 o                         
   0  -7   4       1001.63       1021.35        39.84 o                         
   1  -7   4         50.46         64.26        10.41 o                         
   2  -7   4        561.28        586.27        31.91 o                         
   3  -7   4        463.34        517.42        34.66 o                         
   4  -7   4        456.48        466.94        30.94 o                         
   5  -7   4         95.27        108.62        15.78 o                         
   6  -7   4       1037.40        972.65        48.06 o                         
   7  -7   4         42.88         42.78        11.44 o                         
   8  -7   4        312.54        274.51        27.69 o                         
   9  -7   4         23.56         32.82        11.88 o                         
 -15  -6   4        208.39        231.49        26.43 o                         
 -14  -6   4         33.47         32.94         9.80 o                         
 -13  -6   4        286.92        335.94        28.23 o                         
 -12  -6   4          1.95          2.90         4.16 o                         
 -11  -6   4        281.98        325.90        25.96 o                         
 -10  -6   4         64.97         91.59        14.12 o                         
  -9  -6   4       1284.05       1361.56        52.15 o                         
  -8  -6   4         99.78        101.16        13.41 o                         
  -7  -6   4       1370.68       1443.82        51.44 o                         
  -6  -6   4         80.03         64.30        10.43 o                         
  -5  -6   4       1096.54       1182.93        24.47 o                         
  -4  -6   4          6.20          8.85         2.83 o                         
  -3  -6   4        688.55        767.62        27.76 o                         
  -2  -6   4        141.91        167.31        18.23 o                         
  -1  -6   4        993.80        993.10        33.45 o                         
   0  -6   4         20.43         16.77         4.44 o                         
   1  -6   4        719.99        733.93        31.80 o                         
   2  -6   4         53.75         52.47         9.46 o                         
   3  -6   4        782.84        759.21        35.89 o                         
   4  -6   4          9.71         18.32        11.21 o                         
   5  -6   4        745.68        692.64        37.17 o                         
   6  -6   4          0.02         11.81         6.32 o                         
   7  -6   4        302.17        304.24        26.76 o                         
   8  -6   4         13.81         20.88         8.59 o                         
   9  -6   4        268.35        249.78        25.83 o                         
  10  -6   4         78.52         98.78        17.51 o                         
 -16  -5   4        288.61        255.95        28.78 o                         
 -15  -5   4         17.88         10.98         8.08 o                         
 -14  -5   4        498.08        533.71        34.97 o                         
 -13  -5   4         38.42         34.35         8.70 o                         
 -12  -5   4       1448.02       1490.95        56.54 o                         
 -11  -5   4          1.82         10.19         4.71 o                         
 -10  -5   4       1793.91       1829.87        59.28 o                         
  -9  -5   4        275.26        255.33        20.47 o                         
  -8  -5   4        952.39       1015.12        40.31 o                         
  -6  -5   4        612.32        563.82        11.76 o                         
  -5  -5   4         58.48         59.93         4.32 o                         
  -4  -5   4        689.31        753.88        26.62 o                         
  -3  -5   4         75.08         81.22         7.09 o                         
  -2  -5   4       1715.27       1728.06        53.83 o                         
  -1  -5   4         58.74         65.19         8.04 o                         
   0  -5   4        655.03        651.13        25.94 o                         
   1  -5   4         15.68         20.90         6.39 o                         
   2  -5   4        733.25        662.78        29.42 o                         
   3  -5   4          0.08         -0.88         4.33 o                         
   4  -5   4        981.05        845.35        36.74 o                         
   5  -5   4        138.45        165.62        27.41 o                         
   6  -5   4       1466.39       1299.70        61.60 o                         
   7  -5   4          5.29         16.82         7.63 o                         
   8  -5   4        491.00        405.00        29.73 o                         
   9  -5   4          0.97         11.00         7.80 o                         
  10  -5   4        170.99        142.15        22.32 o                         
  11  -5   4          7.66         14.40        11.21 o                         
 -17  -4   4        519.81        459.46        26.21 o                         
 -16  -4   4          0.13          0.96         1.33 o                         
 -15  -4   4        314.21        295.67        17.87 o                         
 -14  -4   4         21.22         12.70         5.88 o                         
 -13  -4   4        390.07        465.41        30.43 o                         
 -12  -4   4        266.76        280.73        22.82 o                         
 -11  -4   4        370.62        458.12        27.84 o                         
 -10  -4   4        111.14        108.92        13.17 o                         
  -9  -4   4       1009.94       1006.02        38.90 o                         
  -7  -4   4       1751.54       1595.01        32.62 o                         
  -6  -4   4         50.94         59.09         3.81 o                         
  -5  -4   4       3476.44       3347.71        52.50 o                         
  -4  -4   4        249.13        290.89        26.39 o                         
  -3  -4   4       2660.05       2477.36        65.56 o                         
  -2  -4   4        530.70        592.04        34.94 o                         
  -1  -4   4       1532.89       1412.38        50.15 o                         
   0  -4   4          2.49         11.16         4.29 o                         
   1  -4   4        733.54        722.44        26.90 o                         
   2  -4   4         52.15         60.72         8.58 o                         
   3  -4   4        352.37        360.86        20.95 o                         
   4  -4   4        682.35        741.65        32.37 o                         
   5  -4   4        243.49        228.89        18.93 o                         
   6  -4   4        457.68        482.85        28.24 o                         
   7  -4   4        228.00        211.22        19.54 o                         
   8  -4   4         58.25         61.46        12.15 o                         
   9  -4   4        348.57        337.27        28.98 o                         
  10  -4   4         12.38         20.31         6.43 o                         
  11  -4   4        327.30        316.89        21.72 o                         
 -18  -3   4        188.57        184.31        10.87 o                         
 -17  -3   4        113.25        107.11         8.84 o                         
 -16  -3   4        285.63        279.71        11.67 o                         
 -15  -3   4        415.93        415.24        17.17 o                         
 -14  -3   4        873.22        874.88        20.72 o                         
 -13  -3   4         34.86         31.17         3.18 o                         
 -12  -3   4       2042.35       2075.70        35.57 o                         
 -11  -3   4          6.85          9.45         3.37 o                         
 -10  -3   4       1284.75       1325.47        28.16 o                         
  -9  -3   4        598.23        594.68        19.62 o                         
  -8  -3   4        818.25        923.21        22.27 o                         
  -7  -3   4       1742.69       1812.07        26.06 o                         
  -6  -3   4       1838.86       1938.12        43.01 o                         
  -5  -3   4        957.11        907.77        18.00 o                         
  -4  -3   4       1443.44       1393.53        24.71 o                         
  -3  -3   4        361.43        345.26        12.45 o                         
  -2  -3   4       1096.11       1046.90        24.66 o                         
  -1  -3   4       1565.70       1587.47        40.23 o                         
   0  -3   4        395.41        362.20        16.58 o                         
   1  -3   4       1217.19       1236.12        49.80 o                         
   2  -3   4        747.02        661.50        25.45 o                         
   3  -3   4        453.95        426.14        37.99 o                         
   4  -3   4        724.99        616.87        27.31 o                         
   5  -3   4        106.42        113.56        13.64 o                         
   6  -3   4       1145.70       1010.74        39.45 o                         
   7  -3   4        143.02        138.14        13.94 o                         
   8  -3   4        542.37        486.46        34.43 o                         
   9  -3   4        574.47        619.75        27.01 o                         
  10  -3   4        160.18        159.71        14.66 o                         
  11  -3   4        349.99        387.41        23.41 o                         
 -18  -2   4        263.91        240.99        24.47 o                         
 -17  -2   4        232.69        241.17        15.74 o                         
 -16  -2   4         70.07         62.29        13.84 o                         
 -15  -2   4        346.50        349.67        12.59 o                         
 -14  -2   4        440.58        449.69        16.53 o                         
 -13  -2   4        489.80        516.18        14.77 o                         
 -12  -2   4       1550.31       1688.55        44.69 o                         
 -11  -2   4        265.73        288.79         9.52 o                         
 -10  -2   4       1441.71       1622.72        39.59 o                         
  -9  -2   4        652.93        671.80        21.02 o                         
  -8  -2   4       2372.43       2606.52        46.66 o                         
  -7  -2   4       1417.24       1467.08        24.52 o                         
  -6  -2   4       1039.82       1049.89        34.58 o                         
  -5  -2   4       1872.17       1787.54        27.46 o                         
  -4  -2   4       4008.99       4320.71        64.93 o                         
  -3  -2   4        874.46        896.39        19.95 o                         
  -2  -2   4       1959.89       2036.05        34.61 o                         
  -1  -2   4       1096.94       1049.48        25.29 o                         
   0  -2   4       1014.19        872.37        24.38 o                         
   1  -2   4        963.52        882.69        26.58 o                         
   2  -2   4        857.21        819.43        26.92 o                         
   3  -2   4        278.40        274.62        16.28 o                         
   4  -2   4       1864.72       1951.02        72.07 o                         
   5  -2   4        257.42        251.66        13.52 o                         
   6  -2   4       2536.92       2566.64        61.49 o                         
   7  -2   4        211.33        201.81        16.65 o                         
   8  -2   4       1097.05       1152.99        34.48 o                         
   9  -2   4        130.15        145.61        13.01 o                         
  10  -2   4        294.08        279.64        18.06 o                         
  11  -2   4        154.44        168.76        15.03 o                         
 -19  -1   4        341.05        316.48        20.23 o                         
 -18  -1   4         64.87         61.06         8.97 o                         
 -17  -1   4        401.93        382.72        21.72 o                         
 -16  -1   4        181.02        175.62        24.82 o                         
 -15  -1   4       1297.48       1353.20        40.01 o                         
 -14  -1   4        640.69        641.15        44.99 o                         
 -13  -1   4        157.95        170.33         9.71 o                         
 -12  -1   4        612.41        601.01        32.14 o                         
 -11  -1   4        794.07        841.89        16.81 o                         
 -10  -1   4        175.25        186.03         8.67 o                         
  -9  -1   4       2213.21       2287.78        56.42 o                         
  -8  -1   4        101.65        120.68         9.25 o                         
  -7  -1   4       7166.66       7725.45        81.62 o                         
  -6  -1   4        191.00        199.40         8.57 o                         
  -5  -1   4       3337.57       3255.14        42.16 o                         
  -4  -1   4        194.54        217.45        10.27 o                         
  -3  -1   4       2231.22       2325.58        35.07 o                         
  -2  -1   4        646.96        634.60        17.55 o                         
  -1  -1   4       9483.47      10092.17       105.95 o                         
   0  -1   4        840.32        793.11        22.54 o                         
   1  -1   4       5668.36       5595.09        82.93 o                         
   2  -1   4        498.62        463.25        15.03 o                         
   3  -1   4       1233.16       1078.86        43.03 o                         
   4  -1   4        185.02        189.51        10.89 o                         
   5  -1   4        405.73        405.65        16.72 o                         
   6  -1   4         95.11         94.12         8.73 o                         
   7  -1   4        979.33        948.20        28.69 o                         
   8  -1   4         19.63         26.66         5.67 o                         
   9  -1   4       1021.95       1013.42        32.92 o                         
  10  -1   4         18.52          9.92         6.55 o                         
  11  -1   4        489.34        507.52        32.02 o                         
 -19   0   4         19.01         13.12         5.02 o                         
 -18   0   4        630.09        638.25        73.95 o                         
 -17   0   4         22.29         13.40        10.59 o                         
 -16   0   4        512.76        532.21        54.15 o                         
 -15   0   4         57.81         50.19         8.66 o                         
 -14   0   4       1941.76       2137.36        56.14 o                         
 -13   0   4          7.17         11.47         2.92 o                         
 -12   0   4       2487.48       2642.90        40.59 o                         
 -11   0   4         50.43         47.84         5.40 o                         
 -10   0   4       2255.01       2628.24        62.58 o                         
  -9   0   4         85.19         86.89         9.80 o                         
  -8   0   4       3441.13       3700.45        70.65 o                         
  -7   0   4        131.77        127.92         8.26 o                         
  -6   0   4       1044.54       1010.61        22.40 o                         
  -5   0   4         28.30         24.95         3.18 o                         
  -4   0   4       6031.80       6629.41        84.19 o                         
  -3   0   4         48.58         52.06         3.49 o                         
  -2   0   4       6277.67       6854.41        60.41 o                         
  -1   0   4         72.49         73.33         4.83 o                         
   0   0   4       4842.05       4871.55        81.44 o                         
   1   0   4         11.44         16.87         3.81 o                         
   2   0   4       1027.95       1046.59        22.99 o                         
   3   0   4          1.54          3.17         1.91 o                         
   4   0   4       2096.19       2249.24        39.06 o                         
   5   0   4         10.35         11.18         4.46 o                         
   6   0   4       2897.58       3032.11        63.56 o                         
   7   0   4          2.46          6.93         6.67 o                         
   8   0   4        565.67        516.98        28.98 o                         
   9   0   4          0.36          4.98         4.61 o                         
  10   0   4        195.73        154.85        16.78 o                         
  11   0   4          0.11         15.29         8.19 o                         
 -19   1   4        348.54        302.64        22.48 o                         
 -18   1   4          2.88         12.18         6.28 o                         
 -17   1   4        461.92        436.11        42.58 o                         
 -16   1   4         64.44         56.49        10.10 o                         
 -15   1   4       1407.44       1456.46        95.36 o                         
 -14   1   4         19.74         28.11         8.55 o                         
 -13   1   4        325.64        348.90        12.79 o                         
 -12   1   4         11.66         13.37         2.82 o                         
 -11   1   4       1545.80       1656.41        28.79 o                         
 -10   1   4        130.27        128.21        13.10 o                         
  -9   1   4       1748.01       1897.94        52.85 o                         
  -8   1   4         51.65         41.25         6.90 o                         
  -7   1   4       4394.59       4569.21        62.79 o                         
  -6   1   4         59.35         62.57         5.72 o                         
  -5   1   4       1559.11       1461.03        29.21 o                         
  -4   1   4         26.26         25.13         3.98 o                         
  -3   1   4       2450.21       2421.15        39.09 o                         
  -2   1   4        230.98        219.25        10.77 o                         
  -1   1   4       5997.75       5996.75        73.05 o                         
   0   1   4        166.94        161.34        16.35 o                         
   1   1   4       2160.11       2084.17        75.67 o                         
   2   1   4         98.76         89.75         8.21 o                         
   3   1   4       1204.81       1168.38        37.60 o                         
   4   1   4         43.22         41.17         6.56 o                         
   5   1   4        506.74        486.31        22.70 o                         
   6   1   4         32.49         32.76         7.72 o                         
   7   1   4        713.68        686.50        45.87 o                         
   8   1   4          8.33          2.99        12.35 o                         
   9   1   4        470.39        431.54        26.24 o                         
  10   1   4         41.48         37.97         6.96 o                         
 -19   2   4          0.30         -1.37         4.65 o                         
 -18   2   4        348.62        316.86        57.21 o                         
 -17   2   4         22.68         21.17         6.90 o                         
 -16   2   4        204.21        187.77        17.76 o                         
 -15   2   4         23.12         28.70         9.33 o                         
 -14   2   4        960.74       1101.36        91.75 o                         
 -13   2   4         18.98         26.72         6.91 o                         
 -12   2   4       1336.63       1449.44       101.12 o                         
 -11   2   4         17.09         10.58         3.14 o                         
 -10   2   4       2188.87       2391.27        65.56 o                         
  -9   2   4        281.47        297.28        21.09 o                         
  -8   2   4       2620.70       2862.48        68.46 o                         
  -7   2   4        147.61        151.03        13.64 o                         
  -6   2   4        799.50        793.21        23.39 o                         
  -5   2   4         65.00         67.17         3.63 o                         
  -4   2   4       2985.76       3112.92        34.60 o                         
  -3   2   4         91.53        105.09         5.70 o                         
  -2   2   4       1019.69        959.54        18.94 o                         
  -1   2   4        493.66        484.69        13.72 o                         
   0   2   4        780.22        690.91        17.21 o                         
   1   2   4        375.03        346.60        15.68 o                         
   2   2   4        335.53        328.66        15.95 o                         
   3   2   4        223.02        211.65        13.40 o                         
   4   2   4       1379.69       1521.19        39.15 o                         
   5   2   4        245.69        222.13        15.58 o                         
   6   2   4       1531.34       1648.70        45.20 o                         
   7   2   4        142.67        144.36        13.95 o                         
   8   2   4        234.63        242.07        25.76 o                         
   9   2   4        210.02        190.85        30.64 o                         
  10   2   4        144.88        127.47        29.40 o                         
 -18   3   4          1.78          9.38         6.79 o                         
 -17   3   4        303.74        323.98        24.85 o                         
 -16   3   4        188.07        186.08        18.76 o                         
 -15   3   4        608.51        630.83        75.12 o                         
 -14   3   4         68.32         71.24         7.49 o                         
 -13   3   4        369.71        370.50        19.10 o                         
 -12   3   4         69.75         71.48         6.53 o                         
 -11   3   4       1101.72       1051.91        34.21 o                         
 -10   3   4         96.49        106.39         7.03 o                         
  -9   3   4        278.09        259.48        20.78 o                         
  -8   3   4        322.28        353.51        22.98 o                         
  -7   3   4       1132.01       1116.74        40.54 o                         
  -6   3   4        500.02        518.98        20.00 o                         
  -5   3   4        535.27        532.56        20.03 o                         
  -4   3   4        196.68        193.82        11.92 o                         
  -3   3   4        642.97        590.05        15.07 o                         
  -2   3   4        737.75        720.01        17.60 o                         
  -1   3   4       1363.70       1318.54        37.53 o                         
   0   3   4        353.44        360.66        13.08 o                         
   1   3   4       1198.06       1164.65        25.28 o                         
   2   3   4        707.20        681.29        19.85 o                         
   3   3   4       1115.75       1136.65        27.09 o                         
   4   3   4        578.99        576.03        19.94 o                         
   5   3   4        108.82         97.51        11.14 o                         
   6   3   4        311.52        318.49        15.85 o                         
   7   3   4        208.36        202.95        13.34 o                         
   8   3   4        141.65        146.42        11.92 o                         
   9   3   4        114.10        105.32        13.94 o                         
 -17   4   4        190.99        209.58        20.85 o                         
 -16   4   4         73.07         73.25         8.52 o                         
 -15   4   4        173.26        176.08        15.96 o                         
 -14   4   4        381.76        366.74        41.15 o                         
 -13   4   4        288.35        249.92        13.32 o                         
 -12   4   4        241.37        230.02        12.08 o                         
 -11   4   4        266.02        228.13        18.67 o                         
 -10   4   4        512.68        475.21        29.96 o                         
  -9   4   4       1097.56       1024.29        43.76 o                         
  -8   4   4       1099.59       1026.78        26.00 o                         
  -7   4   4        108.18        121.30         7.96 o                         
  -6   4   4        783.43        760.96        34.35 o                         
  -5   4   4         88.61        116.07        10.17 o                         
  -4   4   4        905.54        948.38        28.69 o                         
  -3   4   4        346.85        390.91        18.00 o                         
  -2   4   4        135.41        137.22        10.52 o                         
  -1   4   4       1197.62       1145.87        25.23 o                         
   0   4   4        576.54        578.89        18.29 o                         
   1   4   4       1328.00       1226.61        32.20 o                         
   2   4   4        119.80        121.51         7.71 o                         
   3   4   4        667.63        663.84        25.55 o                         
   4   4   4        171.88        181.83        10.11 o                         
   5   4   4        483.16        496.33        17.57 o                         
   6   4   4        395.83        419.03        19.21 o                         
   7   4   4        236.08        239.50        24.99 o                         
 -16   5   4        228.10        238.93        15.48 o                         
 -15   5   4         48.57         38.53         6.31 o                         
 -14   5   4        150.41        138.45        23.08 o                         
 -13   5   4         32.57         29.64         8.21 o                         
 -12   5   4        436.72        448.67        28.08 o                         
 -11   5   4        112.32        103.21        13.61 o                         
 -10   5   4        386.02        382.05        27.60 o                         
  -9   5   4         44.07         43.76         9.49 o                         
  -8   5   4        772.43        740.57        19.92 o                         
  -7   5   4        651.06        619.65        18.18 o                         
  -6   5   4       1574.67       1488.06        31.23 o                         
  -5   5   4        294.61        295.10        15.68 o                         
  -4   5   4        952.05        944.46        26.07 o                         
  -3   5   4        283.24        272.95        12.36 o                         
  -2   5   4        909.91        945.18        24.17 o                         
  -1   5   4        420.38        423.60        16.33 o                         
   0   5   4        321.58        339.42        12.87 o                         
   1   5   4        172.66        161.59         9.19 o                         
   2   5   4        559.48        594.58        18.22 o                         
   3   5   4         53.61         51.91         5.70 o                         
   4   5   4        368.02        373.91        15.58 o                         
   5   5   4          0.08          6.08         5.78 o                         
   6   5   4        413.58        445.51        19.80 o                         
 -15   6   4        203.71        204.46        19.40 o                         
 -14   6   4         90.83         90.96        41.17 o                         
 -13   6   4        337.38        350.90        26.58 o                         
 -12   6   4          0.79          6.68        16.94 o                         
 -11   6   4        281.38        306.28        23.13 o                         
 -10   6   4         62.52         66.13        11.76 o                         
  -9   6   4        979.77        980.85        44.78 o                         
  -8   6   4        179.21        170.40        18.35 o                         
  -7   6   4        477.31        465.96        29.41 o                         
  -6   6   4         21.44         19.24         3.75 o                         
  -5   6   4        561.50        547.55        19.95 o                         
  -4   6   4          0.50          4.34         2.28 o                         
  -3   6   4        482.72        480.51        20.14 o                         
  -2   6   4          9.88         10.77         2.98 o                         
  -1   6   4        968.23        982.01        31.70 o                         
   0   6   4        199.62        222.48        11.38 o                         
   1   6   4        677.09        686.79        20.36 o                         
   2   6   4          0.60          2.00         2.68 o                         
   3   6   4        212.44        229.02        12.59 o                         
   4   6   4          0.00          1.90         3.93 o                         
 -12   7   4        380.67        368.28        30.94 o                         
 -11   7   4          0.51          4.32         8.59 o                         
 -10   7   4        191.75        186.14        18.49 o                         
  -9   7   4         13.82          5.88        11.25 o                         
  -8   7   4        496.15        477.56        31.99 o                         
  -7   7   4         12.43         12.78         5.41 o                         
  -6   7   4        820.95        836.17        41.56 o                         
  -5   7   4         31.89         20.50         4.48 o                         
  -4   7   4        385.38        388.28        18.40 o                         
  -3   7   4         17.58         28.58         5.76 o                         
  -2   7   4        460.62        459.36        21.60 o                         
  -1   7   4          2.77          8.98         7.88 o                         
   0   7   4        199.09        194.37        12.68 o                         
   1   7   4         34.84         26.94         4.51 o                         
  -7   8   4        113.96        118.06        18.00 o                         
  -6   8   4         71.68         59.28        12.55 o                         
  -5   8   4        159.40        145.70        18.58 o                         
  -4 -10   5        311.77        382.99        33.88 o                         
  -3 -10   5          0.06         15.55         4.13 o                         
  -2 -10   5        342.59        404.17        21.12 o                         
  -1 -10   5          3.59         17.80         7.92 o                         
  -9  -9   5         76.98         64.69        14.35 o                         
  -8  -9   5         27.92         30.58        10.19 o                         
  -7  -9   5        362.40        420.79        34.35 o                         
  -6  -9   5         44.23         33.80        10.43 o                         
  -5  -9   5        246.13        173.69        34.47 o                         
  -4  -9   5         69.38         71.08         5.52 o                         
  -3  -9   5        431.71        493.58        40.19 o                         
  -2  -9   5        179.92        194.63        18.51 o                         
  -1  -9   5        260.48        293.28        25.96 o                         
   0  -9   5        125.66        116.53        18.43 o                         
   1  -9   5        191.53        220.43        25.41 o                         
   2  -9   5         77.44         65.17        14.66 o                         
   3  -9   5        277.48        306.08        27.24 o                         
   4  -9   5         62.94         47.66        14.78 o                         
 -12  -8   5         26.24         16.15         7.21 o                         
 -11  -8   5          6.97          4.31         4.08 o                         
 -10  -8   5        222.33        237.13        25.17 o                         
  -9  -8   5        222.66        239.96        24.15 o                         
  -8  -8   5        341.45        371.15        30.35 o                         
  -7  -8   5        209.36        243.64        24.23 o                         
  -6  -8   5        255.51        243.80        23.68 o                         
  -5  -8   5        240.28        246.28        25.25 o                         
  -4  -8   5        111.32        100.37        10.51 o                         
  -3  -8   5        248.38        245.92        18.82 o                         
  -2  -8   5        137.59        141.66        13.08 o                         
  -1  -8   5        230.96        248.11        18.92 o                         
   0  -8   5        615.63        710.14        65.24 o                         
   1  -8   5        196.23        210.22        20.35 o                         
   2  -8   5        276.36        320.88        25.29 o                         
   3  -8   5        210.26        206.04        21.74 o                         
   4  -8   5        232.68        248.27        24.80 o                         
   5  -8   5        116.03        119.83        18.89 o                         
   6  -8   5         92.24        115.66        17.90 o                         
 -14  -7   5        118.75        136.05        18.43 o                         
 -13  -7   5        175.14        184.44        21.80 o                         
 -12  -7   5        313.59        323.39        28.07 o                         
 -11  -7   5        158.04        149.46        19.37 o                         
 -10  -7   5        483.44        504.07        34.11 o                         
  -9  -7   5        115.56        101.16        15.37 o                         
  -8  -7   5        222.88        224.35        21.96 o                         
  -7  -7   5        201.69        197.46        20.39 o                         
  -6  -7   5        218.44        211.26         7.92 o                         
  -5  -7   5         95.22         86.73         7.76 o                         
  -4  -7   5        343.51        336.93        15.79 o                         
  -3  -7   5        348.19        389.44        19.46 o                         
  -2  -7   5        609.98        611.44        26.53 o                         
  -1  -7   5        217.50        256.60        18.46 o                         
   0  -7   5        108.77        112.40        13.14 o                         
   1  -7   5        286.93        299.09        22.60 o                         
   2  -7   5        201.08        189.81        19.18 o                         
   3  -7   5        215.23        229.49        21.63 o                         
   4  -7   5        397.82        368.16        38.23 o                         
   5  -7   5         81.29         94.10        15.35 o                         
   6  -7   5        379.02        349.25        28.91 o                         
   7  -7   5        125.02         98.64        36.50 o                         
 -16  -6   5        129.70        131.66        19.37 o                         
 -15  -6   5        268.56        295.24        28.00 o                         
 -14  -6   5        158.46        173.69        21.02 o                         
 -13  -6   5        319.02        346.53        28.15 o                         
 -12  -6   5          2.89          8.08         5.41 o                         
 -11  -6   5        236.66        275.01        24.07 o                         
 -10  -6   5         73.13         74.81        12.70 o                         
  -9  -6   5        502.18        511.52        31.13 o                         
  -8  -6   5        132.92        116.92        14.51 o                         
  -6  -6   5        248.83        242.78         9.31 o                         
  -5  -6   5        489.77        544.14        17.36 o                         
  -4  -6   5          5.55          9.90         3.58 o                         
  -3  -6   5        758.39        760.57        51.01 o                         
  -2  -6   5         76.84         77.62         9.13 o                         
  -1  -6   5        677.41        681.10        27.85 o                         
   0  -6   5        864.29        917.19        53.25 o                         
   1  -6   5        738.24        685.93        31.98 o                         
   2  -6   5        250.13        242.05        18.97 o                         
   3  -6   5        691.45        634.22        33.73 o                         
   4  -6   5         12.68         25.98         8.02 o                         
   5  -6   5        252.96        240.44        22.95 o                         
   6  -6   5          0.01          6.50        12.66 o                         
   7  -6   5         37.53         26.60         9.65 o                         
   8  -6   5         49.14         41.77        22.82 o                         
 -17  -5   5          2.41         10.66         9.65 o                         
 -16  -5   5        340.30        348.06        48.23 o                         
 -15  -5   5        101.13        126.80        12.59 o                         
 -14  -5   5        609.98        670.94        38.58 o                         
 -13  -5   5         45.03         41.64         9.10 o                         
 -12  -5   5       1180.92       1204.81        49.48 o                         
 -11  -5   5          5.61          4.78         3.76 o                         
 -10  -5   5        679.01        665.84        33.88 o                         
  -8  -5   5        317.24        281.13        14.12 o                         
  -7  -5   5        107.15         93.00         5.52 o                         
  -6  -5   5        880.36        912.16        35.29 o                         
  -5  -5   5         26.32         29.07         4.82 o                         
  -4  -5   5        804.21        789.40        41.99 o                         
  -3  -5   5         46.98         50.67         6.47 o                         
  -2  -5   5        817.80        767.44        30.19 o                         
  -1  -5   5         24.79         26.33         5.47 o                         
   0  -5   5        272.10        257.60        17.09 o                         
   1  -5   5         84.88         99.64        17.17 o                         
   2  -5   5        955.22        867.09        36.90 o                         
   3  -5   5        126.59        135.95        23.21 o                         
   4  -5   5        932.33        868.39        37.91 o                         
   5  -5   5         59.35         61.54        11.02 o                         
   6  -5   5        569.77        519.98        32.03 o                         
   7  -5   5        155.19        169.32        18.80 o                         
   8  -5   5        299.00        252.05        24.25 o                         
   9  -5   5         11.53         14.67         6.37 o                         
 -18  -4   5         91.97         69.08        11.53 o                         
 -17  -4   5        302.81        313.29        19.71 o                         
 -16  -4   5          2.01          1.68         1.09 o                         
 -15  -4   5        280.31        281.83         7.28 o                         
 -14  -4   5         13.89         13.81         1.83 o                         
 -13  -4   5        404.27        397.41         9.09 o                         
 -12  -4   5        276.06        305.13        11.61 o                         
 -11  -4   5        272.99        300.22         8.80 o                         
 -10  -4   5        216.28        248.14         9.60 o                         
  -9  -4   5       1140.90       1142.86        30.50 o                         
  -8  -4   5        109.37        116.10         7.68 o                         
  -7  -4   5       1358.70       1343.19        24.95 o                         
  -6  -4   5          0.38          5.82         1.98 o                         
  -5  -4   5       1259.32       1216.40        52.15 o                         
  -4  -4   5        969.95       1076.64        26.07 o                         
  -3  -4   5        556.37        617.71        20.76 o                         
  -2  -4   5         61.42         59.64         8.43 o                         
  -1  -4   5        649.11        685.51        24.64 o                         
   0  -4   5         17.74         36.97         6.39 o                         
   1  -4   5        927.40        861.97        31.03 o                         
   2  -4   5         46.46         59.38         8.82 o                         
   3  -4   5        729.76        631.96        30.27 o                         
   4  -4   5        186.90        174.77        16.39 o                         
   5  -4   5        708.80        660.16        32.86 o                         
   6  -4   5        237.12        244.17        20.92 o                         
   7  -4   5        444.25        429.80        22.87 o                         
   8  -4   5         54.53         70.96        10.12 o                         
   9  -4   5        430.74        421.35        44.07 o                         
 -18  -3   5         52.09         44.95         6.63 o                         
 -17  -3   5        139.75        154.75         8.11 o                         
 -16  -3   5        295.57        287.77        10.53 o                         
 -15  -3   5        388.36        400.26        12.64 o                         
 -14  -3   5        614.68        643.82        14.99 o                         
 -13  -3   5         38.53         43.85         3.78 o                         
 -12  -3   5        639.62        658.61        31.16 o                         
 -11  -3   5        726.62        714.11        16.41 o                         
 -10  -3   5        451.41        476.47        18.19 o                         
  -9  -3   5        230.08        209.53        12.39 o                         
  -8  -3   5        827.07        921.73        38.39 o                         
  -7  -3   5       1088.64       1086.13        22.58 o                         
  -6  -3   5       1222.06       1243.34        28.19 o                         
  -5  -3   5        555.06        555.52        16.44 o                         
  -4  -3   5        409.70        416.90        14.92 o                         
  -3  -3   5        396.47        353.73        15.64 o                         
  -2  -3   5        719.24        731.50        32.78 o                         
  -1  -3   5       1035.55       1065.59        29.58 o                         
   0  -3   5        567.57        578.41        22.50 o                         
   1  -3   5       1022.85       1033.96        68.73 o                         
   2  -3   5       1117.77       1076.46        34.63 o                         
   3  -3   5        825.80        807.39        57.95 o                         
   4  -3   5       1076.51        961.87        36.34 o                         
   5  -3   5         57.11         74.01        14.27 o                         
   6  -3   5        693.90        665.99        25.71 o                         
   7  -3   5        178.01        184.84        14.11 o                         
   8  -3   5        280.56        261.03        19.44 o                         
   9  -3   5        298.82        303.60        20.11 o                         
  10  -3   5        206.60        212.19        17.88 o                         
 -19  -2   5         78.00         78.62         8.72 o                         
 -18  -2   5        337.48        327.76        21.45 o                         
 -17  -2   5        184.19        177.69        14.90 o                         
 -16  -2   5         57.06         49.65        12.90 o                         
 -15  -2   5        294.78        309.12        15.40 o                         
 -14  -2   5        668.70        748.67        18.57 o                         
 -13  -2   5        135.47        155.18         7.51 o                         
 -12  -2   5       1198.73       1221.05        35.22 o                         
 -11  -2   5        122.71        163.03        11.61 o                         
 -10  -2   5       2152.98       2387.66        49.72 o                         
  -9  -2   5        722.67        711.33        24.47 o                         
  -8  -2   5       2113.59       2229.67        42.86 o                         
  -7  -2   5        596.22        615.44        17.11 o                         
  -6  -2   5        463.27        448.17        14.43 o                         
  -5  -2   5        253.79        280.31        18.27 o                         
  -4  -2   5       2669.81       2848.49        55.79 o                         
  -3  -2   5        344.81        376.00        14.72 o                         
  -2  -2   5        743.95        751.17        22.49 o                         
  -1  -2   5        850.07        823.17        24.79 o                         
   0  -2   5        547.00        505.70        20.27 o                         
   1  -2   5        531.32        494.58        21.19 o                         
   2  -2   5        255.79        260.67        16.17 o                         
   3  -2   5        312.37        314.24        14.60 o                         
   4  -2   5       1229.16       1334.24        42.00 o                         
   5  -2   5        436.60        417.05        19.51 o                         
   6  -2   5       1450.57       1532.67        38.38 o                         
   7  -2   5        203.43        216.02        14.81 o                         
   8  -2   5        243.34        264.37        17.07 o                         
   9  -2   5        211.26        222.48        16.24 o                         
  10  -2   5        153.94        134.62        29.17 o                         
 -19  -1   5        272.18        274.68        20.86 o                         
 -18  -1   5         93.33        100.74        11.26 o                         
 -17  -1   5        399.92        433.88        22.46 o                         
 -16  -1   5        129.22        136.44         9.21 o                         
 -15  -1   5        915.63        990.41        25.30 o                         
 -14  -1   5         67.41         82.86         7.33 o                         
 -13  -1   5        373.57        404.69        14.94 o                         
 -12  -1   5          5.94          7.06         4.59 o                         
 -11  -1   5       1993.39       2083.21        46.50 o                         
 -10  -1   5         57.69         69.85         5.20 o                         
  -9  -1   5        616.54        623.14        13.40 o                         
  -8  -1   5        221.79        253.61        19.21 o                         
  -7  -1   5       1505.02       1440.15        49.29 o                         
  -6  -1   5        389.90        383.94        14.02 o                         
  -5  -1   5        457.50        434.15        23.64 o                         
  -4  -1   5        503.91        517.90        28.39 o                         
  -3  -1   5       1693.96       1597.06        32.29 o                         
  -2  -1   5        641.25        603.88        19.75 o                         
  -1  -1   5       1918.24       1851.53        29.57 o                         
   0  -1   5        104.46        120.45         7.57 o                         
   1  -1   5        635.96        608.93        18.17 o                         
   2  -1   5         55.70         54.95         5.63 o                         
   3  -1   5       1401.46       1411.29        31.31 o                         
   4  -1   5         63.52         64.07         7.34 o                         
   5  -1   5        487.89        513.25        20.50 o                         
   6  -1   5         37.63         42.80         6.42 o                         
   7  -1   5        445.75        446.24        20.80 o                         
   8  -1   5         49.31         54.51        14.55 o                         
   9  -1   5        260.13        261.05        22.37 o                         
 -19   0   5         22.34         25.49         6.88 o                         
 -18   0   5        625.25        651.34        30.87 o                         
 -17   0   5         32.23         33.50         6.86 o                         
 -16   0   5        255.90        259.76        24.11 o                         
 -15   0   5         44.53         48.62         5.69 o                         
 -14   0   5        666.49        700.82        23.05 o                         
 -13   0   5         28.54         32.99         4.63 o                         
 -12   0   5        278.23        252.88        12.27 o                         
 -11   0   5         87.17         86.73        10.43 o                         
 -10   0   5       1546.07       1721.81        48.46 o                         
  -9   0   5         15.97         19.60         4.47 o                         
  -8   0   5       2037.25       2128.39        64.58 o                         
  -7   0   5         15.60         15.39         2.78 o                         
  -6   0   5       1325.72       1328.78        28.86 o                         
  -5   0   5         17.08         27.10         4.20 o                         
  -4   0   5       4920.26       5607.27       108.88 o                         
  -3   0   5         47.83         44.67         3.74 o                         
  -2   0   5       1059.36       1050.41        20.31 o                         
  -1   0   5          6.98          6.07         1.78 o                         
   0   0   5        193.74        162.88         8.77 o                         
   1   0   5          1.15          0.29         2.02 o                         
   2   0   5          8.15          3.45         2.00 o                         
   3   0   5          4.65         10.51         4.08 o                         
   4   0   5        960.00        975.46        34.31 o                         
   5   0   5          8.10          6.48         6.82 o                         
   6   0   5        742.58        720.69        32.06 o                         
   7   0   5          0.58          2.62         8.70 o                         
   8   0   5        230.56        261.33        22.15 o                         
   9   0   5          1.56         -1.22         4.90 o                         
 -19   1   5        342.11        331.72        30.97 o                         
 -18   1   5          3.57          1.07         3.84 o                         
 -17   1   5        606.27        672.52        32.79 o                         
 -16   1   5          0.40         -5.06         5.06 o                         
 -15   1   5        719.01        721.72        32.37 o                         
 -14   1   5        110.17        112.35         7.78 o                         
 -13   1   5        603.46        615.12        34.80 o                         
 -12   1   5         35.62         32.15         4.06 o                         
 -11   1   5       2192.69       2233.02        62.58 o                         
 -10   1   5          0.26          0.00         2.59 o                         
  -9   1   5        308.06        321.67        20.39 o                         
  -8   1   5         95.78        100.49         8.64 o                         
  -7   1   5        662.30        651.99        21.34 o                         
  -6   1   5        185.81        176.12        10.74 o                         
  -5   1   5        328.21        309.39        14.03 o                         
  -4   1   5         85.95         83.59         7.32 o                         
  -3   1   5       1480.80       1366.60        31.43 o                         
  -2   1   5         80.82         83.59         7.69 o                         
  -1   1   5        731.91        719.39        23.51 o                         
   0   1   5          9.09          7.65         3.04 o                         
   1   1   5        561.86        583.82        22.49 o                         
   2   1   5          4.08          6.42         3.41 o                         
   3   1   5       1839.46       1917.45        46.84 o                         
   4   1   5          0.06         -0.83         3.09 o                         
   5   1   5        438.07        468.02        27.96 o                         
   6   1   5         11.62         19.01         9.88 o                         
   7   1   5        340.22        372.29        23.86 o                         
   8   1   5         36.89         42.94         8.95 o                         
 -18   2   5        350.92        345.80        24.95 o                         
 -17   2   5         64.70         74.97        11.56 o                         
 -16   2   5        318.31        318.42        26.03 o                         
 -15   2   5          9.08         17.22         6.51 o                         
 -14   2   5        942.79       1021.01        40.44 o                         
 -13   2   5          9.20         10.35         4.92 o                         
 -12   2   5        341.47        345.40        12.27 o                         
 -11   2   5         87.31         97.71        13.41 o                         
 -10   2   5       1049.94       1070.09        42.11 o                         
  -9   2   5        453.22        457.33        26.11 o                         
  -8   2   5       1293.31       1239.34        32.94 o                         
  -7   2   5          6.36         15.16         4.15 o                         
  -6   2   5       1318.50       1287.02        32.56 o                         
  -5   2   5         21.62         27.86         4.65 o                         
  -4   2   5       2146.84       2259.57        43.79 o                         
  -3   2   5        144.08        149.33        10.50 o                         
  -2   2   5        418.56        413.28        17.73 o                         
  -1   2   5        235.97        214.03        13.13 o                         
   0   2   5        992.34       1049.86        41.76 o                         
   1   2   5        166.50        145.09        11.59 o                         
   2   2   5        394.31        406.28        20.20 o                         
   3   2   5        127.10        124.93        11.55 o                         
   4   2   5        745.12        726.67        29.77 o                         
   5   2   5         99.08        101.84        11.66 o                         
   6   2   5        269.32        246.32        18.83 o                         
   7   2   5         64.76         66.46        11.12 o                         
 -18   3   5         52.30         43.61        20.98 o                         
 -17   3   5        431.47        467.21        30.41 o                         
 -16   3   5        130.57        156.67        17.31 o                         
 -15   3   5        385.17        391.71        35.95 o                         
 -14   3   5          8.92         10.16         7.10 o                         
 -13   3   5        660.53        636.11        35.68 o                         
 -12   3   5        314.12        353.04        26.74 o                         
 -11   3   5       1193.66       1159.48        47.52 o                         
 -10   3   5        329.90        397.66        26.43 o                         
  -9   3   5        196.34        195.89        17.96 o                         
  -8   3   5        327.45        343.63        23.60 o                         
  -7   3   5        427.96        421.43        19.53 o                         
  -6   3   5        669.29        685.01        24.96 o                         
  -5   3   5        213.81        203.27         8.51 o                         
  -4   3   5        829.26        819.57        18.86 o                         
  -3   3   5       1242.74       1180.10        24.13 o                         
  -2   3   5        662.24        639.62        18.12 o                         
  -1   3   5       1074.48       1054.76        31.51 o                         
   0   3   5         71.10         82.49         9.12 o                         
   1   3   5        698.15        697.89        30.90 o                         
   2   3   5        185.88        200.63        14.54 o                         
   3   3   5        669.46        640.07        27.70 o                         
   4   3   5         56.88         68.00        12.12 o                         
   5   3   5        193.45        187.14        16.09 o                         
   6   3   5         49.53         56.72        10.23 o                         
 -17   4   5        360.65        407.58        29.21 o                         
 -16   4   5        164.76        141.38        17.15 o                         
 -15   4   5        328.33        352.86        28.00 o                         
 -14   4   5        419.29        439.94        28.51 o                         
 -13   4   5        451.82        455.38        29.05 o                         
 -12   4   5         56.42         55.36        11.37 o                         
 -11   4   5        400.88        299.96        75.01 o                         
 -10   4   5        472.24        386.61        35.33 o                         
  -9   4   5        455.82        499.52        30.50 o                         
  -8   4   5        894.15        859.30        39.29 o                         
  -7   4   5         38.76         53.48        10.19 o                         
  -6   4   5        696.93        641.99        18.68 o                         
  -5   4   5        391.32        385.09        13.42 o                         
  -4   4   5        361.53        350.03        13.44 o                         
  -3   4   5        661.29        633.29        18.91 o                         
  -2   4   5        170.31        166.98         9.93 o                         
  -1   4   5        995.70        923.39        24.40 o                         
   0   4   5        539.47        540.65        19.31 o                         
   1   4   5        592.96        590.15        20.78 o                         
   2   4   5         66.02         76.01         9.53 o                         
   3   4   5        199.90        206.85        13.31 o                         
   4   4   5        267.17        286.41        16.12 o                         
   5   4   5        174.35        180.57        13.36 o                         
 -16   5   5        181.36        189.08        20.84 o                         
 -15   5   5          2.90          2.01         5.69 o                         
 -14   5   5        150.71        133.07        18.15 o                         
 -13   5   5        145.55        125.14        10.15 o                         
 -12   5   5        545.45        565.63        35.60 o                         
 -11   5   5        506.67        448.63        31.29 o                         
 -10   5   5        472.42        491.05        31.52 o                         
  -9   5   5        278.74        266.10        11.23 o                         
  -8   5   5        715.95        668.91        23.49 o                         
  -7   5   5         55.80         57.02         6.29 o                         
  -6   5   5        973.59        974.73        27.21 o                         
  -5   5   5          8.25          5.67         2.07 o                         
  -4   5   5        633.88        649.34        17.18 o                         
  -3   5   5        194.00        185.72         9.35 o                         
  -2   5   5        509.51        540.56        16.68 o                         
  -1   5   5         31.60         35.43         4.75 o                         
   0   5   5        116.15        136.75         8.86 o                         
   1   5   5          3.22          5.35         2.96 o                         
   2   5   5        329.15        366.03        15.60 o                         
   3   5   5         29.72         31.62         5.30 o                         
 -14   6   5         16.13         31.07        11.58 o                         
 -13   6   5        383.71        380.66        35.52 o                         
 -12   6   5         30.72         44.29        19.17 o                         
 -11   6   5        404.41        399.69        30.19 o                         
 -10   6   5          0.02          0.47         4.16 o                         
  -9   6   5        622.81        590.56        35.84 o                         
  -8   6   5          0.19          0.31         2.25 o                         
  -7   6   5        137.34        128.81         9.70 o                         
  -6   6   5          9.72         10.11         3.52 o                         
  -5   6   5        172.78        172.98        12.58 o                         
  -4   6   5          4.56          5.38         2.64 o                         
  -3   6   5        189.51        185.60        10.10 o                         
  -2   6   5          0.52          5.03         2.76 o                         
  -1   6   5        442.14        428.67        17.57 o                         
   0   6   5          0.32          7.31         4.67 o                         
   1   6   5        310.09        326.69        15.06 o                         
 -10   7   5        151.05        114.57        16.86 o                         
  -9   7   5          7.17          5.33         5.65 o                         
  -8   7   5        330.95        305.99        26.58 o                         
  -7   7   5         89.15         69.32        13.33 o                         
  -6   7   5        326.99        309.80        16.56 o                         
  -5   7   5         49.50         31.93         5.94 o                         
  -4   7   5        344.00        348.74        19.24 o                         
  -3   7   5          0.05          9.96         7.14 o                         
  -9  -9   6        355.18        406.67        34.82 o                         
  -8  -9   6         89.84        112.22        18.43 o                         
  -7  -9   6        269.29        285.83        28.94 o                         
  -6  -9   6        170.49        210.94        23.60 o                         
  -5  -9   6        189.63        158.17        10.74 o                         
  -4  -9   6         74.29         66.42         9.33 o                         
  -3  -9   6        478.40        497.48        28.54 o                         
  -2  -9   6         78.23         70.42        12.39 o                         
  -1  -9   6        152.16        165.22        25.29 o                         
   0  -9   6         12.74          1.38         6.87 o                         
   1  -9   6        129.71        140.99        17.63 o                         
 -12  -8   6        147.93        176.99        23.05 o                         
 -11  -8   6         66.28         80.30        15.45 o                         
 -10  -8   6        361.75        404.71        32.70 o                         
  -9  -8   6        239.45        264.58        25.88 o                         
  -8  -8   6        227.90        236.74        24.15 o                         
  -6  -8   6        372.32        301.36        13.41 o                         
  -5  -8   6        186.47        185.69        13.10 o                         
  -4  -8   6        242.18        261.30        15.91 o                         
  -3  -8   6        221.32        208.25        15.41 o                         
  -2  -8   6        339.23        339.27        21.58 o                         
  -1  -8   6        227.00        233.65        19.34 o                         
   0  -8   6        406.96        438.59        41.33 o                         
   1  -8   6        328.34        310.80        24.97 o                         
   2  -8   6        167.73        163.09        19.20 o                         
   3  -8   6        166.96        161.59        19.73 o                         
   4  -8   6        109.77        133.98        19.80 o                         
 -14  -7   6        165.19        193.06        23.21 o                         
 -13  -7   6        171.15        158.48        21.09 o                         
 -12  -7   6        573.41        559.20        37.25 o                         
 -11  -7   6        198.22        199.73        22.04 o                         
 -10  -7   6        417.22        448.94        32.39 o                         
  -9  -7   6        418.78        419.61        30.82 o                         
  -7  -7   6        110.83         94.15         8.63 o                         
  -6  -7   6        807.84        807.14        41.01 o                         
  -5  -7   6        143.37        148.92        10.83 o                         
  -4  -7   6        502.09        494.98        22.02 o                         
  -3  -7   6        535.44        574.34        25.42 o                         
  -2  -7   6        224.93        229.15        16.89 o                         
  -1  -7   6        158.55        170.50        30.78 o                         
   0  -7   6         55.24         62.62        10.79 o                         
   1  -7   6         25.03         26.98         6.76 o                         
   2  -7   6        365.73        321.56        24.66 o                         
   3  -7   6          1.08         -6.31         6.31 o                         
   4  -7   6        293.50        269.51        24.47 o                         
   5  -7   6         86.88         83.47        15.05 o                         
 -16  -6   6        134.20        122.72        18.19 o                         
 -15  -6   6        254.41        260.27        25.88 o                         
 -14  -6   6         39.50         51.21        11.76 o                         
 -13  -6   6        311.81        302.54        26.51 o                         
 -12  -6   6         14.74          6.27         4.86 o                         
 -11  -6   6        122.31        127.98        16.55 o                         
 -10  -6   6         15.28          9.88         5.25 o                         
  -8  -6   6          2.24          2.30         1.40 o                         
  -7  -6   6        350.20        363.60        16.66 o                         
  -6  -6   6         83.53         96.99         7.69 o                         
  -5  -6   6        931.94        953.57        27.73 o                         
  -4  -6   6         17.09         21.97         4.67 o                         
  -3  -6   6        773.98        778.75        55.52 o                         
  -2  -6   6        260.54        268.37        17.85 o                         
  -1  -6   6        996.05        956.93        35.35 o                         
   0  -6   6         76.00         83.96        10.83 o                         
   1  -6   6       1177.84       1087.51        41.35 o                         
   2  -6   6          1.73         15.40         6.13 o                         
   3  -6   6        310.93        303.42        23.28 o                         
   4  -6   6          0.19          5.08        16.90 o                         
   5  -6   6        126.47        120.53        15.94 o                         
   6  -6   6         22.03         27.45        10.35 o                         
 -17  -5   6          5.46          5.82         5.80 o                         
 -16  -5   6        322.72        309.48        19.16 o                         
 -15  -5   6         15.92         17.10         7.29 o                         
 -14  -5   6        376.87        363.78        28.00 o                         
 -13  -5   6         17.37         16.86         7.29 o                         
 -12  -5   6        552.64        545.39        32.54 o                         
 -11  -5   6          0.67          1.31         1.39 o                         
 -10  -5   6        375.15        382.44        19.13 o                         
  -9  -5   6        261.49        243.69        14.78 o                         
  -8  -5   6        821.41        825.05        21.20 o                         
  -7  -5   6        112.15        105.40        15.45 o                         
  -6  -5   6       1840.59       1855.49        37.06 o                         
  -5  -5   6        156.92        161.60        22.35 o                         
  -4  -5   6       1051.47       1080.69        30.86 o                         
  -3  -5   6         45.78         43.94         9.25 o                         
  -2  -5   6        887.11        884.54        30.52 o                         
  -1  -5   6        176.53        179.02        24.00 o                         
   0  -5   6        524.08        513.63        25.23 o                         
   1  -5   6        228.25        223.81        17.81 o                         
   2  -5   6        876.92        816.22        35.10 o                         
   3  -5   6         85.55         78.60        12.43 o                         
   4  -5   6        409.28        400.88        26.82 o                         
   5  -5   6         88.50         94.10        13.79 o                         
   6  -5   6        329.08        327.50        34.43 o                         
   7  -5   6          9.79         17.16         7.21 o                         
 -18  -4   6        107.90        100.47         6.36 o                         
 -17  -4   6        384.85        348.48        14.63 o                         
 -16  -4   6          0.39          4.84         2.29 o                         
 -15  -4   6        400.43        392.07        17.32 o                         
 -14  -4   6        196.31        211.11         8.86 o                         
 -13  -4   6        482.96        448.40        27.00 o                         
 -12  -4   6        104.22        100.16         6.59 o                         
 -11  -4   6        495.52        502.34        21.64 o                         
 -10  -4   6        244.96        260.74        16.55 o                         
  -9  -4   6       1243.01       1243.92        73.40 o                         
  -8  -4   6        459.84        468.97        40.11 o                         
  -7  -4   6        368.15        394.99        15.04 o                         
  -6  -4   6        360.22        386.45        15.31 o                         
  -5  -4   6        229.34        272.79        13.40 o                         
  -4  -4   6        606.92        656.62        22.47 o                         
  -3  -4   6        441.11        489.14        27.52 o                         
  -2  -4   6         19.52         16.32         4.72 o                         
  -1  -4   6       1413.71       1334.98        37.92 o                         
   0  -4   6        298.95        292.27        18.34 o                         
   1  -4   6       1538.12       1362.26        41.80 o                         
   2  -4   6         50.46         47.99         8.74 o                         
   3  -4   6        647.32        563.61        29.13 o                         
   4  -4   6        102.72        101.56        13.52 o                         
   5  -4   6        496.16        468.53        28.78 o                         
   6  -4   6        317.24        344.50        20.47 o                         
   7  -4   6        246.70        265.70        28.56 o                         
 -18  -3   6         89.40         85.67         6.84 o                         
 -17  -3   6        120.27        112.34         7.11 o                         
 -16  -3   6        305.00        306.46        11.20 o                         
 -15  -3   6        268.47        259.35        10.06 o                         
 -14  -3   6        185.67        200.85        12.16 o                         
 -13  -3   6        368.60        338.66        12.77 o                         
 -12  -3   6        305.69        309.44        16.94 o                         
 -11  -3   6        786.05        770.69        28.15 o                         
 -10  -3   6        560.10        605.38        25.09 o                         
  -9  -3   6          1.25          0.84         3.02 o                         
  -8  -3   6        780.46        772.99        30.50 o                         
  -7  -3   6        435.24        447.34        16.13 o                         
  -6  -3   6        910.61        892.90        23.94 o                         
  -5  -3   6        171.68        166.61        10.49 o                         
  -4  -3   6        850.13        848.60        24.97 o                         
  -3  -3   6        513.67        462.50        22.82 o                         
  -2  -3   6       1158.23       1156.36        38.39 o                         
  -1  -3   6        795.71        807.15        28.11 o                         
   0  -3   6        401.45        404.40        20.58 o                         
   1  -3   6        788.77        780.28        38.74 o                         
   2  -3   6        582.90        579.12        26.79 o                         
   3  -3   6        789.67        761.77        47.87 o                         
   4  -3   6        279.40        280.55        16.05 o                         
   5  -3   6        114.76        121.78        11.16 o                         
   6  -3   6        117.70        126.37        11.81 o                         
   7  -3   6        221.17        233.37        16.88 o                         
   8  -3   6        102.20        108.79        16.88 o                         
 -19  -2   6        148.48        153.75        17.13 o                         
 -18  -2   6        238.98        258.93        13.38 o                         
 -17  -2   6        328.20        370.17        16.13 o                         
 -16  -2   6        153.16        147.43        15.88 o                         
 -15  -2   6        177.85        207.88         9.36 o                         
 -14  -2   6        931.91       1004.98        23.35 o                         
 -13  -2   6        221.04        225.62         9.65 o                         
 -12  -2   6        201.06        208.95        10.62 o                         
 -11  -2   6        550.22        572.61        24.62 o                         
 -10  -2   6        593.83        563.90        19.18 o                         
  -9  -2   6        640.26        633.98        24.58 o                         
  -8  -2   6        707.43        695.98        21.01 o                         
  -7  -2   6        102.35        120.69         8.54 o                         
  -6  -2   6        882.06        878.13        23.92 o                         
  -5  -2   6        154.39        164.35        10.37 o                         
  -4  -2   6       1589.84       1732.00        36.72 o                         
  -3  -2   6        433.76        406.97        20.35 o                         
  -2  -2   6        206.86        236.42        13.64 o                         
  -1  -2   6        422.86        408.65        19.13 o                         
   0  -2   6        777.77        864.13        43.99 o                         
   1  -2   6        324.58        311.03        14.27 o                         
   2  -2   6        274.82        304.97        15.07 o                         
   3  -2   6        228.13        234.78        13.74 o                         
   4  -2   6        599.67        619.82        23.50 o                         
   5  -2   6        166.02        172.57        12.95 o                         
   6  -2   6        224.33        205.31        14.89 o                         
   7  -2   6         66.41         63.64        12.37 o                         
 -19  -1   6        333.43        349.66        20.92 o                         
 -18  -1   6         61.85         58.12         6.15 o                         
 -17  -1   6        511.09        528.57        19.25 o                         
 -16  -1   6         26.15         28.10        10.17 o                         
 -15  -1   6        429.79        426.50        16.47 o                         
 -14  -1   6         13.94         19.26         3.87 o                         
 -13  -1   6        781.96        808.80        33.25 o                         
 -12  -1   6        103.18        121.00        12.15 o                         
 -11  -1   6       1723.55       1660.41        47.36 o                         
 -10  -1   6        363.12        371.48        18.31 o                         
  -9  -1   6         71.10         75.61         7.39 o                         
  -8  -1   6        463.81        449.13        17.23 o                         
  -7  -1   6        334.78        347.76        15.00 o                         
  -6  -1   6        572.97        551.92        19.12 o                         
  -5  -1   6        254.99        256.74        13.18 o                         
  -4  -1   6        375.65        353.66        13.68 o                         
  -3  -1   6       1179.24       1057.10        38.51 o                         
  -2  -1   6         62.33         66.52         5.49 o                         
  -1  -1   6        501.82        500.50        16.19 o                         
   0  -1   6          1.51         -1.98         2.40 o                         
   1  -1   6       1031.81       1012.77        26.02 o                         
   2  -1   6         58.35         62.95         6.90 o                         
   3  -1   6       1721.11       1737.28        38.17 o                         
   4  -1   6         57.55         57.25         7.06 o                         
   5  -1   6        369.94        384.64        18.94 o                         
   6  -1   6         53.24         45.89         8.96 o                         
   7  -1   6        374.95        355.92        25.77 o                         
 -19   0   6         36.55         39.24         9.44 o                         
 -18   0   6        287.80        262.94        23.88 o                         
 -17   0   6         40.82         41.40         6.91 o                         
 -16   0   6        186.45        167.77        15.94 o                         
 -15   0   6         25.83         23.58         3.86 o                         
 -14   0   6        762.66        768.50        63.68 o                         
 -13   0   6         52.90         50.66         9.02 o                         
 -12   0   6        272.89        313.67        21.56 o                         
 -11   0   6         60.03         56.93         8.78 o                         
 -10   0   6       1309.50       1347.23        34.03 o                         
  -9   0   6          5.25          7.38         2.92 o                         
  -8   0   6       2266.33       2440.63        45.57 o                         
  -7   0   6         25.08         28.83         4.76 o                         
  -6   0   6       3507.88       3565.78        77.12 o                         
  -5   0   6         34.26         31.69         5.01 o                         
  -4   0   6       2151.28       2240.50        43.55 o                         
  -3   0   6         17.06         21.52         4.39 o                         
  -2   0   6         16.38         19.06         4.53 o                         
  -1   0   6          3.14          7.41         3.60 o                         
   0   0   6        726.68        783.16        28.11 o                         
   1   0   6         18.23         25.05         6.43 o                         
   2   0   6        764.37        814.16        31.05 o                         
   3   0   6          9.71         17.11         5.52 o                         
   4   0   6        943.22       1001.31        42.50 o                         
   5   0   6          2.00         11.96         5.72 o                         
   6   0   6        281.61        262.04        20.82 o                         
   7   0   6          0.45        -10.27        10.27 o                         
 -19   1   6        593.50        628.44        32.69 o                         
 -18   1   6          2.09         12.07         7.49 o                         
 -17   1   6        748.18        835.16        37.88 o                         
 -16   1   6          6.73          7.19         6.68 o                         
 -15   1   6        455.77        465.11        32.66 o                         
 -14   1   6          5.82          8.69         3.23 o                         
 -13   1   6       1297.92       1339.84        50.50 o                         
 -12   1   6        156.27        163.34        16.78 o                         
 -11   1   6       2119.15       2164.01        62.73 o                         
 -10   1   6        142.18        164.28        15.68 o                         
  -9   1   6        384.85        373.25        18.18 o                         
  -8   1   6         60.33         64.09         9.33 o                         
  -7   1   6        612.99        606.77        22.34 o                         
  -6   1   6         27.52         36.82         5.85 o                         
  -5   1   6        495.21        473.85        19.63 o                         
  -4   1   6         11.91         18.28         4.08 o                         
  -3   1   6       1685.75       1649.88        38.87 o                         
  -2   1   6          1.83          4.02         2.82 o                         
  -1   1   6       1053.11       1118.28        33.52 o                         
   0   1   6         26.83         21.65         4.77 o                         
   1   1   6       1745.60       1700.06        44.93 o                         
   2   1   6          6.71          2.65         3.19 o                         
   3   1   6       1334.49       1361.93        42.74 o                         
   4   1   6         21.01         21.05         6.34 o                         
   5   1   6        430.68        431.64        25.70 o                         
   6   1   6         26.50         22.57        14.66 o                         
 -18   2   6        329.29        333.31        46.93 o                         
 -17   2   6         60.38         54.81        32.35 o                         
 -16   2   6        496.65        501.01        29.80 o                         
 -15   2   6         79.36         82.51         8.70 o                         
 -14   2   6        881.98        802.11        94.38 o                         
 -13   2   6        284.99        300.73        24.15 o                         
 -12   2   6        172.33        179.42        17.96 o                         
 -11   2   6        233.81        234.94        20.47 o                         
 -10   2   6        593.74        623.34        33.33 o                         
  -9   2   6        111.85        123.79        11.72 o                         
  -8   2   6       1605.80       1689.83        41.81 o                         
  -7   2   6         11.70         24.94         5.41 o                         
  -6   2   6       2991.34       3157.01       110.06 o                         
  -5   2   6        186.90        195.61        13.24 o                         
  -4   2   6       1573.11       1617.19        40.33 o                         
  -3   2   6        108.83        106.46        10.17 o                         
  -2   2   6        414.18        442.70        20.80 o                         
  -1   2   6        146.61        128.87        11.47 o                         
   0   2   6       1269.37       1371.53        39.90 o                         
   1   2   6        159.66        157.58        20.19 o                         
   2   2   6        536.69        541.10        26.35 o                         
   3   2   6         89.59         91.19        11.44 o                         
   4   2   6        402.43        405.45        24.38 o                         
   5   2   6         69.00         74.61        11.29 o                         
 -17   3   6        383.68        411.61        32.82 o                         
 -16   3   6        104.50        124.68        15.87 o                         
 -15   3   6        187.82        188.75        18.30 o                         
 -14   3   6        152.77        180.05        20.07 o                         
 -13   3   6        560.17        417.72        69.44 o                         
 -12   3   6        528.15        603.34        35.44 o                         
 -11   3   6        967.28        902.90        42.97 o                         
 -10   3   6        245.96        284.19        22.98 o                         
  -9   3   6        458.64        469.25        29.49 o                         
  -8   3   6        392.10        415.34        21.03 o                         
  -7   3   6        274.86        264.44        16.72 o                         
  -6   3   6        815.19        870.18        30.43 o                         
  -5   3   6        184.72        192.76        14.17 o                         
  -4   3   6        480.59        479.84        22.17 o                         
  -3   3   6       1117.38       1123.18        35.32 o                         
  -2   3   6        158.29        165.54        13.50 o                         
  -1   3   6        411.29        380.67        20.83 o                         
   0   3   6         44.82         53.78         8.23 o                         
   1   3   6        233.03        207.65        16.62 o                         
   2   3   6        155.02        169.61        15.32 o                         
   3   3   6        191.50        191.74        21.33 o                         
   4   3   6         85.41         89.49        12.11 o                         
 -16   4   6        244.82        258.29        23.56 o                         
 -15   4   6        201.46        196.37        19.47 o                         
 -14   4   6        226.61        236.89        21.03 o                         
 -13   4   6        375.28        424.79        31.13 o                         
 -12   4   6         33.19         19.44         6.04 o                         
 -11   4   6        198.27        211.73        21.49 o                         
 -10   4   6         95.49         92.22        14.12 o                         
  -9   4   6        263.48        286.30        24.07 o                         
  -8   4   6        158.58        147.90        17.17 o                         
  -7   4   6        324.58        341.69        19.88 o                         
  -6   4   6        449.49        426.93        22.85 o                         
  -5   4   6        667.90        664.20        28.77 o                         
  -4   4   6        229.56        224.86        16.95 o                         
  -3   4   6        311.47        310.11        19.32 o                         
  -2   4   6         70.59         62.08         9.07 o                         
  -1   4   6        305.41        314.96        20.28 o                         
   0   4   6        116.28        116.06        12.17 o                         
   1   4   6        173.80        192.30        17.13 o                         
   2   4   6        112.17        104.68        13.08 o                         
 -14   5   6        208.26        226.75        20.60 o                         
 -13   5   6        194.21        202.79        22.19 o                         
 -12   5   6        282.80        283.17        26.27 o                         
 -11   5   6        231.03        152.21        44.97 o                         
 -10   5   6        247.41        229.08        11.24 o                         
  -9   5   6         24.55         21.72         4.31 o                         
  -8   5   6        417.36        391.62        19.37 o                         
  -7   5   6         84.80         81.53        11.76 o                         
  -6   5   6        440.32        450.49        13.62 o                         
  -5   5   6         34.44         30.40         4.28 o                         
  -4   5   6        323.41        334.61        12.99 o                         
  -3   5   6         40.52         36.75         5.70 o                         
  -2   5   6        327.61        336.89        26.85 o                         
  -1   5   6          2.73          5.54         3.78 o                         
   0   5   6        241.41        260.57        15.83 o                         
 -11   6   6        369.19        343.39        29.01 o                         
 -10   6   6         35.03         28.62         9.49 o                         
  -9   6   6        226.01        172.73        22.11 o                         
  -8   6   6         14.81          9.65         3.00 o                         
  -7   6   6         85.48         83.84         6.40 o                         
  -6   6   6         61.26         60.28         6.05 o                         
  -5   6   6        276.07        261.92        12.78 o                         
  -4   6   6          3.89         14.93         3.76 o                         
  -6  -9   7        171.35        151.89        10.66 o                         
  -5  -9   7        206.83        185.07        14.51 o                         
  -4  -9   7         46.16         39.38         6.99 o                         
  -3  -9   7        272.57        260.59        18.62 o                         
 -11  -8   7         91.73         91.59        15.92 o                         
 -10  -8   7        173.23        174.56        21.96 o                         
  -9  -8   7        230.96        263.48        26.98 o                         
  -7  -8   7         77.92         64.36         6.82 o                         
  -6  -8   7        421.36        450.29        18.64 o                         
  -5  -8   7        172.41        148.14        12.23 o                         
  -4  -8   7        304.07        336.00        20.28 o                         
  -3  -8   7        170.81        166.53        15.09 o                         
  -2  -8   7        191.72        195.89        17.69 o                         
  -1  -8   7        428.79        433.67        27.73 o                         
   0  -8   7         73.53         61.95        12.35 o                         
   1  -8   7        449.92        419.70        29.77 o                         
 -14  -7   7        286.29        332.33        29.72 o                         
 -13  -7   7        122.15        104.92        17.10 o                         
 -12  -7   7        503.58        515.67        36.62 o                         
 -11  -7   7         80.61         74.10        14.04 o                         
  -9  -7   7        245.76        153.54        12.08 o                         
  -8  -7   7        539.21        493.85        26.15 o                         
  -7  -7   7         63.11         68.03         7.13 o                         
  -6  -7   7       1010.49       1061.16        75.20 o                         
  -5  -7   7        154.06        141.97        15.64 o                         
  -4  -7   7        360.87        421.17        22.31 o                         
  -3  -7   7         56.94         58.41        15.61 o                         
  -2  -7   7        329.41        342.86        22.61 o                         
  -1  -7   7          2.50          3.98         4.44 o                         
   0  -7   7        206.07        191.38        18.45 o                         
   1  -7   7          4.00          8.12         6.19 o                         
   2  -7   7        401.63        404.40        28.26 o                         
   3  -7   7          9.13          8.28        13.84 o                         
 -15  -6   7        187.32        183.50        22.04 o                         
 -14  -6   7          0.73         -4.23         5.96 o                         
 -13  -6   7        319.68        324.10        27.84 o                         
 -12  -6   7         89.24         80.93        13.49 o                         
 -11  -6   7        313.21        153.62         8.70 o                         
 -10  -6   7          2.08         -2.90         5.10 o                         
  -9  -6   7       1052.00        996.79        25.37 o                         
  -8  -6   7          2.49          5.43         4.43 o                         
  -7  -6   7        621.42        632.01        51.05 o                         
  -6  -6   7         35.77         41.11         5.95 o                         
  -5  -6   7        542.43        561.78        31.01 o                         
  -4  -6   7         41.06         48.25        12.19 o                         
  -3  -6   7        450.26        459.53        48.66 o                         
  -2  -6   7         13.68         13.97         4.66 o                         
  -1  -6   7       1052.74       1026.19        38.84 o                         
   0  -6   7         78.84         96.85        27.01 o                         
   1  -6   7        673.22        602.18        51.79 o                         
   2  -6   7          9.74         22.29         8.59 o                         
   3  -6   7        146.90        141.30        16.79 o                         
   4  -6   7          4.89         17.47         8.32 o                         
 -16  -5   7        284.98        280.19        25.96 o                         
 -15  -5   7         43.12         49.40        11.45 o                         
 -14  -5   7        260.20        173.54        31.57 o                         
 -13  -5   7          3.25          4.29         2.21 o                         
 -12  -5   7        544.71        554.02        26.51 o                         
 -11  -5   7         35.06         36.86         9.10 o                         
 -10  -5   7        734.45        776.57        23.43 o                         
  -9  -5   7          1.02          6.81         3.80 o                         
  -8  -5   7       1313.39       1354.30        61.32 o                         
  -7  -5   7        166.22        163.21        11.90 o                         
  -6  -5   7       1557.09       1751.34        61.56 o                         
  -5  -5   7          0.25         -2.90         2.90 o                         
  -4  -5   7        883.24        960.10        37.13 o                         
  -3  -5   7         62.32         61.61        15.64 o                         
  -2  -5   7        879.47        885.47        47.36 o                         
  -1  -5   7         48.21         32.22         7.33 o                         
   0  -5   7        261.62        266.76        19.44 o                         
   1  -5   7          1.98          7.27         8.47 o                         
   2  -5   7        337.36        333.38        23.76 o                         
   3  -5   7          3.96         22.25        16.82 o                         
   4  -5   7        259.36        246.99        22.07 o                         
   5  -5   7         25.20         36.68         9.77 o                         
 -17  -4   7        559.54        535.53        17.29 o                         
 -16  -4   7          7.30          8.45         2.59 o                         
 -15  -4   7        470.11        440.02        13.32 o                         
 -14  -4   7        177.64        177.49         9.90 o                         
 -13  -4   7        742.22        722.77        29.33 o                         
 -12  -4   7         37.72         30.82         6.74 o                         
 -11  -4   7        835.31        802.84        33.72 o                         
 -10  -4   7         58.41         60.32        10.43 o                         
  -9  -4   7        799.46        818.12        30.11 o                         
  -8  -4   7        321.19        334.19        27.72 o                         
  -7  -4   7        151.21        174.90        11.53 o                         
  -6  -4   7        254.16        266.13        14.90 o                         
  -5  -4   7        486.54        507.17        36.27 o                         
  -4  -4   7         61.47         65.13         9.21 o                         
  -3  -4   7        943.76        908.36        44.62 o                         
  -2  -4   7         17.09         36.15         8.94 o                         
  -1  -4   7       1317.91       1197.64        38.78 o                         
   0  -4   7        301.45        352.85        21.70 o                         
   1  -4   7        669.42        634.55        30.12 o                         
   2  -4   7         12.20         13.99         5.33 o                         
   3  -4   7        217.44        221.63        19.17 o                         
   4  -4   7        153.53        178.81        17.45 o                         
   5  -4   7        222.82        245.20        24.19 o                         
 -18  -3   7        246.67        261.80        14.06 o                         
 -17  -3   7         93.45         90.48         6.79 o                         
 -16  -3   7        343.01        338.70        12.16 o                         
 -15  -3   7         50.59         47.54         4.90 o                         
 -14  -3   7        315.49        336.42        14.69 o                         
 -13  -3   7        145.94        121.94        12.15 o                         
 -12  -3   7        706.92        704.58        30.35 o                         
 -11  -3   7        323.48        314.72        15.10 o                         
 -10  -3   7        710.11        744.84        24.11 o                         
  -9  -3   7         42.71         37.78         5.40 o                         
  -8  -3   7        842.81        841.16        71.56 o                         
  -7  -3   7        147.75        155.94        11.24 o                         
  -6  -3   7       1495.31       1550.64        75.12 o                         
  -5  -3   7         13.95         17.74         4.27 o                         
  -4  -3   7       1287.93       1314.76        89.71 o                         
  -3  -3   7        764.09        737.28        27.28 o                         
  -2  -3   7        677.59        657.96        26.61 o                         
  -1  -3   7        469.80        452.20        23.05 o                         
   0  -3   7        125.12        133.32        12.94 o                         
   1  -3   7        297.99        291.83        15.65 o                         
   2  -3   7        224.31        231.64        14.54 o                         
   3  -3   7        251.25        234.11        15.37 o                         
   4  -3   7         86.81         97.18        10.28 o                         
   5  -3   7        194.43        214.53        16.09 o                         
 -18  -2   7        139.75        135.14        18.19 o                         
 -17  -2   7        335.71        359.52        21.21 o                         
 -16  -2   7        273.31        267.13        14.24 o                         
 -15  -2   7        297.56        296.86        21.08 o                         
 -14  -2   7        507.58        518.94        35.44 o                         
 -13  -2   7        817.19        802.75        28.58 o                         
 -12  -2   7          0.70         11.56         3.25 o                         
 -11  -2   7        775.14        769.26        25.27 o                         
 -10  -2   7        225.33        214.78        15.49 o                         
  -9  -2   7        370.10        373.91        16.92 o                         
  -8  -2   7       1103.47       1196.43        33.88 o                         
  -7  -2   7        200.93        215.40        13.32 o                         
  -6  -2   7       2215.54       2312.76        46.59 o                         
  -5  -2   7        533.34        531.96        31.99 o                         
  -4  -2   7       1053.88       1195.12        33.56 o                         
  -3  -2   7        401.40        388.85        19.47 o                         
  -2  -2   7        294.69        318.46        13.79 o                         
  -1  -2   7        387.84        389.83        15.84 o                         
   0  -2   7       1049.77       1153.68        29.39 o                         
   1  -2   7        393.63        382.97        17.92 o                         
   2  -2   7        391.47        421.15        19.27 o                         
   3  -2   7        179.49        186.56        13.20 o                         
   4  -2   7        322.55        329.50        18.69 o                         
   5  -2   7        104.46        106.11        10.89 o                         
 -18  -1   7         47.05         44.43         5.58 o                         
 -17  -1   7        480.19        490.62        32.50 o                         
 -16  -1   7        113.10        109.13         8.64 o                         
 -15  -1   7        304.39        309.17        15.58 o                         
 -14  -1   7        336.59        369.11        23.45 o                         
 -13  -1   7        883.68        807.39        35.44 o                         
 -12  -1   7        463.57        452.39        25.64 o                         
 -11  -1   7       1433.72       1394.99        36.35 o                         
 -10  -1   7        362.17        373.43        18.04 o                         
  -9  -1   7        696.40        692.13        24.36 o                         
  -8  -1   7        363.46        364.39        18.82 o                         
  -7  -1   7        828.64        823.50        43.68 o                         
  -6  -1   7        369.76        353.51        11.16 o                         
  -5  -1   7        456.79        470.57        14.12 o                         
  -4  -1   7         99.32        102.31         6.92 o                         
  -3  -1   7       1808.29       1808.91        32.57 o                         
  -2  -1   7         58.45         73.59         6.59 o                         
  -1  -1   7       1547.05       1565.45        32.72 o                         
   0  -1   7        153.83        162.04        10.47 o                         
   1  -1   7       1562.15       1557.85        35.52 o                         
   2  -1   7        227.41        232.61        14.01 o                         
   3  -1   7        587.73        563.68        45.05 o                         
   4  -1   7         88.74         97.48        12.72 o                         
   5  -1   7        463.02        477.12        62.38 o                         
 -18   0   7        230.85        204.82        13.03 o                         
 -17   0   7         36.38         30.52         5.22 o                         
 -16   0   7        630.17        629.17        48.24 o                         
 -15   0   7         33.96         28.88         4.80 o                         
 -14   0   7       1516.64       1742.12        58.03 o                         
 -13   0   7         62.71         51.83         9.33 o                         
 -12   0   7        689.05        725.83        35.13 o                         
 -11   0   7         70.27         68.25         8.26 o                         
 -10   0   7       1095.91       1124.70        46.31 o                         
  -9   0   7         64.63         66.30        12.27 o                         
  -8   0   7       2196.20       2398.11        49.21 o                         
  -7   0   7         68.88         78.90        12.82 o                         
  -6   0   7       3008.03       2945.09        55.82 o                         
  -5   0   7         30.69         33.81         6.14 o                         
  -4   0   7        951.94       1005.65        35.05 o                         
  -3   0   7         31.10         30.28        11.61 o                         
  -2   0   7        749.25        832.39        30.06 o                         
  -1   0   7         44.51         53.40         7.83 o                         
   0   0   7       2569.25       3022.45        72.85 o                         
   1   0   7         31.87         41.86         7.93 o                         
   2   0   7       1311.02       1397.63        48.34 o                         
   3   0   7          6.07         12.33         6.07 o                         
   4   0   7        685.33        762.44        35.57 o                         
 -18   1   7          1.27          6.50         4.97 o                         
 -17   1   7        475.35        426.33        32.94 o                         
 -16   1   7          5.14          3.64         2.82 o                         
 -15   1   7        507.77        463.62        35.56 o                         
 -14   1   7         35.59         43.84        10.51 o                         
 -13   1   7       1109.01       1161.36        48.23 o                         
 -12   1   7         51.41         60.54        10.43 o                         
 -11   1   7       1562.82       1619.48        56.62 o                         
 -10   1   7          3.35          8.38         4.26 o                         
  -9   1   7       1353.22       1376.69        38.61 o                         
  -8   1   7         17.12         12.47         4.71 o                         
  -7   1   7       1071.22       1027.91        32.27 o                         
  -6   1   7          3.72          6.11         4.06 o                         
  -5   1   7        592.09        603.04        24.75 o                         
  -4   1   7          2.27          4.53         3.76 o                         
  -3   1   7       1849.52       1975.00        47.95 o                         
  -2   1   7          0.65          5.25         6.35 o                         
  -1   1   7       1665.24       1607.21        45.32 o                         
   0   1   7         32.23         27.06         7.21 o                         
   1   1   7        998.87        937.30        36.47 o                         
   2   1   7         75.60         76.57        10.70 o                         
   3   1   7        261.61        248.16        26.62 o                         
 -17   2   7          2.29          3.07         5.07 o                         
 -16   2   7        494.92        424.60        49.75 o                         
 -15   2   7         51.33         46.16         9.57 o                         
 -14   2   7        626.09        639.34        38.11 o                         
 -13   2   7         93.13        126.88        16.39 o                         
 -12   2   7        344.20        359.00        27.13 o                         
 -11   2   7          0.11          4.86         4.78 o                         
 -10   2   7        606.81        601.03        26.49 o                         
  -9   2   7          6.23         14.07         5.19 o                         
  -8   2   7       1318.10       1457.54        41.85 o                         
  -7   2   7         71.07         82.49         9.70 o                         
  -6   2   7       1842.52       1923.07        47.85 o                         
  -5   2   7        128.74        141.14        12.81 o                         
  -4   2   7        750.30        783.53        30.18 o                         
  -3   2   7         44.36         49.54         7.87 o                         
  -2   2   7        532.58        502.21        25.25 o                         
  -1   2   7        133.43        119.34        17.33 o                         
   0   2   7        699.50        719.17        32.17 o                         
   1   2   7         98.68        101.37        21.17 o                         
   2   2   7        412.97        386.29        25.25 o                         
 -16   3   7        122.01        140.05        16.64 o                         
 -15   3   7        209.30        100.58        57.01 o                         
 -14   3   7        106.27        128.92        17.33 o                         
 -13   3   7        439.01        493.48        34.27 o                         
 -12   3   7         43.72         53.64        11.06 o                         
 -11   3   7        751.50        827.38        43.13 o                         
 -10   3   7         56.47         58.19        11.92 o                         
  -9   3   7        750.66        746.33        31.17 o                         
  -8   3   7        270.73        272.67        18.83 o                         
  -7   3   7        320.62        295.93        19.66 o                         
  -6   3   7        180.72        199.07        15.68 o                         
  -5   3   7        202.45        205.49        15.91 o                         
  -4   3   7         35.54         27.15         6.30 o                         
  -3   3   7        370.79        394.15        22.79 o                         
  -2   3   7        135.07        155.66        14.50 o                         
  -1   3   7        178.27        179.81        16.32 o                         
   0   3   7        251.96        290.15        20.76 o                         
   1   3   7        177.23        184.79        17.38 o                         
 -14   4   7        108.72         93.32        15.61 o                         
 -13   4   7        197.41        193.93        22.04 o                         
 -12   4   7        107.16         97.24        14.98 o                         
 -11   4   7        181.67        169.38        19.84 o                         
 -10   4   7         46.90         41.40        10.43 o                         
  -9   4   7        375.38        377.50        30.27 o                         
  -8   4   7        149.69        150.37        14.53 o                         
  -7   4   7        311.52        330.94        23.02 o                         
  -6   4   7        513.09        519.88        27.20 o                         
  -5   4   7        234.23        223.29        17.84 o                         
  -4   4   7        293.70        309.16        21.14 o                         
  -3   4   7        113.79        137.40        14.31 o                         
  -2   4   7        134.05        144.06        15.02 o                         
 -11   5   7         35.88         25.04         4.19 o                         
 -10   5   7        171.75        144.14        10.60 o                         
  -9   5   7         45.76         41.09         6.15 o                         
  -8   5   7        318.11        285.52        16.40 o                         
  -7   5   7         46.34         44.33         7.40 o                         
  -6   5   7        310.21        293.78        15.87 o                         
  -5   5   7        100.74         98.26        14.59 o                         
  -9  -8   8        189.56        144.84         9.72 o                         
  -8  -8   8        166.77        150.05        10.01 o                         
  -7  -8   8         41.94         33.06         8.70 o                         
  -6  -8   8        199.24        205.96        14.92 o                         
  -5  -8   8         69.76         65.84        11.53 o                         
  -4  -8   8        151.82        164.87        15.17 o                         
 -10  -7   8        109.75         76.54        11.21 o                         
  -9  -7   8        127.05        106.63         8.74 o                         
  -8  -7   8        315.53        310.96        24.39 o                         
  -7  -7   8        159.91        132.08        11.97 o                         
  -6  -7   8        333.86        404.21        21.37 o                         
  -5  -7   8        131.96        118.93        12.89 o                         
  -4  -7   8        245.09        252.75        18.96 o                         
  -3  -7   8          0.85         -4.93         4.93 o                         
  -2  -7   8        375.09        365.61        24.37 o                         
  -1  -7   8         86.99         83.90        15.37 o                         
 -14  -6   8         12.24         12.63         6.35 o                         
 -13  -6   8        412.93        225.22        12.08 o                         
 -12  -6   8        224.21        209.14        17.80 o                         
 -11  -6   8        534.95        479.84        31.60 o                         
 -10  -6   8         82.45         88.23         8.77 o                         
  -9  -6   8        668.76        658.89        24.74 o                         
  -8  -6   8         79.18         88.02         9.44 o                         
  -7  -6   8         78.36         83.36         9.69 o                         
  -6  -6   8         23.53         27.09         6.13 o                         
  -5  -6   8        103.96        110.72        11.55 o                         
  -4  -6   8         27.13         39.92         7.65 o                         
  -3  -6   8        194.63        222.37        18.02 o                         
  -2  -6   8         23.63         35.20         8.61 o                         
  -1  -6   8        381.34        344.52        23.87 o                         
   0  -6   8         19.17          8.07        12.86 o                         
   1  -6   8        181.84        172.73        18.43 o                         
 -16  -5   8        344.15        331.39        30.11 o                         
 -15  -5   8         50.70         37.01         4.85 o                         
 -14  -5   8        278.40        237.26        13.98 o                         
 -13  -5   8          0.43          8.39         5.10 o                         
 -12  -5   8        472.06        447.14        28.86 o                         
 -11  -5   8         72.57         58.42         7.63 o                         
 -10  -5   8        444.42        461.25        44.85 o                         
  -9  -5   8          4.19          3.53         4.43 o                         
  -8  -5   8        543.50        539.44        25.88 o                         
  -7  -5   8        121.08        109.62        11.06 o                         
  -6  -5   8        607.87        670.05        56.23 o                         
  -5  -5   8        283.85        286.99        18.20 o                         
  -4  -5   8        492.51        541.06        65.87 o                         
  -3  -5   8          4.78          6.23         4.86 o                         
  -2  -5   8        390.72        394.02        23.82 o                         
  -1  -5   8         34.71         36.54         7.78 o                         
   0  -5   8         96.39         98.64        13.25 o                         
   1  -5   8         34.51         28.33         7.87 o                         
   2  -5   8        321.97        329.76        25.05 o                         
 -16  -4   8         35.82         39.27         4.70 o                         
 -15  -4   8        296.63        291.62        14.39 o                         
 -14  -4   8         20.50         26.74         7.68 o                         
 -13  -4   8        636.58        612.99        32.23 o                         
 -12  -4   8         48.17         65.56        11.29 o                         
 -11  -4   8        504.06        526.68        24.86 o                         
 -10  -4   8          4.49          4.89         3.76 o                         
  -9  -4   8        425.85        448.54        20.63 o                         
  -8  -4   8         17.23         18.25         4.57 o                         
  -7  -4   8        340.37        361.99        19.37 o                         
  -6  -4   8        108.13        103.69        10.98 o                         
  -5  -4   8        782.42        756.31        29.26 o                         
  -4  -4   8         41.47         44.08         7.65 o                         
  -3  -4   8        507.31        485.85        47.13 o                         
  -2  -4   8         17.55         18.77         5.47 o                         
  -1  -4   8        357.22        385.96        31.09 o                         
   0  -4   8         42.41         47.58         9.04 o                         
   1  -4   8        196.67        222.97        17.01 o                         
   2  -4   8         41.22         62.15        12.76 o                         
 -17  -3   8         99.31         91.32         8.43 o                         
 -16  -3   8        356.18        344.52        12.83 o                         
 -15  -3   8         13.66         17.75         4.90 o                         
 -14  -3   8        432.17        434.36        17.08 o                         
 -13  -3   8         88.77         87.91        12.23 o                         
 -12  -3   8        440.80        408.36        26.15 o                         
 -11  -3   8        503.07        517.12        22.54 o                         
 -10  -3   8        339.51        348.91        20.62 o                         
  -9  -3   8        420.92        396.31        19.82 o                         
  -8  -3   8        763.71        750.30        27.31 o                         
  -7  -3   8         85.64         72.01         8.94 o                         
  -6  -3   8        984.46       1009.80        32.66 o                         
  -5  -3   8         31.52         32.97         6.01 o                         
  -4  -3   8        393.15        422.23        33.13 o                         
  -3  -3   8        518.37        501.62        24.54 o                         
  -2  -3   8        237.94        252.67        18.90 o                         
  -1  -3   8        131.11        117.38         9.93 o                         
   0  -3   8        228.13        244.54        14.67 o                         
   1  -3   8         79.17         77.49         8.75 o                         
   2  -3   8        359.73        369.65        29.31 o                         
 -17  -2   8        117.99        116.07         9.67 o                         
 -16  -2   8        228.48        201.35        15.68 o                         
 -15  -2   8        268.19        262.86        20.55 o                         
 -14  -2   8        270.81        228.59        20.07 o                         
 -13  -2   8        440.21        426.91        27.05 o                         
 -12  -2   8        166.31        166.05        19.29 o                         
 -11  -2   8        229.71        245.22        15.45 o                         
 -10  -2   8        503.28        498.34        22.25 o                         
  -9  -2   8        290.72        307.58        31.45 o                         
  -8  -2   8        936.06       1014.67        50.38 o                         
  -7  -2   8        376.24        361.04        12.75 o                         
  -6  -2   8       1327.61       1366.85        32.37 o                         
  -5  -2   8        387.59        369.94        14.17 o                         
  -4  -2   8        570.28        585.63        19.07 o                         
  -3  -2   8        259.81        256.03        12.98 o                         
  -2  -2   8        397.94        392.96        16.89 o                         
  -1  -2   8        378.32        366.30        16.72 o                         
   0  -2   8        478.46        528.17        27.00 o                         
   1  -2   8        233.82        225.03        14.16 o                         
   2  -2   8        311.73        346.30        18.73 o                         
 -17  -1   8        229.88        203.44        20.84 o                         
 -16  -1   8        270.30        276.62        22.27 o                         
 -15  -1   8        327.89        328.96        24.78 o                         
 -14  -1   8        274.75        269.91        21.72 o                         
 -13  -1   8        549.00        503.21        30.90 o                         
 -12  -1   8         93.03        103.18        10.46 o                         
 -11  -1   8       1163.22       1177.49        36.51 o                         
 -10  -1   8         52.89         56.25         7.80 o                         
  -9  -1   8       1344.34       1259.17        55.99 o                         
  -8  -1   8        120.31        119.91        11.72 o                         
  -7  -1   8        672.71        619.01        28.90 o                         
  -6  -1   8        108.51        120.89        11.59 o                         
  -5  -1   8        375.24        368.34        22.35 o                         
  -4  -1   8         92.85         93.04        15.21 o                         
  -3  -1   8       1146.54       1208.42        42.93 o                         
  -2  -1   8        285.04        298.35        19.24 o                         
  -1  -1   8        775.13        754.19        32.82 o                         
   0  -1   8        267.67        293.89        20.54 o                         
   1  -1   8        239.99        235.20        25.05 o                         
   2  -1   8        111.86        131.28        14.71 o                         
 -17   0   8         25.05         21.28         4.85 o                         
 -16   0   8        766.52        820.48        42.35 o                         
 -15   0   8         44.14         49.64        10.74 o                         
 -14   0   8        733.07        684.66        37.64 o                         
 -13   0   8         42.02         49.32        10.35 o                         
 -12   0   8        379.20        374.37        27.29 o                         
 -11   0   8         72.56         75.26         9.74 o                         
 -10   0   8        362.53        319.39        19.22 o                         
  -9   0   8         69.67         69.96         9.05 o                         
  -8   0   8        571.63        574.44        25.17 o                         
  -7   0   8         28.18         21.31         5.29 o                         
  -6   0   8        777.22        745.15        29.40 o                         
  -5   0   8         20.58         20.61         5.08 o                         
  -4   0   8        876.33        944.54        40.50 o                         
  -3   0   8         46.07         55.24        14.12 o                         
  -2   0   8       1280.55       1395.83        43.86 o                         
  -1   0   8         28.19         28.58         6.30 o                         
   0   0   8        793.46        953.43        38.28 o                         
   1   0   8          5.61         -0.67         4.65 o                         
 -17   1   8        155.72        113.70         9.15 o                         
 -16   1   8          7.43          6.05         2.73 o                         
 -15   1   8        445.13        512.30        34.43 o                         
 -14   1   8          7.89          3.29         3.76 o                         
 -13   1   8        434.20        436.47        30.82 o                         
 -12   1   8         81.05         75.59        12.86 o                         
 -11   1   8        880.62        926.57        34.89 o                         
 -10   1   8         58.00         47.93         8.70 o                         
  -9   1   8       1117.22       1132.70        38.14 o                         
  -8   1   8          2.21          2.62         5.96 o                         
  -7   1   8        547.94        512.87        25.12 o                         
  -6   1   8          0.08         -1.57         5.72 o                         
  -5   1   8        397.03        420.12        24.03 o                         
  -4   1   8          1.64          1.87         3.04 o                         
  -3   1   8        662.42        713.34        31.11 o                         
  -2   1   8         42.01         50.41         9.11 o                         
  -1   1   8        324.03        323.18        22.15 o                         
   0   1   8         42.60         47.68        15.68 o                         
 -16   2   8        396.28        316.10        17.10 o                         
 -15   2   8          2.50          7.68         5.72 o                         
 -14   2   8        317.96        339.94        29.41 o                         
 -13   2   8          0.76         -5.72         5.72 o                         
 -12   2   8        443.58        468.00        33.25 o                         
 -11   2   8          0.35          6.27         6.12 o                         
 -10   2   8        383.47        378.51        22.76 o                         
  -9   2   8         77.92         93.06        11.44 o                         
  -8   2   8        375.95        393.43        23.17 o                         
  -7   2   8         50.87         54.14         9.08 o                         
  -6   2   8        315.98        312.88        26.66 o                         
  -5   2   8         31.84         37.80         7.56 o                         
  -4   2   8        432.96        428.03        24.75 o                         
  -3   2   8         43.73         46.19        12.04 o                         
  -2   2   8        482.84        552.06        29.26 o                         
 -14   3   8         13.24          3.69         5.57 o                         
 -13   3   8        398.01        423.38        33.64 o                         
 -12   3   8          3.22          7.21         6.90 o                         
 -11   3   8        499.58        500.07        35.99 o                         
 -10   3   8         80.89         86.81        15.68 o                         
  -9   3   8        472.71        461.53        26.56 o                         
  -8   3   8         79.26         59.36         9.80 o                         
  -7   3   8        335.54        345.36        23.12 o                         
  -6   3   8         22.02         22.47         6.81 o                         
  -5   3   8        279.27        278.31        20.68 o                         
  -4   3   8         61.63         75.01        11.58 o                         
  -7  -7   9        187.12        136.67        13.86 o                         
 -12  -6   9        118.18        109.71        17.57 o                         
 -11  -6   9        340.50        328.05        18.73 o                         
 -10  -6   9        153.39        155.86        13.40 o                         
  -9  -6   9        147.58        122.58        12.53 o                         
  -8  -6   9        110.26        127.65        12.96 o                         
  -7  -6   9         31.10         36.09         8.01 o                         
  -6  -6   9          0.55          7.23         4.50 o                         
  -5  -6   9        232.76        264.10        21.60 o                         
  -4  -6   9         19.51         13.14         5.49 o                         
  -3  -6   9        196.31        194.85        39.76 o                         
 -14  -5   9        211.85        188.59        20.07 o                         
 -13  -5   9          2.62          9.72         6.43 o                         
 -12  -5   9        171.34        148.63        12.99 o                         
 -11  -5   9          6.21          2.81         3.25 o                         
 -10  -5   9        130.76        136.93        12.83 o                         
  -9  -5   9          9.16         13.58         4.91 o                         
  -8  -5   9        297.58        314.04        38.66 o                         
  -7  -5   9        124.77        121.01        13.15 o                         
  -6  -5   9        445.05        439.42        30.86 o                         
  -5  -5   9         26.89         31.09        11.57 o                         
  -4  -5   9        345.64        328.44        46.31 o                         
  -3  -5   9          2.44          2.79         4.23 o                         
  -2  -5   9        313.11        367.01        35.99 o                         
 -15  -4   9        161.32        145.31        10.70 o                         
 -14  -4   9         10.92          6.27         6.27 o                         
 -13  -4   9        391.55        381.19        28.86 o                         
 -12  -4   9         38.37         40.27         7.50 o                         
 -11  -4   9        359.81        327.67        34.62 o                         
 -10  -4   9          2.88          8.48         4.35 o                         
  -9  -4   9        516.79        506.19        24.99 o                         
  -8  -4   9          6.51          7.71         3.33 o                         
  -7  -4   9        452.06        486.92        39.13 o                         
  -6  -4   9        221.57        227.20        18.06 o                         
  -5  -4   9        395.41        432.33        41.68 o                         
  -4  -4   9        160.11        154.89        14.79 o                         
  -3  -4   9        169.91        189.80        17.36 o                         
  -2  -4   9         45.68         38.32         7.79 o                         
  -1  -4   9        185.93        197.75        14.38 o                         
 -15  -3   9        123.69        107.98        15.06 o                         
 -14  -3   9        188.20        173.69        18.82 o                         
 -13  -3   9        239.73        186.15        14.74 o                         
 -12  -3   9        105.14        103.62        11.19 o                         
 -11  -3   9        456.22        436.39        22.83 o                         
 -10  -3   9        204.21        196.20        15.03 o                         
  -9  -3   9        301.05        269.61        18.49 o                         
  -8  -3   9        390.21        381.21        29.88 o                         
  -7  -3   9        105.35         85.47        10.98 o                         
  -6  -3   9        205.30        220.81        27.68 o                         
  -5  -3   9        118.08        111.44         9.00 o                         
  -4  -3   9        115.23        120.34         9.53 o                         
  -3  -3   9        102.97        113.66        10.00 o                         
  -2  -3   9        352.44        405.14        18.92 o                         
  -1  -3   9         57.65         54.32         7.72 o                         
 -16  -2   9        161.83        140.84        17.33 o                         
 -15  -2   9         98.00         93.63        14.66 o                         
 -14  -2   9        254.23        251.33        23.29 o                         
 -13  -2   9        102.04         96.92        14.66 o                         
 -12  -2   9        433.46        426.53        39.37 o                         
 -11  -2   9        177.22        176.68        18.11 o                         
 -10  -2   9        222.14        205.66        16.31 o                         
  -9  -2   9        351.75        357.78        21.15 o                         
  -8  -2   9        156.33        151.27        14.39 o                         
  -7  -2   9        203.60        227.67        10.86 o                         
  -6  -2   9        198.37        200.34        11.97 o                         
  -5  -2   9        157.34        174.89        10.83 o                         
  -4  -2   9        283.96        292.54        14.66 o                         
  -3  -2   9        188.62        209.65        12.88 o                         
  -2  -2   9        264.47        310.11        16.42 o                         
 -16  -1   9        123.72        122.17        16.70 o                         
 -15  -1   9        380.46        372.09        28.70 o                         
 -14  -1   9         13.61          8.31         6.27 o                         
 -13  -1   9        318.69        276.19        25.49 o                         
 -12  -1   9          5.25         11.73         5.01 o                         
 -11  -1   9        571.59        593.63        48.85 o                         
 -10  -1   9         45.36         49.39         8.57 o                         
  -9  -1   9        446.84        440.13        30.27 o                         
  -8  -1   9         80.65         77.59        10.43 o                         
  -7  -1   9        287.91        298.72        19.80 o                         
  -6  -1   9         95.45        104.77        11.69 o                         
  -5  -1   9        315.57        307.91        45.48 o                         
  -4  -1   9        169.44        180.00        18.47 o                         
  -3  -1   9        182.35        176.23        16.56 o                         
  -2  -1   9        148.57        152.95        15.66 o                         
 -15   0   9         38.92         32.62        10.74 o                         
 -14   0   9         98.55         73.16        13.88 o                         
 -13   0   9         26.39         12.94         6.35 o                         
 -12   0   9        194.37        184.46        16.41 o                         
 -11   0   9         35.85         42.28         8.35 o                         
 -10   0   9        195.54        151.13        14.47 o                         
  -9   0   9         15.51         15.90         5.53 o                         
  -8   0   9        235.48        242.08        18.03 o                         
  -7   0   9         16.07         22.01         8.39 o                         
  -6   0   9        278.27        275.66        20.15 o                         
  -5   0   9         25.13         27.62         7.22 o                         
  -4   0   9        710.27        805.28        35.02 o                         
  -3   0   9         15.50         15.59         5.96 o                         
 -14   1   9         34.41         26.03         8.23 o                         
 -13   1   9        375.42        365.66        31.76 o                         
 -12   1   9         10.32         18.33         6.38 o                         
 -11   1   9        601.99        621.56        31.07 o                         
 -10   1   9          9.06         11.73         6.78 o                         
  -9   1   9        370.25        356.49        32.19 o                         
  -8   1   9         16.57         25.87         7.73 o                         
  -7   1   9        461.17        473.96        26.65 o                         
  -6   1   9          7.80          3.09         9.25 o                         
  -5   1   9        514.42        504.06        28.30 o                         
 -10   2   9        288.31        265.54        21.53 o                         
  -9   2   9        103.29        114.42        14.40 o                         
 -10  -4  10          8.72         -9.02         9.02 o                         
  -9  -4  10        503.88        436.47        70.46 o                         
  -8  -4  10         76.20         65.36        10.83 o                         
 -11  -3  10         55.66         50.16         9.59 o                         
 -10  -3  10        287.74        291.05        27.45 o                         
  -9  -3  10         37.66         30.44         5.31 o                         
  -8  -3  10        187.59        180.42        10.72 o                         
 -11  -2  10        386.07        320.36        43.09 o                         
 -10  -2  10         65.17         48.65         9.33 o                         
  -9  -2  10        266.86        280.99        21.60 o                         
  -8  -2  10        105.79        105.17        14.14 o                         
                                                                                
