# Supplementary material for: The complex stacking disorder of Fe- and Ru-based 1,1′-(3,6-pyrazabolyl)metallocenes
Source: Acta Crystallogr B Struct Sci Cryst Eng Mater. 2026 Feb 1;82(Pt 1):22–33. doi: 10.1107/S2052520625009758 (PMC12869525; doi:10.1107/S2052520625009758)
Supplement: Supplementary file 5 [file b-82-00022-sup5.txt]

data_wa3472
 
_audit_creation_method            'SHELXL-2018/3'
_shelx_SHELXL_version_number      '2018/3'
_chemical_name_systematic         ?
_chemical_name_common             ?
_chemical_melting_point           ?
_chemical_formula_moiety
 'C22 H32 B2 O4 Ru' 
_chemical_formula_sum
 'C22 H32 B2 O4 Ru' 
_chemical_formula_weight          483.16

loop_
 _atom_type_symbol
 _atom_type_description
 _atom_type_scat_dispersion_real
 _atom_type_scat_dispersion_imag
 _atom_type_scat_source
 'C'  'C'   0.0033   0.0016
 'International Tables Vol C Tables 4.2.6.8 and 6.1.1.4'
 'H'  'H'   0.0000   0.0000
 'International Tables Vol C Tables 4.2.6.8 and 6.1.1.4'
 'B'  'B'   0.0013   0.0007
 'International Tables Vol C Tables 4.2.6.8 and 6.1.1.4'
 'O'  'O'   0.0106   0.0060
 'International Tables Vol C Tables 4.2.6.8 and 6.1.1.4'
 'Ru'  'Ru'  -1.2594   0.8363
 'International Tables Vol C Tables 4.2.6.8 and 6.1.1.4'
 
_space_group_crystal_system       orthorhombic
_space_group_IT_number            33
_space_group_name_H-M_alt         'P n a 21'
_space_group_name_Hall            'P 2c -2n'
 
_shelx_space_group_comment
;
The symmetry employed for this shelxl refinement is uniquely defined
by the following loop, which should always be used as a source of
symmetry information in preference to the above space-group names.
They are only intended as comments.
;
 
loop_
 _space_group_symop_operation_xyz
 'x, y, z'
 '-x, -y, z+1/2'
 'x+1/2, -y+1/2, z'
 '-x+1/2, y+1/2, z+1/2'
 
_cell_length_a                    9.72985(13)
_cell_length_b                    12.18224(16)
_cell_length_c                    19.2250(3)
_cell_angle_alpha                 90
_cell_angle_beta                  90
_cell_angle_gamma                 90
_cell_volume                      2278.76(5)
_cell_formula_units_Z             4
_cell_measurement_temperature     173(2)
_cell_measurement_reflns_used   19880
_cell_measurement_theta_min     2.9390
_cell_measurement_theta_max     29.0630
 
_exptl_crystal_description        prism
_exptl_crystal_colour             'light yellow'
_exptl_crystal_density_meas       ?
_exptl_crystal_density_method     ?
_exptl_crystal_density_diffrn     1.408          
_exptl_crystal_F_000              1000
_exptl_transmission_factor_min    ?
_exptl_transmission_factor_max    ?
_exptl_crystal_size_max           0.200
_exptl_crystal_size_mid           0.180
_exptl_crystal_size_min           0.110
_exptl_absorpt_coefficient_mu     0.712
_shelx_estimated_absorpt_T_min    0.871
_shelx_estimated_absorpt_T_max    0.926
_exptl_absorpt_correction_T_min                   0.88524
_exptl_absorpt_correction_T_max                   1.00000
_exptl_absorpt_correction_type            multi-scan
_exptl_absorpt_process_details
;
CrysAlisPro 1.171.42.43a (Rigaku Oxford Diffraction, 2022)
Empirical absorption correction using spherical harmonics,
implemented in SCALE3 ABSPACK scaling algorithm.
;

_diffrn_ambient_temperature       173(2)
_diffrn_radiation_wavelength      0.71073
_diffrn_radiation_type            MoK\a
_diffrn_measurement_device         '2-circle goniometer'
_diffrn_measurement_device_type   'STOE IPDS II two-circle-diffractometer' 
_diffrn_detector                  'image plate'
_diffrn_detector_type             'STOE image plate (34 cm diameter)'
_diffrn_detector_area_resol_mean   6.67
_diffrn_source                    'Genix 3D I\mS microfocus X-ray source' 
_diffrn_radiation_monochromator    mirror
_diffrn_measurement_method        \w 
_diffrn_reflns_number             45965
_diffrn_reflns_av_unetI/netI      0.0258
_diffrn_reflns_av_R_equivalents   0.0549
_diffrn_reflns_limit_h_min        -13
_diffrn_reflns_limit_h_max        13
_diffrn_reflns_limit_k_min        -16
_diffrn_reflns_limit_k_max        16
_diffrn_reflns_limit_l_min        -26
_diffrn_reflns_limit_l_max        24
_diffrn_reflns_theta_min          2.679
_diffrn_reflns_theta_max          29.175
_diffrn_reflns_theta_full         25.242
_diffrn_measured_fraction_theta_max   0.997
_diffrn_measured_fraction_theta_full  0.999
_diffrn_reflns_Laue_measured_fraction_max    0.997
_diffrn_reflns_Laue_measured_fraction_full   0.999
_diffrn_reflns_point_group_measured_fraction_max   0.976
_diffrn_reflns_point_group_measured_fraction_full  0.986
_reflns_number_total              6020
_reflns_number_gt                 5577
_reflns_threshold_expression      'I > 2\s(I)'
_reflns_Friedel_coverage          0.902
_reflns_Friedel_fraction_max      0.952
_reflns_Friedel_fraction_full     0.973
 
_reflns_special_details
;
 Reflections were merged by SHELXL according to the crystal
 class for the calculation of statistics and refinement.
 
 _reflns_Friedel_fraction is defined as the number of unique
 Friedel pairs measured divided by the number that would be
 possible theoretically, ignoring centric projections and
 systematic absences. Completness statistics refer to single and
 composite reflections containing twin component 1 only.
;
 
_computing_data_collection        'X-Area (Stoe & Cie, 2001)' 
_computing_cell_refinement     'CrysAlisPro 1.171.42.43a (Rigaku OD, 2022)'
_computing_data_reduction      'CrysAlisPro 1.171.42.43a (Rigaku OD, 2022)'
_computing_structure_solution     'SHELXT (G. M. Sheldrick, 2015)' 
_computing_structure_refinement 'SHELXL-2018/3 (Sheldrick, 2018)'
_computing_molecular_graphics     ?
_computing_publication_material   'IUCr PublCIF online service'

_refine_special_details
;
 Refined as a 2-component inversion twin.
;
_refine_ls_structure_factor_coef  Fsqd
_refine_ls_matrix_type            full
_refine_ls_weighting_scheme       calc
_refine_ls_weighting_details
'w=1/[\s^2^(Fo^2^)+(0.0360P)^2^+0.2710P] where P=(Fo^2^+2Fc^2^)/3'
_atom_sites_solution_primary      dual
_atom_sites_solution_secondary    ?
_atom_sites_solution_hydrogens    geom
_refine_ls_hydrogen_treatment     constr
_refine_ls_extinction_method      none
_refine_ls_extinction_coef        .
_refine_ls_abs_structure_details
;
 Refined as an inversion twin.
;
_refine_ls_abs_structure_Flack    0.38(5)
_chemical_absolute_configuration  ?
_refine_ls_number_reflns          6020
_refine_ls_number_parameters      271
_refine_ls_number_restraints      1
_refine_ls_R_factor_all           0.0260
_refine_ls_R_factor_gt            0.0239
_refine_ls_wR_factor_ref          0.0656
_refine_ls_wR_factor_gt           0.0640
_refine_ls_goodness_of_fit_ref    1.062
_refine_ls_restrained_S_all       1.062
_refine_ls_shift/su_max           0.002
_refine_ls_shift/su_mean          0.000
 
loop_
 _atom_site_label
 _atom_site_type_symbol
 _atom_site_fract_x
 _atom_site_fract_y
 _atom_site_fract_z
 _atom_site_U_iso_or_equiv
 _atom_site_adp_type
 _atom_site_occupancy
 _atom_site_site_symmetry_order  
 _atom_site_calc_flag
 _atom_site_refinement_flags_posn
 _atom_site_refinement_flags_adp
 _atom_site_refinement_flags_occupancy
 _atom_site_disorder_assembly
 _atom_site_disorder_group
Ru1 Ru 0.75332(2) 0.62421(2) 0.65814(6) 0.01586(6) Uani 1 1 d . . . . .
C11 C 0.7337(3) 0.5640(6) 0.5517(3) 0.0231(8) Uani 1 1 d . . . . .
C12 C 0.7367(3) 0.6821(7) 0.5512(3) 0.0240(9) Uani 1 1 d . . . . .
H12 H 0.664941 0.728525 0.535191 0.029 Uiso 1 1 calc R U . . .
C13 C 0.8653(3) 0.7181(2) 0.57885(15) 0.0249(5) Uani 1 1 d . . . . .
H13 H 0.893714 0.792196 0.584217 0.030 Uiso 1 1 calc R U . . .
C14 C 0.9431(3) 0.6242(2) 0.59681(15) 0.0258(5) Uani 1 1 d . . . . .
H14 H 1.032741 0.624315 0.616421 0.031 Uiso 1 1 calc R U . . .
C15 C 0.8639(2) 0.5295(2) 0.58041(14) 0.0228(5) Uani 1 1 d . . . . .
H15 H 0.892039 0.455608 0.587215 0.027 Uiso 1 1 calc R U . . .
B1 B 0.6084(3) 0.4924(2) 0.53375(16) 0.0220(5) Uani 1 1 d . . . . .
O1 O 0.47968(18) 0.53610(14) 0.52785(13) 0.0322(4) Uani 1 1 d . . . . .
O2 O 0.61168(19) 0.38182(14) 0.52246(13) 0.0293(4) Uani 1 1 d . . . . .
C31 C 0.3886(2) 0.4508(2) 0.50216(16) 0.0263(5) Uani 1 1 d . . . . .
C32 C 0.4693(3) 0.3435(2) 0.51940(17) 0.0320(6) Uani 1 1 d . . . . .
C33 C 0.2513(3) 0.4627(4) 0.5391(3) 0.0471(10) Uani 1 1 d . . . . .
H33A H 0.206922 0.531080 0.524305 0.071 Uiso 1 1 calc R U . . .
H33B H 0.266285 0.464517 0.589479 0.071 Uiso 1 1 calc R U . . .
H33C H 0.192217 0.400324 0.527275 0.071 Uiso 1 1 calc R U . . .
C34 C 0.3702(4) 0.4712(3) 0.42506(18) 0.0470(8) Uani 1 1 d . . . . .
H34A H 0.457632 0.458706 0.401035 0.070 Uiso 1 1 calc R U . . .
H34B H 0.340479 0.547135 0.417584 0.070 Uiso 1 1 calc R U . . .
H34C H 0.300509 0.420885 0.406634 0.070 Uiso 1 1 calc R U . . .
C35 C 0.4382(4) 0.2995(3) 0.5924(2) 0.0547(9) Uani 1 1 d . . . . .
H35A H 0.346907 0.265556 0.592838 0.082 Uiso 1 1 calc R U . . .
H35B H 0.440465 0.360170 0.625895 0.082 Uiso 1 1 calc R U . . .
H35C H 0.507423 0.244680 0.605274 0.082 Uiso 1 1 calc R U . . .
C36 C 0.4553(4) 0.2532(3) 0.4667(3) 0.0579(10) Uani 1 1 d . . . . .
H36A H 0.486605 0.279579 0.421199 0.087 Uiso 1 1 calc R U . . .
H36B H 0.358725 0.230791 0.463445 0.087 Uiso 1 1 calc R U . . .
H36C H 0.511306 0.190245 0.480936 0.087 Uiso 1 1 calc R U . . .
C21 C 0.7726(3) 0.5673(5) 0.7652(2) 0.0203(7) Uani 1 1 d . . . . .
C22 C 0.6472(2) 0.5277(2) 0.73604(14) 0.0248(5) Uani 1 1 d . . . . .
H22 H 0.623811 0.452714 0.729320 0.030 Uiso 1 1 calc R U . . .
C23 C 0.5630(3) 0.6192(2) 0.71867(16) 0.0277(6) Uani 1 1 d . . . . .
H23 H 0.473793 0.615894 0.698652 0.033 Uiso 1 1 calc R U . . .
C24 C 0.6360(3) 0.7165(2) 0.73660(15) 0.0281(5) Uani 1 1 d . . . . .
H24 H 0.604094 0.789671 0.730747 0.034 Uiso 1 1 calc R U . . .
C25 C 0.7642(3) 0.6849(6) 0.7646(3) 0.0220(8) Uani 1 1 d . . . . .
H25 H 0.833709 0.733606 0.780535 0.026 Uiso 1 1 calc R U . . .
B2 B 0.8990(3) 0.4984(2) 0.78723(16) 0.0219(5) Uani 1 1 d . . . . .
O3 O 0.89759(18) 0.38645(13) 0.79236(13) 0.0271(4) Uani 1 1 d . . . . .
O4 O 1.02244(18) 0.54405(14) 0.80495(12) 0.0291(4) Uani 1 1 d . . . . .
C41 C 1.0257(3) 0.3545(2) 0.82645(15) 0.0281(5) Uani 1 1 d . . . . .
C42 C 1.1208(3) 0.4541(2) 0.81081(16) 0.0278(5) Uani 1 1 d . . . . .
C43 C 1.0725(3) 0.2459(2) 0.7961(2) 0.0437(7) Uani 1 1 d . . . . .
H43A H 1.076234 0.251547 0.745266 0.065 Uiso 1 1 calc R U . . .
H43B H 1.007462 0.188062 0.809294 0.065 Uiso 1 1 calc R U . . .
H43C H 1.163964 0.227768 0.814047 0.065 Uiso 1 1 calc R U . . .
C44 C 0.9936(4) 0.3414(3) 0.90363(17) 0.0440(7) Uani 1 1 d . . . . .
H44A H 0.919821 0.287452 0.909566 0.066 Uiso 1 1 calc R U . . .
H44B H 0.964237 0.412209 0.922770 0.066 Uiso 1 1 calc R U . . .
H44C H 1.076040 0.316235 0.928159 0.066 Uiso 1 1 calc R U . . .
C45 C 1.1908(4) 0.4456(3) 0.7402(2) 0.0502(9) Uani 1 1 d . . . . .
H45A H 1.237175 0.515067 0.729534 0.075 Uiso 1 1 calc R U . . .
H45B H 1.121817 0.430308 0.704314 0.075 Uiso 1 1 calc R U . . .
H45C H 1.258528 0.386112 0.741161 0.075 Uiso 1 1 calc R U . . .
C46 C 1.2244(3) 0.4822(3) 0.8665(2) 0.0481(9) Uani 1 1 d . . . . .
H46A H 1.176280 0.498915 0.910032 0.072 Uiso 1 1 calc R U . . .
H46B H 1.278123 0.546216 0.851945 0.072 Uiso 1 1 calc R U . . .
H46C H 1.286077 0.419602 0.873762 0.072 Uiso 1 1 calc R U . . .
 
loop_
 _atom_site_aniso_label
 _atom_site_aniso_U_11
 _atom_site_aniso_U_22
 _atom_site_aniso_U_33
 _atom_site_aniso_U_23
 _atom_site_aniso_U_13
 _atom_site_aniso_U_12
Ru1 0.01548(9) 0.01619(9) 0.01590(10) 0.00121(9) 0.00024(8) 0.00029(5)
C11 0.0208(11) 0.0276(18) 0.0208(16) -0.0034(13) 0.0008(14) -0.0012(16)
C12 0.0271(14) 0.028(2) 0.0171(17) 0.0021(14) 0.0005(13) 0.0006(14)
C13 0.0279(12) 0.0264(13) 0.0206(12) 0.0031(10) 0.0039(9) -0.0099(9)
C14 0.0178(11) 0.0362(15) 0.0233(13) -0.0030(10) 0.0034(9) -0.0046(9)
C15 0.0203(10) 0.0255(12) 0.0225(12) -0.0059(10) 0.0029(9) 0.0024(9)
B1 0.0218(12) 0.0263(13) 0.0178(12) -0.0048(11) -0.0008(9) -0.0010(9)
O1 0.0232(8) 0.0258(9) 0.0476(12) -0.0096(9) -0.0080(8) 0.0001(7)
O2 0.0200(8) 0.0253(9) 0.0427(13) -0.0069(8) -0.0063(8) 0.0002(6)
C31 0.0200(11) 0.0308(13) 0.0281(13) -0.0049(11) -0.0038(9) -0.0024(9)
C32 0.0246(12) 0.0254(12) 0.0461(17) -0.0059(12) -0.0069(11) -0.0036(9)
C33 0.0282(17) 0.061(3) 0.052(3) -0.005(2) 0.0056(12) 0.0020(11)
C34 0.0524(19) 0.0587(19) 0.0299(16) 0.0021(14) -0.0128(14) 0.0004(15)
C35 0.051(2) 0.0530(19) 0.060(2) 0.0221(18) -0.0082(18) -0.0116(16)
C36 0.0492(19) 0.0414(18) 0.083(3) -0.0289(19) -0.019(2) 0.0022(14)
C21 0.0229(10) 0.0225(16) 0.0156(14) 0.0036(11) 0.0013(16) 0.0026(18)
C22 0.0206(11) 0.0283(13) 0.0257(13) 0.0060(10) 0.0022(10) -0.0032(9)
C23 0.0174(10) 0.0409(16) 0.0249(14) 0.0067(10) 0.0036(9) 0.0040(9)
C24 0.0324(13) 0.0299(14) 0.0220(13) 0.0039(11) 0.0057(10) 0.0117(10)
C25 0.0276(14) 0.0220(17) 0.0165(17) -0.0016(13) 0.0012(13) 0.0017(14)
B2 0.0227(12) 0.0258(13) 0.0171(12) 0.0021(11) -0.0001(9) 0.0021(10)
O3 0.0227(8) 0.0253(9) 0.0332(11) 0.0043(8) -0.0047(7) 0.0032(6)
O4 0.0260(8) 0.0253(8) 0.0360(11) 0.0047(7) -0.0082(8) 0.0003(7)
C41 0.0228(11) 0.0313(12) 0.0303(13) 0.0034(11) -0.0041(10) 0.0066(9)
C42 0.0222(11) 0.0309(13) 0.0303(14) 0.0032(11) -0.0043(10) 0.0031(9)
C43 0.0413(16) 0.0344(14) 0.055(2) -0.0032(15) -0.0077(15) 0.0134(12)
C44 0.0467(18) 0.0548(18) 0.0304(15) 0.0142(14) 0.0022(12) 0.0091(15)
C45 0.0357(18) 0.071(2) 0.0438(19) 0.0103(17) 0.0127(15) 0.0062(16)
C46 0.0377(15) 0.051(2) 0.056(2) 0.0010(18) -0.0238(17) 0.0021(15)
 
_geom_special_details
;
 All esds (except the esd in the dihedral angle between two l.s. planes)
 are estimated using the full covariance matrix.  The cell esds are taken
 into account individually in the estimation of esds in distances, angles
 and torsion angles; correlations between esds in cell parameters are only
 used when they are defined by crystal symmetry.  An approximate (isotropic)
 treatment of cell esds is used for estimating esds involving l.s. planes.
;
 
loop_
 _geom_bond_atom_site_label_1
 _geom_bond_atom_site_label_2
 _geom_bond_distance
 _geom_bond_site_symmetry_2
 _geom_bond_publ_flag
Ru1 C22 2.166(3) . ?
Ru1 C15 2.173(3) . ?
Ru1 C12 2.179(6) . ?
Ru1 C25 2.179(6) . ?
Ru1 C21 2.181(5) . ?
Ru1 C11 2.181(6) . ?
Ru1 C23 2.188(3) . ?
Ru1 C14 2.191(3) . ?
Ru1 C13 2.195(3) . ?
Ru1 C24 2.201(3) . ?
C11 C12 1.439(15) . ?
C11 C15 1.444(5) . ?
C11 B1 1.539(5) . ?
C12 C13 1.428(5) . ?
C12 H12 0.9500 . ?
C13 C14 1.414(4) . ?
C13 H13 0.9500 . ?
C14 C15 1.423(3) . ?
C14 H14 0.9500 . ?
C15 H15 0.9500 . ?
B1 O2 1.364(3) . ?
B1 O1 1.366(3) . ?
O1 C31 1.452(3) . ?
O2 C32 1.463(3) . ?
C31 C34 1.514(4) . ?
C31 C33 1.520(4) . ?
C31 C32 1.561(4) . ?
C32 C36 1.502(4) . ?
C32 C35 1.533(5) . ?
C33 H33A 0.9800 . ?
C33 H33B 0.9800 . ?
C33 H33C 0.9800 . ?
C34 H34A 0.9800 . ?
C34 H34B 0.9800 . ?
C34 H34C 0.9800 . ?
C35 H35A 0.9800 . ?
C35 H35B 0.9800 . ?
C35 H35C 0.9800 . ?
C36 H36A 0.9800 . ?
C36 H36B 0.9800 . ?
C36 H36C 0.9800 . ?
C21 C22 1.427(5) . ?
C21 C25 1.435(13) . ?
C21 B2 1.547(5) . ?
C22 C23 1.423(3) . ?
C22 H22 0.9500 . ?
C23 C24 1.425(4) . ?
C23 H23 0.9500 . ?
C24 C25 1.413(5) . ?
C24 H24 0.9500 . ?
C25 H25 0.9500 . ?
B2 O4 1.367(3) . ?
B2 O3 1.368(3) . ?
O3 C41 1.461(3) . ?
O4 C42 1.459(3) . ?
C41 C43 1.516(4) . ?
C41 C44 1.525(4) . ?
C41 C42 1.555(4) . ?
C42 C46 1.510(4) . ?
C42 C45 1.523(4) . ?
C43 H43A 0.9800 . ?
C43 H43B 0.9800 . ?
C43 H43C 0.9800 . ?
C44 H44A 0.9800 . ?
C44 H44B 0.9800 . ?
C44 H44C 0.9800 . ?
C45 H45A 0.9800 . ?
C45 H45B 0.9800 . ?
C45 H45C 0.9800 . ?
C46 H46A 0.9800 . ?
C46 H46B 0.9800 . ?
C46 H46C 0.9800 . ?
 
loop_
 _geom_angle_atom_site_label_1
 _geom_angle_atom_site_label_2
 _geom_angle_atom_site_label_3
 _geom_angle
 _geom_angle_site_symmetry_1
 _geom_angle_site_symmetry_3
 _geom_angle_publ_flag
C22 Ru1 C15 115.04(8) . . ?
C22 Ru1 C12 142.42(14) . . ?
C15 Ru1 C12 63.89(19) . . ?
C22 Ru1 C25 63.76(18) . . ?
C15 Ru1 C25 143.33(13) . . ?
C12 Ru1 C25 141.25(9) . . ?
C22 Ru1 C21 38.33(13) . . ?
C15 Ru1 C21 115.97(16) . . ?
C12 Ru1 C21 179.2(2) . . ?
C25 Ru1 C21 38.4(3) . . ?
C22 Ru1 C11 115.11(18) . . ?
C15 Ru1 C11 38.73(13) . . ?
C12 Ru1 C11 38.5(4) . . ?
C25 Ru1 C11 177.78(13) . . ?
C21 Ru1 C11 141.81(10) . . ?
C22 Ru1 C23 38.15(9) . . ?
C15 Ru1 C23 140.35(10) . . ?
C12 Ru1 C23 116.61(12) . . ?
C25 Ru1 C23 63.33(12) . . ?
C21 Ru1 C23 64.01(12) . . ?
C11 Ru1 C23 114.54(12) . . ?
C22 Ru1 C14 140.70(10) . . ?
C15 Ru1 C14 38.05(9) . . ?
C12 Ru1 C14 63.57(12) . . ?
C25 Ru1 C14 117.68(12) . . ?
C21 Ru1 C14 115.82(12) . . ?
C11 Ru1 C14 64.46(11) . . ?
C23 Ru1 C14 178.33(9) . . ?
C22 Ru1 C13 178.30(10) . . ?
C15 Ru1 C13 63.46(11) . . ?
C12 Ru1 C13 38.11(13) . . ?
C25 Ru1 C13 116.84(18) . . ?
C21 Ru1 C13 141.14(13) . . ?
C11 Ru1 C13 64.36(18) . . ?
C23 Ru1 C13 143.53(10) . . ?
C14 Ru1 C13 37.62(10) . . ?
C22 Ru1 C24 63.66(12) . . ?
C15 Ru1 C24 178.22(10) . . ?
C12 Ru1 C24 116.26(19) . . ?
C25 Ru1 C24 37.63(13) . . ?
C21 Ru1 C24 63.90(15) . . ?
C11 Ru1 C24 140.27(14) . . ?
C23 Ru1 C24 37.89(10) . . ?
C14 Ru1 C24 143.72(10) . . ?
C13 Ru1 C24 117.86(8) . . ?
C12 C11 C15 106.0(3) . . ?
C12 C11 B1 125.6(3) . . ?
C15 C11 B1 128.0(5) . . ?
C12 C11 Ru1 70.6(2) . . ?
C15 C11 Ru1 70.3(3) . . ?
B1 C11 Ru1 118.1(3) . . ?
C13 C12 C11 108.8(4) . . ?
C13 C12 Ru1 71.6(3) . . ?
C11 C12 Ru1 70.8(3) . . ?
C13 C12 H12 125.6 . . ?
C11 C12 H12 125.6 . . ?
Ru1 C12 H12 123.6 . . ?
C14 C13 C12 108.2(4) . . ?
C14 C13 Ru1 71.03(14) . . ?
C12 C13 Ru1 70.3(3) . . ?
C14 C13 H13 125.9 . . ?
C12 C13 H13 125.9 . . ?
Ru1 C13 H13 124.3 . . ?
C13 C14 C15 108.1(2) . . ?
C13 C14 Ru1 71.35(15) . . ?
C15 C14 Ru1 70.28(14) . . ?
C13 C14 H14 125.9 . . ?
C15 C14 H14 125.9 . . ?
Ru1 C14 H14 124.1 . . ?
C14 C15 C11 108.9(3) . . ?
C14 C15 Ru1 71.67(15) . . ?
C11 C15 Ru1 71.0(3) . . ?
C14 C15 H15 125.6 . . ?
C11 C15 H15 125.6 . . ?
Ru1 C15 H15 123.4 . . ?
O2 B1 O1 113.2(2) . . ?
O2 B1 C11 125.2(3) . . ?
O1 B1 C11 121.6(3) . . ?
B1 O1 C31 107.99(19) . . ?
B1 O2 C32 107.4(2) . . ?
O1 C31 C34 106.7(2) . . ?
O1 C31 C33 108.0(3) . . ?
C34 C31 C33 109.7(3) . . ?
O1 C31 C32 102.72(19) . . ?
C34 C31 C32 113.9(2) . . ?
C33 C31 C32 115.0(3) . . ?
O2 C32 C36 110.3(3) . . ?
O2 C32 C35 105.1(2) . . ?
C36 C32 C35 110.2(3) . . ?
O2 C32 C31 102.6(2) . . ?
C36 C32 C31 115.1(3) . . ?
C35 C32 C31 112.8(3) . . ?
C31 C33 H33A 109.5 . . ?
C31 C33 H33B 109.5 . . ?
H33A C33 H33B 109.5 . . ?
C31 C33 H33C 109.5 . . ?
H33A C33 H33C 109.5 . . ?
H33B C33 H33C 109.5 . . ?
C31 C34 H34A 109.5 . . ?
C31 C34 H34B 109.5 . . ?
H34A C34 H34B 109.5 . . ?
C31 C34 H34C 109.5 . . ?
H34A C34 H34C 109.5 . . ?
H34B C34 H34C 109.5 . . ?
C32 C35 H35A 109.5 . . ?
C32 C35 H35B 109.5 . . ?
H35A C35 H35B 109.5 . . ?
C32 C35 H35C 109.5 . . ?
H35A C35 H35C 109.5 . . ?
H35B C35 H35C 109.5 . . ?
C32 C36 H36A 109.5 . . ?
C32 C36 H36B 109.5 . . ?
H36A C36 H36B 109.5 . . ?
C32 C36 H36C 109.5 . . ?
H36A C36 H36C 109.5 . . ?
H36B C36 H36C 109.5 . . ?
C22 C21 C25 106.6(3) . . ?
C22 C21 B2 127.1(4) . . ?
C25 C21 B2 126.0(3) . . ?
C22 C21 Ru1 70.3(2) . . ?
C25 C21 Ru1 70.7(2) . . ?
B2 C21 Ru1 119.9(3) . . ?
C23 C22 C21 108.7(3) . . ?
C23 C22 Ru1 71.77(15) . . ?
C21 C22 Ru1 71.4(2) . . ?
C23 C22 H22 125.7 . . ?
C21 C22 H22 125.7 . . ?
Ru1 C22 H22 122.8 . . ?
C22 C23 C24 107.9(2) . . ?
C22 C23 Ru1 70.08(14) . . ?
C24 C23 Ru1 71.54(15) . . ?
C22 C23 H23 126.0 . . ?
C24 C23 H23 126.0 . . ?
Ru1 C23 H23 124.0 . . ?
C25 C24 C23 107.8(3) . . ?
C25 C24 Ru1 70.4(3) . . ?
C23 C24 Ru1 70.57(15) . . ?
C25 C24 H24 126.1 . . ?
C23 C24 H24 126.1 . . ?
Ru1 C24 H24 124.6 . . ?
C24 C25 C21 109.0(4) . . ?
C24 C25 Ru1 72.0(3) . . ?
C21 C25 Ru1 70.8(2) . . ?
C24 C25 H25 125.5 . . ?
C21 C25 H25 125.5 . . ?
Ru1 C25 H25 123.3 . . ?
O4 B2 O3 113.3(2) . . ?
O4 B2 C21 123.1(3) . . ?
O3 B2 C21 123.5(3) . . ?
B2 O3 C41 106.9(2) . . ?
B2 O4 C42 106.87(19) . . ?
O3 C41 C43 108.4(2) . . ?
O3 C41 C44 106.8(2) . . ?
C43 C41 C44 110.2(3) . . ?
O3 C41 C42 102.28(19) . . ?
C43 C41 C42 115.3(2) . . ?
C44 C41 C42 113.0(3) . . ?
O4 C42 C46 108.8(2) . . ?
O4 C42 C45 106.0(2) . . ?
C46 C42 C45 110.4(3) . . ?
O4 C42 C41 102.17(19) . . ?
C46 C42 C41 115.9(3) . . ?
C45 C42 C41 112.7(3) . . ?
C41 C43 H43A 109.5 . . ?
C41 C43 H43B 109.5 . . ?
H43A C43 H43B 109.5 . . ?
C41 C43 H43C 109.5 . . ?
H43A C43 H43C 109.5 . . ?
H43B C43 H43C 109.5 . . ?
C41 C44 H44A 109.5 . . ?
C41 C44 H44B 109.5 . . ?
H44A C44 H44B 109.5 . . ?
C41 C44 H44C 109.5 . . ?
H44A C44 H44C 109.5 . . ?
H44B C44 H44C 109.5 . . ?
C42 C45 H45A 109.5 . . ?
C42 C45 H45B 109.5 . . ?
H45A C45 H45B 109.5 . . ?
C42 C45 H45C 109.5 . . ?
H45A C45 H45C 109.5 . . ?
H45B C45 H45C 109.5 . . ?
C42 C46 H46A 109.5 . . ?
C42 C46 H46B 109.5 . . ?
H46A C46 H46B 109.5 . . ?
C42 C46 H46C 109.5 . . ?
H46A C46 H46C 109.5 . . ?
H46B C46 H46C 109.5 . . ?
 
loop_
 _geom_torsion_atom_site_label_1
 _geom_torsion_atom_site_label_2
 _geom_torsion_atom_site_label_3
 _geom_torsion_atom_site_label_4
 _geom_torsion
 _geom_torsion_site_symmetry_1
 _geom_torsion_site_symmetry_2
 _geom_torsion_site_symmetry_3
 _geom_torsion_site_symmetry_4
 _geom_torsion_publ_flag
C15 C11 C12 C13 0.0(3) . . . . ?
B1 C11 C12 C13 173.1(6) . . . . ?
Ru1 C11 C12 C13 61.8(3) . . . . ?
C15 C11 C12 Ru1 -61.8(3) . . . . ?
B1 C11 C12 Ru1 111.2(4) . . . . ?
C11 C12 C13 C14 -0.1(4) . . . . ?
Ru1 C12 C13 C14 61.3(2) . . . . ?
C11 C12 C13 Ru1 -61.4(2) . . . . ?
C12 C13 C14 C15 0.1(4) . . . . ?
Ru1 C13 C14 C15 60.96(19) . . . . ?
C12 C13 C14 Ru1 -60.8(3) . . . . ?
C13 C14 C15 C11 -0.1(4) . . . . ?
Ru1 C14 C15 C11 61.5(3) . . . . ?
C13 C14 C15 Ru1 -61.6(2) . . . . ?
C12 C11 C15 C14 0.0(3) . . . . ?
B1 C11 C15 C14 -172.8(4) . . . . ?
Ru1 C11 C15 C14 -62.0(2) . . . . ?
C12 C11 C15 Ru1 62.0(2) . . . . ?
B1 C11 C15 Ru1 -110.8(5) . . . . ?
C12 C11 B1 O2 167.9(3) . . . . ?
C15 C11 B1 O2 -20.6(8) . . . . ?
Ru1 C11 B1 O2 -106.7(4) . . . . ?
C12 C11 B1 O1 -12.4(5) . . . . ?
C15 C11 B1 O1 159.1(4) . . . . ?
Ru1 C11 B1 O1 73.0(5) . . . . ?
O2 B1 O1 C31 -7.3(3) . . . . ?
C11 B1 O1 C31 172.9(4) . . . . ?
O1 B1 O2 C32 -9.7(3) . . . . ?
C11 B1 O2 C32 170.1(4) . . . . ?
B1 O1 C31 C34 -100.4(3) . . . . ?
B1 O1 C31 C33 141.6(3) . . . . ?
B1 O1 C31 C32 19.7(3) . . . . ?
B1 O2 C32 C36 144.0(3) . . . . ?
B1 O2 C32 C35 -97.3(3) . . . . ?
B1 O2 C32 C31 20.9(3) . . . . ?
O1 C31 C32 O2 -24.3(3) . . . . ?
C34 C31 C32 O2 90.7(3) . . . . ?
C33 C31 C32 O2 -141.4(3) . . . . ?
O1 C31 C32 C36 -144.1(3) . . . . ?
C34 C31 C32 C36 -29.1(4) . . . . ?
C33 C31 C32 C36 98.8(4) . . . . ?
O1 C31 C32 C35 88.3(3) . . . . ?
C34 C31 C32 C35 -156.7(3) . . . . ?
C33 C31 C32 C35 -28.8(4) . . . . ?
C25 C21 C22 C23 -0.7(3) . . . . ?
B2 C21 C22 C23 -175.6(4) . . . . ?
Ru1 C21 C22 C23 -62.5(2) . . . . ?
C25 C21 C22 Ru1 61.80(18) . . . . ?
B2 C21 C22 Ru1 -113.2(4) . . . . ?
C21 C22 C23 C24 0.3(4) . . . . ?
Ru1 C22 C23 C24 -61.88(19) . . . . ?
C21 C22 C23 Ru1 62.2(3) . . . . ?
C22 C23 C24 C25 0.1(4) . . . . ?
Ru1 C23 C24 C25 -60.8(3) . . . . ?
C22 C23 C24 Ru1 60.95(19) . . . . ?
C23 C24 C25 C21 -0.5(4) . . . . ?
Ru1 C24 C25 C21 -61.5(2) . . . . ?
C23 C24 C25 Ru1 61.0(2) . . . . ?
C22 C21 C25 C24 0.8(3) . . . . ?
B2 C21 C25 C24 175.8(5) . . . . ?
Ru1 C21 C25 C24 62.3(3) . . . . ?
C22 C21 C25 Ru1 -61.5(2) . . . . ?
B2 C21 C25 Ru1 113.5(3) . . . . ?
C22 C21 B2 O4 169.8(4) . . . . ?
C25 C21 B2 O4 -4.2(5) . . . . ?
Ru1 C21 B2 O4 82.8(4) . . . . ?
C22 C21 B2 O3 -11.7(6) . . . . ?
C25 C21 B2 O3 174.3(2) . . . . ?
Ru1 C21 B2 O3 -98.7(4) . . . . ?
O4 B2 O3 C41 9.0(3) . . . . ?
C21 B2 O3 C41 -169.7(3) . . . . ?
O3 B2 O4 C42 10.8(3) . . . . ?
C21 B2 O4 C42 -170.6(3) . . . . ?
B2 O3 C41 C43 -145.5(3) . . . . ?
B2 O3 C41 C44 95.8(3) . . . . ?
B2 O3 C41 C42 -23.2(3) . . . . ?
B2 O4 C42 C46 -147.3(3) . . . . ?
B2 O4 C42 C45 94.0(3) . . . . ?
B2 O4 C42 C41 -24.2(3) . . . . ?
O3 C41 C42 O4 28.5(3) . . . . ?
C43 C41 C42 O4 146.0(2) . . . . ?
C44 C41 C42 O4 -86.0(3) . . . . ?
O3 C41 C42 C46 146.7(3) . . . . ?
C43 C41 C42 C46 -95.9(3) . . . . ?
C44 C41 C42 C46 32.2(3) . . . . ?
O3 C41 C42 C45 -84.8(3) . . . . ?
C43 C41 C42 C45 32.7(3) . . . . ?
C44 C41 C42 C45 160.7(3) . . . . ?
 
_refine_diff_density_max    0.368
_refine_diff_density_min   -0.189
_refine_diff_density_rms    0.057

_shelx_res_file
;
TITL wa3472=MW209-4 in Pna2(1) at -100C CAP+erm
    fin.res
    created by SHELXL-2018/3 at 08:57:18 on 21-Sep-2023
CELL 0.71073 9.72985 12.18224 19.22499 90 90 90
ZERR 4 0.00013 0.00016 0.00026 0 0 0
LATT -1
SYMM -X,-Y,0.5+Z
SYMM 0.5+X,0.5-Y,+Z
SYMM 0.5-X,0.5+Y,0.5+Z
SFAC C H B O Ru
UNIT 88 128 8 16 4

SIZE 0.11 0.18 0.2
REM light yellow prism
TEMP -100

ACTA
L.S. 20
FMAP 2
PLAN  10
CONF
BOND $H

TWIN -1 0 0 0 -1 0 0 0 -1 2
OMIT 1 6 0

WGHT    0.036000    0.271000
BASF   0.37992
FVAR       0.25822
RU1   5    0.753320    0.624206    0.658140    11.00000    0.01548    0.01619 =
         0.01590    0.00121    0.00024    0.00029
C11   1    0.733733    0.564028    0.551735    11.00000    0.02078    0.02764 =
         0.02075   -0.00341    0.00077   -0.00119
C12   1    0.736713    0.682116    0.551240    11.00000    0.02711    0.02787 =
         0.01707    0.00212    0.00048    0.00058
AFIX  43
H12   2    0.664941    0.728525    0.535191    11.00000   -1.20000
AFIX   0
C13   1    0.865330    0.718065    0.578847    11.00000    0.02786    0.02635 =
         0.02059    0.00313    0.00387   -0.00988
AFIX  43
H13   2    0.893714    0.792196    0.584217    11.00000   -1.20000
AFIX   0
C14   1    0.943123    0.624180    0.596808    11.00000    0.01778    0.03616 =
         0.02334   -0.00298    0.00337   -0.00456
AFIX  43
H14   2    1.032741    0.624315    0.616421    11.00000   -1.20000
AFIX   0
C15   1    0.863892    0.529503    0.580409    11.00000    0.02031    0.02551 =
         0.02246   -0.00593    0.00294    0.00238
AFIX  43
H15   2    0.892039    0.455608    0.587215    11.00000   -1.20000
AFIX   0
B1    3    0.608390    0.492370    0.533747    11.00000    0.02184    0.02634 =
         0.01779   -0.00477   -0.00082   -0.00105
O1    4    0.479684    0.536097    0.527852    11.00000    0.02318    0.02576 =
         0.04758   -0.00965   -0.00796    0.00006
O2    4    0.611685    0.381820    0.522464    11.00000    0.01998    0.02530 =
         0.04270   -0.00690   -0.00634    0.00025
C31   1    0.388594    0.450804    0.502161    11.00000    0.01996    0.03082 =
         0.02811   -0.00494   -0.00383   -0.00237
C32   1    0.469272    0.343470    0.519397    11.00000    0.02460    0.02536 =
         0.04611   -0.00593   -0.00694   -0.00362
C33   1    0.251319    0.462741    0.539082    11.00000    0.02823    0.06090 =
         0.05228   -0.00536    0.00560    0.00197
AFIX 137
H33A  2    0.206922    0.531080    0.524305    11.00000   -1.50000
H33B  2    0.266285    0.464517    0.589479    11.00000   -1.50000
H33C  2    0.192217    0.400324    0.527275    11.00000   -1.50000
AFIX   0
C34   1    0.370181    0.471178    0.425058    11.00000    0.05237    0.05870 =
         0.02985    0.00206   -0.01277    0.00038
AFIX 137
H34A  2    0.457632    0.458706    0.401035    11.00000   -1.50000
H34B  2    0.340479    0.547135    0.417584    11.00000   -1.50000
H34C  2    0.300509    0.420885    0.406634    11.00000   -1.50000
AFIX   0
C35   1    0.438216    0.299504    0.592438    11.00000    0.05112    0.05302 =
         0.05996    0.02211   -0.00821   -0.01162
AFIX 137
H35A  2    0.346907    0.265556    0.592838    11.00000   -1.50000
H35B  2    0.440465    0.360170    0.625895    11.00000   -1.50000
H35C  2    0.507423    0.244680    0.605274    11.00000   -1.50000
AFIX   0
C36   1    0.455259    0.253175    0.466662    11.00000    0.04916    0.04143 =
         0.08313   -0.02885   -0.01941    0.00219
AFIX 137
H36A  2    0.486605    0.279579    0.421199    11.00000   -1.50000
H36B  2    0.358725    0.230791    0.463445    11.00000   -1.50000
H36C  2    0.511306    0.190245    0.480936    11.00000   -1.50000
AFIX   0
C21   1    0.772583    0.567266    0.765226    11.00000    0.02292    0.02245 =
         0.01557    0.00357    0.00129    0.00258
C22   1    0.647188    0.527682    0.736040    11.00000    0.02055    0.02830 =
         0.02569    0.00604    0.00224   -0.00315
AFIX  43
H22   2    0.623811    0.452714    0.729320    11.00000   -1.20000
AFIX   0
C23   1    0.562965    0.619165    0.718671    11.00000    0.01736    0.04087 =
         0.02488    0.00673    0.00356    0.00400
AFIX  43
H23   2    0.473793    0.615894    0.698652    11.00000   -1.20000
AFIX   0
C24   1    0.635966    0.716541    0.736600    11.00000    0.03237    0.02989 =
         0.02201    0.00387    0.00568    0.01173
AFIX  43
H24   2    0.604094    0.789671    0.730747    11.00000   -1.20000
AFIX   0
C25   1    0.764230    0.684896    0.764640    11.00000    0.02760    0.02201 =
         0.01645   -0.00162    0.00123    0.00165
AFIX  43
H25   2    0.833709    0.733606    0.780535    11.00000   -1.20000
AFIX   0
B2    3    0.898964    0.498426    0.787231    11.00000    0.02271    0.02582 =
         0.01706    0.00214   -0.00010    0.00209
O3    4    0.897592    0.386452    0.792357    11.00000    0.02267    0.02535 =
         0.03315    0.00426   -0.00466    0.00325
O4    4    1.022438    0.544054    0.804952    11.00000    0.02601    0.02527 =
         0.03602    0.00470   -0.00821    0.00027
C41   1    1.025667    0.354484    0.826449    11.00000    0.02276    0.03125 =
         0.03034    0.00344   -0.00412    0.00655
C42   1    1.120766    0.454109    0.810806    11.00000    0.02225    0.03090 =
         0.03031    0.00316   -0.00435    0.00315
C43   1    1.072471    0.245860    0.796078    11.00000    0.04131    0.03438 =
         0.05531   -0.00317   -0.00765    0.01341
AFIX 137
H43A  2    1.076234    0.251547    0.745266    11.00000   -1.50000
H43B  2    1.007462    0.188062    0.809294    11.00000   -1.50000
H43C  2    1.163964    0.227768    0.814047    11.00000   -1.50000
AFIX   0
C44   1    0.993575    0.341429    0.903628    11.00000    0.04672    0.05480 =
         0.03044    0.01416    0.00216    0.00914
AFIX 137
H44A  2    0.919821    0.287452    0.909566    11.00000   -1.50000
H44B  2    0.964237    0.412209    0.922770    11.00000   -1.50000
H44C  2    1.076040    0.316235    0.928159    11.00000   -1.50000
AFIX   0
C45   1    1.190817    0.445644    0.740155    11.00000    0.03567    0.07116 =
         0.04385    0.01029    0.01267    0.00620
AFIX 137
H45A  2    1.237175    0.515067    0.729534    11.00000   -1.50000
H45B  2    1.121817    0.430308    0.704314    11.00000   -1.50000
H45C  2    1.258528    0.386112    0.741161    11.00000   -1.50000
AFIX   0
C46   1    1.224412    0.482175    0.866529    11.00000    0.03765    0.05094 =
         0.05579    0.00104   -0.02385    0.00208
AFIX 137
H46A  2    1.176280    0.498915    0.910032    11.00000   -1.50000
H46B  2    1.278123    0.546216    0.851945    11.00000   -1.50000
H46C  2    1.286077    0.419602    0.873762    11.00000   -1.50000

AFIX   0
HKLF 4


REM  wa3472=MW209-4 in Pna2(1) at -100C CAP+erm
REM wR2 = 0.0656, GooF = S = 1.062, Restrained GooF = 1.062 for all data
REM R1 = 0.0239 for 5577 Fo > 4sig(Fo) and 0.0260 for all 6020 data
REM 271 parameters refined using 1 restraints

END

WGHT      0.0360      0.2711

REM Highest difference peak  0.368,  deepest hole -0.189,  1-sigma level  0.057
Q1    1   0.7052  0.5413  0.7586  11.00000  0.05    0.37
Q2    1   0.7582  0.6233  0.7714  11.00000  0.05    0.36
Q3    1   0.7979  0.5442  0.5633  11.00000  0.05    0.36
Q4    1   0.6773  0.5353  0.5488  11.00000  0.05    0.35
Q5    1   0.7053  0.6997  0.7543  11.00000  0.05    0.35
Q6    1   0.7390  0.6219  0.5471  11.00000  0.05    0.35
Q7    1   0.8212  0.5356  0.7654  11.00000  0.05    0.32
Q8    1   0.7266  0.5637  0.6555  11.00000  0.05    0.32
Q9    1   0.7978  0.7016  0.5652  11.00000  0.05    0.32
Q10   1   0.6137  0.4400  0.5124  11.00000  0.05    0.31
;
_shelx_res_checksum   13293

_shelx_hkl_file
;
   0   0 -26  113.36    9.64
   0   0 -26  133.65    9.21
   0   0 -26  124.94    6.75
   0   0 -26  136.97    7.98
   0   0 -25    2.67    1.17
   0   0 -25    0.85    0.87
   0   0 -25    3.24    1.14
   0   0 -25    1.95    1.32
   0   0 -24  140.70    7.71
   0   0 -24  128.71    8.63
   0   0 -24  122.51    9.53
   0   0 -24  111.67    6.96
   0   0 -23    2.95    1.18
   0   0 -23    6.60    1.99
   0   0 -23    3.15    1.07
   0   0 -23    1.36    0.99
   0   0 -22   98.76    8.07
   0   0 -22  120.17    6.77
   0   0 -22  112.13    6.88
   0   0 -22  115.38    7.73
   0   0 -21    3.09    1.22
   0   0 -21    5.88    1.41
   0   0 -21    3.50    1.24
   0   0 -21    4.41    1.78
   0   0 -20  203.14    8.97
   0   0 -20  182.90    9.85
   0   0 -20  177.83    9.19
   0   0 -20  158.38   10.42
   0   0 -19    5.79    1.29
   0   0 -19    5.26    1.85
   0   0 -19    5.49    1.56
   0   0 -19    3.26    1.06
   0   0 -18  181.19   11.00
   0   0 -18  254.71    9.96
   0   0 -18  237.26   10.90
   0   0 -18  213.09   10.31
   0   0 -17    6.14    1.46
   0   0 -17    9.85    2.28
   0   0 -17    9.57    1.54
   0   0 -17    8.65    1.81
   0   0 -16  716.80   26.02
   0   0 -16  714.68   23.10
   0   0 -16  688.26   24.38
   0   0 -16  703.21   24.43
   0   0 -15    7.85    1.63
   0   0 -15    8.52    2.08
   0   0 -15   11.39    1.63
   0   0 -15    9.63    1.82
   0   0 -14 1176.06   39.19
   0   0 -14 1251.25   36.47
   0   0 -14 1165.30   37.57
   0   0 -14 1154.21   37.86
   0   0 -13    5.14    1.26
   0   0 -13    5.42    1.71
   0   0 -13    6.99    1.24
   0   0 -13    6.64    1.55
   0   0 -12  654.90   21.95
   0   0 -12  608.19   22.62
   0   0 -12  658.08   21.47
   0   0 -12  647.94   20.50
   0   0 -11    2.05    0.75
   0   0 -11    5.11    1.19
   0   0 -11    4.05    0.84
   0   0 -10  260.15   10.43
   0   0 -10  275.04    9.43
   0   0 -10  268.45   10.12
   0   0  -9    5.09    1.11
   0   0  -9    9.72    1.45
   0   0  -9   10.48    1.22
   0   0  -8 2526.02   74.39
   0   0  -8 2742.16   75.78
   0   0  -7    5.27    0.74
   0   0  -7    4.28    0.91
   0   0  -6   68.78    2.92
   0   0  -6   72.05    3.49
   0   0  -5    5.56    0.73
   0   0  -5    3.31    0.75
   0   0  -4 1274.12   38.49
   0   0  -4 1358.55   37.99
   0   0  -3    5.13    0.55
   0   0  -3    3.32    0.62
   0   0   3    5.25    0.54
   0   0   4 1265.37   36.21
   0   0   5    5.48    0.68
   0   0   6   73.14    2.96
   0   0   7    5.71    0.76
   0   0   8 2550.32   72.92
   0   0   9    7.86    1.11
   0   0  10  251.90    8.79
   0   1 -26    2.53    1.57
   0  -1 -26   -0.81    0.95
   0   1 -26    0.62    1.26
   0   1 -26   -2.10    1.84
   0  -1 -26    2.76    1.70
   0  -1 -26    0.39    0.73
   0  -1 -26    0.92    0.84
   0   1 -26    1.55    0.90
   0  -1 -25   66.64    5.00
   0   1 -25   67.28    5.41
   0  -1 -25   60.66    5.75
   0   1 -25   63.09    6.09
   0  -1 -25   67.33    6.64
   0   1 -25   58.20    6.65
   0  -1 -25   62.19    5.44
   0   1 -24   -0.04    0.88
   0  -1 -24    1.39    1.16
   0  -1 -24   -0.70    1.11
   0   1 -24    1.09    1.04
   0  -1 -24   -0.60    0.93
   0   1 -24   -0.69    0.88
   0  -1 -24    1.37    0.95
   0   1 -24    0.28    0.41
   0  -1 -23   38.86    3.50
   0  -1 -23   42.58    4.37
   0   1 -23   39.92    3.77
   0  -1 -23   41.87    4.97
   0   1 -23   32.67    4.59
   0   1 -23   33.42    2.78
   0   1 -23   39.99    4.45
   0  -1 -23   39.08    4.20
   0   1 -22    0.84    0.85
   0  -1 -22    1.36    0.99
   0  -1 -22   -0.29    0.74
   0  -1 -22   -1.04    1.07
   0   1 -22   -0.27    0.81
   0   1 -22    0.88    0.77
   0  -1 -22    0.86    0.57
   0   1 -22   -0.18    0.41
   0  -1 -21   63.98    5.30
   0   1 -21   63.97    5.50
   0   1 -21   64.70    4.12
   0  -1 -21   68.06    4.59
   0   1 -21   59.93    4.58
   0  -1 -21   59.58    5.30
   0   1 -21   56.09    5.93
   0  -1 -21   60.16    5.89
   0   1 -20    3.55    1.37
   0  -1 -20    3.42    1.33
   0  -1 -20    0.14    0.66
   0   1 -20    1.07    0.69
   0   1 -20    0.65    0.98
   0  -1 -20    1.41    1.12
   0   1 -20    1.90    0.91
   0  -1 -20    1.08    0.67
   0   1 -19  236.73    9.82
   0  -1 -19  240.23    9.96
   0   1 -19  267.24   10.67
   0  -1 -19  236.44   11.73
   0  -1 -19  226.16   11.95
   0   1 -19  196.60   12.10
   0   1 -19  232.92   11.42
   0  -1 -19  218.18   11.01
   0   1 -18    2.68    1.16
   0  -1 -18    2.21    1.19
   0  -1 -18   -0.33    0.82
   0  -1 -18    0.70    0.57
   0   1 -18    0.88    0.65
   0   1 -18    1.13    0.73
   0  -1 -18    0.83    0.91
   0   1 -18    2.16    1.23
   0  -1 -17  231.71    9.07
   0   1 -17  231.35    9.50
   0  -1 -17  177.11   10.23
   0   1 -17  163.46   10.68
   0   1 -17  208.73    9.04
   0  -1 -17  224.78   10.98
   0  -1 -17  223.23   10.15
   0   1 -17  210.25   10.16
   0   1 -16    1.26    0.77
   0  -1 -16    0.68    0.77
   0   1 -16    0.35    0.50
   0  -1 -16   -0.15    0.61
   0   1 -16    0.94    0.50
   0  -1 -16    0.40    0.50
   0   1 -16    1.27    1.26
   0  -1 -16    1.35    1.11
   0   1 -15  123.39    6.06
   0  -1 -15  130.02    5.85
   0   1 -15  110.43    5.88
   0  -1 -15  119.12    6.57
   0   1 -15  133.13    6.98
   0  -1 -15  135.58    7.61
   0   1 -15  115.67    7.70
   0  -1 -15  131.13    7.56
   0  -1 -14    0.29    0.55
   0   1 -14    0.64    0.57
   0  -1 -14    1.56    0.77
   0   1 -14   -0.13    0.29
   0  -1 -14    1.64    0.63
   0  -1 -14    0.36    0.90
   0   1 -14    0.66    0.93
   0   1 -13  229.59    9.13
   0  -1 -13  237.81    9.77
   0  -1 -13  227.24   10.76
   0  -1 -13  222.87   10.31
   0  -1 -13  239.98    8.82
   0   1 -13  237.96    9.15
   0  -1 -12    0.42    0.84
   0   1 -12    1.25    0.77
   0  -1 -12    1.15    0.60
   0  -1 -12    1.10    0.82
   0   1 -12   -0.17    0.62
   0  -1 -12    1.23    0.82
   0   1 -11  865.33   27.51
   0   1 -11 1003.32   27.73
   0  -1 -11  905.43   27.05
   0  -1 -11  904.36   29.59
   0  -1 -11  771.54   28.52
   0  -1 -11  879.06   28.01
   0  -1 -10   -0.12    0.70
   0   1 -10    0.34    0.46
   0   1 -10    0.24    0.46
   0  -1 -10    0.35    0.37
   0  -1 -10   -0.41    0.50
   0  -1 -10    0.98    0.67
   0  -1  -9  776.74   25.01
   0  -1  -9  901.07   22.98
   0   1  -9  620.19   22.77
   0  -1  -9  785.28   23.67
   0  -1  -9  629.67   23.82
   0   1  -9  806.27   23.23
   0  -1  -8   -0.88    0.60
   0   1  -8    0.57    0.42
   0   1  -8    0.74    0.47
   0  -1  -8    0.42    0.31
   0  -1  -8   -0.09    0.51
   0  -1  -8    0.66    0.43
   0   1  -7   56.46    2.59
   0  -1  -7   51.62    3.48
   0  -1  -7   56.06    2.92
   0   1  -7   58.96    2.76
   0  -1  -7   51.72    2.43
   0   1  -6    0.43    0.22
   0  -1  -6    0.70    0.35
   0  -1  -6    0.53    0.33
   0  -1  -6   -0.18    0.19
   0   1  -6    0.15    0.17
   0  -1  -5   31.88    2.37
   0  -1  -5   35.61    1.57
   0   1  -5   34.86    1.79
   0  -1  -5   30.43    1.85
   0   1  -4    0.35    0.28
   0  -1  -4    0.24    0.41
   0  -1  -4    0.34    0.34
   0  -1  -4   -0.24    0.20
   0  -1  -4   -0.14    0.12
   0  -1  -3 3197.73   90.44
   0   1  -3 3196.13   90.88
   0  -1  -3 3174.00   90.87
   0  -1  -2   -0.06    0.16
   0   1  -2   -0.09    0.14
   0  -1  -2    0.28    0.44
   0  -1   2   -0.50    0.21
   0   1   2   -0.20    0.19
   0   1   3 3259.09   91.29
   0  -1   3 3199.67   91.22
   0   1   4    0.43    0.19
   0  -1   4   -0.51    0.27
   0   1   5   33.51    1.81
   0  -1   5   29.08    1.61
   0  -1   6    0.36    0.23
   0  -1   7   52.88    2.62
   0  -1   8   -0.98    0.42
   0  -1   9  758.48   23.13
   0  -1  10    0.78    0.55
   0  -1  11  848.11   26.01
   0  -1  12    0.74    0.70
   0  -2 -26    3.90    1.49
   0   2 -26    4.64    1.67
   0  -2 -26    4.36    1.35
   0   2 -26    7.92    1.96
   0   2 -26    4.35    2.20
   0  -2 -26    4.22    1.71
   0   2 -26    2.65    1.83
   0  -2 -26    3.81    1.65
   0   2 -25    0.14    1.35
   0  -2 -25    0.71    0.63
   0   2 -25   -0.41    0.55
   0  -2 -25    0.78    0.72
   0   2 -25   -0.54    0.84
   0  -2 -25    0.16    0.87
   0   2 -25    0.03    1.09
   0  -2 -25   -0.27    0.87
   0   2 -24    2.79    1.52
   0  -2 -24    3.94    1.68
   0  -2 -24    3.27    1.41
   0   2 -24    2.03    1.50
   0  -2 -24    2.88    0.99
   0   2 -24    1.76    0.95
   0   2 -24    1.25    0.99
   0  -2 -24    1.52    1.08
   0   2 -23   -0.17    0.69
   0  -2 -23    0.82    1.00
   0  -2 -23   -1.67    1.20
   0   2 -23    1.62    1.51
   0  -2 -23    0.50    0.70
   0   2 -23    0.89    1.54
   0  -2 -23   -0.46    0.69
   0   2 -23    0.99    0.88
   0  -2 -22    2.84    1.53
   0   2 -22    0.91    0.87
   0  -2 -22    0.76    0.63
   0   2 -22    0.29    0.42
   0  -2 -22    1.03    0.88
   0   2 -22    0.32    0.97
   0  -2 -22    0.39    0.58
   0  -2 -21    0.49    0.84
   0   2 -21    1.08    0.83
   0  -2 -21   -0.40    0.51
   0   2 -21   -0.41    0.54
   0  -2 -21   -0.17    0.98
   0   2 -21    0.33    0.94
   0  -2 -21    0.23    0.69
   0  -2 -20    2.97    1.08
   0   2 -20    1.55    1.11
   0  -2 -20    0.94    0.31
   0   2 -20    0.94    0.54
   0   2 -20   -0.62    0.85
   0  -2 -20   -0.69    0.80
   0  -2 -20   -0.33    0.46
   0  -2 -19    0.94    0.77
   0  -2 -19    1.44    1.32
   0   2 -19    0.64    0.68
   0  -2 -19   -0.40    0.41
   0   2 -19    0.45    0.34
   0  -2 -19    0.47    0.62
   0   2 -19   -0.23    1.14
   0   2 -19    0.66    0.38
   0  -2 -18   10.76    1.91
   0  -2 -18   11.02    2.28
   0   2 -18   15.21    2.35
   0   2 -18   15.36    2.06
   0  -2 -18   13.66    1.71
   0   2 -18   12.41    1.22
   0   2 -18   11.11    2.67
   0  -2 -18   10.80    1.97
   0  -2 -17   -0.52    0.56
   0   2 -17   -0.25    0.42
   0  -2 -17    0.28    0.35
   0   2 -17    0.21    0.30
   0  -2 -17   -0.09    0.45
   0  -2 -16   25.17    3.00
   0   2 -16   21.56    2.29
   0  -2 -16   22.11    2.00
   0  -2 -16   21.99    3.23
   0   2 -16   18.83    3.11
   0   2 -16   22.29    1.68
   0  -2 -16   17.97    2.32
   0  -2 -15   -0.27    0.47
   0  -2 -15    0.42    0.88
   0  -2 -15    0.06    0.23
   0   2 -15   -0.48    0.62
   0   2 -15   -0.26    0.33
   0  -2 -15   -0.24    0.56
   0  -2 -14   25.49    3.25
   0  -2 -14   25.11    2.04
   0   2 -14   25.57    2.39
   0   2 -14   25.07    1.72
   0  -2 -14   30.49    2.73
   0  -2 -14   26.08    2.74
   0  -2 -13    0.61    0.73
   0   2 -13   -0.38    0.28
   0  -2 -13   -0.14    0.25
   0  -2 -13    0.80    0.41
   0  -2 -13    1.48    1.05
   0   2 -13   -0.06    0.25
   0  -2 -12   22.39    2.28
   0   2 -12   23.62    1.51
   0   2 -12   21.68    2.01
   0  -2 -12   19.74    1.63
   0  -2 -12   19.95    2.75
   0  -2 -12   20.55    2.06
   0  -2 -11    0.17    0.45
   0   2 -11    0.26    0.29
   0  -2 -11   -0.29    0.37
   0  -2 -11    0.18    0.25
   0   2 -11   -0.41    0.48
   0  -2 -10  108.00    6.39
   0  -2 -10   95.93    4.86
   0  -2 -10   99.79    5.11
   0   2 -10  107.45    4.83
   0  -2 -10  105.29    4.21
   0   2 -10   99.93    3.67
   0  -2  -9    0.84    0.72
   0   2  -9   -0.54    0.26
   0  -2  -9    0.11    0.16
   0  -2  -9    1.29    0.64
   0   2  -9    0.09    0.18
   0  -2  -9    0.34    0.47
   0  -2  -8  209.54    7.94
   0  -2  -8  181.28    7.88
   0  -2  -8  224.90    7.24
   0   2  -8  250.99    8.12
   0  -2  -8  213.11    9.72
   0  -2  -7   -0.21    0.30
   0  -2  -7   -0.23    0.25
   0  -2  -7   -0.35    0.60
   0   2  -7   -0.41    0.30
   0  -2  -7   -0.32    0.22
   0   2  -6  222.05    7.86
   0  -2  -6  242.76    7.86
   0  -2  -6  241.94    7.95
   0  -2  -6  223.58    7.12
   0  -2  -6  206.93    9.24
   0   2  -5   -0.06    0.18
   0  -2  -5    0.04    0.09
   0  -2  -5   -0.38    0.28
   0  -2  -5    0.07    0.20
   0  -2  -5   -0.42    0.53
   0  -2  -4  304.04    8.41
   0   2  -4  286.62    8.93
   0  -2  -4  275.68    8.08
   0   2  -4  284.40    9.95
   0  -2  -4  238.76    8.66
   0   2  -3    0.01    0.16
   0   2  -3    0.86    0.62
   0  -2  -3   -0.16    0.24
   0  -2  -3   -0.39    0.48
   0   2  -2   72.80    2.67
   0  -2  -2   72.08    3.75
   0   2  -2   64.73    3.09
   0  -2  -2   63.42    2.55
   0   2  -1   -0.06    0.24
   0   2  -1    0.01    0.15
   0  -2  -1   -0.22    0.39
   0  -2  -1    0.59    0.23
   0   2   0  924.17   28.30
   0  -2   0  963.04   28.33
   0  -2   0 1094.73   29.74
   0   2   0 1169.48   28.82
   0  -2   0 1008.03   28.79
   0  -2   1    0.02    0.28
   0   2   1    0.06    0.20
   0  -2   1   -0.34    0.36
   0  -2   1    0.07    0.15
   0  -2   2   69.93    2.65
   0  -2   2   62.14    2.43
   0   2   2   55.22    2.32
   0  -2   2   60.17    3.01
   0  -2   3   -0.04    0.19
   0   2   3   -0.06    0.21
   0   2   4  280.48    8.95
   0  -2   4  279.31    8.98
   0   2   5   -0.36    0.29
   0  -2   5   -0.18    0.25
   0   2   6  219.44    7.66
   0  -2   6  217.86    7.53
   0   2   7    0.10    0.23
   0  -2   7   -0.15    0.20
   0   2   8  210.60    7.88
   0  -2   8  215.50    7.75
   0  -2   9    0.23    0.29
   0  -2  10  115.52    5.05
   0  -2  11   -0.40    0.36
   0  -2  12   21.19    1.87
   0  -2  13   -0.20    0.37
   0  -2  14   28.18    2.35
   0  -3 -25   27.42    4.24
   0   3 -25   20.86    3.58
   0  -3 -25   20.98    3.12
   0   3 -25   26.65    4.60
   0   3 -25   24.16    3.28
   0  -3 -25   28.10    2.89
   0  -3 -25   25.66    3.42
   0   3 -25   22.59    4.21
   0  -3 -24   -1.04    1.46
   0  -3 -24   -0.39    0.66
   0   3 -24    2.07    1.66
   0   3 -24   -0.20    0.85
   0  -3 -24    0.11    0.44
   0   3 -24   -1.50    1.66
   0  -3 -24   -1.12    0.93
   0   3 -24   -2.05    1.45
   0   3 -23   35.07    3.76
   0  -3 -23   41.89    3.40
   0  -3 -23   38.37    4.07
   0   3 -23   45.44    5.84
   0  -3 -23   35.07    4.02
   0  -3 -23   38.37    4.94
   0   3 -23   41.03    5.55
   0   3 -23   38.55    4.71
   0  -3 -22   -0.83    0.46
   0   3 -22   -0.09    0.63
   0   3 -22    1.15    1.65
   0  -3 -22   -2.02    1.21
   0  -3 -22   -0.73    0.78
   0  -3 -22   -0.56    0.96
   0   3 -22   -0.23    1.20
   0   3 -22   -1.04    0.92
   0  -3 -21  136.41    6.51
   0   3 -21  126.16    7.46
   0  -3 -21  128.11    7.68
   0   3 -21  126.01    8.38
   0  -3 -21  128.62    7.91
   0   3 -21  128.96    9.86
   0   3 -21  134.80   10.16
   0  -3 -21  107.52    8.88
   0  -3 -20   -0.96    0.49
   0   3 -20   -0.30    0.40
   0  -3 -20    0.22    0.72
   0   3 -20   -0.54    1.22
   0  -3 -20    0.89    1.11
   0  -3 -20   -0.78    0.54
   0   3 -20   -0.62    0.87
   0   3 -20    1.29    1.13
   0  -3 -19  222.32   10.16
   0  -3 -19  214.38   12.37
   0  -3 -19  203.88    8.50
   0   3 -19  192.43    9.49
   0  -3 -19  189.95    9.89
   0   3 -19  218.00   12.83
   0   3 -19  185.92   12.16
   0  -3 -18    0.92    0.71
   0  -3 -18   -0.29    0.49
   0   3 -18   -1.63    0.87
   0  -3 -18   -0.13    0.26
   0   3 -18   -0.76    1.06
   0  -3 -18    0.33    0.59
   0   3 -17  312.61   12.32
   0  -3 -17  305.61   10.96
   0   3 -17  259.58   14.55
   0  -3 -17  303.18   12.37
   0  -3 -17  284.89   12.50
   0  -3 -17  278.83   14.70
   0  -3 -16   -0.37    0.33
   0  -3 -16   -0.74    0.77
   0  -3 -16    0.90    0.84
   0  -3 -16   -0.40    1.15
   0   3 -16   -0.03    0.43
   0  -3 -15  224.59    9.99
   0  -3 -15  235.47   12.56
   0  -3 -15  252.68    8.94
   0   3 -15  251.57   10.14
   0  -3 -15  218.86   10.10
   0  -3 -14    0.96    1.07
   0  -3 -14    0.61    0.56
   0   3 -14   -0.02    0.36
   0  -3 -14    0.04    0.22
   0  -3 -14    0.59    0.66
   0  -3 -13  112.16    5.97
   0  -3 -13  139.27    8.49
   0   3 -13  142.85    6.37
   0  -3 -13  129.75    5.24
   0  -3 -13  113.37    6.15
   0  -3 -12   -0.38    0.68
   0  -3 -12    0.01    0.41
   0  -3 -12   -0.07    0.24
   0   3 -12   -0.31    0.55
   0  -3 -12   -0.18    0.39
   0  -3 -11  395.29   13.02
   0  -3 -11  370.34   15.62
   0  -3 -11  333.00   12.61
   0  -3 -11  336.74   11.51
   0   3 -11  411.99   13.12
   0  -3 -10   -0.59    0.62
   0  -3 -10   -0.04    0.20
   0   3 -10   -0.05    0.26
   0  -3 -10    0.40    0.29
   0  -3  -9  452.33   13.30
   0  -3  -9  483.36   14.32
   0  -3  -9  436.12   14.38
   0  -3  -9  503.14   17.91
   0  -3  -8    0.80    0.42
   0  -3  -8   -0.04    0.15
   0   3  -8   -0.03    0.24
   0  -3  -8   -0.14    0.38
   0  -3  -8    0.08    0.74
   0  -3  -7  311.21   12.41
   0  -3  -7  270.91    8.65
   0  -3  -7  275.39    9.13
   0  -3  -7  308.60    9.82
   0   3  -7  279.88   11.37
   0   3  -7  311.37   10.02
   0   3  -6   -0.36    0.49
   0  -3  -6    0.07    0.25
   0  -3  -6    0.26    0.16
   0   3  -6   -0.33    0.35
   0  -3  -6    0.28    0.12
   0  -3  -5  849.32   24.14
   0   3  -5  823.27   26.72
   0  -3  -5  862.15   27.96
   0  -3  -5  855.60   24.26
   0  -3  -5  861.57   25.21
   0   3  -5  816.54   25.35
   0   3  -4   -0.69    0.37
   0  -3  -4    0.85    0.28
   0   3  -4   -0.30    0.25
   0  -3  -4   -1.05    0.57
   0   3  -3 1059.48   30.16
   0   3  -3 1100.95   29.18
   0   3  -2    0.02    0.17
   0   3  -2   -0.51    0.40
   0  -3  -2   -0.56    0.29
   0  -3  -2    0.04    0.07
   0  -3  -2   -1.71    0.73
   0  -3  -1  897.58   26.78
   0   3  -1  907.18   27.09
   0   3  -1 1002.04   26.61
   0  -3  -1  956.57   26.18
   0  -3   0    1.90    0.33
   0  -3   0    1.69    0.45
   0   3   0    0.72    0.33
   0  -3   0    1.11    0.45
   0   3   0    1.77    0.34
   0   3   1 1000.57   26.40
   0  -3   1  880.22   26.02
   0  -3   1  927.24   27.43
   0   3   1  937.55   25.64
   0   3   2    0.18    0.10
   0  -3   2    0.37    0.40
   0  -3   2    0.12    0.40
   0  -3   2   -0.40    0.26
   0   3   2   -0.20    0.19
   0   3   3 1094.95   32.26
   0  -3   3 1052.04   33.64
   0  -3   3 1198.06   32.68
   0  -3   3 1084.44   32.28
   0   3   4   -0.31    0.27
   0  -3   4   -0.05    0.24
   0  -3   4   -0.15    0.28
   0  -3   5  794.85   24.61
   0   3   5  856.88   24.74
   0  -3   6    0.56    0.23
   0   3   6    0.18    0.31
   0   3   7  256.28    9.38
   0  -3   7  284.49    9.45
   0   3   8    0.45    0.33
   0  -3   8   -0.01    0.25
   0   3   9  409.73   13.62
   0  -3   9  389.01   13.34
   0   3  10    0.25    0.44
   0  -3  10   -0.11    0.30
   0  -3  11  276.16   10.22
   0  -3  12   -0.50    0.46
   0  -3  13  106.81    5.38
   0  -3  14    0.01    0.26
   0  -3  15  231.70    9.52
   0  -4 -25    0.30    0.91
   0  -4 -25   -0.76    0.93
   0   4 -25   -0.54    0.96
   0  -4 -25    1.75    1.72
   0  -4 -25    0.06    0.45
   0   4 -25   -1.01    0.98
   0   4 -25    3.62    2.08
   0   4 -25   -0.84    1.13
   0   4 -24   78.12    6.84
   0  -4 -24   60.87    5.33
   0   4 -24   73.11    7.64
   0  -4 -24   68.64    7.30
   0  -4 -24   71.09    5.72
   0   4 -24   59.80    7.18
   0  -4 -24   75.75    4.70
   0   4 -24   72.61    5.81
   0   4 -23   -1.58    0.98
   0  -4 -23   -0.41    0.50
   0   4 -23    0.81    1.61
   0  -4 -23   -0.96    0.70
   0   4 -23    0.80    1.36
   0  -4 -23   -0.85    0.81
   0  -4 -23   -1.62    1.47
   0   4 -23    0.20    1.11
   0   4 -22  140.09   11.14
   0   4 -22  183.21    9.41
   0  -4 -22  158.46    8.56
   0   4 -22  153.69   11.18
   0  -4 -22  154.87   11.48
   0  -4 -22  163.10    9.09
   0   4 -22  151.31   10.11
   0  -4 -22  172.78    7.59
   0   4 -21   -1.26    0.95
   0  -4 -21   -0.40    0.38
   0  -4 -21    2.12    1.28
   0   4 -21   -0.47    0.80
   0   4 -21    1.98    1.76
   0  -4 -21   -0.10    0.98
   0  -4 -21    0.22    0.79
   0   4 -20  314.33   14.23
   0  -4 -20  366.01   18.37
   0  -4 -20  352.74   14.10
   0  -4 -20  369.19   14.72
   0   4 -20  267.42   16.96
   0  -4 -20  364.21   12.70
   0   4 -20  350.47   17.73
   0  -4 -19    0.53    0.69
   0   4 -19   -0.43    1.30
   0  -4 -19   -0.06    0.63
   0  -4 -19   -2.40    1.48
   0   4 -19   -1.47    1.35
   0   4 -19   -0.20    0.82
   0  -4 -19   -0.76    0.51
   0   4 -18  425.03   19.58
   0  -4 -18  401.89   15.81
   0   4 -18  343.48   18.72
   0   4 -18  463.96   16.74
   0  -4 -18  441.95   14.51
   0  -4 -18  432.77   20.49
   0  -4 -18  411.16   16.28
   0  -4 -17    0.09    1.00
   0   4 -17   -1.18    1.05
   0   4 -17   -0.77    0.73
   0  -4 -17   -0.36    0.41
   0  -4 -17   -0.10    0.52
   0   4 -17   -0.38    0.90
   0  -4 -17   -0.80    0.77
   0   4 -16  392.95   18.40
   0  -4 -16  426.63   15.70
   0  -4 -16  403.73   15.25
   0   4 -16  418.38   15.87
   0  -4 -16  438.33   14.09
   0  -4 -16  423.24   19.57
   0  -4 -15    0.29    0.39
   0  -4 -15   -0.35    0.31
   0   4 -15   -0.88    0.63
   0  -4 -15   -0.43    0.61
   0  -4 -15   -2.04    1.52
   0   4 -15   -0.28    1.15
   0  -4 -14  252.06   13.86
   0  -4 -14  274.46    9.47
   0   4 -14  315.02   11.51
   0  -4 -14  271.91   10.48
   0  -4 -14  255.10   10.73
   0   4 -14  269.30   13.44
   0  -4 -13    1.64    0.85
   0  -4 -13   -0.25    0.39
   0   4 -13   -0.86    0.57
   0  -4 -13   -0.38    0.32
   0   4 -13    0.02    0.65
   0  -4 -13    0.19    0.28
   0  -4 -12  443.42   19.52
   0  -4 -12  475.39   14.48
   0   4 -12  479.47   16.31
   0  -4 -12  440.52   15.28
   0  -4 -12  475.04   16.07
   0   4 -12  458.56   18.61
   0   4 -11    0.12    0.73
   0  -4 -11   -0.03    0.29
   0  -4 -11   -0.28    0.21
   0   4 -11   -0.41    0.50
   0  -4 -11   -0.28    0.21
   0  -4 -11   -1.00    0.87
   0   4 -10  316.59   13.65
   0  -4 -10  302.70   14.50
   0  -4 -10  369.87   11.75
   0  -4 -10  322.67   10.58
   0   4 -10  329.57   11.75
   0  -4 -10  304.53    9.99
   0   4  -9    0.02    0.50
   0  -4  -9   -0.12    0.32
   0  -4  -9    0.18    0.23
   0   4  -9   -0.23    0.34
   0  -4  -9   -0.03    0.17
   0  -4  -9   -1.84    1.28
   0  -4  -8  977.77   27.10
   0   4  -8  898.86   28.71
   0  -4  -8  932.48   28.52
   0  -4  -8  928.00   32.18
   0  -4  -8  919.08   27.30
   0   4  -8  926.88   30.83
   0   4  -7    0.49    0.45
   0  -4  -7    0.06    0.55
   0  -4  -7    0.09    0.28
   0  -4  -7    0.18    0.16
   0  -4  -7    0.41    0.22
   0   4  -7   -0.52    0.74
   0  -4  -6 1492.73   42.33
   0  -4  -6 1618.51   43.91
   0   4  -6 1578.21   45.86
   0  -4  -6 1515.09   42.32
   0   4  -5    0.20    0.25
   0  -4  -5   -0.47    0.31
   0  -4  -5    0.63    0.89
   0   4  -5    1.33    0.62
   0   4  -4 1685.79   51.04
   0  -4  -4 1700.79   49.74
   0   4  -4 1696.50   49.83
   0  -4  -3    0.23    0.66
   0   4  -3   -0.09    0.38
   0   4  -3    0.46    0.34
   0  -4  -3   -0.09    0.10
   0  -4  -3    0.79    0.27
   0   4  -2 1696.39   46.88
   0  -4  -2 1726.51   46.25
   0   4  -2 1666.39   46.01
   0  -4  -2 1545.42   45.19
   0  -4  -1   -0.76    0.82
   0   4  -1   -0.10    0.17
   0   4  -1   -0.05    0.31
   0  -4  -1    0.56    0.36
   0  -4  -1   -0.18    0.13
   0   4   0  285.34    8.71
   0  -4   0  236.09    8.66
   0  -4   0  256.68   10.01
   0   4   0  246.31    7.89
   0  -4   0  249.76    7.93
   0  -4   1   -0.37    0.35
   0  -4   1   -0.15    0.19
   0   4   1   -0.07    0.23
   0   4   1    0.37    0.15
   0  -4   1   -0.41    0.67
   0   4   2 1634.41   45.86
   0  -4   2 1592.17   47.95
   0  -4   3    0.10    0.45
   0  -4   3    0.70    0.53
   0   4   3    0.01    0.09
   0  -4   3   -0.37    0.28
   0   4   3    0.53    0.32
   0  -4   4 1539.71   47.48
   0  -4   4 1677.01   49.37
   0   4   4 1652.01   47.26
   0  -4   4 1656.27   47.26
   0  -4   5   -0.58    0.36
   0  -4   5    0.36    0.21
   0   4   5    0.40    0.34
   0  -4   6 1578.28   46.91
   0  -4   6 1699.75   47.94
   0   4   6 1697.48   47.98
   0  -4   7    0.58    0.45
   0   4   7    0.50    0.37
   0   4   8  886.12   28.98
   0  -4   8 1022.13   29.15
   0   4   9    1.16    0.61
   0  -4   9    0.17    0.23
   0   4  10  315.98   11.75
   0  -4  10  338.31   11.76
   0   4  11   -0.12    0.30
   0  -4  11   -0.56    0.48
   0   4  12  429.55   15.12
   0  -4  12  426.33   14.94
   0  -4  13    0.47    0.45
   0  -4  14  254.54   10.24
   0  -4  15   -0.71    0.48
   0  -4  16  403.21   15.02
   0  -5 -25   54.86    5.00
   0  -5 -25   48.18    3.97
   0   5 -25   56.21    5.28
   0  -5 -25   38.50    3.15
   0   5 -25   40.53    6.04
   0  -5 -25   46.23    6.31
   0   5 -25   46.64    5.46
   0   5 -25   48.44    6.20
   0  -5 -24    0.32    0.66
   0  -5 -24    0.34    0.96
   0   5 -24   -1.52    1.53
   0   5 -24    0.23    0.57
   0   5 -24   -2.75    1.87
   0  -5 -24   -0.09    1.30
   0  -5 -24   -0.28    0.48
   0   5 -24   -0.05    1.28
   0   5 -23   27.67    4.19
   0  -5 -23   30.16    2.52
   0   5 -23   32.44    3.79
   0  -5 -23   26.51    2.90
   0  -5 -23   26.35    4.81
   0   5 -23   31.39    5.19
   0  -5 -23   25.32    3.35
   0   5 -23   26.29    4.51
   0  -5 -22    0.01    0.31
   0   5 -22   -1.07    0.77
   0  -5 -22   -0.81    1.72
   0  -5 -22    0.48    0.70
   0   5 -22    0.45    1.13
   0   5 -22   -2.95    2.00
   0  -5 -22    0.19    0.72
   0   5 -21   80.40    8.07
   0  -5 -21   89.48    8.79
   0  -5 -21   88.65    5.34
   0   5 -21   87.92    8.04
   0   5 -21   79.25    5.94
   0  -5 -21   93.57    4.75
   0  -5 -21   98.15    6.32
   0  -5 -20    0.10    0.54
   0   5 -20    0.21    0.94
   0  -5 -20    0.26    0.46
   0  -5 -20   -1.97    1.69
   0   5 -20    2.62    1.50
   0   5 -20    0.55    0.49
   0  -5 -20    0.24    0.28
   0  -5 -19  210.48    7.98
   0  -5 -19  201.74   13.34
   0  -5 -19  217.69    9.99
   0  -5 -19  210.07    8.88
   0   5 -19  179.04    9.66
   0   5 -19  197.38   12.87
   0   5 -19  205.88   12.41
   0   5 -18   -2.83    1.69
   0   5 -18   -0.23    0.68
   0  -5 -18    0.63    0.74
   0   5 -18   -0.86    0.78
   0  -5 -18   -0.62    0.47
   0  -5 -18   -0.41    1.11
   0  -5 -18   -0.49    0.49
   0  -5 -17  190.49    8.13
   0  -5 -17  198.55    7.43
   0   5 -17  190.86    9.37
   0  -5 -17  218.26    9.49
   0  -5 -17  197.78   12.82
   0   5 -17  191.62   11.53
   0   5 -16   -0.21    0.82
   0  -5 -16    1.00    0.63
   0  -5 -16    0.11    0.24
   0   5 -16   -0.81    0.90
   0  -5 -16    0.14    1.57
   0  -5 -16   -0.25    0.31
   0   5 -15  157.40    9.73
   0  -5 -15  150.10    6.37
   0  -5 -15  122.15   10.06
   0   5 -15  156.53    7.82
   0  -5 -15  157.62    5.87
   0  -5 -15  157.70    7.54
   0   5 -14    0.17    0.53
   0  -5 -14    0.15    0.89
   0  -5 -14    0.14    0.19
   0   5 -14   -0.86    0.81
   0  -5 -14   -0.48    0.33
   0  -5 -14   -0.09    0.29
   0  -5 -13  195.75    6.51
   0   5 -13  160.48    8.05
   0   5 -13  186.58   10.18
   0  -5 -13  183.94    6.90
   0  -5 -13  168.16   11.03
   0  -5 -13  190.53    8.13
   0   5 -12   -0.67    0.86
   0  -5 -12    0.01    0.16
   0  -5 -12   -0.79    0.61
   0  -5 -12   -0.61    1.07
   0   5 -12    0.49    0.41
   0  -5 -12   -0.07    0.17
   0   5 -11  217.54    9.99
   0  -5 -11  277.87    8.38
   0   5 -11  297.20   12.68
   0  -5 -11  279.46    8.60
   0  -5 -11  226.28   13.07
   0  -5 -11  228.59    9.69
   0  -5 -10    1.09    0.31
   0  -5 -10    1.22    0.55
   0  -5 -10   -1.12    1.33
   0   5 -10    0.43    0.70
   0   5 -10    0.96    0.39
   0  -5 -10    1.01    0.23
   0  -5  -9  224.18    6.93
   0  -5  -9  227.02    6.92
   0   5  -9  223.77    8.94
   0   5  -9  219.08   10.39
   0  -5  -9  223.40   11.96
   0  -5  -9  250.48    8.70
   0  -5  -8   -0.34    0.34
   0   5  -8   -0.24    0.55
   0  -5  -8   -0.75    0.71
   0  -5  -8   -0.03    0.08
   0  -5  -8    0.04    0.07
   0   5  -8    0.09    0.31
   0  -5  -7  116.40    7.47
   0   5  -7  109.39    5.14
   0   5  -7  125.09    6.38
   0  -5  -7  113.88    4.98
   0  -5  -6   -0.37    0.26
   0   5  -6    0.75    0.42
   0   5  -6    0.47    0.59
   0  -5  -6   -0.59    0.66
   0  -5  -5 1178.72   33.01
   0  -5  -5 1206.77   37.18
   0   5  -5 1032.28   32.90
   0   5  -5 1050.85   34.23
   0  -5  -4    0.58    0.46
   0  -5  -4    2.34    1.16
   0   5  -4    0.54    0.37
   0   5  -4    0.41    0.60
   0  -5  -4    0.02    0.08
   0   5  -3  878.73   27.68
   0  -5  -3  886.26   25.60
   0   5  -3  906.83   26.76
   0  -5  -3  955.51   26.97
   0  -5  -2    0.74    0.40
   0   5  -2    0.17    0.22
   0  -5  -2   -0.80    0.96
   0   5  -2    1.07    0.48
   0  -5  -2    0.17    0.14
   0   5  -1  326.45   10.04
   0  -5  -1  313.98   12.68
   0  -5  -1  297.40    9.62
   0   5  -1  325.84   10.78
   0  -5  -1  305.97   10.72
   0   5   0    0.98    0.52
   0  -5   0    0.08    0.49
   0  -5   0    1.27    0.62
   0   5   0    1.54    0.40
   0  -5   0    1.75    0.43
   0  -5   1  280.32   10.18
   0  -5   1  368.90   11.82
   0   5   1  353.37   10.97
   0   5   1  326.70    9.89
   0  -5   1  341.54   12.64
   0  -5   2    1.59    0.76
   0  -5   2    0.14    0.45
   0   5   2    0.88    0.42
   0  -5   2   -0.35    0.32
   0   5   2    0.27    0.11
   0  -5   3  954.05   29.42
   0  -5   3  862.07   27.41
   0  -5   3  982.09   29.15
   0   5   3  899.63   26.36
   0  -5   4    0.53    0.52
   0  -5   4   -0.17    0.63
   0   5   4    0.30    0.10
   0   5   4    0.94    0.51
   0  -5   4   -0.12    0.22
   0  -5   5 1006.21   32.98
   0  -5   5 1027.54   30.50
   0  -5   5  940.87   30.70
   0   5   5 1079.04   30.67
   0  -5   6    0.26    0.26
   0   5   6    0.39    0.39
   0  -5   6    0.67    0.37
   0  -5   7  101.11    4.07
   0   5   7  118.04    5.03
   0  -5   7  101.50    4.80
   0   5   8    0.14    0.25
   0  -5   8   -0.45    0.40
   0   5   9  228.78    8.80
   0  -5   9  218.18    8.66
   0   5  10    1.04    0.55
   0  -5  10    1.04    0.50
   0   5  11  287.11   10.46
   0  -5  11  238.27    9.94
   0   5  12   -0.19    0.39
   0  -5  12   -0.13    0.25
   0   5  13  166.53    7.74
   0  -5  13  174.97    7.76
   0   5  14   -0.19    0.52
   0  -5  14   -1.06    0.78
   0  -5  15  140.56    7.05
   0  -5  16   -0.27    0.59
   0  -6 -24    3.61    1.42
   0   6 -24    2.06    1.65
   0  -6 -24    2.91    0.83
   0  -6 -24    4.07    0.91
   0  -6 -24   -0.53    1.62
   0   6 -24    3.00    1.91
   0   6 -24    5.27    1.57
   0  -6 -23    1.58    0.91
   0   6 -23    1.49    1.80
   0  -6 -23    0.38    0.58
   0  -6 -23    0.01    0.34
   0  -6 -23   -1.40    1.78
   0   6 -23   -1.97    1.61
   0   6 -23   -0.70    1.19
   0  -6 -22    2.24    1.04
   0   6 -22    0.84    1.05
   0  -6 -22    1.23    0.54
   0  -6 -22    2.19    0.62
   0  -6 -22   -0.64    1.40
   0   6 -22    1.46    1.49
   0   6 -22    1.38    0.72
   0  -6 -21   -0.75    0.52
   0  -6 -21    0.38    0.40
   0   6 -21   -2.28    1.68
   0  -6 -21   -0.54    1.31
   0   6 -21    0.80    1.40
   0   6 -21   -1.31    0.98
   0  -6 -21    0.67    0.58
   0  -6 -20    3.10    1.71
   0   6 -20    9.93    2.82
   0  -6 -20    8.24    1.06
   0   6 -20    8.34    1.75
   0  -6 -20    8.66    1.23
   0   6 -20    8.26    2.25
   0  -6 -20   10.87    1.94
   0  -6 -19   -0.18    1.40
   0   6 -19   -0.52    0.97
   0  -6 -19   -0.21    0.28
   0   6 -19    0.06    0.69
   0  -6 -19   -0.01    0.27
   0   6 -19    0.77    0.96
   0  -6 -19   -0.10    0.60
   0  -6 -18    1.44    1.30
   0   6 -18    0.90    0.98
   0   6 -18    0.85    0.73
   0  -6 -18    1.00    0.39
   0  -6 -18    0.60    0.41
   0   6 -18    3.14    1.47
   0  -6 -18    1.15    0.59
   0   6 -17   -0.22    0.83
   0  -6 -17    0.20    0.20
   0   6 -17   -0.59    0.62
   0  -6 -17    0.75    0.39
   0  -6 -17   -0.77    1.34
   0  -6 -17    0.18    0.45
   0   6 -16    6.39    1.89
   0  -6 -16    3.92    1.84
   0  -6 -16    4.97    0.76
   0  -6 -16    5.61    1.22
   0   6 -16    5.16    1.29
   0  -6 -16    5.66    0.72
   0  -6 -15    0.09    0.18
   0   6 -15   -0.33    0.62
   0  -6 -15    1.09    1.60
   0  -6 -15    0.45    0.28
   0   6 -15   -0.84    0.89
   0  -6 -15   -0.39    0.46
   0  -6 -14    7.79    0.74
   0   6 -14    7.56    1.47
   0  -6 -14    5.28    1.53
   0  -6 -14    7.14    0.76
   0  -6 -14    5.80    1.10
   0   6 -14   10.11    2.28
   0  -6 -13    0.50    0.35
   0  -6 -13    0.04    0.15
   0  -6 -13   -0.16    1.01
   0  -6 -13    0.18    0.11
   0   6 -13    0.04    0.41
   0  -6 -12   13.23    1.57
   0   6 -12    7.93    1.71
   0  -6 -12   13.39    0.82
   0   6 -12   11.74    1.72
   0  -6 -12   11.89    0.78
   0  -6 -12   11.40    2.82
   0  -6 -11    0.05    0.41
   0   6 -11    1.77    1.14
   0  -6 -11    0.17    0.10
   0   6 -11    0.19    0.39
   0  -6 -11    0.04    0.07
   0  -6 -11   -0.17    1.05
   0   6 -10   13.05    2.19
   0  -6 -10   17.11    3.00
   0  -6 -10   15.12    1.66
   0   6 -10   14.35    1.79
   0   6  -9    0.95    0.56
   0  -6  -9   -0.76    1.32
   0  -6  -9    0.95    0.50
   0   6  -9    1.24    0.59
   0   6  -8   18.56    2.32
   0  -6  -8   13.69    2.63
   0  -6  -8   13.48    1.49
   0   6  -8   12.84    1.57
   0   6  -7    0.26    0.66
   0  -6  -7    0.76    0.44
   0  -6  -7   -0.86    1.06
   0   6  -7   -0.23    0.37
   0   6  -6   77.53    4.93
   0  -6  -6   83.73    4.13
   0  -6  -6   85.57    6.60
   0   6  -6   86.53    4.27
   0  -6  -5    0.10    0.09
   0  -6  -5    0.14    0.28
   0   6  -5    0.47    0.40
   0  -6  -5   -0.32    1.09
   0   6  -5    0.29    0.38
   0  -6  -4   28.87    2.04
   0  -6  -4   26.56    3.22
   0   6  -4   25.04    2.31
   0   6  -4   22.60    1.86
   0  -6  -4   26.75    1.20
   0  -6  -3   -1.17    0.90
   0  -6  -3    1.90    0.65
   0   6  -3    0.90    0.52
   0  -6  -3    1.39    0.27
   0   6  -3    1.76    0.38
   0  -6  -2   42.06    4.04
   0   6  -2   40.95    2.27
   0  -6  -2   36.91    1.83
   0   6  -2   46.55    2.88
   0  -6  -2   38.47    2.66
   0  -6  -1    0.43    0.89
   0   6  -1   -0.29    0.46
   0  -6  -1    0.06    0.18
   0   6  -1    0.06    0.21
   0  -6  -1    1.05    0.48
   0  -6   0    2.95    1.13
   0  -6   0    3.06    0.77
   0  -6   0    3.49    0.60
   0   6   0    3.48    0.58
   0   6   0    3.09    0.70
   0   6   1   -0.21    0.18
   0  -6   1    0.40    0.69
   0  -6   1    0.23    0.32
   0  -6   1    1.18    0.98
   0   6   1    0.17    0.24
   0  -6   2   39.66    2.28
   0  -6   2   40.67    3.55
   0   6   2   46.46    2.69
   0  -6   2   38.47    3.14
   0   6   2   40.26    1.82
   0  -6   3    1.51    0.91
   0   6   3    1.70    0.64
   0   6   3    1.49    0.28
   0  -6   3    1.06    0.44
   0  -6   3   -0.77    0.60
   0  -6   4   24.80    2.77
   0   6   4   25.98    1.15
   0  -6   4   24.58    2.42
   0   6   4   29.71    2.09
   0  -6   4   24.81    1.89
   0   6   5    0.09    0.30
   0  -6   5   -0.05    0.63
   0  -6   5    0.32    0.60
   0  -6   5    0.15    0.33
   0   6   6   74.70    4.00
   0  -6   6   76.13    3.88
   0  -6   6   70.64    4.03
   0   6   7    0.26    0.40
   0  -6   7   -0.33    0.38
   0  -6   7    0.05    0.26
   0  -6   8   13.41    1.21
   0  -6   8   13.90    1.57
   0   6   8   15.44    1.68
   0  -6   9    1.73    0.66
   0   6   9    1.09    0.53
   0  -6  10   17.63    1.88
   0   6  10   13.34    1.70
   0  -6  11    0.47    0.58
   0   6  11   -0.21    0.28
   0  -6  12   10.54    1.54
   0   6  12   10.78    1.60
   0  -6  13    0.57    0.47
   0   6  13   -1.53    0.78
   0  -6  14    6.59    1.25
   0   6  14    7.23    1.32
   0  -6  15    0.02    0.57
   0   6  15    0.46    0.46
   0  -6  16    5.75    1.31
   0  -7 -23   48.63    4.30
   0  -7 -23   36.93    2.14
   0  -7 -23   40.61    6.17
   0   7 -23   45.53    5.82
   0  -7 -23   43.88    2.37
   0   7 -23   54.24    5.06
   0   7 -23   47.88    6.56
   0   7 -22    0.28    0.90
   0   7 -22    1.84    1.42
   0  -7 -22    1.56    0.80
   0  -7 -22   -0.03    0.19
   0  -7 -22    0.20    0.33
   0   7 -22    0.39    1.40
   0  -7 -22    0.71    1.33
   0   7 -21   56.93    7.09
   0  -7 -21   50.81    2.70
   0  -7 -21   62.05    2.70
   0   7 -21   58.20    6.47
   0  -7 -21   58.38    4.57
   0   7 -21   54.51    5.06
   0  -7 -21   72.63    8.45
   0  -7 -20    0.23    0.22
   0   7 -20   -1.78    1.07
   0  -7 -20   -1.21    1.79
   0  -7 -20   -0.10    0.44
   0  -7 -20   -0.09    0.18
   0   7 -20   -0.56    0.96
   0   7 -20    2.72    2.07
   0  -7 -19  143.80   11.99
   0  -7 -19  150.71    7.76
   0   7 -19  147.60   10.26
   0   7 -19  163.42    8.81
   0  -7 -19  141.13    5.25
   0  -7 -19  150.91    5.17
   0   7 -19  145.19   11.38
   0   7 -18    0.49    0.60
   0  -7 -18   -0.28    0.93
   0  -7 -18    0.35    0.19
   0   7 -18    0.64    0.77
   0  -7 -18    1.42    0.82
   0   7 -18   -1.34    1.56
   0  -7 -18    0.05    0.19
   0  -7 -17  194.16   13.80
   0   7 -17  201.48   11.81
   0   7 -17  187.78    9.58
   0  -7 -17  185.11    6.22
   0  -7 -17  185.75    8.85
   0  -7 -17  208.73    6.34
   0  -7 -16   -1.43    0.98
   0  -7 -16   -0.18    0.15
   0  -7 -16    0.26    0.51
   0  -7 -16    0.11    0.14
   0   7 -16   -1.12    0.88
   0   7 -16   -1.51    1.35
   0  -7 -15   92.18    3.02
   0   7 -15   98.59    7.47
   0   7 -15  113.02    6.37
   0  -7 -15   94.49    3.04
   0  -7 -15   88.45    5.41
   0  -7 -15   91.74    8.89
   0  -7 -14    0.48    0.69
   0   7 -14    0.46    0.41
   0  -7 -14    1.62    1.27
   0   7 -14    1.43    1.12
   0  -7 -13  283.31   16.16
   0  -7 -13  290.01   11.27
   0   7 -13  287.20   11.82
   0   7 -13  260.96   13.30
   0  -7 -12    0.28    0.37
   0   7 -12    0.04    0.52
   0  -7 -12    0.62    0.82
   0   7 -12   -0.35    0.74
   0  -7 -11  212.35   12.87
   0  -7 -11  201.97    8.56
   0   7 -11  214.18    9.23
   0   7 -11  214.98   10.76
   0  -7 -10    0.87    0.53
   0   7 -10    0.15    0.50
   0  -7 -10   -0.47    1.15
   0   7 -10    1.37    0.90
   0  -7  -9  110.09    8.47
   0  -7  -9  108.82    5.38
   0   7  -9  104.82    6.74
   0   7  -9  122.90    5.97
   0   7  -8    1.14    0.62
   0  -7  -8   -0.37    0.36
   0   7  -8   -0.35    0.55
   0  -7  -8   -0.16    0.69
   0  -7  -7   84.55    7.05
   0  -7  -7   79.19    4.17
   0   7  -7   63.47    3.98
   0   7  -7   78.47    5.11
   0   7  -6    0.05    0.35
   0  -7  -6    1.70    0.95
   0  -7  -6   -0.06    0.30
   0   7  -6    0.71    0.56
   0   7  -5  904.82   28.03
   0   7  -5  910.77   26.63
   0  -7  -5  866.59   31.32
   0  -7  -5  788.91   26.39
   0  -7  -5  851.49   24.46
   0  -7  -4    0.27    0.18
   0  -7  -4    0.38    0.66
   0   7  -4    2.52    0.94
   0  -7  -4   -0.02    0.75
   0   7  -4    0.66    0.51
   0   7  -3  924.86   28.74
   0  -7  -3  922.49   28.27
   0  -7  -3  950.24   32.40
   0  -7  -3  957.78   26.38
   0  -7  -2   -0.29    0.13
   0   7  -2   -0.33    0.45
   0  -7  -2   -0.02    0.53
   0   7  -2   -0.30    0.28
   0  -7  -2    0.04    0.54
   0  -7  -1  111.91    4.55
   0   7  -1  120.07    5.63
   0  -7  -1  122.23    5.92
   0   7  -1  133.77    5.00
   0  -7  -1  122.51    7.67
   0  -7   0    1.66    0.42
   0   7   0    0.45    0.41
   0  -7   0    0.20    0.54
   0  -7   0    0.22    0.33
   0   7   0    1.06    0.36
   0  -7   1  118.45    7.19
   0   7   1  118.27    5.50
   0  -7   1  125.79    4.91
   0  -7   1  137.35    6.58
   0   7   1  115.33    4.47
   0  -7   2    0.02    0.60
   0   7   2    0.01    0.12
   0   7   2    0.62    0.50
   0  -7   2   -0.17    0.26
   0  -7   2   -0.77    0.74
   0  -7   3  978.80   28.47
   0   7   3  931.93   27.11
   0  -7   3  966.77   31.03
   0   7   3 1015.11   29.10
   0   7   4    0.43    0.22
   0  -7   4    0.70    0.88
   0  -7   4    1.07    0.57
   0  -7   4    0.73    0.78
   0   7   4    0.55    0.54
   0   7   5  813.43   25.43
   0  -7   5  738.69   24.99
   0  -7   5  842.49   26.78
   0   7   5  818.95   23.24
   0  -7   5  835.56   28.48
   0  -7   6    0.38    0.37
   0   7   6    0.03    0.24
   0  -7   6   -0.85    0.50
   0  -7   7   75.77    4.26
   0  -7   7   75.47    4.15
   0   7   7   73.00    4.21
   0  -7   8    0.18    0.36
   0  -7   8   -0.36    0.46
   0   7   8   -0.45    0.35
   0  -7   9  114.90    4.40
   0  -7   9  109.88    5.52
   0   7   9   87.54    5.21
   0  -7  10   -0.95    0.56
   0   7  10    0.15    0.36
   0  -7  11  195.49    8.36
   0   7  11  174.69    8.21
   0   7  12    0.25    0.60
   0  -7  12   -1.06    0.65
   0  -7  13  223.74   10.12
   0   7  13  269.48   10.78
   0  -7  14    0.18    0.43
   0   7  14    0.88    0.64
   0  -7  15   93.75    5.70
   0   7  15   87.95    5.54
   0  -7  16    0.01    0.39
   0   7  16   -0.90    0.73
   0  -8 -23    0.93    0.91
   0  -8 -23    1.46    1.73
   0   8 -23   -0.38    0.82
   0   8 -23   -0.92    1.68
   0   8 -23    0.40    1.55
   0  -8 -22  201.25   10.19
   0   8 -22  179.73   12.57
   0   8 -22  209.62   11.42
   0  -8 -22  187.30   14.91
   0   8 -22  196.02   14.63
   0  -8 -21    0.57    0.93
   0  -8 -21    1.66    2.44
   0   8 -21    0.70    1.60
   0   8 -21   -1.46    1.42
   0   8 -21    0.37    0.75
   0   8 -20   38.38    6.34
   0   8 -20   45.08    5.64
   0   8 -20   54.81    4.98
   0  -8 -20   52.85    7.50
   0  -8 -20   52.49    4.38
   0   8 -19    0.92    1.97
   0  -8 -19    0.79    1.44
   0   8 -19    0.12    0.76
   0  -8 -19   -1.10    0.69
   0   8 -19   -1.21    1.18
   0   8 -18   90.64    7.75
   0   8 -18   95.02    6.50
   0  -8 -18   90.81    9.61
   0  -8 -18   98.19    5.94
   0   8 -18   83.78    8.51
   0   8 -17   -0.02    0.89
   0  -8 -17   -0.17    1.47
   0   8 -17   -0.24    0.60
   0  -8 -17   -0.15    0.50
   0  -8 -16  507.56   25.79
   0   8 -16  597.73   20.75
   0   8 -16  503.86   22.38
   0  -8 -16  533.49   19.31
   0   8 -15   -0.50    1.20
   0   8 -15    0.40    0.62
   0  -8 -15    0.44    0.63
   0  -8 -15   -0.28    1.14
   0  -8 -14  548.59   25.40
   0   8 -14  555.85   19.25
   0   8 -14  517.71   21.22
   0  -8 -14  464.92   17.79
   0   8 -13    0.13    0.50
   0   8 -13   -0.16    0.41
   0  -8 -13    0.37    0.44
   0   8 -12  162.76    7.85
   0  -8 -12  149.83    7.20
   0  -8 -12  129.23   10.74
   0   8 -12  164.99    9.43
   0  -8 -11   -0.30    0.38
   0  -8 -11    1.72    1.56
   0   8 -11   -0.06    0.49
   0   8 -11   -0.56    0.55
   0   8 -10  206.61    8.95
   0  -8 -10  205.54    8.54
   0  -8 -10  181.84   12.31
   0   8 -10  188.07   10.05
   0   8  -9   -0.22    0.59
   0  -8  -9    1.62    1.37
   0  -8  -9    0.26    0.57
   0   8  -9   -0.49    0.57
   0   8  -8  452.21   15.31
   0  -8  -8  394.86   19.70
   0  -8  -8  425.12   14.89
   0   8  -8  404.72   16.44
   0   8  -7    0.32    0.49
   0  -8  -7    1.31    0.92
   0  -8  -7    0.79    0.44
   0   8  -7    0.21    0.49
   0   8  -6  776.93   23.98
   0  -8  -6  774.12   24.09
   0  -8  -5    1.29    0.74
   0   8  -5    0.19    0.31
   0   8  -5    0.16    0.37
   0  -8  -5    0.14    0.14
   0  -8  -5    0.95    1.37
   0   8  -4  708.87   21.26
   0  -8  -4  657.13   19.48
   0  -8  -4  648.56   26.07
   0   8  -4  640.01   22.23
   0  -8  -4  649.15   21.71
   0   8  -3    0.28    0.26
   0  -8  -3    0.04    0.39
   0   8  -3    0.67    0.57
   0  -8  -3    0.20    0.81
   0  -8  -3   -0.23    0.23
   0   8  -2  547.15   17.98
   0   8  -2  549.13   16.78
   0  -8  -2  478.78   17.76
   0  -8  -2  590.65   22.01
   0  -8  -2  496.93   15.87
   0   8  -1    0.96    0.64
   0   8  -1    1.57    0.56
   0  -8  -1    0.38    0.67
   0  -8  -1    0.64    0.33
   0  -8  -1    0.07    0.59
   0   8   0  707.89   21.02
   0  -8   0  640.34   23.96
   0  -8   0  648.85   19.41
   0  -8   0  668.44   21.94
   0  -8   1   -0.11    0.21
   0   8   1    0.59    0.30
   0  -8   1   -0.57    0.77
   0   8   1    1.11    0.69
   0  -8   1    0.34    0.63
   0  -8   2  523.65   18.90
   0  -8   2  505.81   16.33
   0  -8   2  490.96   19.61
   0   8   2  516.20   17.20
   0   8   2  504.60   15.43
   0  -8   3   -0.40    0.55
   0   8   3    0.07    0.15
   0   8   3    0.06    0.54
   0  -8   3   -0.11    0.32
   0  -8   3   -0.04    0.58
   0  -8   4  623.25   22.99
   0   8   4  627.74   18.98
   0   8   4  734.82   21.55
   0  -8   4  666.05   20.75
   0  -8   4  644.95   23.77
   0  -8   5   -0.72    0.63
   0   8   5    0.33    0.57
   0   8   5    0.39    0.16
   0  -8   5    1.68    1.15
   0  -8   5    0.30    0.41
   0  -8   6  753.21   27.90
   0   8   6  768.35   24.50
   0  -8   6  746.19   24.18
   0  -8   6  772.30   25.65
   0   8   7    0.69    0.69
   0  -8   7   -0.34    0.54
   0  -8   7    0.67    0.45
   0  -8   8  384.77   14.02
   0   8   8  420.09   14.51
   0  -8   8  386.36   14.15
   0  -8   9    0.17    0.39
   0   8   9   -0.03    0.34
   0  -8   9    0.13    0.32
   0   8  10  194.86    8.44
   0  -8  10  180.67    6.38
   0  -8  10  179.87    8.17
   0  -8  11    0.50    0.50
   0   8  11   -0.60    0.57
   0   8  12  132.66    7.00
   0  -8  12  135.07    6.94
   0  -8  13    0.17    0.32
   0   8  13   -0.23    0.51
   0   8  14  475.65   18.17
   0  -8  14  513.59   18.30
   0   8  15   -0.07    0.48
   0  -8  15    0.85    0.82
   0   8  16  472.32   17.92
   0  -8  16  475.51   17.98
   0   8  17    0.39    0.47
   0  -9 -22    0.73    0.92
   0  -9 -22   -2.87    2.76
   0   9 -22   -1.04    1.30
   0   9 -22    0.70    1.62
   0   9 -22    2.50    2.08
   0  -9 -21   44.07    4.13
   0  -9 -21   46.30    7.22
   0   9 -21   58.76    5.38
   0   9 -21   45.37    6.66
   0   9 -21   50.79    5.99
   0  -9 -20    0.56    0.47
   0  -9 -20    2.81    2.85
   0   9 -20   -0.53    0.82
   0   9 -20    1.82    1.74
   0   9 -20   -1.15    0.85
   0   9 -19   33.56    5.50
   0  -9 -19   34.71    6.04
   0   9 -19   37.21    4.14
   0   9 -19   28.00    4.45
   0  -9 -19   35.34    3.44
   0   9 -18    1.17    1.59
   0  -9 -18   -1.25    1.91
   0   9 -18    2.09    0.97
   0   9 -18    0.51    1.39
   0  -9 -18    2.18    0.91
   0   9 -17   35.89    6.25
   0   9 -17   65.32    5.25
   0  -9 -17   70.28    4.77
   0   9 -17   55.56    6.09
   0  -9 -17   58.24    7.67
   0   9 -16   -1.78    0.97
   0  -9 -16    0.15    0.55
   0   9 -16   -0.32    0.78
   0  -9 -16   -2.03    2.00
   0   9 -15  237.33   11.10
   0  -9 -15  229.34   10.16
   0  -9 -15  260.47   16.67
   0   9 -15  225.86   12.49
   0  -9 -14    0.68    0.58
   0  -9 -14    2.11    1.60
   0   9 -14   -1.43    1.22
   0   9 -14    0.42    0.54
   0   9 -13  253.81   11.15
   0  -9 -13  256.07   10.57
   0  -9 -13  204.30   14.96
   0   9 -13  246.82   12.61
   0  -9 -12    0.58    0.59
   0  -9 -12   -1.05    1.15
   0   9 -12   -0.94    0.98
   0   9 -12    0.13    0.51
   0   9 -11   99.38    6.16
   0  -9 -11  127.82    6.39
   0  -9 -11  132.04   10.57
   0   9 -11  132.40    7.97
   0  -9 -10   -0.21    0.35
   0   9 -10   -0.78    0.62
   0  -9 -10   -0.33    1.21
   0   9 -10   -0.35    0.60
   0  -9  -9   35.41    3.12
   0   9  -9   43.11    3.42
   0  -9  -9   40.46    5.61
   0   9  -9   45.61    4.16
   0  -9  -8    0.02    0.32
   0   9  -8   -0.16    0.50
   0   9  -8    0.47    0.46
   0  -9  -7   93.76    5.24
   0   9  -7   90.63    5.96
   0  -9  -7  100.94    8.61
   0   9  -7   93.96    5.14
   0  -9  -6   -1.65    1.69
   0  -9  -6    1.17    0.56
   0   9  -6   -0.56    0.55
   0   9  -6    0.39    0.32
   0  -9  -5  196.74    8.56
   0   9  -5  157.82    8.45
   0  -9  -5  177.11   11.69
   0   9  -5  213.18    8.16
   0   9  -4    0.32    0.45
   0  -9  -4   -0.92    1.46
   0  -9  -4   -0.08    0.20
   0  -9  -4   -0.17    0.43
   0   9  -4    0.97    0.72
   0  -9  -3  537.01   19.27
   0   9  -3  613.63   18.28
   0   9  -3  546.75   19.19
   0  -9  -3  526.20   16.66
   0  -9  -3  548.14   23.16
   0  -9  -2   -0.20    0.44
   0   9  -2    0.24    0.44
   0   9  -2    0.06    0.47
   0  -9  -2    0.01    0.20
   0  -9  -2   -0.93    0.92
   0  -9  -1  137.15    7.45
   0   9  -1  131.64    5.74
   0   9  -1  154.71    7.13
   0  -9  -1  151.33    9.67
   0  -9  -1  158.44    5.78
   0  -9   0    1.27    1.12
   0  -9   0    0.91    0.46
   0   9   0    1.21    0.43
   0   9   0    0.34    0.27
   0  -9   0    1.12    0.81
   0  -9   1  145.00    6.04
   0  -9   1  149.42    8.15
   0   9   1  142.56    5.55
   0   9   1  169.89    7.31
   0  -9   1  154.41    9.29
   0  -9   2    0.43    0.82
   0  -9   2   -0.17    0.26
   0  -9   2    2.02    1.34
   0   9   2    0.57    0.56
   0   9   2    0.01    0.23
   0  -9   3  532.58   20.34
   0  -9   3  535.51   17.07
   0  -9   3  453.51   19.88
   0   9   3  502.91   17.75
   0   9   3  517.79   15.63
   0  -9   4    1.39    1.26
   0   9   4    0.18    0.17
   0  -9   4   -0.06    0.25
   0   9   4    0.97    0.68
   0  -9   4    0.69    0.85
   0   9   5  179.77    7.85
   0  -9   5  172.84    9.97
   0  -9   5  176.34    7.44
   0   9   5  171.67    5.56
   0  -9   5  168.86    9.12
   0   9   6    0.63    0.43
   0  -9   6   -0.40    0.42
   0  -9   6   -1.14    0.90
   0  -9   6   -0.12    0.42
   0   9   7   88.80    5.25
   0  -9   7   99.46    5.17
   0  -9   7   88.82    5.65
   0   9   8    1.29    0.76
   0  -9   8    0.06    0.47
   0  -9   8    0.08    0.43
   0   9   9   45.34    3.59
   0  -9   9   42.42    3.11
   0  -9   9   43.28    3.40
   0   9  10    0.46    0.61
   0  -9  10   -0.22    0.30
   0  -9  10    0.32    0.50
   0  -9  11  119.02    6.24
   0  -9  11  100.88    3.68
   0   9  11  120.31    6.30
   0  -9  12   -0.43    0.54
   0   9  12    1.08    0.64
   0  -9  13  213.76    9.90
   0   9  13  220.28   10.10
   0  -9  14   -0.42    0.47
   0   9  14    0.18    0.47
   0   9  15  197.82    9.76
   0  -9  15  202.34    9.79
   0   9  16   -0.50    0.75
   0   9  17   56.03    4.62
   0   9  18    1.93    0.90
   0 -10 -21    1.08    1.08
   0 -10 -21    2.68    2.66
   0  10 -21    0.39    0.73
   0  10 -21   -0.63    1.41
   0  10 -21   -1.59    1.56
   0 -10 -20    5.48    1.30
   0 -10 -20    3.08    2.39
   0  10 -20    5.31    1.67
   0  10 -20    1.86    1.88
   0  10 -20    7.39    2.33
   0 -10 -19    0.80    2.55
   0  10 -19    3.37    1.83
   0  10 -19    0.43    0.77
   0  10 -19    1.96    2.15
   0 -10 -19    1.35    0.82
   0 -10 -18    3.98    2.31
   0  10 -18    1.77    1.26
   0  10 -18    3.47    1.37
   0  10 -18    4.14    1.97
   0 -10 -18    4.05    1.28
   0 -10 -17   -1.03    1.59
   0  10 -17    1.06    1.04
   0  10 -17    0.24    0.55
   0  10 -17    2.10    1.63
   0 -10 -17    0.61    0.60
   0 -10 -16   15.28    4.12
   0  10 -16   15.85    2.93
   0  10 -16   15.25    2.38
   0  10 -16   11.07    3.29
   0 -10 -16   16.88    2.29
   0  10 -15   -0.35    0.66
   0  10 -15    1.52    1.01
   0 -10 -15    0.74    0.63
   0 -10 -14   11.84    3.59
   0  10 -14   11.25    2.00
   0 -10 -14   12.03    1.91
   0  10 -14   10.06    2.30
   0 -10 -13   -0.13    0.58
   0 -10 -13    0.72    1.78
   0  10 -13    0.48    0.60
   0  10 -13   -1.64    0.96
   0 -10 -12    9.54    1.64
   0 -10 -12    8.42    2.83
   0  10 -12   11.36    1.94
   0  10 -12   11.57    2.32
   0 -10 -11    1.22    0.69
   0 -10 -11    2.70    2.03
   0  10 -11    0.18    0.39
   0  10 -11    0.74    0.91
   0 -10 -10   22.89    2.46
   0 -10 -10   23.18    4.71
   0  10 -10   24.44    2.71
   0  10 -10   21.41    2.98
   0 -10  -9    0.60    0.50
   0 -10  -9    0.23    1.12
   0  10  -9   -0.79    0.75
   0  10  -9    0.70    0.55
   0 -10  -8    1.49    1.23
   0  10  -8    3.86    1.10
   0 -10  -8    2.07    0.72
   0  10  -8    2.52    1.07
   0 -10  -7    2.35    1.03
   0  10  -7   -0.37    0.53
   0 -10  -7    0.07    0.35
   0  10  -7    0.79    0.76
   0 -10  -6   14.25    3.29
   0  10  -6   17.49    2.02
   0  10  -6   16.21    2.32
   0 -10  -6   17.93    2.25
   0  10  -5    0.68    0.69
   0 -10  -5   -0.10    1.43
   0  10  -5    2.37    0.74
   0 -10  -5    0.13    0.47
   0  10  -4   19.73    2.38
   0  10  -4   18.42    1.93
   0 -10  -4   15.81    3.41
   0 -10  -4   22.14    2.46
   0 -10  -3    1.42    1.36
   0  10  -3    0.81    0.71
   0 -10  -3   -0.06    0.44
   0  10  -3   -0.18    0.38
   0 -10  -3    0.16    0.22
   0 -10  -2   33.13    4.45
   0 -10  -2   29.06    1.92
   0  10  -2   30.95    2.93
   0  10  -2   26.61    2.15
   0 -10  -2   33.77    3.35
   0  10  -1    0.54    0.63
   0 -10  -1    0.41    0.75
   0 -10  -1   -1.28    1.20
   0  10  -1    0.71    0.40
   0 -10  -1   -0.09    0.29
   0 -10   0   30.89    2.16
   0  10   0   32.85    2.94
   0 -10   0   26.47    3.99
   0 -10   0   28.47    3.25
   0  10   0   28.05    2.01
   0  10   1   -0.44    0.54
   0  10   1    0.08    0.24
   0 -10   1    0.01    0.86
   0 -10   1    0.85    0.44
   0 -10   1    0.89    0.98
   0 -10   2   32.06    4.02
   0 -10   2   29.88    3.66
   0  10   2   27.87    1.82
   0  10   2   33.09    2.94
   0 -10   2   29.91    2.29
   0 -10   3    0.86    0.92
   0  10   3    0.07    0.17
   0 -10   3   -0.55    0.28
   0  10   3   -0.91    0.56
   0 -10   3   -1.47    1.05
   0 -10   4   13.60    2.59
   0  10   4   18.33    1.18
   0 -10   4   16.97    2.79
   0  10   4   12.81    1.89
   0 -10   4   14.99    1.71
   0 -10   5    2.50    1.19
   0  10   5    0.80    0.24
   0 -10   5    0.37    0.84
   0  10   5    1.04    0.53
   0 -10   5    0.55    0.27
   0  10   5    1.67    0.70
   0  10   6   18.79    2.20
   0 -10   6   15.65    1.86
   0 -10   6   20.79    3.54
   0 -10   6   19.07    2.74
   0  10   7    0.30    0.35
   0 -10   7    0.68    0.83
   0 -10   7    0.93    0.64
   0  10   8    2.56    0.80
   0 -10   8    3.71    1.10
   0 -10   8    3.01    0.94
   0  10   9    0.51    0.73
   0 -10   9   -0.39    0.40
   0 -10   9    0.02    0.36
   0 -10  10   23.47    2.51
   0  10  10   21.52    2.59
   0 -10  10   20.16    2.06
   0 -10  11   -0.43    0.58
   0 -10  11    0.25    0.34
   0  10  11   -0.19    0.43
   0  10  12    8.06    1.65
   0 -10  12    8.62    1.64
   0  10  13    0.50    0.71
   0 -10  13   -0.36    0.49
   0  10  14   11.09    1.95
   0 -10  14    9.74    1.80
   0  10  15    0.61    0.55
   0  10  16   15.45    2.42
   0  10  17    0.11    0.60
   0  10  18    3.34    1.35
   0 -11 -19   29.25    3.35
   0 -11 -19   28.37    6.01
   0  11 -19   27.06    3.77
   0  11 -19   29.24    5.48
   0  11 -19   27.08    4.32
   0 -11 -18    0.18    1.49
   0  11 -18    0.10    1.31
   0  11 -18    0.39    0.84
   0  11 -18    2.82    1.89
   0 -11 -18    0.10    0.59
   0 -11 -17   66.08    8.85
   0  11 -17   59.03    7.64
   0  11 -17   59.02    5.39
   0  11 -17   55.14    5.96
   0 -11 -17   61.76    4.72
   0 -11 -16   -0.46    1.75
   0  11 -16    1.30    1.42
   0  11 -16    0.61    0.79
   0  11 -16   -1.71    1.50
   0 -11 -16   -0.17    0.59
   0 -11 -15  145.39   12.79
   0  11 -15   94.51    9.99
   0 -11 -15  121.86    7.18
   0  11 -15  143.27    9.55
   0  11 -15  121.35    7.67
   0 -11 -14    0.89    1.52
   0 -11 -14    1.08    0.77
   0  11 -14    0.31    0.89
   0  11 -14   -1.32    1.02
   0 -11 -13  227.29   16.36
   0 -11 -13  217.61   10.00
   0  11 -13  193.66   11.50
   0  11 -13  226.49   10.73
   0 -11 -12    0.04    1.53
   0 -11 -12   -0.94    0.73
   0  11 -12    1.17    1.12
   0  11 -12    2.03    1.06
   0 -11 -11  184.72   13.96
   0 -11 -11  177.30    8.58
   0  11 -11  176.14    9.98
   0  11 -11  154.66    8.43
   0 -11 -10   -0.17    1.34
   0  11 -10    1.17    0.72
   0 -11 -10    0.78    0.53
   0  11 -10    0.39    0.45
   0 -11  -9   31.55    5.43
   0  11  -9   37.39    4.04
   0 -11  -9   36.57    3.47
   0  11  -9   40.02    3.43
   0 -11  -8    0.62    1.72
   0  11  -8    0.26    0.62
   0 -11  -8    0.04    0.49
   0  11  -8    0.05    0.35
   0 -11  -7   77.41    8.34
   0 -11  -7   83.53    5.44
   0  11  -7   79.87    5.74
   0  11  -7   78.11    5.00
   0 -11  -6    0.06    1.29
   0  11  -6   -0.21    0.47
   0  11  -6    0.22    0.46
   0 -11  -6    0.20    0.66
   0 -11  -5  154.18   11.69
   0  11  -5  183.01    8.98
   0 -11  -5  163.69    8.64
   0  11  -5  165.70    7.58
   0  11  -4    0.09    0.46
   0 -11  -4   -0.21    1.17
   0  11  -4    0.09    0.28
   0 -11  -4    0.97    0.82
   0  11  -3  234.51    9.07
   0  11  -3  255.69   10.70
   0 -11  -3  220.71   10.89
   0 -11  -2   -0.73    1.01
   0 -11  -2    0.55    0.38
   0  11  -2    0.41    0.38
   0 -11  -2    1.21    0.98
   0  11  -1  215.23   10.91
   0 -11  -1  292.13   15.55
   0  11  -1  280.94    9.87
   0 -11  -1  275.48    9.57
   0 -11  -1  272.40   12.72
   0  11   0    0.49    0.52
   0  11   0    0.74    0.40
   0 -11   0    0.75    0.46
   0 -11   0    2.19    1.22
   0 -11   0    0.22    1.07
   0 -11   1  250.18   14.43
   0 -11   1  296.54   13.59
   0  11   1  262.58    9.48
   0 -11   1  278.85   10.09
   0  11   1  286.04   11.70
   0 -11   2    0.24    0.74
   0  11   2    0.74    0.34
   0 -11   2   -0.38    0.31
   0  11   2   -0.62    0.64
   0 -11   3  255.30   13.12
   0  11   3  243.14   10.27
   0  11   3  226.85    7.75
   0 -11   3  213.53    8.90
   0 -11   3  208.36   12.19
   0 -11   4    0.84    0.85
   0  11   4   -0.08    0.13
   0  11   4    0.41    0.70
   0 -11   4   -0.14    0.29
   0  11   4   -0.02    0.34
   0 -11   4    0.97    1.07
   0 -11   5  156.65    7.23
   0 -11   5  168.13   10.58
   0  11   5  162.62    7.93
   0 -11   5  150.89    9.40
   0  11   5  164.40    6.22
   0  11   5  154.61    5.29
   0 -11   6    1.68    1.65
   0  11   6    1.57    0.91
   0 -11   6    0.25    0.39
   0 -11   6   -0.36    0.90
   0  11   7   75.39    4.98
   0 -11   7   70.41    5.54
   0 -11   7   69.63    4.52
   0  11   8    0.72    0.63
   0 -11   8   -0.29    0.48
   0 -11   8    0.62    0.73
   0 -11   9   31.25    3.23
   0  11   9   36.00    3.37
   0 -11   9   33.28    3.11
   0 -11  10   -0.72    0.69
   0  11  10   -0.14    0.57
   0 -11  10    0.26    0.38
   0 -11  11  174.42    7.02
   0 -11  11  151.89    8.14
   0  11  11  166.47    8.67
   0  11  12   -0.29    0.44
   0 -11  12    0.86    0.76
   0 -11  13  213.79   10.07
   0  11  13  193.58    9.98
   0  11  14   -0.17    0.67
   0  11  15  138.35    8.09
   0  11  16   -0.20    0.64
   0  11  17   53.36    4.80
   0  11  18    0.51    0.73
   0  11  19   31.58    3.75
   0  12 -18   96.71    8.23
   0 -12 -18   83.67    5.90
   0  12 -18   67.43    6.54
   0 -12 -18   92.29   11.25
   0  12 -18   77.40    9.23
   0  12 -17   -3.58    2.14
   0 -12 -17    3.74    2.83
   0  12 -17    0.45    0.83
   0  12 -17   -3.77    2.55
   0 -12 -17    0.67    0.87
   0 -12 -16  113.06   12.09
   0  12 -16  109.32    7.65
   0  12 -16   87.98    9.29
   0 -12 -16   99.66    6.59
   0  12 -16  116.83    8.67
   0  12 -15    1.20    1.63
   0 -12 -15   -0.44    1.68
   0  12 -15    0.14    0.78
   0  12 -15    2.07    1.75
   0 -12 -15    0.64    0.72
   0 -12 -14  301.98   20.42
   0  12 -14  352.43   14.58
   0  12 -14  271.19   17.00
   0 -12 -14  268.82   12.73
   0  12 -14  310.95   15.50
   0  12 -13    0.98    0.70
   0 -12 -13   -0.33    1.76
   0 -12 -13   -1.07    0.64
   0  12 -13    2.26    1.33
   0  12 -12  303.11   13.35
   0 -12 -12  278.39   19.02
   0 -12 -12  278.11   12.61
   0  12 -12  310.79   14.69
   0  12 -11   -0.12    0.67
   0 -12 -11    1.82    2.12
   0  12 -11   -0.19    0.78
   0 -12 -11   -0.26    0.46
   0  12 -10   87.57    6.05
   0 -12 -10  116.32   11.13
   0 -12 -10  107.76    6.70
   0  12 -10  105.51    7.41
   0  12  -9   -1.16    0.89
   0 -12  -9   -1.31    1.23
   0  12  -9    0.72    0.83
   0 -12  -9    0.18    0.62
   0  12  -8  151.71    7.65
   0 -12  -8  144.41   12.22
   0  12  -8  138.95    8.57
   0 -12  -8  149.10    8.27
   0  12  -7    1.00    0.67
   0  12  -7   -0.94    0.72
   0 -12  -7   -1.48    1.46
   0 -12  -7    0.07    0.64
   0  12  -6  193.78    8.62
   0 -12  -6  192.77    9.85
   0 -12  -6  193.02   13.76
   0  12  -6  172.59    9.50
   0 -12  -5    0.34    0.80
   0  12  -5    0.06    0.76
   0  12  -5   -0.30    0.44
   0 -12  -5   -0.76    1.07
   0  12  -4  161.01    7.16
   0 -12  -4  137.25   11.56
   0 -12  -4  144.25    8.60
   0  12  -4  151.73    8.29
   0  12  -3   -0.11    0.36
   0  12  -3    1.21    0.93
   0 -12  -3    0.59    1.16
   0 -12  -3    0.98    0.97
   0  12  -2  390.38   15.64
   0 -12  -2  406.00   20.40
   0  12  -2  392.62   13.66
   0 -12  -2  362.59   16.57
   0 -12  -1    0.23    1.07
   0 -12  -1    2.29    1.46
   0  12  -1    1.14    0.57
   0  12  -1    2.44    1.18
   0 -12   0  563.65   18.74
   0  12   0  592.88   21.11
   0  12   0  580.11   18.61
   0 -12   0  581.43   25.59
   0 -12   0  603.05   23.37
   0 -12   1    0.85    0.46
   0 -12   1    0.15    0.81
   0  12   1    1.78    1.03
   0 -12   1   -0.22    0.83
   0  12   1    0.87    0.52
   0  12   2  333.26   11.70
   0  12   2  375.79   14.56
   0  12   2  356.53   14.01
   0 -12   2  356.91   16.87
   0 -12   2  368.04   12.88
   0 -12   2  380.49   18.15
   0 -12   3   -0.34    0.48
   0 -12   3    0.37    1.03
   0  12   3   -0.14    0.49
   0  12   3    1.38    0.81
   0  12   3    0.53    0.30
   0 -12   3   -0.28    0.87
   0  12   4  149.37    6.66
   0  12   4  146.92    7.82
   0 -12   4  153.65   10.16
   0  12   4  144.78    5.33
   0 -12   4  146.99   10.27
   0 -12   4  151.09    7.03
   0  12   5   -0.05    0.14
   0 -12   5   -0.31    0.83
   0  12   5    0.22    0.31
   0 -12   5   -0.02    0.39
   0 -12   5    0.70    0.85
   0  12   6  161.77    8.70
   0 -12   6  202.85   11.09
   0 -12   6  190.93    8.42
   0 -12   6  174.63   12.05
   0  12   7    1.38    0.97
   0 -12   7   -0.09    0.50
   0 -12   7   -1.08    0.98
   0 -12   8  138.43    8.23
   0  12   8  148.72    8.02
   0 -12   8  135.46    7.22
   0  12   9    1.34    0.82
   0 -12   9    0.21    0.66
   0 -12   9    0.29    0.45
   0  12  10   95.81    6.33
   0 -12  10   93.99    5.78
   0 -12  10  102.19    6.17
   0 -12  11   -0.34    0.35
   0  12  11    0.70    0.69
   0 -12  11   -0.21    0.77
   0 -12  12  263.45   11.63
   0 -12  12  237.53    8.18
   0  12  12  255.50   11.79
   0  12  13    0.92    0.78
   0  12  14  269.23   12.82
   0  12  15    0.28    0.64
   0  12  16   93.40    6.73
   0  12  17    0.90    0.88
   0  12  18   81.71    6.22
   0  13 -16   -0.55    0.90
   0 -13 -16   -0.10    1.65
   0  13 -16   -0.53    1.33
   0  13 -16   -1.06    1.13
   0 -13 -16    0.40    0.78
   0  13 -15   64.12    8.04
   0 -13 -15   65.48    5.34
   0  13 -15   67.96    6.47
   0  13 -15   66.15    5.67
   0 -13 -15   74.79    9.85
   0  13 -14    0.03    1.22
   0  13 -14    1.23    1.08
   0 -13 -14    0.17    0.69
   0  13 -14    1.18    0.93
   0 -13 -14    3.25    2.03
   0  13 -13   45.89    6.39
   0  13 -13   46.05    5.18
   0 -13 -13   55.97    4.81
   0  13 -13   56.24    4.91
   0 -13 -13   48.33    7.86
   0  13 -12    0.66    1.08
   0  13 -12    0.60    0.60
   0 -13 -12   -0.32    0.77
   0  13 -12    0.12    0.62
   0 -13 -12   -0.09    1.43
   0  13 -11   41.31    6.36
   0 -13 -11   53.94    7.99
   0  13 -11   58.23    4.71
   0 -13 -11   54.96    4.93
   0  13 -11   49.90    5.15
   0 -13 -10   -0.49    0.70
   0 -13 -10   -0.76    1.42
   0  13 -10    0.90    0.75
   0  13 -10    0.02    0.76
   0 -13  -9  114.26    7.40
   0  13  -9  105.46    6.39
   0 -13  -9  106.36   10.84
   0  13  -9   94.97    7.19
   0 -13  -8    1.65    0.74
   0  13  -8   -0.42    0.56
   0 -13  -8    0.41    1.30
   0  13  -8   -0.74    1.00
   0  13  -7   67.20    5.51
   0 -13  -7   52.43    5.04
   0  13  -7   63.96    4.53
   0 -13  -7   74.44    8.75
   0 -13  -6    2.96    2.51
   0  13  -6    0.83    0.54
   0  13  -6   -0.08    0.33
   0 -13  -6    1.22    1.14
   0 -13  -5   91.02    6.76
   0  13  -5   95.40    5.38
   0 -13  -5   84.62    9.14
   0  13  -5   93.20    6.46
   0  13  -4   -0.41    0.38
   0  13  -4    0.72    0.68
   0 -13  -4    0.54    0.87
   0 -13  -4   -0.75    1.64
   0 -13  -3   74.96    6.21
   0  13  -3   72.58    4.33
   0 -13  -3   74.96    8.09
   0  13  -3   78.61    5.79
   0  13  -2   -0.16    0.26
   0 -13  -2    1.21    1.17
   0 -13  -2   -0.24    1.16
   0  13  -2   -0.13    0.53
   0 -13  -1  105.01    8.12
   0  13  -1  122.92    5.67
   0  13  -1  125.90    7.46
   0 -13  -1  117.28   10.04
   0 -13   0    1.77    1.65
   0  13   0    1.34    1.41
   0 -13   0    0.84    1.16
   0  13   0    2.86    1.06
   0  13   0    2.00    0.62
   0  13   1  116.24    5.19
   0  13   1  132.21    7.45
   0  13   1  111.25    7.01
   0 -13   1  118.68    9.81
   0 -13   1  126.33    9.16
   0 -13   2   -0.25    0.94
   0  13   2    0.33    0.65
   0  13   2   -0.33    0.61
   0 -13   2    1.18    1.43
   0  13   2    0.13    0.25
   0  13   3   84.19    5.74
   0  13   3   68.46    4.61
   0 -13   3   70.45    6.93
   0 -13   3   75.44    4.51
   0  13   3   74.70    3.48
   0 -13   3   69.02    6.94
   0  13   4   -0.63    0.55
   0 -13   4   -0.74    1.35
   0 -13   4    0.30    0.34
   0  13   4    0.12    0.22
   0 -13   4    0.30    0.98
   0  13   4    1.43    1.16
   0  13   5   90.67    3.36
   0  13   5   75.25    5.65
   0 -13   5   68.87    7.71
   0 -13   5   85.27    5.24
   0  13   5   93.10    3.94
   0 -13   5   82.16    7.45
   0  13   6    0.24    0.49
   0 -13   6   -0.26    0.34
   0 -13   6    1.05    1.11
   0  13   7   73.99    5.43
   0 -13   7   66.14    4.60
   0 -13   7   55.99    5.63
   0 -13   8    0.75    0.60
   0  13   8    0.08    0.80
   0 -13   8   -0.13    0.80
   0  13   9  107.92    6.99
   0 -13   9  103.29    6.84
   0  13  10   -0.32    0.72
   0 -13  10   -0.78    0.85
   0 -13  11   43.21    3.58
   0  13  11   42.65    4.33
   0 -13  12   -0.77    0.56
   0  13  12   -1.33    0.97
   0  13  13   47.70    4.64
   0  13  14    0.77    0.63
   0  13  15   64.63    5.47
   0  13  16   -0.23    0.70
   0  14 -14    4.19    1.56
   0 -14 -14    2.01    1.00
   0  14 -14    6.59    1.68
   0  14 -14    5.81    2.61
   0 -14 -14    3.87    2.58
   0  14 -13    4.87    2.68
   0 -14 -13   -0.57    0.97
   0  14 -13   -0.28    0.68
   0 -14 -13    2.68    3.15
   0  14 -13    0.66    0.84
   0  14 -12    5.59    2.26
   0 -14 -12    4.54    1.44
   0  14 -12    4.34    1.40
   0 -14 -12    5.38    3.21
   0  14 -12    0.92    1.06
   0  14 -11    1.54    2.22
   0 -14 -11    0.66    0.62
   0  14 -11    0.97    0.97
   0 -14 -11   -2.02    2.13
   0  14 -11    0.92    0.98
   0  14 -10    1.09    1.19
   0 -14 -10   -0.23    0.92
   0  14 -10    0.62    0.64
   0 -14 -10   -1.91    2.77
   0  14 -10    2.46    1.30
   0  14  -9   -2.31    1.75
   0 -14  -9    0.79    0.62
   0  14  -9   -1.19    0.73
   0 -14  -9   -0.08    2.32
   0  14  -9    0.78    1.05
   0  14  -8    4.36    1.81
   0 -14  -8    4.93    1.60
   0  14  -8    6.68    1.45
   0 -14  -8    7.50    3.02
   0  14  -8    8.97    2.19
   0  14  -7    2.20    1.27
   0 -14  -7    0.39    0.68
   0  14  -7    0.49    0.52
   0 -14  -7    0.90    2.01
   0  14  -7   -0.26    0.71
   0  14  -6    6.87    2.22
   0 -14  -6    6.16    1.82
   0 -14  -6   13.40    4.02
   0  14  -6   10.06    2.23
   0  14  -6    6.20    1.34
   0  14  -5    0.30    0.31
   0 -14  -5    0.49    1.14
   0  14  -5    0.68    0.77
   0  14  -5   -0.74    0.90
   0  14  -4    1.68    0.69
   0 -14  -4    3.23    1.48
   0 -14  -4    2.27    1.67
   0  14  -4    4.12    1.78
   0  14  -4    2.69    1.37
   0  14  -3   -0.17    0.29
   0 -14  -3    0.68    1.01
   0 -14  -3   -0.82    1.92
   0  14  -3   -0.35    0.87
   0  14  -3   -0.48    0.89
   0  14  -2    0.64    0.32
   0 -14  -2    0.61    0.81
   0 -14  -2    0.46    1.17
   0  14  -2    1.02    1.00
   0  14  -2    0.13    0.54
   0  14  -1    0.01    0.26
   0  14  -1   -0.71    0.64
   0  14  -1    0.69    0.91
   0 -14  -1   -0.81    0.77
   0  14   0   20.40    1.90
   0 -14   0   24.48    4.52
   0  14   0   25.36    3.10
   0  14   0   21.09    2.97
   0 -14   0   23.38    3.84
   0  14   1   -0.10    0.27
   0 -14   1   -0.44    1.39
   0  14   1    0.14    0.51
   0  14   1    0.23    1.03
   0 -14   1    0.05    1.00
   0  14   2    0.46    0.38
   0  14   2   -0.56    0.88
   0 -14   2    1.69    1.57
   0  14   2   -0.23    0.75
   0 -14   2   -0.33    1.49
   0 -14   3   -2.13    1.01
   0  14   3   -0.04    0.23
   0  14   3   -0.80    0.70
   0  14   3   -0.34    0.57
   0 -14   4    2.32    1.62
   0 -14   4    2.49    1.61
   0  14   4    1.31    0.34
   0  14   4    1.89    0.63
   0  14   4    2.60    0.89
   0 -14   5   -0.23    1.27
   0  14   5    0.17    0.13
   0  14   5    0.54    0.66
   0  14   5    0.36    0.23
   0 -14   5    0.67    1.51
   0  14   6    5.81    1.57
   0 -14   6    4.73    1.77
   0  14   7   -0.25    0.82
   0 -14   7    0.46    1.12
   0  14   8    6.27    1.61
   0 -14   8    4.06    1.29
   0  14   9    0.68    0.88
   0 -14   9   -0.96    1.04
   0  14  10    2.86    1.33
   0 -14  10    0.85    0.76
   0 -14  11    0.36    0.66
   0  14  11    0.12    0.91
   0 -14  12    3.54    0.83
   0  14  12    4.21    1.38
   0  14  13    0.03    0.70
   0  14  14    4.73    1.54
   0  15 -11   59.53    5.06
   0 -15 -11   64.09    9.20
   0  15 -11   54.33    7.05
   0  15 -11   61.28    6.05
   0 -15 -11   62.08    5.88
   0 -15 -10    2.02    2.53
   0  15 -10   -0.95    1.61
   0  15 -10    0.31    0.69
   0  15 -10    1.93    1.22
   0 -15 -10   -0.73    0.95
   0  15  -9   97.76    6.41
   0  15  -9   95.36    9.12
   0  15  -9  109.74    7.88
   0 -15  -9  100.12   11.40
   0 -15  -9   86.69    7.31
   0 -15  -8    2.73    2.21
   0  15  -8    0.58    0.60
   0  15  -8    1.57    1.46
   0  15  -8    0.40    0.93
   0 -15  -8    0.45    1.12
   0 -15  -7   78.60    9.83
   0  15  -7   67.26    7.42
   0  15  -7   70.49    5.05
   0 -15  -7   80.64    6.98
   0  15  -7   77.94    6.49
   0 -15  -6    0.04    1.68
   0  15  -6   -0.43    0.71
   0  15  -6   -1.48    1.04
   0  15  -6    0.73    0.87
   0 -15  -6   -0.11    0.79
   0 -15  -5   78.86    9.56
   0  15  -5   84.71    7.72
   0  15  -5   83.57    5.27
   0 -15  -5   87.36    7.52
   0  15  -5   95.46    7.08
   0 -15  -4    2.27    2.27
   0  15  -4    0.34    0.60
   0  15  -4    1.53    1.09
   0  15  -4   -0.48    1.07
   0 -15  -4    0.45    1.17
   0  15  -3   98.52    7.85
   0 -15  -3   91.37   10.04
   0 -15  -3   85.86    7.80
   0  15  -3  107.96    7.44
   0  15  -3  100.12    5.51
   0 -15  -2   -2.45    1.71
   0  15  -2   -0.30    0.90
   0 -15  -2   -0.54    1.92
   0  15  -2    1.30    0.82
   0  15  -2    0.96    0.70
   0 -15  -1   68.32    7.20
   0  15  -1   82.48    6.52
   0  15  -1   63.93    5.63
   0  15  -1   77.77    4.36
   0 -15  -1   81.25    8.77
   0  15   0    0.80    0.54
   0  15   0    2.58    1.27
   0 -15   0    1.42    1.84
   0 -15   0    1.79    1.43
   0  15   0    0.14    0.84
   0  15   1   79.11    4.19
   0  15   1   85.52    6.42
   0 -15   1   79.92    8.53
   0 -15   1   70.04    7.57
   0  15   1   84.77    5.89
   0  15   2   -0.31    0.28
   0  15   2    1.08    1.16
   0 -15   2    1.78    1.81
   0  15   2    0.26    0.85
   0 -15   2   -1.25    1.31
   0 -15   3   92.12    8.90
   0 -15   3  100.56    9.00
   0  15   3   92.17    6.63
   0  15   3   83.86    3.91
   0  15   3   83.38    5.17
   0  15   4    0.19    0.21
   0  15   4    0.32    0.42
   0  15   4    0.49    0.63
   0 -15   4   -2.11    1.98
   0 -15   4    2.04    1.53
   0  15   5   82.91    6.31
   0 -15   5   83.57    7.79
   0 -15   6   -0.30    1.03
   0  15   6    0.30    0.61
   0 -15   7   79.38    7.06
   0  15   7   80.57    6.36
   0 -15   8   -0.08    0.75
   0  15   8    0.57    0.98
   0  15   9  100.89    7.12
   0 -15   9   86.12    6.76
   0 -15  10   -0.25    0.69
   0  15  10   -0.75    0.83
   0  15  11   53.51    5.18
   0 -15  11   51.69    4.22
   0  16  -7   -1.15    1.83
   0 -16  -7   -0.23    2.11
   0 -16  -7    0.94    1.14
   0  16  -7    1.05    0.96
   0  16  -7   -0.05    0.58
   0  16  -6  123.24    9.86
   0 -16  -6   91.58   11.63
   0 -16  -6  136.33   10.15
   0  16  -6  128.41    7.19
   0  16  -6  154.93    9.60
   0  16  -5   -0.10    1.18
   0 -16  -5   -0.37    1.04
   0  16  -5    0.35    0.52
   0  16  -5    2.25    1.34
   0  16  -4   74.31    6.36
   0  16  -4   66.49    4.61
   0  16  -4   73.85    6.92
   0 -16  -4   51.58    6.42
   0 -16  -4   74.72    9.39
   0  16  -3    0.51    0.97
   0  16  -3   -0.52    1.17
   0 -16  -3    1.32    1.95
   0  16  -3    1.15    0.74
   0 -16  -3   -0.82    1.27
   0  16  -2  125.77    8.46
   0  16  -2  109.83    5.92
   0 -16  -2  126.49   10.11
   0  16  -2  116.77    8.49
   0 -16  -2  104.26   10.89
   0 -16  -1    0.89    2.05
   0 -16  -1   -0.88    1.70
   0  16  -1    3.08    1.16
   0  16  -1   -0.24    0.39
   0  16  -1   -0.96    0.81
   0 -16   0  146.06   12.67
   0  16   0  166.10    9.95
   0 -16   0  151.95   11.92
   0  16   0  153.88    6.90
   0  16   0  172.61    9.47
   0 -16   1   -1.49    1.83
   0 -16   1    0.81    1.47
   0  16   1    1.49    1.22
   0  16   1    0.81    0.95
   0  16   1    0.60    0.44
   0  16   2  113.18    6.70
   0 -16   2  125.57   10.90
   0  16   2  124.54    8.25
   0 -16   2  133.17   11.13
   0  16   2  121.32    5.25
   0  16   3   -0.22    0.48
   0  16   3    0.17    0.77
   0  16   3    0.13    0.27
   0 -16   3    0.49    1.67
   0 -16   3    0.10    1.33
   0 -16   4   76.60    7.83
   0  16   4   60.60    2.75
   0  16   4   66.60    5.72
   0  16   5    0.02    0.99
   0 -16   5   -0.11    1.07
   0 -16   6  125.70    9.67
   0  16   6  124.28    8.38
   0 -16   7    1.02    1.01
   0  16   7    1.87    1.50
  -1   0 -26    1.51    1.20
   1   0 -26   -0.41    1.21
  -1   0 -26    0.98    1.06
  -1   0 -26   -1.51    1.55
   1   0 -26    2.10    1.51
  -1   0 -26    1.01    0.83
  -1   0 -26    0.18    0.58
   1   0 -26    1.06    0.88
   1   0 -25   -0.02    0.99
  -1   0 -25    0.53    0.79
  -1   0 -25   -1.33    1.69
   1   0 -25   -0.15    0.98
   1   0 -25   -0.42    0.68
  -1   0 -25    0.92    1.30
  -1   0 -25    0.39    0.53
   1   0 -25    0.63    0.60
  -1   0 -25   -0.32    0.66
   1   0 -24   -0.58    0.69
  -1   0 -24   -0.12    0.46
   1   0 -24    0.29    0.48
  -1   0 -24    1.21    1.41
   1   0 -24    1.33    1.27
  -1   0 -24    0.20    0.65
   1   0 -24    0.84    0.90
  -1   0 -24   -0.30    0.85
   1   0 -23   -0.44    0.76
   1   0 -23    0.66    0.53
  -1   0 -23    0.09    0.74
  -1   0 -23    1.35    1.38
   1   0 -23    1.56    1.35
   1   0 -23    0.51    0.80
  -1   0 -23   -0.75    0.86
  -1   0 -23   -0.33    0.64
   1   0 -22   -0.04    0.46
  -1   0 -22   -0.91    0.87
   1   0 -22   -1.18    0.74
   1   0 -22    0.83    0.57
  -1   0 -22    0.91    0.75
  -1   0 -22    2.19    1.11
   1   0 -22   -0.99    1.06
  -1   0 -22    0.58    0.77
   1   0 -21    1.89    1.14
  -1   0 -21    0.13    0.50
  -1   0 -21    0.09    0.57
   1   0 -21   -0.15    0.43
  -1   0 -21   -0.09    0.41
  -1   0 -21    1.01    0.75
   1   0 -21    0.27    0.66
   1   0 -21    0.19    0.58
   1   0 -20   -0.11    0.49
  -1   0 -20    1.23    0.91
  -1   0 -20   -0.54    0.65
   1   0 -20   -0.22    0.46
  -1   0 -20    0.39    0.42
  -1   0 -20   -0.54    0.75
   1   0 -20    0.89    0.82
   1   0 -20    0.02    0.51
   1   0 -19    0.59    0.81
   1   0 -19   -0.62    0.50
   1   0 -19   -0.68    0.75
  -1   0 -19   -0.84    0.98
   1   0 -19   -0.27    0.39
  -1   0 -19   -0.11    0.34
  -1   0 -19    1.22    0.85
   1   0 -18   -0.33    0.79
  -1   0 -18    0.34    0.45
   1   0 -18   -0.96    0.77
   1   0 -18    1.70    1.14
   1   0 -18    0.29    0.32
  -1   0 -18    1.44    1.05
  -1   0 -18    0.46    0.57
  -1   0 -18   -0.95    0.81
   1   0 -17    0.20    0.63
  -1   0 -17    0.23    0.52
  -1   0 -17   -0.37    0.67
   1   0 -17   -1.06    0.80
   1   0 -17    0.40    0.49
  -1   0 -17    1.23    1.14
  -1   0 -17    1.00    0.83
   1   0 -16    1.06    0.63
  -1   0 -16   -0.28    0.32
   1   0 -16   -0.43    0.87
  -1   0 -16   -0.16    0.44
  -1   0 -16   -0.90    0.98
   1   0 -16   -0.87    0.57
  -1   0 -16   -0.79    0.64
  -1   0 -15   -0.33    0.70
   1   0 -15    0.28    0.26
  -1   0 -15   -0.11    0.70
   1   0 -15    0.56    0.42
  -1   0 -15   -0.42    0.45
   1   0 -15    0.54    0.56
  -1   0 -15    1.18    0.69
  -1   0 -14    1.28    0.68
   1   0 -14    0.18    0.36
  -1   0 -14    0.11    0.52
   1   0 -14   -0.45    0.41
  -1   0 -14    0.16    0.33
   1   0 -14    0.33    0.45
  -1   0 -14   -0.02    0.39
  -1   0 -13    0.68    0.67
   1   0 -13    0.19    0.36
  -1   0 -13    0.23    0.51
   1   0 -13   -0.17    0.38
  -1   0 -13    0.16    0.33
  -1   0 -13    0.50    0.58
   1   0 -13   -0.36    0.56
  -1   0 -12    0.77    0.41
  -1   0 -12    0.96    0.79
   1   0 -12    0.39    0.23
   1   0 -12   -0.31    0.43
  -1   0 -12    0.21    0.23
   1   0 -12   -0.22    0.58
  -1   0 -12    0.21    0.28
   1   0 -11    0.54    0.58
  -1   0 -11   -0.29    0.57
  -1   0 -11   -0.93    0.54
  -1   0 -11    0.31    0.25
   1   0 -11    0.91    0.53
   1   0 -11    0.04    0.21
   1   0 -10    0.13    0.39
  -1   0 -10    0.30    0.52
  -1   0 -10    0.58    0.63
   1   0 -10   -0.10    0.22
   1   0 -10   -0.31    0.43
  -1   0 -10   -0.25    0.31
   1   0  -9    0.24    0.45
  -1   0  -9    1.08    0.92
   1   0  -9    0.13    0.34
   1   0  -9   -0.16    0.36
  -1   0  -9    0.00    0.27
   1   0  -8   -0.61    0.33
  -1   0  -8    0.92    0.53
   1   0  -8    0.86    0.39
   1   0  -8    0.51    0.56
  -1   0  -8    0.95    0.43
   1   0  -7    0.16    0.36
  -1   0  -7    0.77    0.47
   1   0  -7   -0.04    0.25
   1   0  -7   -0.46    0.34
  -1   0  -7   -0.26    0.30
   1   0  -6   -0.73    0.51
  -1   0  -6    0.14    0.52
   1   0  -6    0.03    0.17
   1   0  -6   -0.05    0.40
  -1   0  -6    0.26    0.22
   1   0  -5   -0.61    0.42
   1   0  -5   -0.16    0.14
  -1   0  -5    0.39    0.41
   1   0  -5   -0.22    0.37
   1   0  -4   -0.31    0.33
   1   0  -4   -0.02    0.25
  -1   0  -4    0.04    0.31
   1   0  -4    0.39    0.22
   1   0  -3    0.29    0.29
  -1   0  -3    0.43    0.33
   1   0  -3    0.54    0.34
   1   0  -3   -0.14    0.13
  -1   0  -3    0.44    0.32
  -1   0  -2    0.32    0.24
   1   0  -2    2.67    0.29
   1   0  -2   -0.25    0.30
   1   0  -2    0.67    0.32
   1   0  -1    0.51    0.19
  -1   0   1    0.67    0.39
  -1   0   1    0.44    0.16
   1   0   2   -0.04    0.23
  -1   0   2   -0.22    0.16
  -1   0   2    0.14    0.28
  -1   0   2   -0.10    0.29
  -1   0   3   -0.39    0.17
   1   0   3    0.25    0.30
  -1   0   3   -0.10    0.27
  -1   0   3    0.24    0.30
  -1   0   4   -0.12    0.19
  -1   0   4    0.59    0.45
   1   0   4    0.27    0.33
  -1   0   5   -0.25    0.29
   1   0   5    0.34    0.33
  -1   0   5   -0.24    0.45
  -1   0   6    0.02    0.34
  -1   0   6    0.60    0.24
  -1   0   7   -0.80    0.63
  -1   0   7    0.30    0.19
  -1   0   8    0.73    0.52
  -1   0   8    0.25    0.23
  -1   0   9    0.40    0.29
  -1   0   9    0.99    0.53
  -1   0  10   -0.01    0.26
  -1   0  10   -0.10    0.49
  -1   0  11   -0.05    0.23
  -1   0  11   -0.33    0.37
  -1   0  12    0.51    0.36
  -1   0  13    0.30    0.31
  -1   0  14   -0.15    0.28
  -1   0  15   -0.18    0.30
  -1   0  16    0.54    0.48
  -1  -1 -26    2.74    1.08
   1   1 -26    3.37    1.13
  -1   1 -26    1.73    1.11
   1  -1 -26    1.83    1.23
  -1   1 -26    2.52    1.42
   1   1 -26    3.75    2.03
   1   1 -26    0.59    1.09
  -1  -1 -26    1.71    0.91
  -1   1 -26    0.77    1.27
   1  -1 -26    3.18    1.37
   1  -1 -26    4.39    1.30
  -1  -1 -26    0.98    0.96
  -1  -1 -26    0.81    1.33
   1  -1 -26    1.29    0.86
  -1   1 -26    1.00    1.65
   1  -1 -25   38.42    5.07
   1   1 -25   43.17    5.70
  -1   1 -25   41.45    5.46
  -1   1 -25   44.07    4.25
  -1  -1 -25   47.58    4.16
   1  -1 -25   40.56    4.29
  -1   1 -25   36.71    2.49
  -1  -1 -25   40.67    4.45
  -1   1 -25   45.28    4.85
  -1  -1 -25   35.81    4.32
   1   1 -25   38.57    4.91
   1  -1 -25   44.63    4.90
  -1  -1 -25   36.77    4.81
   1  -1 -25   43.08    3.88
   1   1 -25   44.60    4.31
  -1   1 -25   39.21    5.35
   1   1 -24    2.28    1.00
  -1  -1 -24    2.05    1.09
  -1   1 -24    2.14    1.13
   1  -1 -24    0.42    0.62
  -1   1 -24    0.12    1.21
   1   1 -24    1.51    1.77
   1  -1 -24    0.37    0.95
  -1  -1 -24   -0.06    0.75
   1  -1 -24    2.60    1.17
  -1  -1 -24    0.11    0.83
   1   1 -24    1.17    1.11
  -1   1 -24    0.38    0.41
  -1  -1 -24    0.08    0.99
   1  -1 -24    0.02    0.63
  -1   1 -24    1.33    1.54
  -1   1 -24    1.45    1.00
   1  -1 -23   91.78    5.65
   1   1 -23   87.52    5.78
   1   1 -23   77.31    7.41
   1  -1 -23   63.79    6.33
   1  -1 -23   71.04    6.10
  -1   1 -23   74.01    4.41
   1  -1 -23   79.89    6.15
  -1  -1 -23   73.28    6.20
  -1   1 -23   79.40    7.43
  -1  -1 -23   77.56    6.80
  -1   1 -23   72.08    7.17
  -1  -1 -23   75.94    5.99
   1   1 -23   70.26    6.44
  -1   1 -23   71.79    6.13
  -1  -1 -23   82.38    5.49
  -1   1 -23   79.28    5.70
  -1   1 -22    2.29    1.36
   1   1 -22    1.32    0.76
  -1  -1 -22    0.35    0.43
   1  -1 -22   -0.42    0.66
  -1   1 -22    0.47    0.53
   1  -1 -22    0.65    1.15
   1   1 -22    1.42    1.26
  -1   1 -22    0.56    1.47
  -1  -1 -22    1.19    1.30
  -1  -1 -22    0.92    1.01
   1  -1 -22    1.84    1.20
   1   1 -22   -0.23    0.72
  -1   1 -22    0.06    0.74
   1  -1 -22    1.15    0.89
  -1   1 -22   -0.22    0.44
  -1  -1 -22    0.34    0.61
   1   1 -22    0.21    0.35
   1   1 -21   94.43    5.87
   1  -1 -21   93.78    5.47
   1  -1 -21   88.21    6.56
   1   1 -21   90.38    5.15
  -1   1 -21   90.14    5.24
  -1  -1 -21   88.03    6.81
  -1  -1 -21   88.22    5.56
  -1   1 -21   92.17    5.94
  -1   1 -21   84.38    7.41
  -1  -1 -21   89.40    7.08
   1   1 -21   86.95    7.63
   1  -1 -21   92.99    7.31
  -1  -1 -21   95.08    6.36
   1  -1 -21   86.65    6.57
  -1   1 -21   95.31    6.69
   1   1 -21   86.49    6.66
   1   1 -20   10.25    1.69
   1  -1 -20   11.29    1.70
   1  -1 -20    9.68    2.24
  -1   1 -20    7.37    2.17
  -1  -1 -20   10.76    2.59
  -1  -1 -20    9.16    1.80
   1  -1 -20    7.53    1.88
   1   1 -20    7.80    1.80
  -1   1 -20   10.10    1.99
   1  -1 -20    9.56    1.98
  -1   1 -20    9.57    1.59
  -1  -1 -20   10.21    1.65
  -1   1 -20    9.59    1.73
  -1  -1 -20    9.34    2.20
   1   1 -20    9.05    2.31
   1   1 -20    8.69    1.54
  -1   1 -19  133.21    8.94
   1   1 -19  111.08    8.49
   1  -1 -19  113.33    7.90
   1   1 -19  109.08    6.05
   1   1 -19  121.53    7.73
  -1  -1 -19  120.73    7.09
   1  -1 -19  117.22    7.39
  -1   1 -19  113.75    7.13
  -1   1 -19  118.50    6.41
   1  -1 -19  112.96    7.43
  -1   1 -19  138.20    6.93
  -1  -1 -19  131.34    6.46
  -1  -1 -19  116.50    7.91
  -1  -1 -19  117.87    7.92
   1   1 -19  122.66    6.58
   1  -1 -19  122.50    6.22
   1   1 -18    1.33    0.74
   1  -1 -18    0.78    0.52
  -1  -1 -18    0.52    1.25
  -1   1 -18   -0.88    1.22
   1  -1 -18    0.55    0.77
  -1  -1 -18    1.07    0.70
   1  -1 -18    0.45    0.91
  -1   1 -18    3.14    1.12
   1   1 -18    0.86    1.00
   1  -1 -18    0.91    1.06
  -1  -1 -18    2.29    0.92
  -1   1 -18    0.98    0.76
  -1   1 -18    1.24    0.62
  -1  -1 -18    3.09    1.40
   1   1 -18    0.13    0.64
   1  -1 -17  252.71   12.11
  -1   1 -17  236.56   12.49
   1   1 -17  237.37    9.99
   1  -1 -17  251.23   11.41
  -1  -1 -17  227.44   10.57
   1   1 -17  248.30   11.62
  -1   1 -17  248.66   11.06
  -1   1 -17  237.61   10.28
   1  -1 -17  247.98   11.76
   1   1 -17  252.53   10.23
  -1   1 -17  225.95   10.06
  -1  -1 -17  262.75   10.09
  -1  -1 -17  244.70   11.91
   1  -1 -17  263.89    9.85
  -1  -1 -17  241.43   12.18
   1  -1 -16    6.07    1.49
  -1  -1 -16    5.80    1.10
  -1   1 -16    5.68    1.27
   1  -1 -16    5.98    1.17
   1   1 -16    5.83    1.30
  -1  -1 -16    4.65    1.39
  -1   1 -16    6.52    1.60
   1  -1 -16    7.94    1.72
  -1  -1 -16    6.02    1.68
   1  -1 -16    5.76    1.48
   1   1 -16    4.24    1.05
  -1   1 -16    5.10    1.19
   1   1 -16    7.65    1.75
  -1   1 -16    7.37    1.45
  -1  -1 -16    4.98    1.21
  -1   1 -15  276.77   13.14
   1   1 -15  265.50   10.68
  -1  -1 -15  286.65   11.41
   1  -1 -15  291.84   12.07
   1   1 -15  288.41   12.12
   1  -1 -15  273.58   12.41
  -1  -1 -15  297.40   10.72
  -1   1 -15  281.42   11.01
  -1  -1 -15  302.82   12.81
   1   1 -15  306.67   11.02
   1  -1 -15  239.81   10.06
  -1  -1 -15  300.76   13.14
  -1   1 -15  290.30   11.40
   1  -1 -14    1.93    0.67
   1   1 -14    1.77    0.65
   1  -1 -14    1.66    0.69
  -1  -1 -14    1.77    1.01
   1   1 -14    1.80    0.66
  -1   1 -14    2.72    1.17
  -1  -1 -14    1.68    0.48
   1  -1 -14    2.12    1.04
  -1   1 -14    1.49    0.61
  -1   1 -14    1.75    0.72
  -1  -1 -14    2.00    0.68
  -1  -1 -14    1.58    0.66
   1   1 -14    2.68    0.99
   1  -1 -13  160.30    7.58
   1   1 -13  143.92    7.42
  -1  -1 -13  142.94    6.83
   1   1 -13  145.78    6.61
   1  -1 -13  140.95    7.81
  -1  -1 -13  169.30    6.62
  -1   1 -13  136.20    6.53
  -1   1 -13  148.22    6.96
  -1  -1 -13  157.60    8.31
   1  -1 -13  164.62    6.39
   1   1 -13  155.23    6.70
  -1  -1 -13  163.62    8.10
  -1   1 -13  169.00    8.86
   1   1 -12   75.93    3.87
   1  -1 -12   73.82    3.53
   1  -1 -12   69.25    4.35
  -1  -1 -12   64.08    3.84
   1   1 -12   66.50    4.37
  -1  -1 -12   62.41    4.71
   1  -1 -12   58.53    4.54
  -1   1 -12   71.65    3.88
  -1  -1 -12   61.39    3.45
  -1   1 -12   66.17    3.98
   1   1 -12   63.35    3.67
  -1   1 -12   65.19    4.97
  -1  -1 -12   54.64    4.16
   1   1 -11  523.09   16.13
   1  -1 -11  410.44   15.26
  -1  -1 -11  491.61   16.31
   1  -1 -11  504.13   17.00
  -1  -1 -11  568.84   18.64
   1  -1 -11  493.08   17.83
  -1  -1 -11  495.42   15.69
  -1   1 -11  553.47   16.35
  -1   1 -11  457.78   16.21
  -1   1 -11  449.01   17.84
  -1  -1 -11  428.21   16.96
   1   1 -11  526.60   16.18
  -1   1 -10  269.05   10.15
  -1  -1 -10  256.19   11.35
  -1  -1 -10  309.65   11.33
  -1   1 -10  290.10   11.89
   1  -1 -10  279.10   11.48
  -1  -1 -10  303.71    9.72
  -1   1 -10  293.93   10.06
  -1  -1 -10  282.96   10.06
   1  -1 -10  282.96   10.69
   1   1 -10  271.88    9.87
   1  -1 -10  221.35    9.16
   1   1 -10  333.04   10.19
  -1   1  -9  776.35   24.66
   1  -1  -9  811.03   23.47
  -1  -1  -9  737.84   22.56
   1  -1  -9  729.35   24.23
  -1  -1  -9  677.71   21.98
  -1   1  -9  825.23   22.69
  -1  -1  -9  657.06   23.38
   1   1  -9  619.47   22.12
   1  -1  -9  786.71   22.03
   1   1  -9  722.65   22.46
  -1   1  -8  230.09    9.85
   1  -1  -8  238.54    9.09
  -1  -1  -8  238.55    8.44
   1  -1  -8  233.53    9.88
  -1  -1  -8  249.81    8.20
  -1   1  -8  260.30    8.61
  -1  -1  -8  191.08    8.93
   1  -1  -8  269.21    8.15
   1   1  -8  240.73    8.48
   1   1  -8  237.50    8.46
  -1   1  -7  632.11   21.29
  -1  -1  -7  637.71   19.59
   1  -1  -7  628.25   20.28
   1  -1  -7  635.98   21.29
  -1  -1  -7  579.15   19.26
  -1  -1  -7  648.74   20.56
   1   1  -7  640.55   19.66
  -1   1  -7  661.73   19.79
   1   1  -7  682.83   19.74
   1  -1  -7  697.42   19.28
   1  -1  -6  948.11   25.67
  -1   1  -6  864.23   27.62
   1  -1  -6  791.25   26.49
  -1  -1  -6  865.84   25.88
   1  -1  -6  849.41   27.49
  -1   1  -6  865.81   26.09
   1   1  -6  966.54   26.17
  -1  -1  -6  886.78   26.82
   1   1  -6  819.37   25.96
  -1   1  -5   14.65    1.53
   1  -1  -5   12.33    1.42
  -1   1  -5   17.63    1.54
  -1   1  -5   13.17    1.07
   1   1  -5    8.73    0.89
   1  -1  -5   15.50    0.92
  -1  -1  -5   13.74    1.27
   1  -1  -5   14.16    1.29
  -1  -1  -5   14.15    0.95
   1   1  -5   11.81    0.98
   1  -1  -4  550.98   18.56
   1   1  -4  732.18   19.24
  -1   1  -4  679.96   20.44
   1  -1  -4  598.23   19.38
  -1   1  -4  691.23   19.83
  -1  -1  -4  677.69   18.79
  -1  -1  -4  708.37   19.52
   1  -1  -4  714.05   20.57
  -1   1  -3 1101.75   34.25
  -1  -1  -3  971.33   33.33
   1  -1  -3 1109.26   33.64
  -1   1  -3 1118.37   33.64
   1  -1  -3 1127.17   34.43
   1  -1  -3 1282.10   32.94
   1   1  -3 1216.04   33.37
   1   1  -2 1291.73   35.63
   1  -1  -2 1209.63   35.26
  -1  -1  -2 1259.28   35.62
   1  -1  -2 1266.11   36.65
  -1   1  -2 1353.56   36.49
  -1   1  -2 1233.15   35.76
   1  -1  -2 1210.04   35.84
  -1   1  -1 1881.28   56.42
   1   1  -1 1868.67   55.97
   1  -1  -1 1894.24   56.80
   1  -1  -1 2234.56   56.26
  -1   1  -1 2174.26   56.09
   1  -1  -1 1947.21   55.83
  -1  -1  -1 1926.28   55.93
  -1   1  -1 1904.37   56.39
   1  -1   0    2.73    0.54
  -1   1   0    2.13    0.53
   1  -1   0    2.80    0.34
  -1   1   0    6.18    0.51
   1  -1   0    3.25    0.44
  -1   1   0    3.17    0.35
   1   1   0    2.81    0.31
  -1  -1   0    3.47    0.35
   1  -1   1 1840.94   53.19
   1  -1   1 1845.55   53.44
   1   1   1 1878.27   53.09
  -1   1   1 2095.41   52.95
  -1   1   1 2056.17   54.18
  -1  -1   1 2113.29   53.16
   1  -1   1 1855.11   53.69
  -1  -1   2 1500.53   37.53
   1  -1   2 1352.31   37.69
  -1   1   2 1370.36   37.07
   1   1   2 1247.86   37.47
  -1   1   2 1468.79   37.82
  -1   1   2 1241.87   38.42
  -1  -1   3 1327.26   34.46
  -1   1   3 1225.94   33.95
   1  -1   3  974.44   34.69
  -1   1   3 1207.57   34.74
   1  -1   3 1316.55   35.68
  -1   1   3 1127.55   35.55
   1   1   3 1121.94   34.58
  -1  -1   4  728.53   20.61
  -1   1   4  682.63   20.95
  -1  -1   4  599.38   20.37
  -1   1   4  807.20   20.17
  -1   1   4  696.91   21.92
   1   1   4  568.89   20.79
  -1  -1   5   12.51    1.09
   1   1   5   16.79    1.46
  -1   1   5   13.79    1.26
  -1   1   5   12.20    0.84
  -1  -1   5   13.65    1.09
  -1   1   5   14.94    1.63
  -1   1   6  764.16   23.63
  -1  -1   6  850.38   24.46
   1   1   6  867.37   25.31
  -1   1   6  881.39   26.02
  -1  -1   6  854.32   24.21
  -1   1   6  739.17   24.51
  -1   1   7  690.25   20.55
  -1   1   7  689.95   19.44
  -1  -1   7  673.01   19.85
  -1  -1   7  630.15   20.15
  -1   1   8  242.59    9.87
  -1   1   8  248.45    7.92
  -1  -1   8  236.27    8.30
  -1  -1   8  215.09    8.54
  -1   1   9  828.42   24.98
  -1  -1   9  746.06   22.50
  -1  -1   9  775.49   23.07
  -1   1  10  303.89    9.57
  -1  -1  10  281.10    9.86
  -1   1  10  279.46   11.67
  -1  -1  10  251.84   10.28
  -1  -1  11  496.15   16.04
  -1   1  11  490.85   15.63
  -1   1  12   57.69    3.08
  -1  -1  12   61.55    3.42
  -1   1  13  148.56    6.02
  -1  -1  13  148.67    6.40
  -1  -1  14    2.16    0.70
  -1   1  14    1.40    0.45
  -1  -1  15  271.44   10.35
  -1  -1  16    5.71    1.19
  -1  -1  17  248.47   10.00
   1   2 -26  165.77    9.10
   1  -2 -26  142.73    7.70
  -1  -2 -26  147.94    8.08
   1   2 -26  155.13   11.75
   1   2 -26  148.66   10.39
  -1   2 -26  143.31    9.79
  -1  -2 -26  153.40    9.87
   1  -2 -26  129.62    9.57
  -1   2 -26  161.27   11.81
  -1  -2 -26  139.84    9.76
   1  -2 -26  138.69    9.32
   1   2 -26  121.02   11.60
  -1   2 -26  139.39   10.78
   1  -2 -26  147.79    9.71
  -1  -2 -26  145.59    9.16
  -1   2 -26  158.92    9.11
   1   2 -25    3.66    1.42
  -1  -2 -25    3.30    1.02
  -1   2 -25    1.91    1.14
   1  -2 -25    3.03    1.15
   1  -2 -25    3.97    1.68
  -1  -2 -25    1.54    1.00
  -1   2 -25    2.75    1.43
   1  -2 -25    0.57    0.84
  -1  -2 -25    1.76    1.36
  -1  -2 -25    3.31    1.20
  -1   2 -25    3.86    1.68
   1   2 -25    3.16    1.73
  -1   2 -25    3.56    2.12
   1  -2 -25    2.25    1.34
   1   2 -25    1.94    1.49
   1   2 -24  108.44    6.93
   1  -2 -24   89.22    5.61
   1   2 -24   92.60    8.66
   1  -2 -24   91.02    7.30
   1  -2 -24   96.79    7.25
  -1  -2 -24   75.92    6.19
  -1  -2 -24   94.45    7.62
   1  -2 -24   98.75    7.66
  -1  -2 -24   95.09    7.33
  -1   2 -24  100.54    8.92
  -1   2 -24   97.26    8.45
  -1   2 -24  101.77    6.80
  -1  -2 -24   99.24    6.10
  -1   2 -24   96.36    7.42
   1   2 -24   91.27    7.66
  -1   2 -23    1.46    0.94
  -1  -2 -23    0.94    0.82
   1   2 -23    3.22    1.30
   1  -2 -23    1.19    0.47
   1  -2 -23    1.45    0.81
   1   2 -23    1.99    1.52
  -1   2 -23   -0.97    1.21
  -1  -2 -23    0.79    0.78
   1  -2 -23    1.77    1.28
  -1  -2 -23    1.52    1.48
   1  -2 -23    1.08    1.08
  -1  -2 -23    1.00    1.00
   1   2 -23    1.43    1.06
  -1   2 -23    4.06    1.66
  -1   2 -23    1.90    1.61
   1   2 -22   95.60    8.27
   1  -2 -22   91.03    7.03
  -1   2 -22   84.03    7.77
  -1  -2 -22  102.18    5.95
  -1   2 -22  107.17    6.70
  -1   2 -22   92.71    7.94
  -1  -2 -22  100.02    7.93
   1  -2 -22   97.24    7.43
  -1  -2 -22   94.16    6.99
  -1  -2 -22   94.75    6.46
   1  -2 -22   93.57    6.84
   1  -2 -22   86.23    5.43
   1   2 -22  100.60    6.39
   1   2 -22   91.51    7.24
  -1   2 -22   91.97    6.92
  -1   2 -21    3.79    1.36
  -1  -2 -21    1.89    1.01
  -1   2 -21    4.46    1.96
   1  -2 -21    2.34    1.31
  -1  -2 -21    2.36    0.98
   1  -2 -21    4.54    1.25
   1   2 -21    3.74    1.25
   1  -2 -21    2.02    1.09
  -1   2 -21    1.39    1.37
   1  -2 -21    3.97    1.38
  -1  -2 -21    5.49    1.68
  -1  -2 -21    2.06    1.22
  -1   2 -21    2.29    0.43
   1   2 -21    4.33    2.17
  -1   2 -21    2.07    1.10
   1   2 -21    5.41    1.93
  -1   2 -20  286.67   12.33
  -1  -2 -20  255.60   11.22
  -1   2 -20  274.88   14.63
   1  -2 -20  292.23   14.25
  -1  -2 -20  275.32   13.22
   1  -2 -20  314.53   14.07
   1   2 -20  259.86   14.97
  -1   2 -20  301.14   15.49
  -1  -2 -20  271.04   12.23
   1  -2 -20  242.24   12.56
  -1  -2 -20  290.97   14.72
   1   2 -20  330.47   12.60
   1  -2 -20  314.45   11.50
  -1   2 -20  278.74    9.53
   1   2 -20  282.41   13.63
  -1   2 -20  277.81   13.12
   1  -2 -19    2.86    0.93
   1   2 -19    3.31    1.26
   1  -2 -19    1.28    0.82
  -1   2 -19    0.10    0.89
  -1  -2 -19    0.32    0.68
   1  -2 -19    5.13    1.67
  -1  -2 -19    2.41    0.98
  -1  -2 -19    1.46    0.98
  -1   2 -19    0.29    0.30
   1  -2 -19    3.52    1.47
  -1   2 -19    2.64    1.18
  -1   2 -19    0.98    0.77
  -1  -2 -19    5.04    1.32
   1   2 -19    1.59    0.99
  -1   2 -19    0.67    0.82
   1   2 -18  486.40   17.31
  -1   2 -18  486.25   17.52
  -1  -2 -18  470.63   16.48
  -1   2 -18  447.19   19.98
   1  -2 -18  452.31   19.59
  -1  -2 -18  428.03   18.33
   1  -2 -18  506.79   16.45
  -1   2 -18  374.82   19.31
   1  -2 -18  424.78   18.38
   1  -2 -18  485.74   18.34
  -1  -2 -18  521.77   20.80
  -1   2 -18  476.50   15.34
  -1  -2 -18  471.02   17.58
   1   2 -18  504.98   19.09
  -1   2 -17   15.52    2.98
  -1   2 -17   13.23    1.92
  -1  -2 -17   17.50    1.94
   1   2 -17   18.27    2.22
   1  -2 -17   15.33    1.73
   1  -2 -17   17.11    2.60
  -1  -2 -17   15.88    2.45
  -1   2 -17   13.57    2.62
   1  -2 -17   16.55    2.33
  -1  -2 -17   15.93    2.17
   1  -2 -17   18.32    2.91
  -1   2 -17   15.67    1.48
   1   2 -17   17.29    2.69
  -1  -2 -17   17.48    2.95
   1  -2 -16  308.94   10.95
  -1   2 -16  291.34   14.36
   1  -2 -16  305.47   13.13
   1  -2 -16  283.18   12.40
   1   2 -16  277.71   13.00
  -1  -2 -16  286.69   11.87
   1  -2 -16  294.25   13.95
  -1   2 -16  303.01   10.50
  -1  -2 -16  311.44   11.24
  -1  -2 -16  286.39   12.75
  -1  -2 -16  294.02   14.26
   1   2 -16  318.84   11.91
  -1   2 -16  301.24   11.94
  -1  -2 -15    6.18    1.11
  -1   2 -15    4.28    1.01
   1   2 -15    3.25    1.00
   1  -2 -15    3.96    0.79
   1  -2 -15    5.33    1.46
  -1  -2 -15    4.35    1.06
   1  -2 -15    2.94    1.01
  -1   2 -15    3.63    0.70
   1  -2 -15    3.17    1.10
  -1  -2 -15    4.85    1.73
  -1  -2 -15    4.47    1.29
  -1   2 -15    4.19    1.37
  -1  -2 -14  334.61   12.21
   1   2 -14  333.79   10.91
   1  -2 -14  306.26   12.58
  -1   2 -14  338.95   12.28
  -1  -2 -14  346.71   11.53
  -1  -2 -14  327.05   13.04
   1   2 -14  325.74   12.02
   1  -2 -14  277.34   10.88
  -1  -2 -14  293.97   14.18
  -1   2 -14  326.82   11.03
   1  -2 -14  325.06   14.36
   1  -2 -14  297.09   12.88
  -1   2 -14  337.47   14.74
  -1   2 -13   28.89    2.46
  -1  -2 -13   28.12    2.07
  -1  -2 -13   26.51    3.21
  -1  -2 -13   23.50    2.50
  -1   2 -13   20.75    2.77
   1  -2 -13   20.66    2.37
   1  -2 -13   26.66    3.19
  -1   2 -13   26.24    1.89
   1  -2 -13   25.74    1.91
   1   2 -13   29.65    2.45
  -1  -2 -13   24.39    2.24
   1   2 -13   24.74    1.76
   1   2 -12  863.97   27.01
   1  -2 -12  817.95   25.87
  -1  -2 -12  946.96   28.23
   1  -2 -12  784.14   29.34
  -1  -2 -12  854.42   26.97
  -1  -2 -12  848.67   29.73
   1  -2 -12  894.08   27.80
  -1   2 -12  976.98   27.41
  -1  -2 -12  867.10   26.27
  -1   2 -12  893.04   26.08
  -1  -2 -11  120.96    5.45
  -1  -2 -11  115.51    7.10
   1  -2 -11  117.29    5.89
   1  -2 -11  100.71    4.61
   1   2 -11  146.12    5.82
  -1  -2 -11  126.89    6.10
  -1   2 -11  128.17    5.68
  -1  -2 -11  122.36    4.99
  -1   2 -11  121.02    6.88
  -1   2 -11  122.89    7.24
   1  -2 -11  121.11    7.07
  -1   2 -11  121.38    4.87
  -1  -2 -10 1200.84   39.05
  -1  -2 -10 1517.48   43.06
   1  -2 -10 1317.21   39.97
   1  -2 -10 1429.37   38.48
   1   2 -10 1524.70   39.73
  -1  -2 -10 1302.05   39.95
  -1   2 -10 1299.00   39.45
  -1  -2 -10 1221.36   38.52
  -1   2 -10 1224.88   41.14
  -1   2 -10 1229.81   41.71
  -1   2 -10 1298.10   38.40
   1  -2 -10 1304.64   42.01
  -1   2  -9   36.23    1.90
  -1  -2  -9   37.50    3.57
  -1   2  -9   26.03    2.83
   1  -2  -9   28.95    3.11
  -1  -2  -9   29.64    2.15
  -1  -2  -9   30.89    1.89
  -1   2  -9   36.05    2.41
  -1  -2  -9   37.73    2.59
   1   2  -9   33.72    2.29
   1  -2  -9   29.16    1.75
  -1   2  -9   34.69    3.04
   1  -2  -9   34.48    2.55
   1  -2  -8  796.74   22.91
  -1   2  -8  739.99   25.81
   1  -2  -8  748.59   26.02
  -1  -2  -8  759.51   23.53
   1   2  -8  899.79   24.10
  -1   2  -8  733.26   23.80
   1  -2  -8  799.61   24.30
  -1  -2  -8  745.46   24.05
  -1  -2  -8  748.55   23.10
  -1   2  -8  821.58   25.54
  -1   2  -7    4.54    0.91
   1  -2  -7    3.81    0.67
  -1  -2  -7    4.76    0.66
  -1   2  -7    6.02    1.27
   1  -2  -7    3.96    1.12
   1   2  -7    3.99    0.72
   1  -2  -7    3.85    0.47
  -1   2  -7    4.18    0.69
  -1  -2  -7    3.45    0.67
   1   2  -6  326.10   10.42
   1  -2  -6  298.39   12.12
  -1   2  -6  332.40   12.14
  -1  -2  -6  295.75   10.29
  -1   2  -6  296.40   11.25
  -1  -2  -6  313.59    9.97
   1  -2  -6  336.85   10.81
  -1   2  -6  296.65   10.35
   1  -2  -6  329.64    9.58
   1  -2  -5   60.48    3.92
  -1   2  -5   57.93    3.31
  -1   2  -5   59.83    2.38
  -1   2  -5   61.83    2.89
  -1   2  -5   60.34    3.69
   1  -2  -5   62.56    3.08
  -1  -2  -5   63.07    2.53
  -1  -2  -5   55.40    2.68
   1   2  -5   73.65    2.98
   1  -2  -5   64.56    2.21
  -1  -2  -4  777.14   22.05
   1  -2  -4  754.23   22.61
  -1   2  -4  672.06   22.22
   1   2  -4  794.74   22.42
  -1   2  -4  743.52   23.76
  -1  -2  -4  692.79   21.74
   1  -2  -4  793.70   21.46
   1  -2  -4  749.19   24.25
  -1   2  -4  786.84   22.03
  -1   2  -4  675.48   22.80
   1   2  -3  220.01    6.54
   1  -2  -3  180.51    7.67
  -1   2  -3  194.28    7.39
  -1   2  -3  192.68    6.71
   1  -2  -3  219.18    6.68
  -1   2  -3  185.90    6.38
  -1   2  -3  212.76    6.42
  -1  -2  -3  171.45    5.78
  -1  -2  -3  180.22    5.99
   1   2  -2 2579.17   72.23
  -1   2  -2 2580.64   72.22
   1  -2  -2 2829.98   72.56
  -1  -2  -2 2552.44   71.91
  -1   2  -2 2479.63   73.17
  -1   2  -2 2498.98   72.55
  -1  -2  -2 2439.13   71.80
   1  -2  -2 2483.71   73.83
  -1   2  -2 2548.77   72.71
  -1   2  -1  797.31   25.75
  -1  -2  -1  893.13   25.21
   1  -2  -1 1001.58   25.60
   1   2  -1  830.31   25.92
  -1   2  -1  922.38   25.50
  -1  -2  -1  875.42   25.01
   1   2  -1  841.22   25.13
   1  -2  -1  857.01   26.53
  -1   2  -1  718.46   25.80
   1  -2  -1  904.79   25.22
  -1   2   0 5564.54  146.55
   1  -2   0 6018.77  145.69
  -1  -2   0 5826.89  145.72
   1   2   0 5613.14  145.43
   1  -2   0 5452.80  145.41
  -1   2   0 5546.33  145.45
   1  -2   0 5460.52  146.33
   1   2   0 4714.52  144.91
  -1  -2   0 4915.50  144.95
  -1  -2   1  973.45   25.47
  -1   2   1  846.10   26.87
   1  -2   1  941.06   26.23
  -1   2   1  921.42   25.26
   1  -2   1  873.98   26.20
  -1   2   1  854.08   25.65
   1  -2   1  831.63   25.66
   1   2   1  907.93   25.23
   1   2   1  784.31   25.16
   1   2   2 2723.87   75.54
  -1   2   2 2494.98   77.58
   1  -2   2 2839.10   76.52
  -1   2   2 2527.24   76.23
  -1  -2   2 2565.85   76.00
   1   2   2 2784.54   75.74
   1  -2   2 2634.11   76.32
  -1   2   3  178.78    7.66
  -1  -2   3  182.34    6.23
   1  -2   3  181.81    6.78
   1   2   3  181.49    6.04
   1  -2   3  186.16    6.07
  -1   2   3  209.39    6.60
   1   2   3  188.08    5.78
  -1   2   4  734.00   22.46
  -1   2   4  755.27   24.10
   1  -2   4  767.41   23.21
   1   2   4  762.82   22.14
  -1   2   4  838.23   21.33
   1   2   4  756.65   21.66
   1   2   5   59.45    2.50
  -1   2   5   66.57    3.13
  -1  -2   5   64.74    2.50
  -1   2   5   59.22    2.16
   1   2   5   64.23    3.00
  -1  -2   5   55.05    2.75
  -1   2   5   56.11    3.85
  -1  -2   6  294.40    9.94
  -1   2   6  285.72   10.32
   1   2   6  298.01    9.60
  -1  -2   6  299.45    9.53
  -1   2   6  311.26    9.16
   1   2   6  311.25   10.45
  -1   2   6  292.60   11.71
  -1   2   7    4.64    0.84
   1   2   7    3.20    0.66
  -1   2   7    2.35    0.79
  -1   2   7    3.52    0.45
  -1  -2   7    4.38    0.71
  -1  -2   7    3.83    0.57
  -1  -2   8  757.21   23.21
  -1   2   8  816.78   26.37
  -1  -2   8  828.59   23.79
  -1   2   8  771.25   22.73
  -1   2   8  724.54   24.08
  -1  -2   9   32.85    2.07
  -1   2   9   33.20    1.78
  -1  -2   9   30.31    2.18
  -1   2   9   24.38    2.87
  -1   2   9   32.66    2.50
  -1  -2  10 1231.29   38.46
  -1   2  10 1243.14   37.54
  -1  -2  10 1372.56   38.22
  -1   2  10 1430.93   41.95
  -1   2  11  117.95    4.63
  -1  -2  11  115.10    5.29
  -1   2  12  840.07   25.07
  -1  -2  12  816.70   25.95
  -1  -2  13   26.50    2.27
  -1  -2  14  343.92   12.48
  -1  -2  15    4.63    0.97
  -1  -2  16  290.95   11.32
  -1  -2  17   15.88    1.94
  -1  -2  18  463.06   16.72
   1  -3 -25   44.36    3.64
   1   3 -25   49.99    4.82
  -1   3 -25   45.49    5.97
   1   3 -25   40.07    5.84
   1  -3 -25   44.62    4.78
   1   3 -25   38.52    5.78
  -1   3 -25   44.72    5.75
   1  -3 -25   48.82    5.13
  -1  -3 -25   51.21    4.77
  -1  -3 -25   45.96    4.74
   1   3 -25   45.46    5.34
  -1   3 -25   45.28    5.24
   1  -3 -25   43.88    5.39
  -1   3 -25   50.37    4.78
  -1  -3 -25   53.80    4.13
  -1  -3 -25   51.34    5.84
  -1   3 -24    5.43    1.95
   1   3 -24    5.37    2.00
  -1  -3 -24    4.86    1.22
  -1   3 -24    4.86    1.54
   1   3 -24    5.67    1.76
  -1   3 -24    4.65    1.21
   1  -3 -24    5.96    1.76
   1   3 -24    6.71    2.44
   1   3 -24    5.39    2.27
  -1   3 -24    5.92    1.89
  -1  -3 -24    3.15    1.71
   1  -3 -24    7.40    2.00
  -1  -3 -24    5.68    1.58
   1  -3 -24    5.22    1.90
  -1  -3 -24    4.95    1.38
   1  -3 -24    6.16    1.26
  -1  -3 -23   38.90    3.43
  -1   3 -23   44.01    4.24
   1  -3 -23   41.65    3.30
   1   3 -23   42.66    4.21
  -1   3 -23   44.42    5.85
   1   3 -23   33.85    5.11
   1  -3 -23   41.24    4.31
  -1  -3 -23   35.84    5.04
  -1  -3 -23   40.69    4.06
   1   3 -23   35.03    4.60
  -1   3 -23   34.44    4.30
   1  -3 -23   36.92    4.69
  -1   3 -23   42.51    5.33
  -1  -3 -23   39.39    4.18
   1  -3 -23   40.35    4.32
   1  -3 -22    1.79    1.44
  -1   3 -22    1.70    1.40
   1   3 -22    1.62    1.22
   1   3 -22    1.68    0.97
  -1  -3 -22    0.39    0.39
  -1   3 -22    1.73    1.05
   1  -3 -22    1.14    0.36
  -1  -3 -22    0.57    0.86
  -1   3 -22    1.72    1.55
  -1   3 -22    0.36    1.13
   1  -3 -22   -0.13    0.64
   1   3 -22   -0.13    1.11
  -1  -3 -22    0.41    0.75
  -1  -3 -22    1.12    0.66
   1  -3 -22    3.21    1.18
   1   3 -21  120.26    7.16
   1  -3 -21  124.39    6.03
   1   3 -21  124.47    9.75
  -1   3 -21  110.61    9.07
   1  -3 -21  112.94    7.47
  -1  -3 -21  113.62    6.95
  -1   3 -21  116.50    8.86
  -1   3 -21  120.76    7.97
   1   3 -21  108.54    7.87
  -1   3 -21  125.49    7.33
  -1  -3 -21  110.53    6.15
   1  -3 -21  125.17    9.08
  -1  -3 -21  121.60    9.37
  -1  -3 -21  117.73    7.30
   1  -3 -21   93.13    7.14
   1  -3 -20    1.24    0.55
   1   3 -20    2.15    1.04
  -1   3 -20    1.95    1.34
   1  -3 -20    0.77    0.59
  -1  -3 -20    3.15    1.04
   1  -3 -20    2.19    1.08
  -1   3 -20    2.27    1.80
   1   3 -20    2.33    1.22
  -1  -3 -20    2.47    0.93
  -1   3 -20    0.63    0.53
  -1  -3 -20    2.09    0.81
  -1  -3 -20    4.13    1.49
   1  -3 -20    3.15    1.61
   1  -3 -19  201.79    8.17
   1   3 -19  192.90    9.25
  -1   3 -19  191.59   11.97
   1  -3 -19  178.56    9.59
   1  -3 -19  209.94   10.06
  -1  -3 -19  186.49    9.09
  -1   3 -19  187.97   11.26
   1   3 -19  183.96   10.37
  -1  -3 -19  199.98    8.29
  -1   3 -19  162.95    8.96
   1  -3 -19  187.28   11.45
  -1  -3 -19  197.57    9.74
  -1  -3 -19  188.01   11.93
  -1  -3 -18    3.50    1.13
  -1  -3 -18    5.96    1.92
   1  -3 -18    3.86    0.80
   1   3 -18    3.85    1.13
  -1   3 -18    2.22    0.98
   1  -3 -18    4.82    1.20
   1  -3 -18    7.32    1.79
  -1  -3 -18    2.91    0.83
  -1   3 -18    4.90    1.81
  -1  -3 -18    5.70    1.11
  -1   3 -18    2.33    0.91
   1   3 -18    4.83    1.62
   1  -3 -18    5.04    1.73
  -1  -3 -17  177.66   10.74
  -1  -3 -17  136.41    7.70
  -1   3 -17  145.39    9.33
   1  -3 -17  143.49    9.61
   1  -3 -17  149.76    6.52
  -1  -3 -17  153.31    7.56
   1  -3 -17  152.54    8.14
   1  -3 -17  157.14    8.20
  -1   3 -17  142.09    9.68
   1   3 -17  160.88    7.71
  -1  -3 -17  166.84    6.96
  -1   3 -17  167.89    8.00
  -1   3 -16    5.61    1.15
  -1  -3 -16    4.08    0.86
  -1  -3 -16    2.14    0.83
   1  -3 -16    3.14    0.68
   1   3 -16    3.91    1.02
   1  -3 -16    6.74    1.90
  -1  -3 -16    3.95    1.76
  -1   3 -16    2.98    1.20
   1  -3 -16    3.12    1.00
  -1   3 -16    3.97    1.34
   1  -3 -16    6.10    1.41
  -1  -3 -16    5.49    1.13
   1  -3 -15  161.47    6.24
  -1  -3 -15  149.40    9.60
  -1  -3 -15  153.00    6.46
  -1  -3 -15  150.79    7.53
  -1   3 -15  139.38    8.82
   1  -3 -15  141.76    9.44
  -1   3 -15  115.87    8.52
   1  -3 -15  154.52    7.68
   1  -3 -15  149.55    7.68
  -1  -3 -15  162.39    7.27
   1   3 -15  151.00    7.26
  -1   3 -15  153.13    7.38
  -1  -3 -14   41.09    4.43
   1  -3 -14   32.83    4.03
   1   3 -14   29.98    2.64
  -1   3 -14   30.89    2.74
  -1  -3 -14   27.86    2.83
  -1  -3 -14   34.75    2.34
  -1   3 -14   23.04    3.31
   1  -3 -14   24.50    2.59
  -1   3 -14   34.00    3.76
   1  -3 -14   34.45    2.20
   1  -3 -14   34.74    3.11
  -1  -3 -14   33.41    2.76
   1  -3 -13  258.92    8.69
   1  -3 -13  257.07   12.59
  -1  -3 -13  210.45   11.89
  -1   3 -13  189.15   11.33
   1  -3 -13  269.38   10.32
  -1   3 -13  246.44   11.69
  -1  -3 -13  262.10    9.01
  -1   3 -13  255.10   10.06
  -1  -3 -13  241.82    9.97
   1   3 -13  251.93    9.93
  -1  -3 -13  259.87    9.72
   1  -3 -13  216.36    9.97
  -1   3 -12   15.17    1.77
  -1  -3 -12   17.88    1.89
  -1  -3 -12   17.42    1.46
   1   3 -12   18.61    1.86
   1  -3 -12   16.60    1.31
   1  -3 -12   14.42    2.51
  -1   3 -12   13.41    2.18
  -1  -3 -12   14.91    2.57
  -1   3 -12   17.02    2.43
  -1  -3 -12   13.47    1.53
   1  -3 -12   16.33    1.97
   1  -3 -12   11.14    1.66
   1  -3 -11  253.24    7.82
   1  -3 -11  226.69   11.33
  -1   3 -11  248.31   11.45
   1  -3 -11  249.69    9.12
   1  -3 -11  233.97    9.33
  -1  -3 -11  244.65    8.74
  -1  -3 -11  223.71    7.97
  -1   3 -11  202.25    8.75
  -1  -3 -11  231.46    8.86
  -1   3 -11  228.91   10.55
  -1  -3 -11  257.47   12.03
  -1   3 -10   15.01    2.12
   1   3 -10   10.02    1.36
   1  -3 -10   15.30    1.10
  -1  -3 -10   14.96    2.53
  -1  -3 -10   14.00    1.40
  -1   3 -10   10.88    1.96
   1  -3 -10   12.27    1.45
  -1  -3 -10   15.08    1.22
  -1  -3 -10   14.27    1.50
  -1   3 -10   14.32    1.52
   1  -3 -10   17.44    1.74
   1  -3 -10   14.99    2.42
  -1   3  -9  672.92   20.82
  -1  -3  -9  659.01   23.77
  -1  -3  -9  683.56   20.42
  -1   3  -9  560.89   21.83
  -1  -3  -9  646.46   19.57
   1  -3  -9  526.41   22.82
  -1  -3  -9  614.81   20.04
   1  -3  -9  648.28   20.94
  -1   3  -9  633.97   23.08
   1  -3  -9  655.19   19.24
   1   3  -9  763.70   20.98
   1   3  -8   17.95    1.64
  -1   3  -8   17.33    1.62
   1  -3  -8   16.91    2.44
  -1   3  -8   20.80    2.25
  -1  -3  -8   19.88    1.47
   1  -3  -8   20.92    1.87
   1  -3  -8   17.82    1.06
  -1  -3  -8   17.05    1.45
   1  -3  -7  563.43   15.63
   1   3  -7  534.22   16.99
   1  -3  -7  525.41   19.65
   1  -3  -7  542.23   17.25
  -1   3  -7  524.59   18.14
  -1  -3  -7  474.77   16.32
  -1   3  -7  526.25   17.05
  -1  -3  -7  546.52   16.46
   1  -3  -6   16.37    2.29
  -1   3  -6   17.99    1.14
  -1   3  -6   16.32    1.74
  -1  -3  -6   17.59    1.19
   1   3  -6   18.07    1.48
   1  -3  -6   17.88    0.81
  -1  -3  -6   18.05    1.23
   1  -3  -6   21.32    1.72
  -1   3  -6   20.55    1.60
  -1   3  -5  545.13   15.92
  -1   3  -5  479.97   15.41
   1  -3  -5  517.04   18.35
  -1  -3  -5  516.77   15.23
   1  -3  -5  558.97   16.16
  -1   3  -5  505.80   16.68
  -1  -3  -5  482.26   15.06
   1   3  -5  498.58   15.80
   1   3  -4   67.58    3.00
  -1   3  -4   62.63    3.37
  -1  -3  -4   66.04    2.45
  -1  -3  -4   67.55    2.62
  -1   3  -4   68.70    3.11
   1  -3  -4   62.30    4.31
   1  -3  -4   64.47    3.08
   1   3  -4   65.64    3.89
  -1   3  -4   60.33    2.93
   1   3  -3  152.59    5.15
  -1   3  -3  112.03    4.79
  -1   3  -3  143.16    5.50
  -1   3  -3  123.50    5.32
   1  -3  -3  159.99    7.02
  -1  -3  -3  144.88    4.47
  -1   3  -3  140.44    6.08
  -1  -3  -3  153.75    4.67
   1   3  -3  139.00    6.04
   1   3  -2  118.06    4.32
  -1   3  -2  115.39    5.22
   1  -3  -2  142.68    4.75
   1   3  -2   87.31    4.84
  -1   3  -2  118.98    4.34
   1  -3  -2  117.88    5.92
  -1   3  -2  122.24    5.19
  -1   3  -2  121.93    4.77
  -1  -3  -2  122.36    4.24
  -1  -3  -2  122.17    3.98
   1   3  -1 1585.19   44.76
  -1   3  -1 1638.34   45.76
   1  -3  -1 1525.13   45.11
  -1   3  -1 1733.78   45.33
  -1   3  -1 1455.86   44.61
   1  -3  -1 1342.44   46.42
  -1   3  -1 1503.59   46.15
  -1  -3  -1 1605.27   45.04
   1   3  -1 1494.21   45.43
  -1  -3  -1 1627.81   44.51
   1   3   0    8.08    0.78
   1  -3   0    7.41    1.11
  -1   3   0    7.67    0.87
  -1  -3   0    7.28    0.62
   1   3   0    7.77    0.64
   1  -3   0    6.70    0.73
  -1   3   0    4.68    0.66
  -1   3   0    6.21    0.53
  -1  -3   0    5.54    0.79
  -1   3   0    8.13    1.22
  -1   3   1 1569.28   42.47
   1  -3   1 1455.68   44.18
   1   3   1 1422.08   42.63
  -1  -3   1 1505.31   42.99
  -1   3   1 1384.66   42.91
  -1   3   1 1503.00   43.34
   1  -3   1 1466.79   43.50
   1   3   1 1677.86   43.02
  -1  -3   1 1304.30   43.82
  -1   3   1 1643.83   45.35
  -1   3   2  119.25    4.57
   1   3   2  122.02    3.98
  -1   3   2  117.36    5.95
   1  -3   2  120.90    4.92
  -1   3   2  124.01    3.66
  -1   3   2  120.18    3.82
  -1  -3   2  126.84    4.41
   1   3   2   97.30    4.01
   1  -3   2  116.72    4.89
  -1  -3   3  162.80    5.42
   1  -3   3  144.21    6.00
  -1   3   3  135.55    6.90
  -1   3   3  143.87    5.53
   1   3   3  145.03    4.90
   1  -3   3  146.51    5.47
   1   3   3  147.27    4.84
   1  -3   4   63.64    2.78
   1   3   4   63.61    2.63
  -1   3   4   68.68    3.17
  -1   3   4   62.65    4.27
  -1  -3   4   71.91    3.05
   1   3   4   63.25    2.63
   1  -3   4   52.76    3.57
  -1   3   5  477.16   17.89
   1   3   5  496.88   15.36
  -1   3   5  506.12   16.01
   1   3   5  491.54   15.16
   1  -3   5  489.60   17.07
  -1  -3   5  535.90   15.77
  -1   3   6   17.00    2.36
   1   3   6   15.98    1.40
  -1  -3   6   19.38    1.49
  -1   3   6   19.29    1.63
  -1   3   6   18.18    0.82
   1   3   6   16.68    1.31
   1   3   7  441.85   16.28
  -1   3   7  550.06   19.41
  -1  -3   7  527.48   16.46
  -1   3   7  528.87   15.04
   1   3   7  492.61   15.94
  -1   3   7  519.98   16.83
  -1  -3   7  529.42   15.40
   1   3   8   16.92    1.46
  -1   3   8   19.71    1.86
  -1   3   8   18.05    2.53
   1   3   8   18.85    1.74
  -1  -3   8   17.91    1.14
  -1  -3   8   19.41    1.66
  -1   3   9  619.93   20.67
   1   3   9  623.91   19.89
  -1  -3   9  633.04   20.24
  -1   3   9  653.30   23.37
  -1  -3   9  654.78   18.98
  -1   3  10   11.58    1.56
  -1  -3  10   15.11    1.61
  -1  -3  10   14.61    1.01
  -1  -3  11  245.05    9.15
  -1   3  11  225.72    9.44
  -1  -3  12   16.19    1.68
  -1  -3  13  243.95    9.59
  -1  -3  14   36.33    2.84
  -1  -3  15  151.98    7.12
  -1  -3  16    3.36    0.90
  -1  -3  17  145.08    7.16
  -1  -3  18    4.47    1.14
  -1  -3  19  184.22    8.75
  -1   4 -25    0.98    0.87
   1   4 -25    1.97    1.15
  -1  -4 -25    1.30    0.74
   1  -4 -25    2.75    0.84
  -1   4 -25    1.38    1.23
   1   4 -25   -0.72    1.59
  -1  -4 -25    1.01    1.21
  -1  -4 -25    1.98    1.04
   1  -4 -25    1.14    1.35
   1  -4 -25   -0.79    1.43
   1   4 -25    0.03    1.50
  -1   4 -25    2.45    1.41
  -1  -4 -25    1.72    1.00
   1  -4 -25    3.37    1.26
  -1   4 -25    1.37    1.54
   1   4 -25   -1.84    1.81
  -1  -4 -24    1.02    0.51
  -1   4 -24   -0.84    1.12
   1   4 -24    1.16    1.03
   1  -4 -24   -0.63    0.53
   1   4 -24    0.20    0.86
  -1   4 -24    1.11    1.02
  -1  -4 -24    1.81    1.61
  -1  -4 -24    0.52    0.72
   1  -4 -24   -0.46    0.65
   1  -4 -24    1.60    1.79
   1   4 -24   -0.09    1.53
  -1   4 -24   -0.99    1.09
  -1  -4 -24    0.80    0.52
   1  -4 -24   -0.39    0.60
   1   4 -24    2.35    1.63
  -1   4 -24    2.05    1.55
  -1  -4 -23    1.05    0.39
   1   4 -23    2.21    1.06
  -1   4 -23    2.02    0.78
   1  -4 -23    2.44    0.72
  -1   4 -23    3.12    1.56
   1   4 -23    3.16    1.63
  -1  -4 -23   -0.28    1.33
   1  -4 -23    1.79    1.18
  -1  -4 -23    3.27    1.17
   1  -4 -23    1.86    1.54
   1   4 -23    4.52    2.50
  -1   4 -23   -0.07    0.94
  -1  -4 -23    3.00    1.22
   1  -4 -23    1.36    0.99
  -1   4 -23   -0.43    1.67
   1   4 -23    2.23    1.80
   1  -4 -22   -0.43    0.60
  -1  -4 -22    0.43    0.59
  -1   4 -22   -1.20    1.08
   1   4 -22    2.10    1.74
   1  -4 -22    0.39    0.75
  -1  -4 -22    0.17    0.52
   1   4 -22    1.70    0.77
  -1  -4 -22    1.62    0.69
  -1   4 -22    0.82    0.66
   1  -4 -22    0.28    0.35
   1   4 -22    2.54    1.33
   1   4 -22    1.47    1.78
   1  -4 -22    0.22    1.45
  -1   4 -22    0.52    1.03
  -1  -4 -22   -0.87    1.34
  -1   4 -21    0.98    0.81
   1   4 -21   -1.99    1.73
   1   4 -21    0.11    1.11
   1   4 -21    0.92    0.80
  -1   4 -21   -0.03    0.64
  -1  -4 -21    0.11    0.44
   1  -4 -21    0.38    0.32
   1  -4 -21    1.45    1.69
  -1  -4 -21    1.12    1.62
   1  -4 -21   -1.79    1.16
  -1  -4 -21    1.52    0.91
   1   4 -21    0.89    1.29
  -1  -4 -21    0.79    0.95
   1  -4 -21   -0.28    0.60
  -1   4 -21    0.08    1.02
   1  -4 -20    0.75    0.74
  -1   4 -20    1.24    1.37
   1  -4 -20   -0.38    0.89
  -1  -4 -20   -0.49    0.88
  -1  -4 -20    0.90    0.75
   1  -4 -20   -0.04    0.59
  -1   4 -20    0.08    1.19
   1   4 -20    0.30    0.74
   1   4 -20    0.88    0.84
   1  -4 -20    1.47    0.56
  -1  -4 -20    0.51    0.51
  -1  -4 -20    0.90    0.53
  -1   4 -20    1.34    0.79
   1   4 -20   -0.88    0.96
   1  -4 -19    1.36    0.55
   1   4 -19    2.57    1.14
   1  -4 -19    2.35    1.10
  -1   4 -19    0.75    1.07
  -1  -4 -19    1.44    0.69
   1  -4 -19    1.54    0.85
  -1  -4 -19    0.57    1.14
  -1   4 -19    2.23    1.01
   1   4 -19    1.87    1.57
  -1  -4 -19    1.33    0.66
  -1   4 -19    0.14    0.57
  -1  -4 -19    1.58    0.69
   1  -4 -19    1.83    0.76
   1   4 -18    2.26    0.97
   1  -4 -18    0.31    0.30
   1  -4 -18    1.05    0.88
  -1   4 -18   -1.16    1.50
   1  -4 -18    0.37    0.57
  -1  -4 -18    0.53    0.53
  -1  -4 -18    1.64    1.25
  -1   4 -18    1.07    1.00
  -1  -4 -18    1.96    0.65
  -1   4 -18    1.96    1.01
  -1  -4 -18    0.02    0.48
   1  -4 -18   -0.11    1.09
   1  -4 -17    7.07    1.00
   1   4 -17    4.57    1.16
   1  -4 -17    4.86    1.17
  -1   4 -17    5.18    2.08
  -1  -4 -17    5.93    1.24
   1  -4 -17    3.83    1.10
  -1  -4 -17    5.21    1.87
  -1   4 -17    6.26    1.77
  -1   4 -17    4.77    1.23
  -1  -4 -17    6.07    1.10
  -1  -4 -17    5.29    1.21
   1  -4 -17    6.25    1.94
   1   4 -16    5.56    1.24
   1  -4 -16    4.78    0.83
   1  -4 -16    4.44    1.68
   1  -4 -16    4.36    1.03
  -1   4 -16    3.59    1.52
  -1  -4 -16    6.56    2.00
  -1  -4 -16    5.66    1.12
  -1   4 -16    3.67    1.03
  -1  -4 -16    4.08    0.75
  -1   4 -16    4.88    1.52
  -1  -4 -16    4.24    1.01
   1  -4 -16    5.05    1.33
   1  -4 -15   19.88    1.61
   1   4 -15   18.33    2.19
   1  -4 -15   13.98    3.01
   1  -4 -15   17.77    2.04
  -1   4 -15   15.01    2.79
  -1  -4 -15   18.39    3.27
  -1  -4 -15   18.67    2.06
   1  -4 -15   17.40    2.23
  -1   4 -15   20.41    2.30
  -1  -4 -15   18.55    2.00
  -1  -4 -15   14.56    1.53
  -1   4 -15   15.97    2.70
  -1  -4 -14   -0.17    0.37
   1  -4 -14    0.59    0.79
   1  -4 -14    1.22    0.61
   1  -4 -14   -0.11    0.44
  -1  -4 -14    0.81    0.61
  -1  -4 -14    0.67    1.35
   1   4 -14    0.75    0.32
   1  -4 -14    0.51    0.22
  -1   4 -14    0.69    0.44
  -1  -4 -14    0.39    0.37
  -1   4 -14    0.39    1.07
  -1   4 -14    2.28    1.26
  -1  -4 -13    6.88    1.12
   1   4 -13    9.51    1.50
   1  -4 -13    9.81    1.00
   1  -4 -13   11.36    2.51
   1  -4 -13    7.40    1.20
  -1  -4 -13    7.79    1.20
   1  -4 -13    8.87    1.43
  -1  -4 -13   10.30    2.34
  -1   4 -13    8.76    1.40
  -1  -4 -13    7.40    0.93
  -1   4 -13    7.52    1.91
  -1   4 -13    8.41    1.72
  -1  -4 -12    6.46    0.82
  -1  -4 -12    6.53    1.00
   1   4 -12    7.73    1.25
   1  -4 -12    6.11    0.72
   1  -4 -12    9.21    2.08
   1  -4 -12    7.44    1.12
   1  -4 -12    6.58    1.23
  -1  -4 -12    7.44    1.09
  -1  -4 -12    8.28    1.96
  -1   4 -12    5.89    1.13
  -1   4 -12    7.48    1.87
  -1   4 -12    7.71    1.62
  -1  -4 -11    4.31    0.63
  -1  -4 -11    4.59    0.79
  -1  -4 -11    5.05    1.54
   1   4 -11    3.10    0.80
   1  -4 -11    5.39    0.60
   1  -4 -11    3.45    1.15
   1  -4 -11    4.95    0.80
  -1   4 -11    3.05    1.34
  -1   4 -11    3.78    1.21
  -1  -4 -11    4.92    0.87
   1  -4 -11    5.51    1.08
  -1   4 -11    3.77    0.89
  -1   4 -10    4.74    0.95
  -1  -4 -10    4.80    0.76
  -1  -4 -10    3.88    0.75
   1  -4 -10    3.26    0.80
   1  -4 -10    4.93    0.52
   1   4 -10    4.04    0.79
   1  -4 -10    4.26    1.49
  -1   4 -10    2.83    1.07
   1  -4 -10    4.75    0.74
  -1  -4 -10    5.24    1.51
  -1  -4 -10    4.68    0.64
  -1   4  -9   13.07    1.53
  -1  -4  -9   13.38    1.32
   1  -4  -9   11.40    1.42
   1  -4  -9   12.32    1.02
  -1  -4  -9   12.67    1.10
  -1  -4  -9   14.35    2.55
  -1   4  -9   12.90    1.89
   1  -4  -9   15.37    2.58
   1   4  -9   12.27    1.42
   1  -4  -9   12.53    0.77
  -1   4  -8    2.78    0.62
  -1  -4  -8    4.00    0.67
   1  -4  -8    4.05    0.34
   1   4  -8    3.07    0.72
   1  -4  -8    3.70    1.39
  -1  -4  -8    4.65    1.44
  -1  -4  -8    2.99    0.48
   1  -4  -8    3.47    0.81
   1  -4  -8    2.88    0.41
  -1   4  -8    5.13    1.19
   1   4  -8    3.09    1.19
  -1   4  -7    9.10    1.14
   1   4  -7   10.94    1.86
  -1   4  -7    7.49    1.43
   1  -4  -7    9.07    1.99
   1  -4  -7    8.76    1.21
  -1  -4  -7    8.96    0.77
   1   4  -7    8.05    1.10
  -1  -4  -7   10.26    0.99
   1   4  -6    9.06    1.07
   1  -4  -6    5.52    1.45
  -1   4  -6    6.87    0.89
  -1  -4  -6    8.51    0.66
  -1   4  -6    7.60    1.03
   1   4  -6    8.24    1.53
  -1  -4  -6    8.96    0.87
   1  -4  -6   10.00    1.22
  -1   4  -6    4.89    1.01
   1  -4  -5   33.79    3.49
   1   4  -5   32.98    2.12
  -1   4  -5   33.43    2.53
  -1  -4  -5   34.72    1.87
  -1   4  -5   36.18    2.19
  -1   4  -5   33.95    2.16
   1   4  -5   35.93    3.01
  -1  -4  -5   30.68    1.47
   1  -4  -5   33.12    2.20
  -1   4  -4    6.71    0.85
   1   4  -4    6.17    1.20
  -1  -4  -4    6.37    0.72
  -1  -4  -4    6.39    0.54
  -1   4  -4    7.39    1.04
   1  -4  -4    4.50    1.16
  -1   4  -4    4.52    0.88
   1   4  -4    7.98    0.91
   1  -4  -4    5.17    0.76
   1   4  -3   16.49    1.26
  -1   4  -3   13.37    1.15
   1  -4  -3   14.50    1.29
   1   4  -3   10.49    1.41
  -1  -4  -3   14.67    1.10
  -1   4  -3   13.24    1.31
  -1  -4  -3   11.88    0.81
   1  -4  -3   14.06    1.98
  -1   4  -3   12.95    1.51
  -1  -4  -2    9.28    0.70
   1  -4  -2    9.82    1.69
  -1   4  -2    8.66    1.17
   1   4  -2   12.39    1.31
  -1  -4  -2   11.64    1.01
  -1   4  -2    8.98    0.85
   1   4  -2    7.02    0.78
   1  -4  -2    9.93    0.96
  -1   4  -2    5.77    0.88
  -1   4  -1   60.46    3.10
   1  -4  -1   74.27    3.21
  -1   4  -1   74.52    3.66
  -1  -4  -1   61.11    3.06
   1   4  -1   64.62    3.27
  -1  -4  -1   62.38    2.56
   1   4  -1   62.75    2.72
  -1   4  -1   58.45    3.81
   1  -4  -1   67.49    4.27
  -1   4  -1   61.94    2.67
  -1   4   0  109.13    3.75
  -1  -4   0  102.77    4.58
  -1  -4   0   87.33    3.74
  -1   4   0  109.39    4.53
  -1   4   0  123.05    4.56
   1  -4   0  102.59    4.41
   1   4   0  105.54    4.29
   1  -4   0  102.83    5.48
  -1   4   0  102.07    5.37
   1   4   0  105.78    3.81
  -1  -4   1   60.91    2.74
   1  -4   1   68.25    3.96
  -1   4   1   63.02    2.89
  -1   4   1   63.46    3.08
  -1   4   1   74.37    4.49
  -1   4   1   65.46    2.41
   1  -4   1   62.42    3.34
   1   4   1   69.97    2.91
  -1  -4   1   65.21    3.57
   1   4   1   60.45    2.49
   1  -4   2    9.32    0.85
  -1   4   2    9.48    0.57
   1  -4   2    9.70    1.24
  -1  -4   2    8.61    0.85
  -1   4   2    8.89    0.75
  -1   4   2    8.41    1.02
  -1  -4   2    9.54    1.34
   1  -4   2   10.66    1.40
   1   4   2    9.41    0.70
  -1   4   2   10.10    1.63
   1   4   2    8.48    0.85
   1   4   3   13.45    0.87
   1   4   3   11.42    1.02
  -1   4   3   15.12    1.31
   1  -4   3   13.26    1.11
   1  -4   3   14.48    1.62
  -1  -4   3    9.81    1.03
   1  -4   3   10.18    1.27
  -1   4   3   13.89    2.11
  -1   4   4    1.10    0.73
   1  -4   4    6.30    0.81
   1  -4   4    5.58    1.10
   1  -4   4    4.45    0.79
   1   4   4    5.77    0.60
   1   4   4    6.95    0.73
  -1   4   4    6.90    0.93
  -1  -4   4    5.71    0.78
  -1   4   5   32.55    2.23
   1   4   5   33.46    1.88
  -1   4   5   32.87    3.41
   1  -4   5   32.49    1.89
  -1  -4   5   30.01    2.04
   1   4   5   30.59    1.70
   1  -4   5   35.48    2.93
   1  -4   5   33.34    2.10
  -1   4   6    6.88    1.01
   1   4   6    5.01    0.75
  -1   4   6    8.51    1.78
  -1  -4   6    7.77    1.05
   1   4   6    6.82    0.80
   1  -4   6    7.13    0.93
   1  -4   6    8.29    0.75
   1  -4   6    8.37    1.58
  -1  -4   7    9.36    1.09
   1   4   7    9.13    0.99
   1  -4   7    9.61    1.17
   1   4   7    9.71    1.05
  -1   4   7    6.35    1.09
  -1   4   7   10.17    2.01
   1   4   8    2.90    0.61
  -1  -4   8    3.57    0.80
  -1  -4   8    3.21    0.41
   1  -4   8    3.62    0.64
  -1   4   8    1.88    1.02
  -1   4   8    2.14    0.56
   1   4   8    3.21    0.65
   1   4   9   12.35    1.33
  -1   4   9   11.50    1.48
   1  -4   9   12.94    1.46
  -1  -4   9   12.27    1.43
   1   4  10    4.25    0.80
  -1   4  10    4.50    1.03
  -1  -4  10    4.03    0.86
  -1   4  11    4.21    0.94
   1   4  11    4.79    0.87
  -1  -4  11    4.62    0.96
  -1   4  12    4.91    1.04
  -1  -4  12    6.04    1.14
  -1   4  13    8.53    1.48
  -1  -4  13    7.62    1.31
  -1  -4  14    0.40    0.37
  -1  -4  15   16.34    1.97
  -1  -4  16    4.46    1.16
  -1  -4  17    5.93    1.35
  -1  -4  18    1.00    0.52
  -1  -4  19    1.31    0.64
  -1   5 -25   34.90    4.97
   1   5 -25   33.27    5.63
  -1  -5 -25   35.21    3.03
   1   5 -25   35.19    4.13
  -1   5 -25   26.78    3.61
   1  -5 -25   29.17    2.46
   1  -5 -25   34.42    4.14
  -1  -5 -25   33.78    3.60
  -1  -5 -25   31.98    5.37
   1  -5 -25   29.65    3.09
   1   5 -25   30.97    4.55
  -1   5 -25   29.35    4.31
   1  -5 -25   36.94    5.33
  -1   5 -25   27.10    4.81
   1   5 -25   36.09    5.74
  -1  -5 -25   31.13    3.21
  -1   5 -24    0.37    0.89
   1   5 -24   -2.01    1.50
   1  -5 -24    0.58    0.83
  -1   5 -24    3.13    1.62
   1   5 -24    1.98    1.51
   1  -5 -24   -1.46    1.09
  -1  -5 -24    0.23    0.44
  -1   5 -24    0.46    0.72
   1   5 -24   -0.20    1.00
  -1   5 -24    0.16    1.21
   1   5 -24    2.07    1.85
  -1  -5 -24   -0.71    0.89
   1  -5 -24    1.92    1.33
  -1  -5 -24    0.60    1.54
  -1  -5 -24   -0.98    0.73
   1  -5 -24    0.43    0.44
  -1   5 -23   66.94    6.81
  -1  -5 -23   58.23    4.50
   1   5 -23   59.19    6.17
   1  -5 -23   56.96    4.39
   1  -5 -23   63.05    7.25
   1   5 -23   75.35    5.89
  -1   5 -23   63.34    7.40
   1  -5 -23   59.98    5.41
  -1  -5 -23   66.94    5.11
   1   5 -23   43.00    6.33
   1   5 -23   62.37    7.15
   1  -5 -23   55.04    3.50
  -1  -5 -23   61.28    7.32
  -1   5 -23   60.55    5.42
  -1  -5 -23   67.35    4.16
  -1  -5 -22    3.30    0.99
   1   5 -22    1.87    1.01
  -1   5 -22    3.01    1.26
   1  -5 -22    5.50    1.28
   1   5 -22    4.26    1.50
  -1  -5 -22    3.05    0.82
   1   5 -22    3.45    1.43
  -1   5 -22    5.73    1.54
  -1   5 -22   -0.17    1.50
   1  -5 -22    3.85    0.85
   1  -5 -22    4.82    1.65
  -1  -5 -22    3.72    1.11
   1  -5 -22    4.63    1.93
  -1  -5 -22    6.06    2.23
   1   5 -22    2.35    0.84
   1  -5 -21  120.50    6.61
   1  -5 -21  124.34   10.09
  -1   5 -21  124.93    7.73
  -1  -5 -21  133.13    6.16
   1   5 -21  129.20    7.82
   1  -5 -21  116.99    5.51
  -1  -5 -21  140.41   11.18
  -1   5 -21  120.53   10.05
  -1  -5 -21  135.23    7.36
   1  -5 -21  134.46    8.00
  -1  -5 -21  121.47    6.65
  -1   5 -21  127.11    9.34
   1   5 -21   97.79   10.21
   1   5 -21  121.42   10.08
   1   5 -20    9.90    2.64
  -1   5 -20    5.43    1.83
  -1  -5 -20    6.59    1.12
  -1   5 -20    9.63    1.90
   1   5 -20    5.82    1.51
  -1   5 -20    7.97    2.44
  -1  -5 -20    8.95    1.61
   1  -5 -20    8.34    1.89
   1  -5 -20    5.53    0.94
  -1  -5 -20    7.36    2.41
   1  -5 -20    5.32    2.14
   1  -5 -20    7.68    1.40
  -1  -5 -20    6.80    1.28
  -1   5 -19  165.63    8.98
  -1  -5 -19  171.44    7.09
   1  -5 -19  158.33   11.49
   1  -5 -19  162.89    6.52
   1   5 -19  180.64    9.02
  -1  -5 -19  180.25   12.49
  -1  -5 -19  177.66    8.38
   1  -5 -19  174.66    9.01
  -1   5 -19  173.30   11.72
  -1  -5 -19  161.93    7.58
   1   5 -19  152.30   10.99
   1  -5 -19  146.34    7.33
  -1   5 -19  158.59   10.31
  -1  -5 -18    3.20    0.88
   1  -5 -18    3.38    0.96
   1   5 -18    3.33    1.42
  -1   5 -18    4.04    1.59
  -1  -5 -18    2.30    0.63
  -1   5 -18    3.04    1.15
   1   5 -18    2.74    1.00
  -1   5 -18    3.08    1.39
  -1  -5 -18    3.48    1.48
   1  -5 -18    2.19    0.52
   1  -5 -18    5.54    2.26
   1  -5 -18    3.01    1.11
  -1  -5 -18    3.26    0.95
  -1  -5 -17  167.42    6.67
  -1   5 -17  171.48    8.59
   1  -5 -17  162.21   11.29
   1  -5 -17  164.06    6.19
   1   5 -17  169.65    8.45
  -1  -5 -17  172.42   11.71
  -1  -5 -17  175.11    7.91
   1  -5 -17  171.84    8.57
   1   5 -17  157.10   10.81
  -1  -5 -17  149.08    7.06
  -1   5 -17  149.63   10.46
   1  -5 -17  152.77    7.09
  -1   5 -17  167.29    9.93
   1  -5 -16   17.93    1.86
  -1   5 -16   11.90    2.75
  -1   5 -16   14.54    2.11
  -1  -5 -16   19.79    1.67
   1  -5 -16   20.61    1.49
   1   5 -16   21.55    2.44
  -1  -5 -16   20.58    1.96
   1  -5 -16   14.69    2.11
  -1  -5 -16   20.73    2.24
  -1   5 -16   16.65    2.85
   1   5 -16   17.75    3.29
   1  -5 -16   20.23    3.63
  -1  -5 -16   16.38    3.38
  -1   5 -15  189.73    9.50
   1   5 -15  245.81   10.13
   1  -5 -15  220.74    8.47
  -1   5 -15  158.21   11.29
   1  -5 -15  234.26    7.60
  -1   5 -15  211.82   11.39
  -1  -5 -15  225.85    8.11
  -1  -5 -15  233.79    9.30
   1  -5 -15  233.91   10.12
   1  -5 -15  228.80   13.36
  -1  -5 -15  227.23   13.49
   1   5 -15  218.90   12.47
  -1  -5 -15  204.86    8.50
  -1  -5 -14   19.14    1.53
   1  -5 -14   19.02    1.69
  -1   5 -14   13.26    2.71
  -1   5 -14   15.90    1.99
   1  -5 -14   17.55    1.24
   1   5 -14   20.32    2.22
   1   5 -14   17.80    3.08
  -1   5 -14   16.30    2.58
   1  -5 -14   19.91    2.35
  -1  -5 -14   19.24    1.96
   1  -5 -14   19.95    3.49
  -1  -5 -14   18.90    1.69
  -1  -5 -14   15.87    3.15
  -1   5 -13  187.39    8.65
   1   5 -13  208.31    8.88
   1  -5 -13  191.99    7.21
  -1   5 -13  146.63   10.24
   1  -5 -13  210.41    6.61
   1  -5 -13  222.99   12.45
  -1  -5 -13  200.45   11.91
  -1  -5 -13  188.20    7.99
   1  -5 -13  205.39    8.93
  -1   5 -13  202.60   10.37
  -1  -5 -13  200.02    7.44
   1   5 -13  198.08   11.19
  -1  -5 -13  197.86    7.14
  -1   5 -12    2.62    0.54
   1   5 -12    4.76    1.71
  -1  -5 -12    5.18    0.77
  -1  -5 -12    4.59    0.65
  -1   5 -12    3.08    0.69
   1  -5 -12    5.10    0.71
   1   5 -12    6.37    1.20
   1  -5 -12    5.61    2.04
  -1  -5 -12    3.80    1.64
  -1  -5 -12    5.13    0.89
   1  -5 -12    4.84    0.92
  -1   5 -12    4.28    1.42
   1  -5 -12    4.71    0.53
   1   5 -11  113.23    5.67
  -1   5 -11   91.61    5.33
  -1  -5 -11  121.07    5.17
   1  -5 -11  110.38    5.62
   1  -5 -11  111.08    3.67
  -1  -5 -11  115.03    8.30
  -1  -5 -11  106.76    4.23
  -1  -5 -11  112.88    4.41
  -1   5 -11  112.65    6.80
   1  -5 -11  102.28    7.84
   1  -5 -11  109.71    4.01
   1   5 -11  108.87    7.39
  -1  -5 -10   13.47    2.61
   1  -5 -10   14.51    2.68
  -1  -5 -10   12.55    1.09
   1  -5 -10   13.65    0.77
   1   5 -10   14.96    2.43
  -1   5 -10   12.40    1.94
  -1  -5 -10   12.68    1.02
  -1   5 -10   12.98    1.59
   1   5 -10   14.81    1.71
   1  -5 -10   13.55    0.66
  -1  -5 -10   15.36    1.46
   1  -5 -10   12.76    1.57
  -1   5  -9  302.86   12.68
  -1  -5  -9  338.20   10.87
   1  -5  -9  347.93   11.70
   1   5  -9  300.34   13.47
  -1  -5  -9  286.83    9.75
   1  -5  -9  304.46   14.78
   1   5  -9  358.73   11.77
  -1   5  -9  310.47   11.52
  -1  -5  -9  317.13   15.06
  -1   5  -8    0.97    0.55
   1   5  -8    0.51    0.63
  -1   5  -8    1.19    0.55
  -1  -5  -8    1.27    1.22
   1  -5  -8    0.64    0.80
  -1  -5  -8    1.39    0.25
   1   5  -8    0.65    0.48
  -1  -5  -8    0.29    0.19
   1  -5  -8    0.87    0.45
   1   5  -7  642.38   18.89
  -1  -5  -7  525.06   17.80
  -1  -5  -7  580.70   22.53
   1   5  -7  599.73   20.80
   1  -5  -7  603.47   22.54
  -1   5  -7  600.29   18.75
  -1   5  -7  581.42   19.80
  -1  -5  -7  553.77   17.00
   1  -5  -7  652.40   18.95
  -1  -5  -6   22.73    1.18
   1  -5  -6   23.28    3.16
  -1   5  -6   20.69    2.19
  -1   5  -6   23.30    1.92
   1   5  -6   20.95    1.82
   1   5  -6   21.66    2.49
   1  -5  -6   24.12    2.02
  -1  -5  -6   25.01    1.69
   1   5  -5  853.78   25.76
  -1   5  -5  690.02   24.40
   1  -5  -5  820.97   27.79
   1  -5  -5  968.63   24.39
  -1  -5  -5  695.02   23.10
  -1   5  -5  856.58   23.98
  -1  -5  -5  819.29   22.42
  -1  -5  -4   14.80    0.91
  -1  -5  -4   14.49    1.22
   1  -5  -4   14.48    1.45
  -1   5  -4   14.96    1.66
  -1   5  -4   14.67    1.35
   1   5  -4   16.39    1.83
   1  -5  -4   13.48    2.31
  -1   5  -4   13.96    1.56
   1   5  -4   15.75    1.41
  -1   5  -3  390.93   12.44
   1  -5  -3  458.60   13.12
  -1   5  -3  427.05   13.37
  -1  -5  -3  395.34   12.47
   1   5  -3  288.40   12.98
   1  -5  -3  383.29   15.42
   1   5  -3  319.53   12.18
  -1  -5  -3  398.85   11.66
  -1   5  -3  397.94   14.03
   1   5  -2    3.94    0.64
  -1   5  -2    4.43    0.89
   1  -5  -2    3.55    0.74
   1   5  -2    4.07    0.96
  -1  -5  -2    3.85    0.71
  -1   5  -2    4.25    0.64
  -1  -5  -2    4.19    0.54
   1  -5  -2    4.14    1.26
  -1   5  -2    4.29    0.99
   1  -5  -1  438.86   15.92
  -1   5  -1  437.04   13.60
   1  -5  -1  433.86   13.58
   1   5  -1  419.22   13.63
  -1  -5  -1  429.48   13.72
  -1   5  -1  444.32   15.40
  -1   5  -1  368.52   12.58
  -1  -5  -1  380.67   12.45
   1   5  -1  417.18   12.78
  -1   5   0   33.66    1.83
  -1  -5   0   40.10    2.02
  -1   5   0   43.98    3.61
  -1   5   0   42.10    2.63
  -1   5   0   43.50    2.62
  -1  -5   0   39.36    2.67
   1  -5   0   41.58    3.48
   1  -5   0   28.60    2.39
   1   5   0   37.15    2.28
   1   5   0   37.84    1.95
  -1  -5   1  427.19   13.24
  -1   5   1  433.93   12.67
  -1   5   1  364.07   15.54
   1  -5   1  413.05   15.32
  -1   5   1  428.27   13.59
  -1   5   1  473.17   13.99
   1   5   1  411.44   12.77
   1   5   1  414.62   13.42
   1  -5   1  386.09   12.93
  -1  -5   1  422.94   14.64
   1  -5   1  440.36   14.28
  -1  -5   2    3.77    0.99
   1  -5   2    4.46    0.66
   1   5   2    3.62    0.70
  -1   5   2    3.61    0.40
  -1  -5   2    2.72    0.56
  -1   5   2    4.25    0.61
  -1   5   2    2.78    1.02
   1  -5   2    3.23    0.87
  -1   5   2    3.48    0.75
   1  -5   2    4.44    1.00
   1   5   2    4.48    0.53
  -1  -5   3  389.38   12.34
   1  -5   3  332.99   13.32
  -1   5   3  399.54   11.04
   1   5   3  353.49   11.42
  -1   5   3  311.48   14.64
   1  -5   3  374.66   13.64
  -1   5   3  394.27   11.39
   1  -5   3  351.70   12.09
  -1  -5   3  391.31   14.26
  -1   5   3  385.87   12.69
   1   5   3  364.62   12.14
   1  -5   4   11.36    1.42
   1  -5   4   13.24    1.75
   1  -5   4   15.71    1.37
  -1   5   4   12.42    1.31
  -1   5   4   10.81    1.92
   1   5   4   12.74    0.90
  -1  -5   4   13.08    1.25
   1   5   4   11.05    1.13
  -1   5   5  853.47   29.29
  -1  -5   5  803.24   25.51
   1  -5   5  819.91   25.60
   1   5   5  815.66   24.44
   1  -5   5  899.26   25.55
   1  -5   5  815.21   27.49
  -1   5   5  929.45   26.24
   1   5   5  810.29   25.06
   1   5   6   20.63    1.62
  -1   5   6   21.44    1.93
  -1  -5   6   23.62    1.86
   1  -5   6   20.85    1.73
   1  -5   6   23.73    2.63
   1   5   6   20.59    1.41
  -1   5   6   21.55    2.83
   1  -5   6   21.48    1.57
  -1  -5   7  479.83   17.68
   1   5   7  614.21   17.27
   1  -5   7  529.88   20.26
   1  -5   7  540.48   17.79
   1   5   7  592.39   17.59
  -1   5   7  483.01   17.99
   1  -5   7  571.22   16.74
   1  -5   8    1.44    0.61
  -1   5   8    1.48    0.52
   1   5   8    0.96    0.48
   1   5   8    0.44    0.29
  -1  -5   8    0.20    0.41
  -1  -5   9  298.06    9.31
   1   5   9  283.39   10.45
  -1   5   9  281.65   11.15
  -1  -5   9  293.72    9.04
  -1  -5   9  323.26   11.08
   1  -5   9  298.32   10.84
  -1   5  10   10.80    1.62
   1   5  10   10.80    1.34
   1  -5  10   12.76    1.57
  -1  -5  10   13.36    1.58
   1   5  11   97.49    4.91
  -1   5  11  104.97    5.61
  -1  -5  11   92.59    5.06
   1   5  12    4.97    0.94
  -1   5  12    5.48    1.18
  -1  -5  12    5.21    1.09
  -1   5  13  179.22    8.54
  -1  -5  13  183.02    8.16
  -1   5  14   15.15    2.07
  -1  -5  14   15.89    2.02
  -1   5  15  218.77    9.78
  -1  -5  15  192.54    8.95
  -1  -5  16   18.88    2.24
  -1  -5  17  157.29    7.91
  -1  -5  18    2.13    0.82
  -1  -5  19  155.29    8.16
  -1  -5  20    5.45    1.34
  -1   6 -24  120.12    8.07
  -1  -6 -24  113.78    5.66
   1   6 -24  124.63    8.39
   1  -6 -24  107.18    4.87
   1   6 -24  107.85    8.87
  -1   6 -24  103.84    9.03
   1  -6 -24  125.09   10.73
  -1  -6 -24  111.17   10.66
   1  -6 -24  119.40    7.74
  -1  -6 -24  107.58    6.77
   1   6 -24  126.11   10.44
  -1  -6 -24  110.74    5.81
   1  -6 -24  108.14    5.39
  -1   6 -24   97.07    9.81
   1   6 -24  121.32   10.94
   1  -6 -23   12.20    1.52
  -1  -6 -23   10.13    1.51
  -1   6 -23   17.63    3.49
   1   6 -23   10.11    3.12
  -1  -6 -23   10.71    1.93
   1  -6 -23   12.07    2.38
  -1   6 -23    9.97    2.16
   1   6 -23    9.95    2.08
  -1  -6 -23   10.05    1.45
   1  -6 -23   12.55    1.27
   1   6 -23   12.00    2.74
  -1   6 -23   11.55    3.17
  -1  -6 -23   10.99    3.35
   1  -6 -23   10.27    3.17
   1   6 -23   12.42    3.14
  -1   6 -22  178.38    9.90
   1   6 -22  151.78    9.36
  -1  -6 -22  148.41    6.88
   1   6 -22  160.98   12.50
  -1   6 -22  170.27   12.69
  -1   6 -22  153.14   10.90
   1  -6 -22  164.09    7.01
  -1  -6 -22  162.30    7.28
   1  -6 -22  170.12    9.31
  -1  -6 -22  167.64    8.56
   1  -6 -22  162.11    6.27
   1  -6 -22  169.85   12.56
  -1  -6 -22  158.01   13.13
   1   6 -22  159.14   11.97
   1   6 -21    0.19    1.02
  -1   6 -21    1.64    1.11
   1   6 -21    2.40    1.54
  -1   6 -21    2.60    1.74
   1  -6 -21    0.77    0.32
  -1  -6 -21    0.67    0.50
   1  -6 -21    0.64    0.41
   1  -6 -21    0.93    1.08
  -1  -6 -21    1.24    0.59
   1  -6 -21    0.39    0.92
  -1  -6 -21    2.12    1.81
  -1  -6 -21    0.18    0.31
   1   6 -21    0.29    0.68
  -1   6 -21    0.14    0.81
   1  -6 -20  180.96   13.14
  -1  -6 -20  197.78    7.57
  -1   6 -20  174.47    9.74
   1   6 -20  197.96   10.15
  -1   6 -20  143.77   11.68
   1  -6 -20  188.99    6.83
  -1   6 -20  187.37   11.59
  -1  -6 -20  187.59    7.82
   1  -6 -20  179.09    7.38
  -1  -6 -20  199.69    9.09
   1  -6 -20  209.36   10.02
  -1  -6 -20  184.43   13.58
   1   6 -20  173.52   12.18
  -1   6 -19    0.95    0.97
   1   6 -19    1.17    0.71
   1  -6 -19    0.23    0.34
   1  -6 -19    0.45    0.25
  -1   6 -19   -0.37    0.85
   1   6 -19   -0.16    0.68
  -1  -6 -19    0.21    0.27
   1  -6 -19   -0.20    0.86
  -1  -6 -19    0.34    0.42
   1  -6 -19   -0.22    0.72
  -1  -6 -19    0.61    0.41
  -1  -6 -19    0.49    1.11
  -1   6 -19    0.59    1.60
   1  -6 -18  259.01   15.83
   1   6 -18  209.23   11.42
  -1   6 -18  266.63   15.34
   1  -6 -18  264.70    8.72
   1   6 -18  277.98   15.10
   1  -6 -18  259.04    9.28
  -1  -6 -18  269.88    9.78
  -1   6 -18  259.02   13.79
  -1  -6 -18  257.68   10.94
   1  -6 -18  302.89   12.19
  -1  -6 -18  264.67    9.52
  -1   6 -18  288.49   12.44
  -1  -6 -18  300.88   17.12
   1  -6 -17    1.57    0.31
  -1  -6 -17    1.15    0.42
  -1   6 -17    0.34    0.58
   1  -6 -17    1.50    0.73
   1  -6 -17    1.96    0.50
  -1  -6 -17    1.10    0.48
   1   6 -17    1.58    0.79
   1  -6 -17    1.43    1.16
  -1  -6 -17    1.14    0.64
  -1   6 -17   -0.77    1.25
   1   6 -17    2.15    1.28
  -1   6 -17    1.61    1.01
  -1  -6 -17    2.47    1.80
  -1   6 -16  387.02   14.96
  -1  -6 -16  347.11   12.05
  -1  -6 -16  384.61   13.72
   1  -6 -16  391.00   14.62
   1  -6 -16  380.42   11.36
   1   6 -16  349.57   14.47
   1  -6 -16  425.68   20.03
  -1  -6 -16  383.93   19.44
  -1   6 -16  346.54   16.42
  -1  -6 -16  347.32   12.28
   1   6 -16  337.32   17.35
   1  -6 -16  371.43   11.82
  -1   6 -16  357.01   18.07
   1   6 -15   16.51    3.11
  -1   6 -15   22.59    3.30
  -1   6 -15   25.10    4.00
  -1  -6 -15   22.39    1.60
  -1   6 -15   21.83    2.54
   1  -6 -15   22.93    1.21
   1   6 -15   20.87    2.50
   1  -6 -15   21.79    2.51
  -1  -6 -15   24.18    2.28
  -1  -6 -15   20.96    1.68
   1  -6 -15   22.73    1.39
   1  -6 -15   22.88    4.05
  -1  -6 -15   23.06    4.11
  -1  -6 -14  305.51    9.80
   1  -6 -14  294.48    8.87
  -1   6 -14  240.37   11.51
  -1   6 -14  275.53   14.87
   1   6 -14  333.38   12.43
   1  -6 -14  299.88   11.94
  -1  -6 -14  266.78   10.83
  -1  -6 -14  300.46    9.85
  -1   6 -14  277.10   13.53
   1  -6 -14  296.59    9.10
   1   6 -14  319.96   15.09
  -1  -6 -14  327.20   16.93
   1  -6 -14  303.81   16.27
  -1  -6 -13   51.88    2.47
   1  -6 -13   53.01    3.78
  -1  -6 -13   47.84    3.15
   1  -6 -13   48.24    1.71
  -1   6 -13   57.82    4.00
  -1   6 -13   48.26    5.22
   1   6 -13   45.82    3.60
   1  -6 -13   49.00    5.81
   1  -6 -13   47.62    1.77
  -1  -6 -13   48.84    2.44
   1   6 -13   53.17    5.20
  -1  -6 -13   46.90    5.65
  -1   6 -13   46.19    4.48
  -1   6 -12  337.11   12.73
  -1  -6 -12  297.94   11.54
   1  -6 -12  320.66   12.28
   1   6 -12  396.61   13.14
   1  -6 -12  336.96   16.89
  -1  -6 -12  328.68   10.33
  -1  -6 -12  261.46   15.45
   1   6 -12  275.70   14.52
  -1   6 -12  272.86   15.08
  -1  -6 -12  326.79   10.34
  -1   6 -12  339.06   14.36
   1   6 -11    3.43    0.81
  -1   6 -11    3.59    1.26
   1   6 -11    3.43    1.23
  -1  -6 -11    3.66    1.70
  -1  -6 -11    3.62    0.51
   1  -6 -11    3.96    0.96
  -1  -6 -11    4.13    0.84
   1  -6 -11    4.41    1.30
  -1   6 -11    3.53    0.96
  -1  -6 -11    3.90    0.50
   1   6 -10  292.55   11.94
   1  -6 -10  354.27   16.57
  -1  -6 -10  275.48   15.51
   1  -6 -10  272.23   11.74
  -1  -6 -10  369.13   11.67
  -1  -6 -10  349.07   10.12
  -1   6 -10  293.82   13.31
  -1   6 -10  270.33   11.84
   1   6 -10  330.65   14.56
  -1  -6 -10  342.97   10.17
   1   6  -9  159.96    8.65
  -1  -6  -9  157.07    5.15
   1  -6  -9  152.53    6.96
  -1  -6  -9  158.16    6.35
  -1  -6  -9  163.39   10.32
  -1   6  -9  161.28    8.09
   1  -6  -9  129.49    9.49
  -1   6  -9  157.83    7.05
   1   6  -9  154.01    6.94
   1  -6  -8  450.84   19.29
  -1  -6  -8  447.67   12.93
  -1  -6  -8  462.56   14.37
   1  -6  -8  491.94   15.30
  -1  -6  -8  453.01   19.37
  -1   6  -8  438.92   16.24
   1   6  -8  431.81   16.89
   1   6  -8  383.92   14.66
  -1   6  -8  345.95   14.47
  -1   6  -7    3.92    0.89
  -1   6  -7    3.79    1.04
   1  -6  -7    4.07    0.84
  -1  -6  -7    4.36    0.81
  -1  -6  -7    4.89    0.49
   1   6  -7    4.02    1.13
   1  -6  -7    4.31    1.60
  -1  -6  -7    4.26    1.53
   1   6  -7    2.44    0.72
   1   6  -6 1396.53   38.31
  -1  -6  -6 1234.82   37.42
   1  -6  -6 1115.83   37.87
  -1  -6  -6 1329.51   43.19
   1   6  -6 1303.62   40.05
  -1   6  -6 1238.75   39.18
   1  -6  -6 1235.80   42.54
  -1   6  -6 1248.52   38.01
  -1  -6  -6 1289.64   36.23
  -1   6  -5  166.19    6.90
   1   6  -5  180.01    8.23
   1  -6  -5  167.26    9.81
  -1  -6  -5  197.32   10.52
   1  -6  -5  198.84    7.42
   1   6  -5  202.15    7.29
  -1  -6  -5  173.11    5.76
  -1   6  -5  167.76    7.71
  -1  -6  -5  168.85    6.66
  -1   6  -4 1948.54   52.17
  -1  -6  -4 1506.61   51.67
  -1   6  -4 2095.92   53.54
   1   6  -4 2252.98   52.69
  -1  -6  -4 1859.61   50.87
   1  -6  -4 1843.72   56.74
   1  -6  -3   51.02    3.12
  -1   6  -3   46.91    3.21
  -1  -6  -3   54.04    3.11
   1   6  -3   52.91    3.50
   1  -6  -3   51.69    4.67
  -1  -6  -3   54.10    2.37
   1   6  -3   52.64    2.87
  -1   6  -3   52.44    2.85
  -1   6  -2  724.30   23.14
   1  -6  -2  738.59   23.02
  -1  -6  -2  667.41   22.77
   1   6  -2  605.12   22.88
   1  -6  -2  664.35   25.63
   1   6  -2  844.54   22.42
  -1  -6  -2  754.89   21.75
  -1   6  -2  744.58   22.23
   1   6  -1   61.46    3.56
  -1   6  -1   69.97    3.67
   1  -6  -1   75.14    3.85
   1  -6  -1   70.68    5.10
  -1  -6  -1   63.55    3.76
  -1   6  -1   71.52    3.03
  -1  -6  -1   56.17    2.80
   1   6  -1   57.34    2.89
   1   6   0   11.68    1.29
  -1   6   0   13.82    1.49
   1   6   0   12.41    1.08
  -1   6   0   13.86    2.19
   1  -6   0   11.44    1.49
  -1   6   0   13.34    1.05
  -1  -6   0   13.97    1.19
   1  -6   0    9.63    1.95
  -1  -6   0   13.75    1.68
   1  -6   1   62.12    4.51
  -1   6   1   63.91    3.43
   1   6   1   46.93    3.01
   1   6   1   63.90    2.77
   1  -6   1   63.94    2.91
  -1  -6   1   52.13    3.79
   1  -6   1   50.72    3.58
  -1   6   1   67.91    2.72
  -1  -6   1   70.52    3.18
  -1   6   1   69.10    5.09
  -1   6   1   67.76    3.63
  -1   6   2  673.58   21.60
  -1   6   2  766.62   25.95
   1  -6   2  801.59   23.58
   1   6   2  624.93   20.86
   1  -6   2  738.51   21.59
  -1  -6   2  735.49   23.95
   1  -6   2  734.27   24.18
  -1   6   2  738.51   20.75
  -1  -6   2  822.56   21.96
  -1   6   2  787.55   22.63
   1   6   2  586.84   21.58
  -1  -6   3   58.13    3.04
   1  -6   3   55.46    2.85
  -1  -6   3   54.35    4.14
  -1   6   3   52.21    2.44
  -1   6   3   54.08    2.02
  -1   6   3   51.61    3.18
   1   6   3   52.92    2.93
   1  -6   3   52.01    3.83
   1  -6   3   52.12    3.80
   1   6   3   55.87    2.34
  -1  -6   4 1750.17   51.91
   1   6   4 1919.32   51.87
   1  -6   4 1813.21   54.12
   1  -6   4 1748.70   51.70
   1   6   4 1773.61   50.62
  -1   6   4 1676.38   52.21
   1  -6   4 1702.64   53.32
  -1   6   5  164.95    6.96
   1   6   5  168.07    6.39
   1  -6   5  165.43    7.20
   1  -6   5  164.12    8.28
   1  -6   5  163.87    6.50
   1   6   5  159.22    5.51
  -1  -6   5  160.10    6.61
  -1  -6   6 1185.78   37.14
   1  -6   6 1243.92   39.91
   1  -6   6 1302.39   37.11
   1  -6   6 1212.34   37.10
   1   6   6 1219.76   35.79
   1   6   6 1166.75   36.73
   1   6   7    3.85    0.76
  -1   6   7    3.69    0.89
  -1  -6   7    2.98    0.71
   1  -6   7    5.08    0.92
  -1  -6   7    4.31    0.96
   1   6   7    3.49    0.53
   1  -6   7    4.75    0.77
   1  -6   7    5.20    1.57
   1   6   8  441.02   14.05
   1  -6   8  467.15   15.20
  -1   6   8  464.41   15.69
   1   6   8  430.05   14.71
  -1  -6   8  423.48   15.14
  -1  -6   8  460.21   14.72
   1  -6   8  435.46   13.74
   1  -6   9  145.08    6.55
  -1  -6   9  146.05    5.63
  -1  -6   9  157.88    6.78
  -1   6   9  150.15    6.92
   1   6   9  140.96    6.22
   1   6   9  143.77    5.76
   1  -6  10  357.21   12.51
  -1  -6  10  340.71   12.48
  -1   6  10  330.34   12.76
   1   6  10  319.69   11.95
  -1   6  11    3.13    0.87
   1   6  11    3.66    0.86
  -1  -6  11    3.57    0.93
  -1   6  12  324.50   12.78
   1   6  12  318.39   11.91
  -1  -6  12  320.07   12.35
  -1   6  13   48.98    3.86
   1   6  13   47.73    3.35
  -1  -6  13   44.08    3.49
  -1   6  14  276.13   11.87
   1   6  14  278.88   11.04
  -1  -6  14  284.90   11.57
  -1   6  15   24.20    2.75
  -1  -6  15   22.88    2.45
  -1   6  16  339.60   14.58
  -1  -6  16  390.04   14.54
  -1  -6  17    1.16    0.74
  -1  -6  18  238.28   10.93
  -1  -6  19    0.34    0.57
  -1  -6  20  181.13    9.34
  -1   7 -23   82.20    6.46
   1   7 -23   78.71    6.49
  -1  -7 -23   76.41    3.73
  -1  -7 -23   79.10    9.35
   1  -7 -23   82.72    9.08
   1   7 -23   74.61    8.50
   1   7 -23   76.27    8.07
  -1   7 -23   83.52    7.70
  -1  -7 -23   79.20    5.39
   1  -7 -23   81.67    5.99
  -1  -7 -23   74.32    3.74
   1  -7 -23   65.64    2.83
  -1   7 -23   73.73    8.38
   1  -7 -23   74.92    2.81
   1  -7 -22   12.46    2.30
  -1  -7 -22   11.53    1.94
   1   7 -22   10.62    2.32
  -1   7 -22   14.15    2.62
  -1  -7 -22   12.30    1.28
  -1  -7 -22   14.39    3.80
   1  -7 -22   12.86    3.56
   1  -7 -22   12.10    0.85
  -1   7 -22   14.56    3.17
   1   7 -22   12.89    3.21
   1   7 -22   11.67    3.33
  -1   7 -22   11.43    3.21
   1  -7 -22    9.90    0.89
  -1  -7 -22   13.06    1.32
  -1   7 -21   71.99    5.82
  -1  -7 -21   67.30    3.27
   1   7 -21   78.34    6.01
   1  -7 -21   64.12    7.70
  -1  -7 -21   61.63    7.85
   1   7 -21   44.99    6.86
  -1   7 -21   57.38    6.93
   1  -7 -21   61.47    2.31
  -1   7 -21   73.64    6.93
   1  -7 -21   46.73    2.35
  -1  -7 -21   61.88    3.24
   1   7 -21   59.68    6.83
  -1  -7 -21   55.27    4.30
   1  -7 -21   58.35    5.01
  -1  -7 -20    8.42    2.98
   1  -7 -20    9.08    2.81
   1  -7 -20    8.18    0.60
  -1   7 -20    8.07    2.49
   1   7 -20    5.19    1.81
  -1   7 -20    8.12    2.29
   1  -7 -20    5.51    1.39
  -1  -7 -20   10.41    1.71
  -1   7 -20    7.44    1.83
  -1  -7 -20    7.67    0.96
   1   7 -20    8.08    1.84
  -1  -7 -20    7.91    1.00
   1  -7 -20    7.80    0.62
   1   7 -19   55.38    4.64
   1  -7 -19   49.60    6.55
  -1   7 -19   44.74    5.90
   1  -7 -19   46.13    4.08
  -1  -7 -19   48.68    3.70
   1  -7 -19   42.17    1.58
   1   7 -19   48.28    5.74
  -1   7 -19   47.09    5.34
   1  -7 -19   38.21    1.60
  -1  -7 -19   42.64    2.45
  -1  -7 -19   46.78    6.65
  -1   7 -19   48.72    4.50
  -1  -7 -19   46.75    2.50
   1   7 -18    9.42    1.90
  -1  -7 -18    8.10    0.93
  -1   7 -18    9.13    1.84
   1  -7 -18   10.92    3.10
  -1   7 -18   10.09    2.66
  -1   7 -18    8.28    2.08
   1   7 -18    9.63    2.55
  -1  -7 -18   10.99    3.57
  -1  -7 -18    8.85    1.46
   1  -7 -18    9.87    1.86
  -1  -7 -18    8.72    0.96
   1   7 -17  131.37    7.34
  -1  -7 -17  103.67    9.84
   1  -7 -17  107.33    9.89
  -1   7 -17  119.19    8.40
   1  -7 -17  123.88    6.76
  -1  -7 -17  104.85    5.88
   1   7 -17  102.61    8.43
  -1  -7 -17  110.00    4.43
  -1   7 -17  123.98    7.27
  -1  -7 -17  109.98    4.48
  -1   7 -17  118.05    9.58
  -1  -7 -16    1.24    0.31
   1  -7 -16    0.45    0.50
  -1  -7 -16    1.02    0.58
   1   7 -16    3.25    0.98
  -1   7 -16    1.69    0.94
   1  -7 -16    0.49    1.57
  -1   7 -16    0.94    0.79
   1   7 -16    2.24    1.40
  -1  -7 -16    3.23    2.06
  -1   7 -16    1.83    1.47
  -1  -7 -16    1.75    0.42
   1   7 -15  257.84   11.16
   1  -7 -15  252.44   15.45
  -1  -7 -15  257.58   15.71
  -1  -7 -15  247.88    8.12
  -1   7 -15  230.54   12.36
   1   7 -15  254.60   13.52
  -1   7 -15  240.06   14.16
  -1   7 -15  211.26   10.69
  -1  -7 -15  253.85    8.20
  -1  -7 -15  262.58   10.19
   1  -7 -15  247.10   10.63
  -1   7 -14    0.78    0.88
  -1  -7 -14    0.50    0.17
   1  -7 -14   -0.43    1.30
   1   7 -14    1.75    0.90
  -1  -7 -14    0.70    0.26
   1   7 -14    1.49    1.11
  -1   7 -14    1.54    1.43
  -1  -7 -14    1.33    1.27
  -1   7 -14    1.22    1.06
  -1  -7 -14    0.55    0.46
   1  -7 -14    0.72    0.60
  -1   7 -13  212.96    9.66
  -1  -7 -13  212.91    6.83
  -1   7 -13  197.23   12.08
   1   7 -13  218.17    9.67
   1  -7 -13  212.80    9.35
  -1   7 -13  197.96   10.71
   1   7 -13  174.58   10.84
   1  -7 -13  216.54   13.65
  -1  -7 -13  206.21   13.42
  -1  -7 -13  216.56    6.91
  -1  -7 -13  202.27    8.49
  -1   7 -12    5.97    1.21
  -1  -7 -12    6.65    0.64
  -1  -7 -12    7.54    0.62
   1   7 -12    6.26    1.29
   1   7 -12    5.82    1.68
  -1   7 -12    6.41    1.96
  -1   7 -12    7.07    1.62
  -1  -7 -12    6.50    2.33
   1  -7 -12   10.53    2.68
   1  -7 -12    5.84    1.22
  -1  -7 -12    7.15    1.13
   1   7 -11   79.60    4.95
   1  -7 -11   76.85    7.39
  -1  -7 -11   92.34    4.54
   1  -7 -11   93.69    5.10
  -1  -7 -11   83.91    3.09
   1   7 -11   78.23    6.18
  -1   7 -11   79.19    5.78
  -1  -7 -11   84.91    7.63
  -1   7 -11   85.42    5.13
  -1  -7 -11   84.19    3.01
   1   7 -10   17.50    2.03
   1  -7 -10   16.58    3.15
   1  -7 -10   13.32    1.80
  -1   7 -10   16.89    1.92
  -1  -7 -10   14.62    1.59
  -1   7 -10   12.99    2.04
   1   7 -10   14.38    2.47
  -1  -7 -10   14.09    0.91
  -1  -7 -10   15.19    0.88
  -1  -7 -10   17.68    3.42
   1  -7  -9  126.22    9.15
   1  -7  -9  112.76    5.73
  -1  -7  -9  114.54    5.25
  -1   7  -9  110.63    5.74
  -1  -7  -9  121.51    9.03
  -1   7  -9  111.84    6.65
   1   7  -9  121.11    7.30
   1   7  -9  120.38    5.89
  -1  -7  -9  111.86    3.80
  -1  -7  -8    4.11    0.45
  -1  -7  -8    5.32    0.94
   1  -7  -8    5.00    1.11
  -1   7  -8    4.86    1.01
  -1  -7  -8    3.67    1.27
   1  -7  -8    2.95    1.11
  -1   7  -8    5.97    1.36
   1   7  -8    5.70    1.41
   1   7  -8    3.31    0.84
   1  -7  -7  464.90   19.34
  -1  -7  -7  396.75   13.60
   1   7  -7  459.23   16.41
  -1   7  -7  395.26   15.30
  -1   7  -7  460.87   14.51
   1  -7  -7  336.47   13.89
   1   7  -7  427.55   14.36
  -1  -7  -7  411.79   12.18
  -1  -7  -7  309.94   17.38
  -1   7  -6   35.18    2.97
  -1  -7  -6   30.66    2.30
  -1   7  -6   34.63    2.56
   1   7  -6   29.49    3.08
   1  -7  -6   38.61    2.78
  -1  -7  -6   33.98    1.62
   1   7  -6   30.14    2.43
   1  -7  -6   35.61    4.21
  -1  -7  -6   26.27    3.98
   1  -7  -5  369.98   16.83
  -1   7  -5  270.50   12.99
  -1  -7  -5  414.26   12.93
   1   7  -5  291.85   13.45
  -1   7  -5  368.58   12.72
   1  -7  -5  389.92   13.22
  -1  -7  -5  268.99   15.56
  -1  -7  -5  392.07   11.36
   1   7  -5  415.31   13.18
  -1   7  -4   31.62    2.24
  -1  -7  -4   27.20    1.57
   1   7  -4   27.98    2.62
   1  -7  -4   24.41    3.35
  -1  -7  -4   32.75    3.82
   1   7  -4   31.69    2.26
   1  -7  -4   27.13    2.33
  -1  -7  -4   29.97    2.33
  -1   7  -4   33.60    2.70
  -1  -7  -3  311.84   10.56
  -1   7  -3  366.50   11.55
  -1   7  -3  320.30   12.24
   1  -7  -3  315.80   11.97
   1   7  -3  326.64   12.49
  -1  -7  -3  346.30   12.08
  -1  -7  -3  369.56   15.90
   1   7  -3  357.64   11.46
   1  -7  -3  316.11   14.92
  -1  -7  -2   18.19    1.36
  -1   7  -2   19.06    1.60
  -1  -7  -2   18.00    1.85
  -1  -7  -2   20.11    3.04
   1  -7  -2   16.53    2.72
   1   7  -2   18.32    1.54
   1  -7  -2   16.99    1.85
  -1   7  -2   17.22    1.85
   1   7  -2   19.76    2.07
   1  -7  -1  247.14   12.64
   1   7  -1  282.20   10.55
   1  -7  -1  288.44   10.98
  -1  -7  -1  252.85    9.37
  -1   7  -1  306.02    9.76
  -1  -7  -1  330.90   14.00
  -1   7  -1  294.88   10.78
   1   7  -1  297.83    9.72
  -1  -7  -1  283.40   11.09
  -1   7   0    5.29    0.75
   1   7   0    5.23    0.70
   1   7   0    5.22    0.95
  -1   7   0    6.84    1.10
  -1   7   0    4.60    1.03
  -1  -7   0    7.01    1.27
  -1  -7   0    4.98    1.49
   1  -7   0    5.70    1.15
   1  -7   0    2.57    0.94
  -1  -7   0    4.77    0.76
   1  -7   1  279.48   12.61
  -1   7   1  298.70   10.57
  -1   7   1  315.05   10.82
   1   7   1  317.30   10.48
  -1  -7   1  302.38   11.79
   1  -7   1  254.35   10.97
   1  -7   1  293.89    9.58
  -1  -7   1  289.10    9.85
  -1   7   1  267.91    9.17
   1   7   1  287.34    9.34
  -1   7   2   18.07    1.17
  -1   7   2   19.27    1.60
   1   7   2   15.64    1.20
  -1  -7   2   20.28    2.60
   1  -7   2   19.95    2.59
  -1  -7   2   19.45    1.64
   1   7   2   21.43    1.79
  -1   7   2   23.85    2.08
   1  -7   2   18.96    1.53
  -1  -7   2   19.87    2.45
   1  -7   2   16.97    2.14
   1  -7   3  330.13   11.07
  -1  -7   3  321.64   13.59
  -1   7   3  311.44   11.75
   1   7   3  326.35   11.34
  -1  -7   3  343.61   11.34
  -1   7   3  313.18    9.83
  -1  -7   3  334.59   13.68
   1   7   3  326.75   10.25
   1  -7   3  314.05   13.16
   1  -7   3  322.49   13.07
  -1   7   3  342.70   10.73
  -1   7   4   30.10    1.45
  -1   7   4   27.80    1.13
   1   7   4   29.89    1.58
   1   7   4   29.58    2.20
  -1  -7   4   23.47    2.04
  -1   7   4   23.31    2.18
   1  -7   4   28.58    2.85
   1  -7   4   28.43    2.99
  -1  -7   4   29.54    3.11
  -1  -7   4   22.04    3.07
   1  -7   4   25.34    2.00
   1   7   5  325.68   11.90
  -1   7   5  397.33   13.02
   1  -7   5  338.31   13.21
   1  -7   5  354.85   14.63
   1  -7   5  327.28   11.99
  -1  -7   5  362.06   13.94
  -1  -7   5  379.41   12.49
   1   7   5  350.46   10.91
  -1  -7   6   29.42    2.39
   1  -7   6   32.79    2.38
   1  -7   6   27.54    3.29
   1  -7   6   28.39    2.52
  -1  -7   6   33.77    3.01
   1   7   6   29.11    1.66
   1   7   6   33.06    2.34
  -1   7   6   30.93    2.67
   1  -7   7  383.09   13.65
  -1  -7   7  426.67   14.58
  -1   7   7  393.83   14.30
  -1  -7   7  418.82   14.06
   1  -7   7  387.35   13.74
   1  -7   7  399.97   16.81
   1   7   7  385.00   12.35
   1   7   7  404.57   13.67
   1   7   8    4.29    0.85
  -1   7   8    5.48    1.23
   1  -7   8    4.54    0.84
  -1  -7   8    4.41    0.94
   1   7   8    5.41    0.69
  -1  -7   8    4.16    0.88
   1  -7   8    3.98    0.85
   1  -7   9  109.98    4.17
   1   7   9   92.87    5.03
  -1   7   9   92.77    5.49
  -1  -7   9  107.12    5.52
  -1  -7   9  112.91    4.98
   1  -7   9  107.38    5.44
  -1   7  10   14.21    1.89
   1   7  10   14.24    1.66
   1  -7  10   13.27    1.71
  -1  -7  10   12.54    1.70
  -1  -7  10   13.76    1.22
   1   7  11   73.73    4.40
  -1   7  11   80.49    4.96
  -1  -7  11   79.11    4.78
  -1   7  12    6.33    1.35
   1   7  12    4.58    1.02
  -1  -7  12    7.00    1.34
   1   7  13  200.49    8.72
  -1   7  13  203.70    9.50
  -1  -7  13  200.58    9.13
  -1   7  14    0.65    0.42
   1   7  14    1.79    0.80
  -1  -7  14    0.97    0.72
  -1   7  15  236.24   10.91
   1   7  15  232.12   10.07
  -1  -7  15  241.50   10.59
  -1   7  16    1.15    0.75
  -1  -7  16    1.13    0.50
  -1  -7  17  104.93    6.38
  -1   7  17   97.09    6.53
  -1  -7  18    8.14    1.77
  -1  -7  19   46.87    4.23
  -1  -7  20    9.59    1.86
  -1   8 -23    2.83    1.51
   1   8 -23    2.20    1.22
  -1   8 -23    2.48    1.79
  -1  -8 -23    1.06    0.22
  -1  -8 -23    0.79    0.63
   1  -8 -23   -1.08    1.06
  -1  -8 -23    0.91    0.23
   1   8 -23   -0.41    1.46
  -1  -8 -23    0.33    1.48
   1  -8 -23   -1.14    1.84
   1   8 -23    0.19    1.72
  -1   8 -23    2.69    1.61
   1   8 -22   -0.67    1.16
  -1   8 -22    0.78    0.96
  -1   8 -22   -0.27    1.59
  -1  -8 -22    0.30    0.16
   1  -8 -22    0.75    1.15
  -1  -8 -22    1.14    0.77
  -1  -8 -22    0.30    0.15
   1   8 -22    3.75    1.73
  -1  -8 -22   -0.65    1.81
   1  -8 -22    0.94    1.52
   1   8 -22    2.43    1.76
  -1   8 -22    2.16    1.62
   1   8 -21    3.30    1.31
  -1   8 -21    4.11    1.66
  -1   8 -21   -0.55    1.48
  -1  -8 -21    2.19    0.34
  -1  -8 -21    2.01    1.04
   1  -8 -21    2.02    1.02
  -1  -8 -21    2.45    0.35
   1   8 -21    1.68    1.59
   1  -8 -21    3.56    1.89
  -1  -8 -21    3.55    2.82
   1   8 -21    1.57    2.04
  -1   8 -21    3.84    1.75
  -1   8 -20    0.34    1.81
   1  -8 -20   -0.29    0.66
  -1  -8 -20    1.07    0.83
  -1   8 -20   -1.54    1.43
  -1  -8 -20    0.14    0.15
   1   8 -20   -0.39    1.14
  -1  -8 -20    0.15    0.12
   1  -8 -20   -1.68    1.91
  -1  -8 -20   -1.43    1.86
  -1   8 -20    0.09    0.54
   1   8 -20    0.69    0.84
   1   8 -19    0.19    0.56
  -1   8 -19   -0.02    0.45
  -1   8 -19   -1.37    1.28
  -1  -8 -19   -2.23    1.91
  -1   8 -19   -0.61    1.03
  -1  -8 -19    0.04    0.12
   1   8 -19    0.22    0.89
  -1  -8 -19    0.24    0.18
   1  -8 -19    1.07    1.72
   1  -8 -19   -0.22    0.76
  -1  -8 -19   -0.50    0.62
   1  -8 -18    1.95    1.79
  -1  -8 -18   -0.14    1.65
  -1   8 -18    0.98    0.88
  -1  -8 -18    0.48    0.14
   1   8 -18   -0.96    1.15
  -1   8 -18    0.91    1.20
  -1  -8 -18    0.58    0.17
  -1   8 -18    0.50    0.40
   1   8 -18   -0.14    0.63
   1  -8 -18   -0.02    0.68
  -1  -8 -18    0.31    0.42
   1  -8 -17    2.16    1.97
  -1  -8 -17    5.87    2.68
  -1   8 -17    3.33    1.40
  -1  -8 -17    2.85    0.33
   1   8 -17    1.81    1.44
  -1   8 -17    3.13    1.52
  -1   8 -17    2.39    1.02
  -1  -8 -17    3.32    0.36
   1   8 -17    3.70    1.23
  -1  -8 -17    4.36    1.08
   1  -8 -17    4.56    1.23
   1   8 -16   10.40    1.93
  -1  -8 -16    8.95    0.60
  -1   8 -16    9.11    1.76
  -1   8 -16   10.10    2.68
  -1  -8 -16    6.28    2.17
  -1  -8 -16    8.61    0.54
   1  -8 -16    7.68    2.96
  -1   8 -16    8.61    2.28
   1   8 -16    8.84    2.47
  -1  -8 -16    7.33    1.24
   1  -8 -16    5.91    1.36
   1  -8 -15    2.01    1.91
   1  -8 -15    0.47    0.67
  -1  -8 -15    1.39    0.63
  -1  -8 -15    0.16    0.99
  -1  -8 -15    0.75    0.15
   1   8 -15   -0.36    0.92
  -1  -8 -15    0.85    0.16
  -1   8 -15    1.96    0.88
   1   8 -15    0.38    0.47
  -1   8 -15    0.84    1.22
  -1   8 -15    0.24    0.65
  -1   8 -14    1.46    0.91
   1  -8 -14    0.85    1.32
   1  -8 -14    0.22    0.43
  -1  -8 -14    0.03    0.53
   1   8 -14    0.91    1.09
   1   8 -14   -0.44    0.70
  -1   8 -14    0.10    0.38
  -1   8 -14   -0.26    0.98
  -1  -8 -14   -0.60    1.48
  -1   8 -13   15.66    2.69
   1  -8 -13   15.44    3.56
   1   8 -13   18.16    3.16
   1  -8 -13   18.28    2.23
  -1  -8 -13   19.12    2.01
   1   8 -13   20.47    2.46
  -1   8 -13   15.04    2.17
  -1  -8 -13   16.32    3.54
  -1   8 -13   15.65    3.29
  -1   8 -12    0.89    0.68
  -1   8 -12   -0.53    0.54
   1  -8 -12    0.81    1.42
   1   8 -12   -0.88    1.11
   1  -8 -12   -0.06    0.32
  -1  -8 -12   -0.10    0.51
   1   8 -12   -0.20    0.54
  -1   8 -12   -0.72    1.42
   1   8 -11    7.87    1.45
   1  -8 -11    6.91    1.43
  -1  -8 -11    6.54    1.06
  -1   8 -11    9.08    1.95
  -1  -8 -11    8.21    2.52
   1   8 -11    7.53    1.80
   1  -8 -11    3.54    1.58
  -1   8 -11    8.03    1.53
  -1   8 -10    4.37    1.05
   1  -8 -10    5.46    1.81
   1   8 -10    4.32    1.63
  -1  -8 -10    5.83    2.44
  -1  -8 -10    2.95    0.65
   1  -8 -10    4.41    1.04
  -1   8 -10    4.18    1.20
  -1  -8 -10    3.28    0.29
   1   8 -10    3.29    0.94
  -1  -8 -10    3.42    0.29
   1  -8  -9   -0.01    0.29
  -1  -8  -9    0.71    0.41
  -1   8  -9    1.95    0.77
  -1  -8  -9   -1.85    1.61
   1  -8  -9    0.43    1.00
   1   8  -9    1.16    0.93
  -1  -8  -9    0.40    0.14
   1   8  -9    0.35    0.34
  -1   8  -9   -0.66    0.43
  -1   8  -8   -0.13    0.45
   1   8  -8    0.19    0.54
   1  -8  -8   -0.21    0.97
   1  -8  -8   -0.38    0.54
  -1  -8  -8    0.19    0.43
  -1  -8  -8    2.57    1.57
  -1  -8  -8    0.59    0.17
   1   8  -8    0.89    0.60
  -1   8  -8    1.00    0.53
   1   8  -7    4.43    1.22
  -1   8  -7    2.28    0.67
   1  -8  -7    4.27    0.99
  -1  -8  -7    4.67    0.96
  -1  -8  -7    5.81    1.92
   1  -8  -7    4.53    1.82
  -1  -8  -7    3.95    0.44
   1   8  -7    2.52    0.76
  -1   8  -7    4.42    0.96
  -1   8  -6    0.93    0.66
   1   8  -6    1.10    0.53
  -1  -8  -6    1.05    0.48
   1  -8  -6    0.93    0.36
  -1  -8  -6    1.75    1.10
   1  -8  -6    1.99    1.38
   1   8  -6    0.68    0.24
  -1   8  -6    0.99    0.48
  -1  -8  -6    1.43    0.32
  -1   8  -5    2.75    0.87
  -1  -8  -5    1.92    0.73
   1   8  -5    1.93    0.81
   1  -8  -5    2.99    1.52
  -1  -8  -5    3.36    1.40
   1  -8  -5    3.53    0.87
   1   8  -5    2.72    0.71
  -1   8  -5    2.34    0.68
  -1  -8  -5    2.44    0.44
  -1  -8  -4   12.12    1.59
   1   8  -4   10.54    1.70
   1   8  -4   10.99    1.30
  -1  -8  -4   11.69    0.97
  -1   8  -4   10.29    1.34
   1  -8  -4    7.72    1.36
  -1   8  -4   11.66    1.67
  -1  -8  -4    8.54    2.38
   1  -8  -4   10.30    2.42
  -1   8  -3   19.58    2.18
   1   8  -3   23.35    2.44
   1  -8  -3   23.16    2.32
  -1  -8  -3   25.88    3.70
   1  -8  -3   26.05    3.62
  -1  -8  -3   27.18    2.47
   1   8  -3   29.54    2.11
  -1  -8  -3   24.44    1.61
  -1   8  -3   25.73    2.02
  -1   8  -2   11.72    1.63
   1   8  -2   12.92    1.66
  -1  -8  -2   14.70    1.89
   1  -8  -2   13.39    1.72
   1  -8  -2   10.24    2.36
  -1  -8  -2   14.48    2.65
  -1   8  -2   14.29    1.40
  -1  -8  -2   13.74    1.19
   1   8  -2   14.23    1.38
   1  -8  -1    2.72    1.55
  -1   8  -1    1.56    0.65
   1   8  -1    0.39    0.34
   1   8  -1    0.94    0.43
   1  -8  -1    1.40    0.75
  -1  -8  -1    0.41    0.69
  -1  -8  -1    1.55    0.65
  -1  -8  -1    1.03    0.39
  -1   8  -1    1.14    0.35
   1  -8   0   25.94    3.33
  -1   8   0   26.00    2.49
   1   8   0   25.43    2.29
   1   8   0   26.57    1.84
  -1  -8   0   30.19    3.65
  -1  -8   0   29.00    1.96
  -1   8   0   29.18    1.84
  -1  -8   0   28.94    2.81
  -1   8   0   29.10    2.58
   1  -8   0   26.36    2.67
  -1   8   1    1.18    0.60
  -1  -8   1    1.18    0.39
  -1   8   1    1.01    0.40
   1  -8   1    0.90    0.73
   1   8   1    0.70    0.28
   1  -8   1    1.78    0.99
  -1  -8   1   -0.08    0.60
  -1  -8   1    1.11    0.78
  -1   8   1    1.09    0.42
   1   8   1    1.10    0.50
  -1   8   2   16.03    1.78
  -1   8   2   13.31    1.03
  -1   8   2   12.54    1.47
  -1  -8   2   10.48    2.14
   1   8   2   14.60    1.65
   1  -8   2   13.76    2.35
  -1  -8   2   14.28    1.45
  -1  -8   2   12.64    2.13
   1  -8   2   13.89    1.30
   1  -8   2   15.50    2.15
   1   8   2   13.35    1.12
  -1  -8   3   26.07    2.06
   1  -8   3   25.38    3.11
  -1   8   3   23.40    1.28
  -1  -8   3   24.59    3.09
   1   8   3   19.52    1.91
  -1   8   3   24.85    2.35
  -1  -8   3   24.63    3.03
   1  -8   3   24.72    1.93
   1   8   3   23.98    1.51
   1  -8   3   24.61    2.89
  -1   8   3   24.38    1.81
  -1   8   4    9.29    0.61
   1   8   4    9.81    0.88
   1  -8   4   11.70    1.98
  -1   8   4    7.95    1.32
   1   8   4   10.25    1.34
  -1  -8   4    9.68    1.25
  -1   8   4   10.04    0.88
  -1  -8   4    9.92    1.95
   1  -8   4    9.43    1.16
   1  -8   4    7.74    1.68
  -1  -8   4   10.17    1.94
  -1   8   5    1.89    0.46
   1   8   5    2.49    0.43
   1  -8   5    1.47    0.92
   1   8   5    2.57    0.61
  -1  -8   5    0.39    0.46
   1  -8   5    3.98    1.36
  -1  -8   5    2.00    0.55
   1  -8   5    2.10    0.56
   1  -8   6    0.90    0.58
  -1  -8   6    1.52    0.68
   1   8   6    1.19    0.55
  -1   8   6    0.35    0.34
   1  -8   6   -1.90    1.41
   1   8   6    1.28    0.32
   1  -8   6    1.71    0.65
  -1  -8   6    0.56    0.42
  -1  -8   7    3.44    0.90
   1   8   7    3.86    0.55
   1   8   7    4.12    0.92
  -1   8   7    4.28    1.03
  -1  -8   7    4.81    1.15
   1  -8   7    3.06    0.84
   1  -8   7    3.37    0.78
   1  -8   7    2.64    1.10
  -1   8   8    0.16    0.53
   1   8   8    0.32    0.29
  -1  -8   8    0.62    0.40
   1  -8   8    1.30    0.67
   1   8   8    0.20    0.21
   1  -8   8    0.64    0.59
  -1  -8   8    1.16    0.54
   1  -8   8    0.44    0.57
  -1  -8   9    0.77    0.58
   1   8   9    0.48    0.28
   1  -8   9    0.60    0.42
  -1   8   9    0.31    0.41
   1  -8   9    1.07    0.61
  -1  -8   9    0.83    0.50
  -1  -8  10    3.07    0.78
  -1  -8  10    2.70    0.73
   1   8  10    3.67    0.88
  -1   8  10    2.73    1.00
  -1  -8  11    7.19    0.69
  -1  -8  11    7.70    1.38
  -1   8  11    7.39    1.38
   1   8  11    8.44    1.33
  -1  -8  12    0.12    0.41
  -1   8  12    0.44    0.52
   1   8  12    0.56    0.55
  -1   8  13   14.54    2.23
   1   8  13   14.84    1.99
  -1  -8  13   16.53    2.15
   1   8  14    0.40    0.43
  -1   8  14    0.78    0.67
  -1  -8  14    1.42    0.86
   1   8  15    0.29    0.40
  -1   8  15    2.29    1.08
  -1  -8  15    0.45    0.35
  -1   8  16    7.48    1.64
   1   8  16    6.75    1.45
  -1  -8  16    6.85    1.37
  -1   8  17    2.46    0.97
  -1  -8  17    3.16    1.05
  -1   8  18    0.48    0.86
  -1  -8  18    0.28    0.62
  -1  -8  19   -0.73    0.49
  -1  -9 -22    9.16    3.92
   1  -9 -22   11.14    3.82
   1  -9 -22    7.36    1.77
  -1  -9 -22    9.10    1.72
  -1   9 -22    6.71    2.26
  -1   9 -22   10.47    3.36
   1   9 -22    6.76    1.89
  -1   9 -22    8.50    2.04
   1   9 -22    9.21    3.53
   1   9 -22    6.27    2.25
   1  -9 -21   53.99    7.80
  -1  -9 -21   61.47    8.63
   1  -9 -21   45.30    4.60
  -1  -9 -21   50.56    4.20
  -1   9 -21   60.39    6.39
  -1   9 -21   59.78    5.50
  -1   9 -21   62.93    7.56
   1   9 -21   51.57    6.45
   1   9 -21   64.70    5.71
   1   9 -21   61.44    7.77
  -1  -9 -20    2.54    1.06
  -1   9 -20    2.51    1.61
   1  -9 -20    4.19    2.91
  -1  -9 -20    2.67    2.17
  -1   9 -20    1.48    0.84
   1   9 -20    1.59    1.01
   1  -9 -20    2.33    0.89
   1   9 -20    0.62    1.34
  -1   9 -20    0.79    1.35
  -1  -9 -19   17.56    2.33
   1  -9 -19   18.14    2.47
  -1   9 -19   16.16    3.10
   1  -9 -19   17.63    4.23
  -1  -9 -19   22.56    5.10
  -1   9 -19   23.47    3.21
   1   9 -19   20.67    3.14
   1   9 -19   19.25    3.76
  -1   9 -19   13.50    3.62
  -1  -9 -18    2.17    0.80
   1  -9 -18    5.87    2.59
   1  -9 -18    3.94    1.13
  -1   9 -18    0.61    0.85
  -1  -9 -18    7.77    3.06
   1   9 -18    1.66    0.98
  -1   9 -18    3.38    1.19
  -1   9 -18   -0.97    1.84
   1   9 -18    0.90    0.90
   1  -9 -17   65.14    8.17
   1  -9 -17   66.83    4.96
  -1  -9 -17   69.44    4.59
   1   9 -17   63.12    6.51
  -1   9 -17   60.36    5.88
   1   9 -17   76.87    5.73
  -1   9 -17   75.18    5.74
  -1  -9 -17   63.87    8.13
  -1   9 -17   49.14    6.40
  -1  -9 -16    1.14    0.41
  -1   9 -16    0.63    0.62
   1   9 -16    0.94    0.64
   1  -9 -16    2.70    0.90
  -1   9 -16    0.48    0.87
  -1  -9 -16    0.07    1.27
   1   9 -16    0.45    0.79
  -1   9 -16    1.48    0.97
  -1  -9 -15  255.82   16.94
   1  -9 -15  230.16   16.41
   1  -9 -15  260.34   11.40
  -1  -9 -15  278.11   10.89
   1   9 -15  251.41   13.82
  -1   9 -15  241.35   12.96
  -1   9 -15  263.83   12.10
  -1   9 -15  244.38   15.05
   1   9 -15  276.24   12.19
  -1   9 -14   10.90    1.93
   1   9 -14    9.54    1.81
   1   9 -14    8.88    2.06
   1  -9 -14   10.95    1.87
   1  -9 -14   10.34    3.15
  -1   9 -14   13.71    2.60
  -1  -9 -14   13.63    1.79
  -1   9 -14   14.52    3.11
  -1  -9 -14   11.78    3.36
  -1  -9 -13  329.43   18.39
   1  -9 -13  265.57   16.75
   1  -9 -13  290.42   11.88
  -1  -9 -13  285.43   11.04
  -1   9 -13  269.30   13.30
   1   9 -13  296.75   14.40
   1   9 -13  235.88   11.59
  -1   9 -13  287.13   12.27
  -1   9 -13  255.33   15.03
   1  -9 -12   20.91    4.09
   1   9 -12   17.36    3.02
  -1   9 -12   16.84    2.72
  -1  -9 -12   16.43    1.92
   1  -9 -12   15.78    2.20
  -1  -9 -12   14.02    3.43
  -1   9 -12   17.10    3.50
   1   9 -12   15.34    2.17
  -1   9 -12   16.55    2.25
   1   9 -11   76.39    5.11
   1  -9 -11   83.38    5.11
   1   9 -11   59.82    5.74
  -1   9 -11   71.31    5.72
  -1  -9 -11   77.79    4.48
  -1  -9 -11   67.44    7.51
  -1   9 -11   84.06    5.22
   1  -9 -11   74.33    7.94
  -1   9 -11   78.00    6.94
   1   9 -10   29.55    2.87
   1  -9 -10   26.65    2.71
   1   9 -10   29.39    3.53
  -1   9 -10   24.94    3.04
  -1  -9 -10   25.35    2.30
  -1  -9 -10   22.26    4.16
  -1   9 -10   25.68    2.69
   1  -9 -10   24.56    4.36
  -1   9 -10   15.43    3.29
   1  -9  -9   96.19    5.44
   1   9  -9   90.35    6.43
  -1   9  -9   89.75    6.14
  -1  -9  -9   90.49    4.99
  -1   9  -9   92.83    5.44
   1   9  -9   99.03    5.62
  -1  -9  -9   85.67    8.31
   1  -9  -9   86.52    8.42
   1  -9  -8    5.06    2.11
  -1   9  -8    8.29    1.57
  -1  -9  -8    8.06    1.39
   1   9  -8    6.92    1.43
  -1  -9  -8    6.71    0.51
   1  -9  -8    8.18    1.37
   1   9  -8    7.78    1.40
  -1   9  -8    8.22    1.34
  -1  -9  -8    8.50    2.84
   1  -9  -7  333.48   17.59
   1   9  -7  289.53   13.60
  -1  -9  -7  329.68   10.25
  -1  -9  -7  335.57   12.61
   1  -9  -7  350.90   12.98
  -1   9  -7  395.15   14.33
  -1   9  -7  320.87   12.55
   1   9  -7  364.45   12.81
  -1  -9  -7  360.29   17.98
  -1   9  -6    7.53    1.61
   1   9  -6   10.27    1.81
  -1  -9  -6    6.55    1.24
   1  -9  -6    7.06    1.30
   1  -9  -6    6.71    2.05
  -1  -9  -6    6.70    0.69
   1   9  -6    8.00    1.29
  -1   9  -6    7.22    1.24
  -1  -9  -6    6.84    2.16
  -1  -9  -5  222.35    9.03
   1   9  -5  201.55    9.49
  -1   9  -5  210.48    9.36
   1  -9  -5  216.30    9.08
   1  -9  -5  217.81   12.86
  -1  -9  -5  200.93    6.84
  -1   9  -5  219.40    8.50
   1   9  -5  161.23    7.80
  -1  -9  -5  187.61   12.01
  -1   9  -4    1.87    0.69
   1   9  -4    1.37    0.53
  -1  -9  -4    2.13    0.78
   1  -9  -4    3.26    1.00
   1   9  -4    3.51    1.03
  -1   9  -4    3.05    0.96
   1  -9  -4    0.85    0.96
  -1  -9  -4    2.21    0.46
  -1  -9  -4    2.40    1.52
  -1   9  -3  158.49    6.43
   1  -9  -3  149.34    7.38
  -1   9  -3  141.80    7.18
   1   9  -3  167.11    7.55
  -1  -9  -3  146.73    5.64
   1  -9  -3  144.00    9.83
  -1  -9  -3  155.13    7.52
  -1  -9  -3  107.93    8.92
   1   9  -3  146.20    6.32
  -1   9  -2   20.34    1.77
   1  -9  -2   15.53    3.04
   1  -9  -2   15.48    2.08
  -1  -9  -2   18.53    3.31
  -1   9  -2   19.90    2.27
   1   9  -2   16.88    2.06
  -1  -9  -2   17.56    1.50
  -1  -9  -2   15.18    2.12
   1   9  -2   19.32    1.70
  -1  -9  -1  434.66   18.95
  -1  -9  -1  394.53   13.55
   1   9  -1  405.61   14.84
  -1   9  -1  450.48   13.79
  -1   9  -1  425.70   15.92
  -1  -9  -1  443.83   16.26
   1  -9  -1  418.79   15.79
   1   9  -1  429.76   13.74
   1  -9  -1  425.29   18.60
  -1   9  -1  331.26   14.61
  -1  -9   0    2.59    0.64
  -1   9   0    3.15    0.63
   1  -9   0    2.76    1.40
   1   9   0    2.81    0.59
   1  -9   0    3.33    1.13
  -1  -9   0    2.07    1.01
  -1  -9   0    3.35    1.14
  -1   9   0    2.30    0.76
   1   9   0    2.76    0.95
  -1   9   0    2.00    0.69
  -1   9   1  420.15   13.51
  -1   9   1  461.40   15.48
   1   9   1  441.31   13.66
  -1  -9   1  361.81   16.33
  -1  -9   1  342.87   17.42
  -1  -9   1  398.11   14.12
   1  -9   1  473.85   17.03
   1   9   1  443.94   15.20
  -1   9   1  447.15   15.61
   1  -9   1  425.88   18.24
  -1   9   2   18.12    2.12
  -1   9   2   16.39    1.24
   1  -9   2   19.53    2.82
  -1  -9   2   16.88    1.69
   1  -9   2   18.01    2.55
  -1  -9   2   21.85    2.90
  -1  -9   2   19.90    2.99
   1   9   2   12.84    1.67
  -1   9   2   13.50    1.66
   1   9   2   18.07    1.40
   1  -9   3  145.73    8.40
  -1   9   3  156.07    6.22
  -1   9   3  150.13    5.13
  -1  -9   3  150.49    6.50
  -1  -9   3  150.97    8.91
   1   9   3  156.04    6.83
  -1   9   3  153.91    7.31
   1  -9   3  128.53    8.24
  -1  -9   3  150.55    8.79
   1   9   3  141.57    5.46
  -1  -9   4    1.78    0.64
   1  -9   4    1.89    1.00
   1   9   4    1.65    0.57
  -1   9   4    1.83    0.77
  -1  -9   4    4.05    1.52
   1  -9   4    3.12    1.37
  -1   9   4    2.02    0.30
  -1  -9   4    1.96    0.92
   1  -9   4    1.89    0.61
   1   9   4    1.96    0.46
  -1   9   4    3.32    0.57
   1   9   5  190.71    6.73
  -1   9   5  179.96    8.53
   1   9   5  223.62    8.52
   1  -9   5  207.90    9.88
  -1  -9   5  196.35    8.24
   1  -9   5  174.75   10.42
   1  -9   5  208.51    8.16
  -1  -9   5  199.09   10.16
   1   9   6    7.36    0.78
  -1  -9   6    7.18    1.58
  -1  -9   6    7.82    1.26
   1  -9   6    7.16    1.11
  -1   9   6   10.87    1.70
   1   9   6    7.20    1.27
   1  -9   6    7.22    1.59
   1  -9   6    9.20    2.21
   1   9   7  330.41   10.16
  -1   9   7  342.30   13.00
   1   9   7  284.64   11.75
   1  -9   7  321.51   12.77
  -1  -9   7  345.94   13.71
   1  -9   7  345.65   15.84
   1  -9   7  329.38   12.03
  -1  -9   7  274.29   11.80
   1   9   8    7.06    1.28
  -1   9   8    6.40    1.28
   1  -9   8    6.18    1.21
   1   9   8    6.53    0.61
  -1  -9   8    7.10    1.30
   1  -9   8    8.38    2.47
  -1  -9   8    5.14    1.38
  -1  -9   9   81.68    5.03
  -1  -9   9   83.81    5.12
   1   9   9   87.60    4.94
  -1   9   9   85.68    5.39
   1  -9   9   86.85    4.54
  -1  -9  10   26.22    2.63
   1  -9  10   22.35    1.75
  -1  -9  10   22.33    2.17
   1   9  10   19.63    2.28
  -1   9  10   26.38    2.86
  -1   9  11   73.28    5.06
   1   9  11   62.47    4.34
  -1  -9  11   65.62    4.58
  -1  -9  11   69.45    3.41
  -1  -9  12   17.44    2.31
  -1   9  12   14.79    2.19
   1   9  12   14.12    1.92
   1   9  13  261.54   11.04
  -1   9  13  264.59   11.91
  -1  -9  13  266.27   11.52
  -1  -9  14   13.49    2.13
   1   9  14   12.17    1.85
  -1   9  14   11.91    2.06
   1   9  15  244.38   10.62
  -1   9  15  232.35   11.37
  -1  -9  15  240.78   11.03
  -1   9  16    1.68    0.82
   1   9  16    2.08    0.88
  -1  -9  16    2.08    1.02
  -1  -9  17   63.69    5.14
   1   9  17   68.73    4.86
  -1   9  17   61.96    5.19
  -1  -9  18    3.51    1.18
  -1   9  18    2.55    1.07
  -1  -9  19   21.33    3.01
  -1   9  19   17.75    2.76
   1 -10 -21    0.30    1.68
  -1 -10 -21   -1.52    2.63
  -1 -10 -20   66.28    4.84
   1 -10 -20   66.30    5.35
   1  10 -20   51.73    7.75
  -1  10 -20   72.39    6.11
   1  10 -20   69.72    6.00
   1  10 -20   62.48    6.92
  -1  10 -20   78.87    7.18
   1 -10 -20   68.45    8.91
  -1 -10 -20   62.71    8.96
  -1  10 -20   71.42    8.35
  -1  10 -19    2.10    1.87
  -1 -10 -19    2.89    1.08
   1 -10 -19    2.95    1.23
   1  10 -19    3.32    1.33
  -1  10 -19    0.98    0.64
  -1 -10 -19    5.34    2.55
   1 -10 -19    1.60    1.65
   1  10 -19    4.21    1.97
  -1  10 -19    2.62    1.62
   1 -10 -18   88.74    6.05
  -1 -10 -18   83.53    5.37
  -1  10 -18   82.70    8.79
  -1  10 -18   79.43    6.30
   1  10 -18   96.36    6.85
  -1 -10 -18   77.37    9.55
   1  10 -18   75.17    7.34
  -1  10 -18   78.07    7.21
   1 -10 -18   78.92    9.45
  -1  10 -17   -0.03    1.16
  -1 -10 -17    3.26    1.02
   1 -10 -17    2.72    1.08
   1  10 -17    0.16    1.00
  -1  10 -17    1.38    1.12
  -1  10 -17    1.98    1.18
   1  10 -17    4.39    1.46
   1 -10 -17    0.81    1.52
  -1 -10 -17    1.17    1.33
  -1 -10 -16  191.29   14.88
   1 -10 -16  164.88   13.78
   1 -10 -16  187.43    9.19
  -1  10 -16  183.61    9.68
  -1 -10 -16  164.86    8.11
   1  10 -16  167.18    9.39
   1  10 -16  168.58   11.13
  -1  10 -16  167.48   10.53
  -1  10 -16  161.82   12.22
  -1  10 -15    2.51    1.50
   1 -10 -15    0.97    0.74
  -1 -10 -15    1.13    0.61
   1  10 -15    0.60    0.82
  -1  10 -15    1.57    0.83
  -1  10 -15    1.00    0.82
   1  10 -15    2.10    0.94
   1 -10 -15    1.81    1.56
  -1 -10 -15    1.39    1.26
  -1 -10 -14  363.66   21.44
   1 -10 -14  360.96   21.31
   1 -10 -14  386.86   15.14
  -1  10 -14  339.84   18.86
   1  10 -14  392.75   15.83
  -1 -10 -14  368.01   14.10
   1  10 -14  367.77   17.52
  -1  10 -14  384.37   17.07
  -1  10 -14  383.31   15.60
  -1  10 -13    5.59    2.09
  -1 -10 -13    4.52    1.13
   1 -10 -13    5.05    1.27
  -1  10 -13    4.42    1.58
   1  10 -13    1.03    0.97
  -1  10 -13    2.85    1.05
   1  10 -13    5.57    1.42
   1 -10 -13    3.57    2.29
  -1 -10 -13    3.91    1.97
   1 -10 -12  368.47   21.32
  -1 -10 -12  389.64   21.87
   1 -10 -12  392.08   15.47
  -1  10 -12  385.71   19.37
  -1 -10 -12  405.12   14.86
  -1  10 -12  380.13   17.01
  -1  10 -12  428.49   16.09
   1  10 -12  410.77   15.95
   1  10 -12  388.10   17.61
  -1  10 -11    3.52    1.29
   1 -10 -11    5.17    2.08
  -1  10 -11    8.51    1.97
   1  10 -11    6.86    1.88
   1 -10 -11    6.97    1.53
  -1 -10 -11    7.54    1.42
  -1  10 -11    6.64    1.50
   1  10 -11    6.15    1.41
  -1 -10 -11    6.10    2.55
   1  10 -10  219.46   11.24
  -1  10 -10  196.25   12.32
   1 -10 -10  221.70    9.76
  -1 -10 -10  208.61    9.24
  -1  10 -10  215.78   10.83
   1  10 -10  215.35    9.80
  -1  10 -10  220.61    9.93
   1 -10 -10  234.13   14.97
  -1 -10 -10  206.70   14.46
   1 -10  -9   12.87    3.60
  -1  10  -9   11.70    2.16
  -1 -10  -9   12.58    1.77
   1  10  -9   12.93    2.35
  -1  10  -9   12.15    2.75
   1  10  -9   10.42    1.71
  -1  10  -9   14.50    1.98
   1 -10  -9   12.61    1.84
  -1 -10  -9    7.93    2.59
   1 -10  -8   95.95    5.91
  -1 -10  -8  115.67    6.12
  -1  10  -8  123.25    7.14
  -1  10  -8   91.08    7.96
   1  10  -8  113.04    7.11
   1  10  -8  119.07    6.12
  -1  10  -8   95.51    5.72
   1 -10  -8  102.92    9.16
  -1 -10  -8  101.58    9.32
  -1  10  -7    1.52    0.81
   1 -10  -7    1.90    0.85
   1 -10  -7    1.05    1.34
  -1  10  -7    0.44    0.90
   1  10  -7    0.45    0.42
   1  10  -7    2.82    1.14
  -1 -10  -7    1.54    0.84
  -1  10  -7    1.11    0.61
  -1 -10  -7    1.42    0.26
  -1 -10  -7    2.13    1.41
  -1 -10  -6  285.27   16.11
  -1 -10  -6  267.97   11.35
   1 -10  -6  266.78   15.72
   1  10  -6  306.50   11.02
   1  10  -6  265.09   12.07
  -1  10  -6  297.36   12.28
   1 -10  -6  279.94   11.57
  -1  10  -6  285.20   10.87
  -1 -10  -6  259.87    8.75
   1 -10  -5   12.62    2.92
  -1 -10  -5   16.95    3.30
   1 -10  -5   11.54    1.77
   1  10  -5   14.67    2.17
  -1 -10  -5   10.42    1.74
   1  10  -5   13.67    1.70
  -1 -10  -5   12.80    1.07
  -1  10  -5   12.20    1.96
  -1  10  -5   10.16    1.44
   1  10  -4  610.99   19.66
  -1 -10  -4  609.29   18.34
   1 -10  -4  650.65   21.45
   1  10  -4  611.12   21.25
  -1  10  -4  523.08   22.14
  -1 -10  -4  562.90   25.33
  -1 -10  -4  606.69   21.18
  -1  10  -4  656.90   19.86
   1 -10  -4  590.09   25.68
   1  10  -3   24.83    2.70
  -1  10  -3   26.04    2.79
  -1  10  -3   26.43    3.10
  -1 -10  -3   28.18    2.97
   1 -10  -3   27.25    4.17
   1 -10  -3   25.39    2.91
   1  10  -3   28.40    2.29
  -1  10  -3   21.97    2.02
  -1 -10  -3   22.61    3.85
  -1 -10  -3   27.53    1.89
  -1 -10  -2  407.52   13.32
  -1 -10  -2  416.19   16.15
   1 -10  -2  397.12   15.83
   1  10  -2  395.37   15.05
  -1  10  -2  373.28   13.58
  -1  10  -2  378.16   15.94
   1  10  -2  415.74   13.79
  -1  10  -2  417.59   15.50
  -1 -10  -2  427.71   19.63
   1 -10  -2  457.81   19.89
  -1 -10  -1   12.01    1.31
  -1  10  -1   14.00    1.44
   1 -10  -1   15.36    2.87
  -1  10  -1   10.93    1.89
   1  10  -1   13.29    1.84
  -1  10  -1   11.82    1.83
  -1 -10  -1   12.37    2.17
  -1 -10  -1   12.77    2.88
   1 -10  -1   12.96    2.10
   1  10  -1   10.69    1.31
   1 -10   0  382.58   15.04
  -1 -10   0  376.04   15.23
  -1  10   0  341.55   11.73
  -1  10   0  308.99   13.51
   1  10   0  348.52   11.85
  -1  10   0  293.03   13.12
   1  10   0  376.51   13.57
  -1 -10   0  374.78   17.38
  -1 -10   0  364.12   12.21
   1 -10   0  360.78   16.94
  -1 -10   1    8.96    2.46
   1 -10   1   18.92    2.63
  -1 -10   1    9.67    2.09
  -1 -10   1   12.91    1.49
  -1  10   1   14.60    1.33
   1 -10   1   13.34    2.62
   1  10   1   13.65    1.87
  -1  10   1   14.02    1.79
   1  10   1   10.63    1.22
  -1  10   1   13.55    1.92
  -1 -10   2  399.67   13.85
  -1  10   2  400.93   14.31
   1  10   2  414.10   14.71
  -1  10   2  365.12   14.78
   1 -10   2  459.53   18.42
   1 -10   2  354.19   16.19
  -1  10   2  402.97   12.60
   1  10   2  385.37   12.88
  -1 -10   2  432.25   17.49
  -1 -10   2  405.37   18.05
  -1  10   3   25.64    2.18
   1  10   3   25.09    1.73
  -1  10   3   29.98    2.89
   1  10   3   20.97    2.25
   1 -10   3   23.70    3.28
   1 -10   3   20.92    3.12
  -1 -10   3   27.11    3.72
  -1  10   3   26.13    1.54
  -1 -10   3   25.30    2.28
  -1 -10   3   24.11    3.44
  -1  10   4  591.10   18.73
  -1  10   4  620.48   21.08
   1  10   4  637.04   20.77
   1 -10   4  603.58   23.53
  -1 -10   4  620.12   20.16
   1  10   4  616.12   18.46
  -1  10   4  605.18   17.83
   1 -10   4  535.25   22.74
  -1 -10   4  581.31   23.98
  -1 -10   4  588.77   23.50
  -1 -10   5   12.22    1.60
   1 -10   5   14.48    2.71
   1 -10   5   10.45    2.11
   1  10   5   11.82    1.08
  -1 -10   5   11.85    2.17
   1  10   5   12.23    1.64
  -1  10   5   13.54    2.04
   1 -10   6  250.08   11.76
  -1  10   6  255.13   11.04
   1  10   6  278.96   10.70
   1  10   6  261.63    8.51
  -1 -10   6  227.44   12.09
  -1 -10   6  259.16   10.42
   1 -10   6  270.29   13.85
  -1  10   7    1.96    0.91
   1  10   7    1.62    0.81
   1  10   7    1.62    0.38
   1 -10   7    0.56    0.66
  -1 -10   7    0.47    0.94
   1 -10   7    1.61    0.84
  -1 -10   7    0.99    0.54
  -1 -10   8  103.94    6.64
   1 -10   8  107.20    8.57
  -1 -10   8  118.15    6.14
  -1  10   8  115.28    6.51
   1  10   8  100.89    5.76
   1 -10   8  109.64    6.20
  -1  10   9   12.64    2.08
   1  10   9   11.69    1.75
   1 -10   9    9.89    1.53
  -1 -10   9   10.92    1.95
  -1 -10   9   11.94    1.82
  -1 -10  10  206.54    9.45
   1 -10  10  203.07    8.23
  -1 -10  10  206.60    9.01
  -1  10  10  220.27   10.15
   1  10  10  196.49    9.16
  -1 -10  11    6.53    1.01
  -1 -10  11    3.53    1.08
  -1  10  11    5.65    1.39
   1  10  11    7.20    1.40
  -1 -10  12  390.17   15.09
   1  10  12  359.12   14.41
  -1  10  12  359.48   15.19
  -1 -10  12  379.81   11.46
   1  10  13    4.63    1.16
  -1  10  13    6.35    1.48
  -1 -10  13    5.48    1.39
  -1 -10  14  363.97   14.70
  -1  10  14  365.66   15.30
   1  10  14  343.51   14.16
  -1  10  15    2.55    1.15
   1  10  15    2.40    1.07
  -1 -10  15    0.14    0.64
   1  10  16  147.10    8.05
  -1  10  16  144.47    8.65
  -1 -10  16  157.61    8.62
   1  10  17    0.93    0.65
  -1  10  17    3.30    1.43
  -1 -10  17    2.44    1.00
  -1 -10  18   82.18    5.99
  -1  10  18   65.11    5.59
  -1  10  19    1.09    0.96
   1  11 -19   23.93    4.03
  -1  11 -19   27.58    4.20
   1 -11 -19   21.65    5.00
  -1 -11 -19   30.58    6.18
   1  11 -19   28.49    3.71
  -1  11 -19   28.32    3.66
   1 -11 -19   30.20    3.41
  -1 -11 -19   21.01    2.59
  -1  11 -19   31.96    5.56
  -1  11 -18    8.59    2.45
   1  11 -18    7.92    2.49
  -1 -11 -18    8.41    3.15
   1 -11 -18    3.34    1.88
   1  11 -18    9.04    2.07
  -1  11 -18    8.67    2.04
   1 -11 -18    7.07    1.65
  -1 -11 -18    8.03    1.60
  -1  11 -18   11.51    3.58
   1 -11 -17   40.91    6.89
  -1 -11 -17   45.21    7.56
  -1  11 -17   40.51    5.07
   1  11 -17   48.26    5.65
   1 -11 -17   43.45    4.15
   1  11 -17   43.33    4.44
  -1  11 -17   39.06    4.28
  -1  11 -17   48.12    6.60
  -1 -11 -17   48.03    3.92
  -1 -11 -16   -1.23    1.58
  -1  11 -16    0.90    1.00
   1  11 -16    1.72    1.33
  -1  11 -16   -0.02    0.81
   1  11 -16   -0.31    0.81
  -1  11 -16   -0.05    0.75
   1 -11 -16   -2.56    2.37
  -1 -11 -16    0.25    0.50
   1 -11 -16   -0.26    0.57
   1 -11 -15  111.50    6.86
  -1  11 -15  117.37    7.27
   1  11 -15  104.29    6.92
  -1 -11 -15  117.09   11.77
   1 -11 -15  116.79   11.56
  -1  11 -15   87.16    8.96
   1  11 -15  110.19    8.42
  -1  11 -15   97.48    7.66
  -1 -11 -15   98.36    5.99
   1 -11 -14    3.70    1.25
  -1 -11 -14    4.01    1.15
  -1  11 -14    4.67    1.64
   1  11 -14    5.01    1.88
  -1  11 -14    3.55    1.25
   1  11 -14    5.58    1.39
   1 -11 -14    2.63    1.72
  -1  11 -14    1.95    1.11
  -1 -11 -14    3.19    1.82
  -1 -11 -13  128.01    6.91
   1 -11 -13  130.23    7.36
  -1  11 -13  131.19    8.61
   1  11 -13  104.44    7.04
   1  11 -13  128.64    8.89
  -1 -11 -13  155.62   12.90
   1 -11 -13  120.05   11.63
  -1  11 -13  145.21   10.91
  -1  11 -13  132.77    7.69
  -1  11 -12    3.04    1.86
  -1 -11 -12    6.61    2.85
  -1  11 -12    4.31    1.22
   1  11 -12    7.13    1.55
   1 -11 -12    4.19    2.59
   1 -11 -12    7.59    1.66
  -1 -11 -12    7.00    1.40
   1  11 -12    6.55    1.91
  -1  11 -12    4.04    1.31
  -1 -11 -11  106.20    6.56
   1 -11 -11  132.62    7.26
  -1  11 -11  125.37    8.03
   1  11 -11  146.67    7.58
   1  11 -11  133.85    8.70
   1 -11 -11  129.88   11.63
  -1 -11 -11  136.61   12.02
  -1  11 -11  144.77   10.46
  -1  11 -11  126.07    7.23
  -1  11 -10    1.54    1.20
  -1 -11 -10    2.64    1.92
   1  11 -10    0.89    0.39
  -1  11 -10    1.53    0.66
   1 -11 -10    4.16    2.20
   1  11 -10    1.84    1.19
  -1 -11 -10    1.68    0.86
  -1  11 -10    3.14    1.28
   1 -11 -10    1.02    0.48
   1  11  -9   82.28    6.04
  -1 -11  -9   56.11    4.40
   1 -11  -9   65.65    4.87
  -1  11  -9   62.63    5.31
  -1 -11  -9   74.06    8.18
   1  11  -9   70.15    4.66
   1 -11  -9   60.26    7.43
  -1  11  -9   65.98    6.57
  -1  11  -9   66.50    4.65
   1  11  -8   25.07    2.59
  -1  11  -8   17.56    3.11
  -1 -11  -8   26.36    4.69
   1 -11  -8   18.24    3.90
   1 -11  -8   21.25    2.67
   1  11  -8   27.07    3.39
  -1 -11  -8   23.06    2.59
  -1  11  -8   25.07    2.63
  -1  11  -8   24.42    3.10
  -1  11  -7   44.14    4.90
  -1 -11  -7   47.91    4.02
  -1 -11  -7   41.69    6.12
   1 -11  -7   51.91    6.44
   1  11  -7   48.88    4.49
  -1  11  -7   40.79    4.13
   1 -11  -7   44.70    4.07
   1  11  -7   46.28    3.52
  -1  11  -7   51.70    3.76
  -1 -11  -7   47.88    1.96
   1 -11  -6    3.65    1.34
   1  11  -6    8.14    1.35
  -1  11  -6    5.65    1.56
  -1 -11  -6    4.41    1.87
  -1 -11  -6    7.33    1.57
   1 -11  -6    7.18    1.57
   1  11  -6    7.51    1.79
  -1  11  -6    6.37    1.22
  -1  11  -6    5.53    1.67
  -1 -11  -6    6.31    0.69
   1 -11  -5  172.57   12.07
  -1 -11  -5  147.41   11.48
  -1  11  -5  170.53    9.86
   1  11  -5  160.07    8.44
  -1  11  -5  151.49    8.20
   1 -11  -5  139.81    8.03
  -1 -11  -5  168.38    8.56
   1  11  -5  151.84    7.20
  -1  11  -5  173.80    7.50
  -1 -11  -5  158.49    5.81
   1 -11  -4   34.31    4.95
   1  11  -4   32.27    3.35
  -1  11  -4   32.89    3.35
  -1 -11  -4   34.69    5.17
  -1 -11  -4   34.20    3.57
   1 -11  -4   32.78    3.47
   1  11  -4   31.50    2.63
  -1  11  -4   33.76    2.72
  -1  11  -4   27.68    3.63
  -1 -11  -4   32.81    2.05
  -1  11  -3  222.19   10.84
  -1 -11  -3  242.74    8.85
  -1  11  -3  254.32   12.24
   1  11  -3  260.43    9.74
   1  11  -3  245.05   10.95
  -1  11  -3  254.74    9.78
  -1 -11  -3  261.12   11.91
   1 -11  -3  269.49   11.85
  -1 -11  -3  264.22   15.22
   1 -11  -3  255.85   14.84
  -1 -11  -2    4.69    1.40
  -1 -11  -2    9.47    2.53
  -1 -11  -2    4.74    0.77
   1  11  -2    4.36    0.95
   1  11  -2    4.08    1.07
  -1  11  -2    6.13    1.48
   1 -11  -2    4.90    1.93
  -1  11  -2    5.01    1.39
  -1  11  -2    3.66    0.87
   1 -11  -2    4.72    1.34
  -1  11  -1  111.53    5.16
  -1  11  -1  119.89    6.99
   1  11  -1  114.32    5.27
  -1  11  -1  117.22    6.71
   1  11  -1  113.64    6.39
  -1 -11  -1  104.05    5.03
   1 -11  -1  113.85    9.04
  -1 -11  -1  133.40    9.87
   1 -11  -1  126.00    7.53
  -1 -11  -1  109.58    7.28
  -1  11   0    1.68    0.94
   1 -11   0   -0.47    0.97
  -1  11   0    0.56    0.58
  -1  11   0    0.55    0.43
   1  11   0   -0.47    0.64
   1  11   0    0.01    0.28
  -1 -11   0    0.33    0.36
  -1 -11   0    0.62    0.86
   1 -11   0    1.06    0.75
  -1 -11   0   -0.80    0.98
  -1  11   1  107.53    4.66
   1  11   1  100.98    4.71
  -1 -11   1   92.50    8.06
   1 -11   1  111.38    8.45
  -1 -11   1  117.39    7.87
  -1  11   1  114.90    6.23
   1 -11   1  119.87    7.71
  -1 -11   1  108.01    5.28
   1  11   1  118.94    6.34
  -1  11   1  118.28    6.57
  -1 -11   2    4.39    0.88
  -1 -11   2    3.21    1.15
  -1  11   2    3.89    0.95
  -1  11   2    5.33    1.47
   1  11   2    6.71    1.35
   1 -11   2    4.50    1.66
   1 -11   2    5.07    1.74
  -1 -11   2    5.54    1.81
  -1  11   2    5.65    0.78
   1  11   2    5.54    0.83
  -1 -11   3  235.79    9.63
   1 -11   3  198.96   12.24
  -1 -11   3  254.06   13.33
  -1  11   3  247.76    8.06
  -1  11   3  249.72   10.93
  -1 -11   3  244.40   13.34
   1 -11   3  232.14   12.56
  -1  11   3  219.01    9.26
   1  11   3  253.25    8.57
   1  11   3  267.64   10.66
   1  11   4   34.13    3.07
  -1  11   4   26.71    2.89
   1 -11   4   26.77    3.74
  -1 -11   4   28.57    3.84
  -1 -11   4   32.96    4.51
   1 -11   4   39.26    4.51
   1  11   4   33.01    1.98
  -1  11   4   31.91    1.60
  -1 -11   4   31.24    2.71
  -1  11   4   31.12    2.14
  -1 -11   5  178.73   10.20
   1 -11   5  153.68    9.19
   1 -11   5  162.42   10.43
  -1  11   5  163.81    8.16
   1  11   5  168.98    7.70
   1  11   5  146.35    5.68
  -1 -11   5  160.06    7.37
   1  11   6    6.92    1.30
  -1 -11   6    5.64    1.16
  -1  11   6    5.63    1.39
  -1 -11   6    6.04    1.76
   1 -11   6    4.10    1.48
   1 -11   6    7.50    1.80
   1  11   6    6.02    0.72
  -1  11   7   56.55    4.43
   1  11   7   48.74    3.80
  -1 -11   7   46.92    4.63
   1  11   7   50.72    2.27
   1 -11   7   51.85    5.89
   1 -11   7   44.13    4.18
  -1 -11   7   51.62    3.87
  -1  11   8   23.36    2.81
   1  11   8   22.71    2.59
  -1 -11   8   22.05    2.91
  -1 -11   8   22.87    2.58
   1 -11   8   23.56    2.85
  -1 -11   9   62.27    4.89
  -1 -11   9   64.39    4.57
   1 -11   9   60.97    4.35
  -1  11   9   67.95    5.03
   1  11   9   57.54    4.31
  -1  11  10    1.86    0.86
   1  11  10    0.90    0.49
  -1 -11  10    1.97    0.79
   1 -11  10    0.62    0.62
  -1 -11  10    2.13    0.67
  -1  11  11  135.15    7.68
   1  11  11  123.41    6.85
  -1 -11  11  129.21    7.16
  -1 -11  11  114.99    5.95
   1 -11  11  120.43    5.33
  -1 -11  12    4.59    0.72
  -1  11  12    5.06    1.46
   1  11  12    6.39    1.38
  -1 -11  12    4.80    1.27
  -1  11  13  121.89    7.53
   1  11  13  118.56    6.92
  -1 -11  13  120.71    7.20
  -1  11  14    3.08    1.42
   1  11  14    2.71    1.13
  -1 -11  14    2.77    0.95
  -1 -11  15   99.41    6.66
  -1  11  15   96.52    6.83
   1  11  15  104.73    6.56
   1  11  16    0.10    0.49
  -1  11  16    0.95    0.84
  -1 -11  16    1.13    0.86
  -1 -11  17   39.27    4.13
  -1  11  17   37.02    4.16
   1  11  17   39.35    3.85
  -1  11  18    4.98    1.60
   1  11  18    6.10    1.47
  -1 -11  18    7.67    1.80
  -1  11  19   24.73    3.48
   1  12 -18    2.26    1.14
   1 -12 -18   -2.74    3.01
  -1 -12 -18    6.00    2.98
   1  12 -18    4.18    1.84
  -1  12 -18    3.68    1.73
  -1  12 -18    6.86    2.11
   1 -12 -18    2.37    1.09
  -1 -12 -18    2.79    1.15
  -1  12 -18    2.83    2.44
   1  12 -17    2.49    1.30
  -1 -12 -17   -0.09    1.87
   1 -12 -17   -4.57    3.54
  -1  12 -17    1.98    1.26
  -1 -12 -17    2.99    1.09
   1  12 -17    4.92    1.95
  -1  12 -17    3.51    1.43
   1 -12 -17    2.05    1.19
  -1  12 -17    2.39    1.36
  -1 -12 -16   -0.14    1.97
   1  12 -16    0.28    0.73
   1 -12 -16   -1.28    2.59
  -1  12 -16   -0.02    0.72
   1  12 -16    1.62    1.43
  -1 -12 -16   -0.47    0.69
  -1  12 -16   -0.19    0.75
   1 -12 -16    0.32    0.63
  -1  12 -16    1.47    2.04
  -1 -12 -15    6.03    2.84
   1  12 -15    3.13    1.31
   1 -12 -15    1.15    1.66
  -1 -12 -15    2.17    0.81
   1  12 -15    1.09    0.84
  -1  12 -15    2.39    1.11
  -1  12 -15    2.96    1.31
   1 -12 -15    2.09    0.85
  -1  12 -15    3.71    2.22
  -1 -12 -14    2.14    1.50
   1  12 -14    0.15    0.83
   1 -12 -14    3.43    2.51
  -1  12 -14    0.23    0.91
   1  12 -14    0.60    0.80
  -1 -12 -14   -0.25    0.83
  -1  12 -14    0.36    0.45
   1 -12 -14    0.90    0.82
  -1  12 -14   -0.75    1.51
  -1 -12 -13    1.24    1.54
   1  12 -13    3.32    1.02
   1 -12 -13    4.32    2.54
   1  12 -13    5.49    1.72
  -1  12 -13    3.46    1.42
  -1 -12 -13    3.71    1.29
  -1  12 -13    3.76    1.21
   1 -12 -13    3.87    1.27
  -1  12 -13    3.70    1.68
  -1 -12 -12    2.36    2.06
   1  12 -12    1.26    0.63
   1 -12 -12   -2.67    2.40
  -1 -12 -12    0.79    0.72
  -1  12 -12    1.38    1.24
   1  12 -12   -0.11    0.76
  -1  12 -12    1.40    0.86
   1 -12 -12    0.91    0.69
  -1  12 -12    1.77    1.41
  -1 -12 -11    4.93    2.76
   1  12 -11    2.71    1.01
   1 -12 -11    1.91    1.81
  -1 -12 -11    2.30    1.03
  -1  12 -11    2.87    1.23
   1  12 -11    4.48    1.85
  -1  12 -11    1.40    0.80
   1 -12 -11    3.07    1.11
  -1  12 -11    1.70    1.40
  -1 -12 -10    2.94    2.06
   1  12 -10    3.31    1.28
  -1 -12 -10    1.11    0.55
   1 -12 -10    2.14    0.95
   1  12 -10    2.49    0.83
   1 -12 -10    5.23    2.62
  -1  12 -10    3.07    0.97
  -1  12 -10    2.83    1.78
  -1  12 -10    2.90    1.22
  -1  12  -9    0.90    0.70
   1  12  -9    1.43    0.75
   1 -12  -9    0.48    0.75
  -1 -12  -9    0.53    0.69
   1  12  -9    1.24    0.99
  -1  12  -9    1.10    1.32
  -1 -12  -9    1.50    1.92
  -1  12  -9    0.96    0.72
   1 -12  -9   -2.03    1.88
  -1  12  -8    0.46    0.35
   1  12  -8    0.81    0.55
  -1 -12  -8    2.89    1.21
   1 -12  -8    0.54    0.56
   1  12  -8    1.22    0.77
  -1  12  -8    2.21    1.34
  -1 -12  -8   -2.90    2.10
  -1  12  -8    0.07    0.54
   1 -12  -8    0.94    0.93
  -1  12  -7    1.91    0.64
  -1  12  -7    0.90    0.99
  -1 -12  -7   -0.21    0.57
   1 -12  -7    2.51    1.12
   1  12  -7   -0.32    0.76
   1  12  -7    1.98    0.76
  -1 -12  -7    0.20    1.46
  -1  12  -7    3.23    1.24
   1 -12  -7    3.87    2.21
  -1  12  -6    0.93    0.54
   1 -12  -6    2.35    1.59
  -1  12  -6   -0.16    0.80
   1  12  -6    1.62    0.88
  -1  12  -6    0.43    0.64
   1  12  -6    0.68    0.57
   1 -12  -6    0.29    0.53
  -1 -12  -6   -0.45    0.75
  -1 -12  -6    1.12    1.24
  -1 -12  -6    0.12    0.14
  -1  12  -5    2.47    0.80
  -1  12  -5    1.28    0.80
  -1 -12  -5    1.61    0.41
   1 -12  -5    2.25    1.22
   1  12  -5    2.92    0.83
  -1  12  -5    2.04    0.94
   1  12  -5    3.04    1.12
  -1 -12  -5    2.76    1.10
  -1 -12  -5   -1.36    1.92
   1 -12  -5    5.42    2.49
  -1  12  -4   13.07    1.73
  -1  12  -4   12.51    2.37
  -1 -12  -4   10.30    1.10
   1 -12  -4   12.14    2.25
   1  12  -4   12.52    1.70
   1  12  -4   12.48    2.09
  -1  12  -4   11.66    2.03
  -1 -12  -4   11.10    2.23
  -1 -12  -4   12.91    3.12
   1 -12  -4    9.10    2.89
  -1  12  -3    2.78    0.85
   1 -12  -3    1.00    1.07
  -1 -12  -3    3.94    2.06
  -1 -12  -3    2.23    1.04
   1  12  -3    3.09    1.07
  -1  12  -3    4.43    1.17
  -1 -12  -3    2.22    0.61
   1 -12  -3    3.31    1.00
  -1  12  -3    2.88    1.16
   1  12  -3    1.82    0.62
   1 -12  -2    1.64    1.49
  -1 -12  -2    1.75    1.51
  -1 -12  -2    0.22    0.99
   1  12  -2    1.14    0.71
  -1  12  -2    0.31    0.44
  -1 -12  -2    0.76    0.42
   1 -12  -2    1.51    1.17
  -1  12  -2    0.63    0.68
  -1  12  -2    0.31    0.33
   1  12  -2    0.81    0.37
   1 -12  -1    2.64    2.04
  -1 -12  -1    0.72    1.42
  -1 -12  -1    0.27    0.88
  -1  12  -1    0.93    0.66
   1  12  -1    1.93    0.88
  -1 -12  -1    0.57    0.42
   1 -12  -1   -0.36    0.54
  -1  12  -1    0.86    0.81
   1  12  -1    0.55    0.29
  -1  12  -1    1.34    0.52
  -1  12   0    0.22    0.61
   1 -12   0    0.80    1.18
  -1  12   0    0.81    0.83
   1  12   0    0.03    0.54
  -1 -12   0   -0.07    0.26
   1  12   0    0.36    0.38
   1 -12   0    0.54    0.69
  -1 -12   0    0.58    1.00
  -1 -12   0    0.36    1.18
  -1  12   0   -0.02    0.35
  -1  12   1    0.77    0.44
   1  12   1    0.62    0.65
  -1  12   1    2.73    1.08
   1 -12   1   -0.33    1.01
  -1 -12   1    0.54    0.49
  -1  12   1   -0.19    0.43
  -1 -12   1    1.09    0.96
   1 -12   1    2.41    1.55
  -1 -12   1    0.71    1.36
   1  12   1    0.17    0.34
  -1  12   2    0.96    0.42
   1 -12   2    0.68    0.86
  -1 -12   2    0.47    1.25
  -1 -12   2    1.19    0.57
   1  12   2    0.51    0.33
  -1  12   2    1.37    0.63
   1 -12   2    0.24    0.60
  -1 -12   2    0.37    1.03
   1  12   2    0.38    0.54
  -1  12   2    1.73    0.92
  -1  12   3    3.13    1.11
   1  12   3    2.35    0.70
  -1  12   3    2.09    0.44
   1  12   3    2.50    0.53
  -1 -12   3    4.16    1.78
  -1 -12   3    2.62    0.80
  -1  12   3    2.69    0.73
   1 -12   3    1.54    1.17
  -1 -12   3    2.63    1.16
   1 -12   3    3.57    1.80
   1 -12   4   13.27    2.88
  -1 -12   4   12.69    2.68
  -1  12   4   11.55    1.20
   1 -12   4   12.28    2.82
  -1 -12   4    9.93    2.62
   1  12   4   12.06    1.90
  -1  12   4   13.30    2.07
  -1 -12   4   12.39    1.75
  -1  12   4   12.61    0.94
   1  12   4   12.87    1.22
  -1 -12   5    0.98    0.79
   1 -12   5    1.37    1.40
  -1 -12   5    2.12    0.83
  -1  12   5    0.32    0.50
   1  12   5    1.93    0.68
   1  12   5    1.75    0.41
   1 -12   5    2.80    1.45
   1  12   6    0.40    0.51
  -1  12   6    1.69    0.45
  -1 -12   6   -0.57    0.58
   1 -12   6    0.02    0.92
  -1 -12   6    1.36    1.15
   1 -12   6   -0.75    0.62
   1  12   6    0.15    0.23
   1  12   7    1.93    0.38
   1  12   7    1.92    0.65
  -1  12   7    0.03    0.75
   1 -12   7    1.78    1.55
   1 -12   7    0.53    1.04
  -1 -12   7    1.46    0.69
   1  12   7    2.04    0.33
  -1 -12   7    0.82    0.72
  -1 -12   8    0.30    0.46
   1 -12   8    0.54    0.86
  -1 -12   8    1.33    1.18
  -1  12   8    0.70    0.60
   1  12   8    0.41    0.50
  -1 -12   9    0.80    0.37
   1 -12   9    0.68    0.70
  -1 -12   9   -0.08    0.60
  -1  12   9    1.37    1.07
   1  12   9    0.65    0.44
  -1 -12  10    1.84    0.93
   1 -12  10    1.77    0.82
  -1 -12  10    2.98    1.07
   1  12  10    3.65    1.07
  -1  12  10    4.81    1.50
   1 -12  11    1.89    0.68
  -1 -12  11    2.88    0.90
   1  12  11    2.30    1.07
  -1  12  11    2.24    0.96
  -1 -12  11    1.78    0.75
  -1 -12  12    1.18    0.87
  -1  12  12    0.51    0.57
   1  12  12    0.53    0.70
  -1 -12  12    0.76    0.40
   1  12  13    4.07    1.28
  -1  12  13    3.55    1.34
  -1 -12  13    1.60    0.87
  -1  12  14    1.99    1.08
   1  12  14   -0.03    0.60
  -1 -12  14   -0.01    0.69
  -1  12  15    2.97    1.56
  -1 -12  15    1.96    1.06
   1  12  15    3.75    1.25
  -1 -12  16    1.63    0.68
   1  12  16    0.90    0.66
  -1  12  16    2.45    1.29
  -1 -12  17    0.86    0.52
   1  12  17    1.38    0.98
  -1  12  17    2.46    1.43
   1  12  18    4.54    1.28
  -1  12  18    4.05    1.46
   1 -13 -16    2.22    1.17
  -1  13 -16    4.65    2.58
  -1  13 -16    3.77    1.48
   1  13 -16    1.35    1.01
   1  13 -16    3.93    1.88
  -1  13 -16    2.82    1.58
  -1 -13 -16    2.63    1.01
   1 -13 -16    1.66    2.13
  -1 -13 -16    1.38    1.87
  -1  13 -15   75.43    6.13
   1  13 -15   67.96    5.62
  -1  13 -15   71.04    8.27
  -1 -13 -15   66.74    9.70
   1 -13 -15   89.62   10.72
  -1 -13 -15   74.12    5.59
   1 -13 -15   72.19    5.76
   1  13 -15   72.14    6.96
  -1  13 -15   64.73    6.45
  -1 -13 -14    6.46    3.21
   1 -13 -14    4.64    1.49
  -1  13 -14    3.87    2.36
  -1  13 -14    2.83    1.16
   1  13 -14    4.74    1.55
   1 -13 -14    4.15    2.36
   1  13 -14    2.53    1.30
  -1  13 -14    5.35    1.84
  -1 -13 -14    3.78    1.39
   1  13 -13   76.15    6.89
   1 -13 -13   72.30    5.87
  -1  13 -13   77.21    6.71
   1 -13 -13   83.40   10.25
  -1  13 -13   76.48    8.07
  -1  13 -13   78.24    6.00
   1  13 -13   82.23    6.03
  -1 -13 -13   80.04   10.15
  -1 -13 -13   82.11    5.88
  -1 -13 -12    0.09    2.24
  -1  13 -12    2.37    1.05
  -1  13 -12    2.17    1.85
  -1  13 -12    1.05    0.86
   1  13 -12    2.79    1.14
   1 -13 -12    4.64    2.71
   1 -13 -12    4.20    1.63
  -1 -13 -12    2.30    1.05
   1  13 -12    1.56    1.17
   1 -13 -11   92.98    6.68
  -1  13 -11   94.00    7.26
   1  13 -11   95.75    7.43
   1 -13 -11   98.87   10.89
  -1  13 -11  100.50    9.08
   1  13 -11   96.00    6.31
  -1  13 -11   95.25    6.46
  -1 -13 -11   87.47   10.46
  -1 -13 -11   99.78    6.73
  -1 -13 -10    4.34    2.77
  -1  13 -10    3.31    1.33
  -1  13 -10    3.92    2.09
  -1  13 -10    2.02    0.91
   1  13 -10    1.80    0.78
   1 -13 -10    1.62    1.14
   1  13 -10    1.08    0.87
  -1 -13 -10    1.33    0.71
   1 -13 -10    1.72    1.44
  -1 -13  -9  101.03   10.64
   1 -13  -9   78.46    9.79
  -1  13  -9   84.84    8.05
  -1  13  -9  102.45    6.32
   1  13  -9   95.36    5.96
  -1 -13  -9   93.98    6.57
   1  13  -9   80.35    6.74
   1 -13  -9   95.87    6.86
  -1  13  -9  106.98    7.39
  -1 -13  -8    6.45    2.65
   1  13  -8    4.06    1.28
  -1  13  -8    5.40    1.57
  -1  13  -8    4.58    1.93
  -1  13  -8    2.63    0.82
   1  13  -8    3.81    1.06
   1 -13  -8    6.06    1.84
  -1 -13  -8    4.43    1.48
   1 -13  -8    2.05    1.77
  -1  13  -7   83.15    7.55
   1  13  -7   96.31    6.70
  -1  13  -7   89.27    6.53
  -1 -13  -7   90.39    6.62
   1 -13  -7   90.05    6.56
   1  13  -7   70.69    5.22
  -1  13  -7  103.62    6.02
  -1 -13  -7   85.68    9.41
   1 -13  -7   85.05    9.37
  -1 -13  -6    7.81    1.96
  -1 -13  -6    7.03    2.75
  -1  13  -6   12.12    2.28
   1  13  -6    6.60    1.67
  -1  13  -6    8.12    2.33
  -1  13  -6   11.13    1.76
   1  13  -6    9.01    1.60
   1 -13  -6   13.08    3.59
   1 -13  -6    8.00    1.92
  -1  13  -5  100.93    6.90
  -1  13  -5  110.54    8.15
   1  13  -5  111.31    5.82
   1  13  -5   80.28    6.36
  -1  13  -5   93.44    5.54
  -1 -13  -5  111.84    7.67
   1 -13  -5  109.86    7.45
   1 -13  -5  104.25   10.14
  -1 -13  -5  109.61   10.46
   1 -13  -4    8.32    3.07
  -1  13  -4    5.86    1.81
   1  13  -4    5.60    1.13
  -1  13  -4    4.92    1.12
   1  13  -4    4.65    1.28
  -1  13  -4    4.26    1.18
  -1 -13  -4    6.38    2.58
  -1 -13  -4    3.65    0.66
  -1 -13  -4    6.62    1.93
   1 -13  -4    4.87    1.63
  -1  13  -3  141.10    6.52
  -1  13  -3  143.34    8.96
   1  13  -3  138.46    6.59
  -1 -13  -3  130.37    8.70
   1 -13  -3  140.00    8.91
  -1  13  -3  148.58    8.44
   1  13  -3  136.37    7.96
  -1 -13  -3  122.82    5.59
  -1 -13  -3  151.07   11.89
   1 -13  -3  144.17   11.41
   1 -13  -2    2.61    1.42
  -1  13  -2    3.04    1.14
   1  13  -2    1.97    0.67
  -1  13  -2    2.85    0.71
  -1  13  -2    4.19    1.33
   1  13  -2    1.72    0.99
  -1 -13  -2    2.71    0.70
  -1 -13  -2    0.06    1.19
   1 -13  -2    3.76    1.59
  -1 -13  -2    6.76    2.09
  -1  13  -1  129.46    5.92
  -1  13  -1  143.34    8.26
   1 -13  -1  127.87   10.53
  -1 -13  -1  119.90   10.47
  -1  13  -1  155.99    8.34
   1  13  -1  139.08    7.75
   1 -13  -1  126.00    8.78
  -1 -13  -1  124.63    5.89
  -1 -13  -1  132.98    9.19
   1  13  -1  126.34    5.95
  -1 -13   0    0.27    1.01
   1 -13   0   -0.55    0.97
   1  13   0    1.22    0.78
  -1 -13   0   -0.22    0.38
  -1  13   0   -0.09    0.50
  -1  13   0    0.20    0.25
   1 -13   0    2.64    1.96
  -1 -13   0    1.50    1.56
   1  13   0    0.46    0.23
  -1  13   0    0.40    0.63
  -1 -13   1  126.37    6.18
   1 -13   1  124.17    8.98
  -1  13   1  132.97    5.52
  -1 -13   1  119.98   10.18
  -1  13   1  130.16    7.24
   1  13   1  142.59    7.63
  -1  13   1  133.14    7.81
   1  13   1  120.97    5.64
   1 -13   1  140.05   10.38
  -1 -13   1  117.06    9.11
   1 -13   2    1.83    1.03
  -1  13   2    2.66    0.55
   1  13   2    3.44    0.81
  -1  13   2    1.78    0.91
  -1 -13   2    4.42    1.84
   1  13   2    3.18    1.20
  -1  13   2    2.50    1.13
  -1 -13   2    2.41    0.79
  -1 -13   2    2.86    1.77
   1 -13   2    1.85    1.30
  -1 -13   3  135.08   10.30
  -1  13   3  136.51    5.14
   1  13   3  140.08    5.64
  -1  13   3  129.02    6.21
   1 -13   3  125.81    9.68
  -1  13   3  137.51    7.96
   1  13   3  146.50    7.93
  -1 -13   3  133.19    6.68
  -1 -13   3  138.89   10.33
   1 -13   3  135.07    9.83
  -1 -13   4    4.31    1.06
  -1 -13   4    3.29    1.53
   1 -13   4    4.15    1.55
  -1  13   4    4.40    0.73
  -1  13   4    4.35    1.39
   1  13   4    5.01    1.27
   1 -13   4    5.65    2.24
  -1  13   4    4.32    0.53
   1  13   4    3.95    0.68
   1  13   5  103.91    4.33
   1 -13   5  101.26    8.85
   1 -13   5  106.97    8.09
  -1 -13   5  111.81    8.75
  -1 -13   5  101.59    5.90
  -1  13   5  112.29    6.92
   1  13   5  104.09    6.41
  -1  13   6    6.52    1.81
   1  13   6    7.87    1.65
   1  13   6    9.17    0.88
   1 -13   6    7.29    2.38
  -1 -13   6    7.43    2.31
   1 -13   6    8.39    2.13
   1  13   6    9.86    1.14
  -1 -13   6    8.88    1.61
   1  13   7   98.11    6.20
  -1  13   7   90.17    6.47
  -1 -13   7   88.48    5.65
  -1 -13   7   88.86    7.32
   1 -13   7   86.78    6.78
   1 -13   7   88.52    8.64
  -1 -13   8    5.55    1.81
   1 -13   8    4.00    1.32
  -1 -13   8    3.74    1.18
  -1  13   8    6.39    1.66
   1  13   8    5.10    1.27
  -1  13   9  101.66    6.83
   1  13   9   94.08    6.17
   1 -13   9   89.80    6.12
  -1 -13   9   88.38    5.86
  -1 -13   9   80.81    6.37
  -1 -13  10    2.57    1.04
  -1 -13  10    2.98    1.41
  -1  13  10    2.04    0.89
   1  13  10    2.05    0.84
   1 -13  10    1.85    0.78
  -1  13  11   73.32    6.25
   1  13  11   92.00    6.15
   1 -13  11   86.21    4.94
  -1 -13  11   93.75    6.13
  -1 -13  11   85.83    5.59
   1  13  12    3.61    1.28
  -1  13  12    3.93    1.49
  -1 -13  12    2.60    1.08
  -1 -13  12    2.54    0.75
  -1 -13  13   77.46    5.77
   1  13  13   71.24    5.42
  -1  13  13   65.94    5.79
  -1  13  14    2.07    0.86
   1  13  14    4.57    1.52
  -1 -13  14    3.88    1.52
  -1 -13  15   72.33    5.78
  -1  13  15   70.02    6.01
   1  13  15   66.74    5.47
  -1  13  16    2.38    1.32
   1  13  16    0.80    0.68
  -1  14 -14   61.82    5.70
   1  14 -14   65.63    5.54
   1 -14 -14   69.72    5.82
  -1  14 -14   67.36    6.45
  -1 -14 -14   67.37    9.74
   1 -14 -14   66.55    9.31
   1  14 -14   59.92    6.29
  -1 -14 -14   54.53    5.18
  -1  14 -14   65.72    7.72
   1  14 -13    0.52    0.75
  -1  14 -13    2.95    1.45
  -1  14 -13    2.05    1.14
   1 -14 -13    6.35    3.23
  -1 -14 -13   -1.02    2.33
  -1  14 -13    0.77    1.48
   1 -14 -13    2.87    1.28
  -1 -14 -13    2.92    1.25
   1  14 -13    3.96    1.82
  -1  14 -12  126.23    8.98
   1  14 -12  132.86    9.25
   1 -14 -12  119.36    8.24
  -1  14 -12  138.43    8.29
   1  14 -12  129.98    7.88
  -1 -14 -12  122.22   13.08
   1 -14 -12  122.34   12.85
  -1  14 -12  135.49   11.22
  -1 -14 -12  119.04    7.96
  -1  14 -11    0.79    1.37
  -1  14 -11    1.72    1.48
  -1  14 -11    0.90    0.82
   1  14 -11    0.86    0.77
  -1 -14 -11    4.48    3.03
   1 -14 -11    3.45    2.54
   1  14 -11    3.08    2.02
   1 -14 -11    1.01    0.63
  -1 -14 -11    0.39    0.97
   1  14 -10  150.22    9.78
   1 -14 -10  146.81    9.28
  -1  14 -10  161.21    9.83
  -1  14 -10  149.00    8.53
   1  14 -10  164.48    8.66
  -1  14 -10  141.20   11.15
   1 -14 -10  165.61   14.44
  -1 -14 -10  165.56   14.83
  -1 -14 -10  136.48    8.98
  -1  14  -9    1.42    1.50
   1  14  -9    1.89    1.42
  -1  14  -9    0.53    0.93
  -1  14  -9    0.80    0.59
   1  14  -9    0.18    0.56
  -1 -14  -9    1.88    2.29
   1 -14  -9    2.27    1.44
  -1 -14  -9    0.12    0.65
   1 -14  -9   -2.96    2.39
  -1  14  -8  152.54   11.18
   1  14  -8  168.46    8.61
  -1  14  -8  169.08   10.12
   1  14  -8  181.75   10.29
  -1  14  -8  176.70    8.77
   1 -14  -8  165.93    9.98
  -1 -14  -8  165.39   10.00
   1 -14  -8  166.19   14.21
  -1 -14  -8  154.78   14.09
  -1  14  -7    0.21    0.99
   1  14  -7    1.99    0.90
  -1  14  -7    0.66    0.76
   1  14  -7    3.49    1.47
  -1 -14  -7    1.28    1.39
  -1  14  -7    2.50    0.56
  -1 -14  -7    4.53    1.81
   1 -14  -7   -0.81    2.29
   1 -14  -7    0.81    0.86
  -1  14  -6  164.34    9.58
  -1  14  -6  151.49   10.43
   1  14  -6  159.45    7.77
   1  14  -6  134.61    8.67
  -1  14  -6  157.41    7.77
   1 -14  -6  151.79   12.97
  -1 -14  -6  139.72   12.66
   1 -14  -6  127.29    9.00
  -1 -14  -6  150.11    9.59
  -1  14  -5    1.50    0.74
   1  14  -5   -0.22    0.41
  -1  14  -5   -2.40    1.71
  -1  14  -5    0.23    0.53
   1  14  -5    1.17    1.03
  -1 -14  -5    0.63    1.71
  -1 -14  -5    1.50    1.09
   1 -14  -5    1.59    1.33
   1 -14  -5    1.82    1.60
  -1  14  -4  144.14    9.56
   1  14  -4  136.33    6.90
  -1 -14  -4  127.33    9.08
   1 -14  -4  138.51    9.46
  -1  14  -4  144.67    6.99
  -1  14  -4  148.01    8.91
   1  14  -4  123.46    8.06
   1 -14  -4  131.59   11.79
  -1 -14  -4  151.44   12.73
   1 -14  -3   -0.47    1.66
  -1 -14  -3    1.71    1.26
   1 -14  -3    1.37    0.74
  -1 -14  -3    2.96    2.31
  -1  14  -3    1.94    0.73
   1  14  -3    2.14    0.77
  -1  14  -3    1.15    1.27
   1  14  -3    0.01    0.59
  -1  14  -3    2.70    1.25
   1 -14  -2  186.07   13.80
  -1  14  -2  202.50   10.98
  -1 -14  -2  181.09   13.91
  -1  14  -2  202.20   10.60
   1  14  -2  220.64   10.68
   1 -14  -2  189.62   11.71
  -1 -14  -2  165.36   11.38
  -1 -14  -2  193.47    7.77
   1  14  -2  191.25    8.29
  -1  14  -2  199.61    8.27
   1 -14  -1    0.95    1.42
  -1 -14  -1    0.45    1.41
   1  14  -1    0.17    0.95
  -1 -14  -1    0.79    0.47
  -1  14  -1    0.97    0.55
   1 -14  -1    0.18    1.36
  -1 -14  -1   -0.84    1.19
   1  14  -1    0.77    0.48
  -1  14  -1    0.19    0.78
  -1  14  -1    1.44    1.23
   1 -14   0  197.92   12.36
  -1  14   0  203.84    7.99
  -1  14   0  205.58   10.69
   1  14   0  183.07    9.96
  -1 -14   0  199.84   14.01
  -1  14   0  204.04   10.24
   1  14   0  203.75    8.24
  -1 -14   0  208.76   12.72
  -1 -14   0  198.72    8.37
   1 -14   0  190.79   13.88
   1 -14   1    2.72    1.51
  -1 -14   1    1.16    0.89
  -1  14   1   -0.29    0.64
  -1 -14   1    1.23    1.33
   1 -14   1    1.39    1.26
  -1 -14   1    0.58    0.49
   1  14   1    0.93    0.46
  -1  14   1    0.28    0.35
  -1  14   1    0.84    1.20
   1  14   1    1.26    1.00
  -1  14   2  184.57   10.21
   1  14   2  201.87    7.72
  -1 -14   2  221.42   14.06
  -1  14   2  183.46    7.14
   1 -14   2  202.80   12.98
  -1 -14   2  189.39    8.53
   1 -14   2  191.06   12.58
  -1 -14   2  187.12   12.73
   1  14   2  209.95   10.20
  -1  14   2  206.11    8.96
  -1  14   3    2.04    0.48
   1  14   3    1.20    0.77
  -1  14   3    1.39    0.93
  -1 -14   3    1.30    0.60
   1  14   3    1.45    0.45
   1 -14   3    2.60    1.65
  -1  14   3    1.55    0.62
  -1 -14   3    0.49    1.03
   1 -14   3    1.78    1.69
  -1  14   4  138.41    4.71
  -1 -14   4  137.64   10.58
   1 -14   4  138.79   10.74
   1  14   4  142.66    7.11
  -1 -14   4  133.39    7.00
  -1  14   4  132.60    5.10
   1  14   4  141.37    7.97
  -1  14   4  152.27    8.63
   1 -14   4  127.06    9.72
   1  14   4  133.96    5.49
   1  14   5    0.70    0.84
   1  14   5    0.46    0.32
  -1 -14   5    0.98    0.98
   1 -14   5    0.83    1.43
  -1 -14   5    0.12    0.49
  -1  14   5    0.71    1.06
   1 -14   5    1.38    1.91
   1  14   5    0.82    0.61
   1  14   6  135.90    4.90
  -1  14   6  153.07    8.90
   1  14   6  149.86    8.23
  -1 -14   6  141.46    7.54
   1 -14   6  155.64   11.88
  -1 -14   6  140.03   10.41
   1  14   6  143.65    5.31
   1 -14   6  122.93    9.26
  -1 -14   7    0.75    0.56
  -1  14   7    1.65    1.10
   1  14   7    2.43    1.21
   1 -14   7   -0.11    0.73
  -1 -14   7    2.42    1.15
  -1 -14   8  154.98    8.23
   1  14   8  153.26    8.65
   1 -14   8  157.06    9.29
  -1 -14   8  135.78    9.77
  -1  14   8  139.03    8.92
  -1 -14   9    0.27    0.68
   1  14   9    1.15    0.83
  -1  14   9    1.31    1.30
  -1 -14   9    0.59    0.90
   1 -14   9    0.73    0.78
  -1 -14  10  139.99    8.06
   1 -14  10  128.76    7.66
  -1 -14  10  139.13    8.42
   1  14  10  143.00    8.33
  -1  14  10  154.43    9.19
   1 -14  11    0.61    0.44
  -1  14  11    2.36    1.39
   1  14  11   -0.40    0.61
  -1 -14  11    1.66    0.96
  -1 -14  11    1.85    1.14
  -1 -14  12  105.24    5.58
  -1 -14  12  116.52    7.50
   1  14  12  123.61    7.59
  -1  14  12  121.61    8.10
   1  14  13    2.80    1.21
  -1  14  13    1.41    0.93
  -1 -14  13    1.27    1.00
  -1  14  14   69.63    6.02
   1  14  14   60.62    5.20
  -1  15 -11   18.37    4.21
  -1  15 -11   37.24    4.61
   1  15 -11   32.28    4.35
   1  15 -11   34.74    3.72
  -1 -15 -11   28.77    3.96
  -1 -15 -11   37.81    7.01
   1 -15 -11   40.00    7.54
   1 -15 -11   32.19    4.29
  -1  15 -11   35.68    3.88
   1 -15 -10    1.52    1.28
   1  15 -10    1.81    0.82
  -1  15 -10    1.85    0.88
  -1  15 -10    1.95    1.17
   1  15 -10    3.24    1.68
  -1 -15 -10    3.26    1.70
  -1 -15 -10    1.77    1.94
   1 -15 -10    3.64    2.73
  -1  15 -10    0.87    1.69
  -1  15  -9   88.89    6.07
  -1  15  -9   85.21    8.36
  -1 -15  -9   94.35   11.30
   1  15  -9   89.41    7.26
   1  15  -9   97.55    6.25
  -1  15  -9   95.14    7.51
   1 -15  -9   96.24   11.03
   1 -15  -9   99.98    7.63
  -1 -15  -9   94.94    7.49
  -1  15  -8    1.00    1.41
  -1 -15  -8    3.42    2.47
   1  15  -8    0.62    0.75
  -1  15  -8    0.99    0.82
  -1  15  -8    1.68    0.79
   1  15  -8    0.98    0.58
  -1 -15  -8    1.45    1.01
   1 -15  -8    1.93    2.22
   1 -15  -8    1.96    1.28
  -1  15  -7   82.13    5.49
  -1  15  -7   83.08    7.84
  -1 -15  -7   86.43   10.46
   1  15  -7   82.10    6.73
   1  15  -7   85.08    5.54
  -1  15  -7   83.58    6.93
   1 -15  -7   79.31    9.57
  -1 -15  -7   72.21    6.71
   1 -15  -7   80.68    7.05
  -1 -15  -6    0.42    1.83
  -1  15  -6    2.02    1.11
   1  15  -6    0.40    0.81
   1  15  -6    1.24    0.93
  -1  15  -6   -0.16    0.50
  -1 -15  -6    0.29    0.92
  -1  15  -6    0.21    0.89
   1 -15  -6    0.26    1.21
  -1  15  -5   43.77    5.21
   1  15  -5   44.33    4.60
  -1  15  -5   42.23    4.75
   1 -15  -5   37.58    4.81
  -1 -15  -5   39.03    4.92
  -1 -15  -5   30.73    6.13
  -1  15  -5   46.02    3.66
   1 -15  -5   43.28    6.91
   1  15  -5   39.61    3.58
   1 -15  -4    2.01    1.13
  -1 -15  -4    3.11    2.46
   1 -15  -4    0.07    1.22
   1  15  -4    1.71    0.90
  -1  15  -4    1.21    0.67
   1  15  -4    1.94    0.82
  -1  15  -4    2.10    0.76
  -1  15  -4    1.62    1.36
  -1 -15  -4   -0.04    1.95
  -1  15  -3   41.03    4.51
   1 -15  -3   38.27    4.91
  -1 -15  -3   43.32    5.43
   1 -15  -3   44.14    6.75
   1  15  -3   28.94    3.91
   1  15  -3   37.14    3.09
  -1  15  -3   38.17    3.09
  -1  15  -3   35.78    4.32
  -1 -15  -3   45.05    6.94
  -1 -15  -2   -0.07    0.85
   1 -15  -2    0.73    1.16
   1 -15  -2    2.85    2.15
  -1  15  -2    0.65    0.68
  -1  15  -2   -1.06    1.27
   1  15  -2    0.07    0.38
  -1 -15  -2    2.06    1.72
   1  15  -2    1.54    0.76
  -1  15  -2    0.68    0.68
  -1 -15  -1   71.53    8.63
  -1  15  -1   85.40    6.62
   1  15  -1   88.23    6.46
   1 -15  -1   82.16    7.75
  -1 -15  -1   85.24    7.94
  -1  15  -1   78.81    4.45
   1  15  -1   78.25    4.60
  -1  15  -1   88.61    6.49
   1 -15  -1   76.24    8.73
   1 -15   0    1.96    1.17
  -1 -15   0   -0.35    1.22
  -1  15   0    1.07    1.00
   1  15   0    1.72    0.62
  -1  15   0    2.07    0.63
  -1 -15   0   -2.29    1.88
   1 -15   0    0.73    1.13
   1  15   0    1.61    1.24
  -1  15   0    0.25    0.68
  -1 -15   1   77.22    8.47
   1  15   1   88.35    6.48
  -1  15   1   76.33    5.30
  -1  15   1   72.96    3.95
   1 -15   1   76.61    7.78
  -1 -15   1   82.48    4.83
  -1 -15   1   78.49    8.05
  -1  15   1   75.20    6.25
   1  15   1   65.43    5.87
   1  15   1   81.51    4.36
   1 -15   1   79.23    8.31
  -1 -15   2    0.40    0.33
   1  15   2   -0.26    0.61
  -1  15   2   -0.11    0.70
  -1 -15   2    0.49    1.12
   1 -15   2    0.11    1.14
  -1 -15   2    1.23    1.43
   1 -15   2    1.56    1.48
  -1  15   2    0.48    0.62
  -1  15   2    0.34    0.32
   1  15   2   -0.56    0.46
   1  15   2   -0.66    0.69
  -1  15   3   34.85    2.50
   1  15   3   37.48    3.96
  -1  15   3   38.39    4.14
   1 -15   3   41.16    5.79
  -1 -15   3   37.39    3.30
  -1 -15   3   28.92    5.25
   1 -15   3   29.72    4.84
  -1  15   3   35.58    1.99
   1  15   3   36.47    2.45
   1  15   3   35.63    3.52
   1 -15   4    4.20    1.97
  -1 -15   4    1.48    1.22
  -1  15   4    1.08    0.23
   1  15   4    2.68    1.17
  -1  15   4    1.55    0.88
  -1  15   4    0.90    0.21
   1  15   4    1.47    0.44
  -1 -15   4    1.50    0.65
   1  15   4    2.00    0.72
   1 -15   4    1.48    1.33
   1 -15   5   37.74    5.14
   1  15   5   40.20    2.18
   1  15   5   44.44    2.83
  -1  15   5   37.07    4.22
   1  15   5   46.16    4.40
  -1 -15   5   37.36    5.57
   1 -15   5   40.97    6.15
  -1 -15   5   41.54    3.66
  -1 -15   6    0.36    0.47
   1 -15   6   -1.13    2.12
  -1 -15   6    1.60    1.40
   1 -15   6   -0.77    1.52
  -1  15   6    0.71    0.66
   1  15   6    1.00    0.75
   1 -15   7   75.98    6.81
  -1 -15   7   84.12    7.62
   1  15   7   68.36    5.77
  -1  15   7   88.72    6.90
  -1 -15   7   81.86    5.57
  -1 -15   8   -0.57    0.70
   1 -15   8   -0.55    1.07
  -1 -15   8    1.51    1.22
   1  15   8    3.15    1.44
  -1  15   8    1.67    1.20
   1 -15   9   75.81    6.44
  -1 -15   9   87.02    6.09
   1  15   9   96.84    6.72
  -1  15   9   90.40    7.02
  -1 -15   9   99.47    7.49
  -1 -15  10    1.20    0.90
   1  15  10    1.14    0.71
  -1  15  10    3.08    1.45
  -1 -15  10    0.02    0.67
   1 -15  10    1.38    1.01
  -1 -15  11   31.57    3.32
   1 -15  11   28.46    2.84
  -1  15  11   33.75    4.18
   1  15  11   34.86    3.90
  -1  16  -7   -1.33    1.33
   1  16  -7   -1.75    1.44
  -1 -16  -7   -1.27    2.38
   1 -16  -7    3.86    2.88
  -1  16  -7   -0.39    1.18
   1  16  -7   -0.07    0.48
  -1  16  -7    0.34    0.52
   1  16  -7    1.01    1.76
   1 -16  -7    0.95    1.37
  -1 -16  -7    0.49    0.89
  -1  16  -6    1.34    1.02
   1  16  -6    0.36    0.91
  -1 -16  -6   -1.60    1.95
   1 -16  -6    5.11    3.00
  -1  16  -6    1.72    1.38
  -1  16  -6    0.97    0.66
   1  16  -6    1.61    0.85
   1  16  -6    0.55    1.51
  -1 -16  -6    2.44    1.46
   1 -16  -6    2.45    1.60
  -1 -16  -5    1.10    1.60
   1 -16  -5    2.87    2.21
  -1  16  -5   -0.39    1.08
   1  16  -5    1.36    0.93
   1  16  -5    1.04    0.76
  -1  16  -5    0.34    1.30
  -1  16  -5    1.75    0.75
   1 -16  -5    2.29    1.67
  -1 -16  -5    1.60    1.45
   1  16  -5   -1.29    1.76
   1  16  -4    0.27    1.04
  -1 -16  -4    1.04    1.39
   1 -16  -4   -0.28    1.10
   1  16  -4    0.53    0.82
   1  16  -4    0.57    0.60
  -1  16  -4    0.44    0.86
  -1  16  -4    0.40    0.44
  -1  16  -4    0.38    0.77
  -1 -16  -4    1.50    2.52
   1 -16  -4   -0.20    1.43
   1  16  -3    0.98    0.98
   1 -16  -3    0.68    1.15
  -1 -16  -3    2.38    1.54
   1  16  -3    1.15    1.07
   1  16  -3    0.02    0.46
   1 -16  -3    2.96    2.20
  -1 -16  -3    1.03    2.02
  -1  16  -3    0.67    1.03
  -1  16  -3    0.37    1.14
  -1  16  -3    0.15    0.42
  -1  16  -2   -0.07    0.70
   1  16  -2    1.90    0.60
   1 -16  -2    4.58    1.66
  -1 -16  -2    2.88    1.49
  -1 -16  -2    0.84    1.73
   1 -16  -2    3.56    1.99
   1  16  -2    1.33    0.97
  -1  16  -2    2.21    1.30
   1  16  -2   -0.06    1.47
  -1  16  -2    3.07    0.88
   1  16  -1    0.49    0.71
  -1  16  -1    2.13    1.40
  -1  16  -1   -0.08    0.38
   1  16  -1    1.11    0.80
   1 -16  -1    2.19    1.75
  -1 -16  -1    0.87    1.50
  -1 -16  -1   -1.27    1.92
   1 -16  -1    2.12    2.40
  -1  16  -1    1.38    1.13
   1  16  -1    1.20    1.11
   1 -16   0   -0.24    1.79
  -1 -16   0    1.70    2.01
  -1  16   0    0.84    0.62
   1  16   0   -0.27    0.81
   1  16   0    1.21    1.17
  -1  16   0   -0.15    1.04
  -1  16   0    0.05    0.30
   1  16   0   -0.31    0.54
   1 -16   0    1.19    2.01
  -1 -16   0   -1.78    2.07
  -1 -16   1    1.80    1.96
   1 -16   1    0.46    0.93
   1 -16   1    1.23    1.34
  -1 -16   1   -0.53    1.61
   1  16   1    0.70    0.67
  -1  16   1    1.00    0.41
   1  16   1    0.22    0.69
  -1  16   1    1.28    1.33
  -1  16   1    0.09    0.52
   1  16   1    0.35    0.45
   1 -16   2   -0.73    1.82
   1 -16   2    3.80    1.95
  -1 -16   2    3.74    2.29
   1  16   2    2.86    1.04
  -1  16   2    2.21    0.59
  -1  16   2    1.99    0.63
   1  16   2    0.77    0.94
  -1  16   2    2.29    1.46
   1  16   2    2.26    0.63
   1  16   3    0.09    0.75
  -1  16   3    1.32    1.08
  -1  16   3    0.95    0.34
   1  16   3    1.22    0.50
   1 -16   3   -0.83    1.30
   1  16   3    0.55    0.65
   1 -16   3   -0.17    1.41
  -1 -16   3    3.80    2.45
  -1  16   3    0.74    0.46
   1  16   4    2.41    1.38
   1  16   4    0.62    0.35
   1 -16   4    1.52    1.50
  -1  16   4   -0.13    0.63
   1 -16   4   -3.36    2.70
   1  16   4    1.68    0.74
  -1 -16   4   -0.21    1.17
   1  16   5    0.46    0.24
  -1 -16   5   -0.20    1.60
   1 -16   5   -1.00    2.22
   1  16   5    0.69    0.23
   1 -16   5    0.56    1.56
   1  16   5   -0.27    0.80
  -1  16   5    0.39    0.88
   1 -16   6    0.12    1.12
   1  16   6    2.51    1.19
  -1  16   6   -0.21    1.00
  -1 -16   6    1.12    1.24
   1 -16   7    1.13    1.41
  -1 -16   7   -1.64    1.61
   1  16   7    0.10    0.83
  -1  16   7   -0.34    0.93
   2   0 -26  196.23    9.65
   2   0 -26  156.87   11.81
  -2   0 -26  165.42    8.87
  -2   0 -26  172.86   11.64
   2   0 -26  194.53   11.75
  -2   0 -26  190.67   11.87
  -2   0 -26  169.47    9.79
  -2   0 -26  196.84   10.79
   2   0 -25   14.04    3.18
   2   0 -25   12.77    2.13
  -2   0 -25   14.85    3.06
  -2   0 -25   11.74    2.81
  -2   0 -25    8.85    2.05
   2   0 -25   13.04    2.89
  -2   0 -25   14.38    2.29
  -2   0 -25   10.35    2.15
   2   0 -24   87.51    8.06
  -2   0 -24   93.55    7.99
  -2   0 -24   94.68    6.59
   2   0 -24   93.21    6.24
  -2   0 -24  100.74    7.98
  -2   0 -24   87.00    6.26
  -2   0 -24  100.19    7.11
   2   0 -24  102.40    7.86
   2   0 -24  112.58    6.47
  -2   0 -23    1.40    1.17
   2   0 -23    8.88    2.34
  -2   0 -23    7.80    1.85
   2   0 -23    7.54    2.38
   2   0 -23    5.15    1.37
   2   0 -23    7.80    1.62
  -2   0 -23    3.52    1.53
  -2   0 -23    4.94    1.62
  -2   0 -23    7.31    1.64
   2   0 -22  111.76    8.94
  -2   0 -22  111.99    8.51
   2   0 -22  114.44    7.04
  -2   0 -22  114.13    7.42
   2   0 -22  125.25    8.55
  -2   0 -22  132.81    7.34
  -2   0 -22  107.49    8.38
  -2   0 -22  116.58    7.67
   2   0 -22  139.85    7.04
  -2   0 -21    3.07    1.15
   2   0 -21    3.91    1.16
  -2   0 -21    1.75    0.80
  -2   0 -21    3.60    1.42
   2   0 -21    2.11    1.37
  -2   0 -21    2.41    1.11
   2   0 -21    3.98    1.27
   2   0 -21    4.07    1.71
  -2   0 -21    3.83    1.62
  -2   0 -20  255.73   13.48
   2   0 -20  278.26   13.54
  -2   0 -20  273.02   12.33
  -2   0 -20  265.59   12.93
   2   0 -20  280.56   11.43
  -2   0 -20  286.15   14.16
   2   0 -20  259.88   12.10
  -2   0 -20  307.65   12.15
  -2   0 -19    2.51    1.12
   2   0 -19    4.50    1.29
  -2   0 -19    1.08    1.09
   2   0 -19    1.42    1.30
  -2   0 -19    1.01    0.98
   2   0 -19    2.33    1.07
  -2   0 -19    1.80    1.43
  -2   0 -19    0.16    0.66
   2   0 -18  503.66   18.66
  -2   0 -18  505.35   20.46
  -2   0 -18  497.44   19.44
  -2   0 -18  455.42   17.49
  -2   0 -18  463.01   18.09
   2   0 -18  500.29   19.61
   2   0 -18  529.84   17.54
   2   0 -17   13.57    1.75
  -2   0 -17   12.94    2.39
  -2   0 -17   13.30    1.82
  -2   0 -17   12.34    2.18
  -2   0 -17   11.61    1.87
   2   0 -17   12.30    2.22
   2   0 -17   11.49    1.92
   2   0 -16  182.40    9.03
  -2   0 -16  186.93    8.37
  -2   0 -16  191.53    8.71
   2   0 -16  192.61    9.67
   2   0 -16  219.82    8.49
  -2   0 -16  192.43   10.21
  -2   0 -16  174.79    9.44
   2   0 -15  109.27    6.19
  -2   0 -15  109.90    5.60
  -2   0 -15   95.87    6.38
  -2   0 -15  124.21    7.43
   2   0 -15   93.89    5.19
  -2   0 -15  115.75    5.89
   2   0 -15   98.45    6.36
   2   0 -14  162.91    7.93
  -2   0 -14  155.47    8.39
  -2   0 -14  132.09    8.27
   2   0 -14  188.65    7.35
  -2   0 -14  165.33    7.44
   2   0 -14  170.09    8.42
  -2   0 -14  151.48    7.01
   2   0 -13    7.88    1.59
   2   0 -13    6.83    1.35
   2   0 -13    5.72    1.03
  -2   0 -13    6.20    1.04
  -2   0 -13    5.24    1.34
  -2   0 -12  631.35   19.38
   2   0 -12  575.67   20.26
   2   0 -12  542.08   20.38
  -2   0 -12  482.29   20.57
   2   0 -12  664.06   19.26
  -2   0 -11  498.09   16.91
   2   0 -11  490.17   17.97
   2   0 -11  548.45   16.92
  -2   0 -11  582.83   19.47
   2   0 -11  516.05   18.35
  -2   0 -10 3325.52   94.26
   2   0 -10 3210.71   95.43
   2   0 -10 3461.64   95.86
   2   0 -10 3492.71   94.15
   2   0  -9  358.18   13.22
   2   0  -9  403.34   12.20
  -2   0  -9  358.90   13.76
   2   0  -9  332.18   13.12
  -2   0  -8 1059.88   34.83
   2   0  -8 1113.32   35.32
   2   0  -8 1260.78   34.15
  -2   0  -8 1247.12   36.10
   2   0  -8 1072.07   35.18
  -2   0  -7  103.26    4.70
   2   0  -7   93.89    5.05
   2   0  -7  118.31    4.34
  -2   0  -7  103.32    5.26
   2   0  -7  107.83    5.12
   2   0  -6  284.20    9.78
  -2   0  -6  265.36    9.91
  -2   0  -6  264.06    9.06
   2   0  -6  261.01    8.70
   2   0  -6  281.37    9.92
   2   0  -5  892.64   24.82
  -2   0  -5  815.95   24.83
   2   0  -5  855.10   26.00
   2   0  -5  771.55   25.63
  -2   0  -5  878.88   26.03
   2   0  -4 1152.03   32.60
  -2   0  -4 1143.96   33.58
   2   0  -4 1133.01   33.46
  -2   0  -4 1158.25   32.42
   2   0  -3  310.48   10.28
  -2   0  -3  316.33   10.09
   2   0  -3  320.94   10.04
   2   0  -3  319.75    9.39
  -2   0  -3  281.53    8.97
  -2   0  -2 2670.11   77.38
   2   0  -2 2581.69   77.33
  -2   0  -2 2577.40   76.58
  -2   0  -1  651.19   17.32
   2   0  -1  698.55   17.33
  -2   0   0  565.91   17.79
   2   0   0  626.31   17.91
   2   0   0  656.55   17.77
  -2   0   0  572.32   17.72
   2   0   1  602.77   19.14
  -2   0   1  629.74   19.09
   2   0   1  600.70   18.55
  -2   0   2 2640.04   78.41
  -2   0   2 2707.43   77.35
   2   0   2 2747.06   77.02
  -2   0   2 2598.99   77.83
  -2   0   3  297.21    9.36
  -2   0   3  324.82    9.99
   2   0   3  224.54    9.29
  -2   0   3  233.96    8.53
   2   0   3  324.01    8.61
   2   0   4 1091.48   33.38
  -2   0   4 1189.72   34.10
  -2   0   4 1126.32   33.24
  -2   0   4 1108.78   34.54
  -2   0   5  844.66   23.93
  -2   0   5  785.94   24.64
  -2   0   5  774.49   25.12
   2   0   5  785.85   25.23
   2   0   6  268.96   10.22
  -2   0   6  262.04    9.97
  -2   0   6  263.43    8.68
   2   0   7  108.97    5.72
  -2   0   7  107.40    4.31
  -2   0   7  103.76    5.39
  -2   0   8  976.91   32.17
   2   0   8  928.59   32.35
  -2   0   9  376.45   12.03
  -2   0   9  340.74   13.62
  -2   0  10 3078.82   93.51
  -2   0  10 3232.46   91.28
  -2   0  11  511.56   18.58
  -2   0  11  512.61   16.51
  -2   0  12  643.38   21.01
  -2   0  12  547.65   18.37
  -2   0  13    5.44    0.90
  -2   0  13    7.95    1.61
  -2   0  14  163.96    6.95
  -2   0  14  175.12    8.92
  -2   0  15  100.39    5.05
  -2   0  16  187.30    7.90
  -2   0  17   14.31    1.73
  -2   0  18  485.29   16.93
  -2   0  19    0.97    0.43
  -2  -1 -26    0.12    0.90
   2   1 -25   61.77    4.81
   2  -1 -25   45.26    4.09
  -2  -1 -25   52.95    5.55
  -2   1 -25   54.76    6.27
  -2  -1 -25   54.18    5.41
  -2   1 -25   51.23    5.08
   2   1 -25   49.17    5.64
  -2  -1 -25   47.34    4.73
   2  -1 -25   51.68    5.54
  -2   1 -25   50.23    4.76
  -2  -1 -25   62.28    4.98
  -2   1 -25   53.59    3.20
   2  -1 -25   49.17    4.78
  -2   1 -25   56.50    5.91
  -2  -1 -25   54.31    5.76
   2  -1 -25   60.09    6.25
   2   1 -25   54.40    6.48
  -2  -1 -24    1.13    0.71
  -2   1 -24    0.23    0.56
  -2   1 -24    1.00    0.43
  -2   1 -24    0.12    0.68
  -2  -1 -24    2.15    1.39
  -2  -1 -24    0.91    1.39
  -2   1 -24    0.55    0.82
   2   1 -24    1.55    1.56
  -2   1 -24    1.07    1.31
   2  -1 -24    1.14    0.79
  -2  -1 -24    0.84    0.70
   2  -1 -24    1.77    1.11
   2   1 -24    0.56    1.07
   2  -1 -24    0.85    1.17
  -2  -1 -24    0.87    0.96
   2  -1 -24    0.82    0.83
   2   1 -24    1.09    0.98
   2   1 -23   53.19    4.28
   2  -1 -23   55.67    4.09
   2  -1 -23   52.35    5.67
   2  -1 -23   54.58    5.36
   2   1 -23   48.20    5.80
   2  -1 -23   49.16    4.88
  -2  -1 -23   53.69    4.71
   2   1 -23   57.12    5.76
  -2   1 -23   52.96    4.97
  -2   1 -23   45.79    5.36
  -2  -1 -23   50.65    5.62
  -2  -1 -23   47.28    5.14
  -2   1 -23   50.86    3.78
  -2   1 -23   51.29    5.88
  -2  -1 -23   57.16    5.53
  -2  -1 -23   47.04    4.10
  -2   1 -23   51.09    4.56
  -2  -1 -22    6.41    1.94
  -2   1 -22    5.71    1.31
  -2   1 -22    8.62    1.97
  -2  -1 -22    5.75    1.41
  -2   1 -22    8.75    1.79
   2  -1 -22    7.45    1.38
   2   1 -22    8.35    1.64
  -2   1 -22    7.78    2.34
  -2  -1 -22    9.56    1.96
   2  -1 -22    8.55    2.13
   2   1 -22    5.65    1.80
   2   1 -22    6.49    2.51
   2  -1 -22    5.15    1.53
  -2  -1 -22    7.96    2.14
  -2   1 -22    6.82    1.86
   2  -1 -22    6.89    1.97
  -2   1 -21  120.34    6.93
  -2  -1 -21  117.19    6.57
  -2   1 -21  111.30    6.51
  -2  -1 -21  113.86    6.97
  -2   1 -21  110.87    7.18
   2   1 -21  109.02    7.92
   2   1 -21  118.21    6.66
   2  -1 -21  116.80    6.18
  -2  -1 -21  110.53    7.90
  -2   1 -21  123.49    8.97
  -2   1 -21  118.49    8.35
   2  -1 -21  111.66    7.73
   2  -1 -21  101.17    7.29
  -2  -1 -21  110.91    8.08
   2  -1 -21  113.24    8.37
  -2   1 -20    3.66    1.33
  -2   1 -20    2.48    1.17
  -2  -1 -20    4.88    1.65
  -2  -1 -20    3.49    1.42
   2  -1 -20    1.54    0.74
  -2  -1 -20    5.15    1.29
  -2   1 -20    3.54    1.03
   2  -1 -20    3.97    1.10
  -2   1 -20    4.09    1.70
   2   1 -20    2.70    0.96
   2  -1 -20    4.23    1.69
   2  -1 -20    3.35    1.21
  -2  -1 -20    1.81    0.99
  -2   1 -20    3.11    1.17
   2   1 -20    3.16    1.29
   2  -1 -19  165.36    7.41
   2   1 -19  171.24    7.96
  -2  -1 -19  175.62   10.11
  -2   1 -19  154.07    8.07
  -2  -1 -19  156.50    7.71
  -2   1 -19  155.59    7.95
  -2   1 -19  156.40    9.45
  -2  -1 -19  156.60    8.10
  -2   1 -19  154.52    8.36
   2   1 -19  149.58    9.12
   2  -1 -19  156.14    9.07
   2   1 -19  148.31    7.52
   2  -1 -19  150.71    8.79
  -2   1 -19  148.98    9.79
  -2  -1 -19  146.01    9.12
  -2   1 -18    8.63    2.00
  -2  -1 -18    5.89    1.80
  -2  -1 -18    7.55    1.94
   2  -1 -18    9.60    1.97
   2  -1 -18   10.42    1.49
   2   1 -18    8.85    1.57
  -2   1 -18    8.18    2.02
   2  -1 -18    9.69    2.00
   2   1 -18    9.47    1.65
  -2   1 -18    7.72    1.60
  -2   1 -18    8.38    1.54
  -2  -1 -18    7.88    1.52
  -2   1 -18    8.13    1.65
  -2  -1 -18    8.82    1.73
   2   1 -18    8.75    2.03
   2  -1 -17  215.45    8.29
   2   1 -17  217.85    8.95
  -2  -1 -17  189.78   10.45
  -2   1 -17  185.79    9.05
   2  -1 -17  181.29    9.83
   2   1 -17  185.13    8.48
  -2   1 -17  178.18    8.50
  -2  -1 -17  188.68    8.39
  -2   1 -17  185.96   10.20
  -2  -1 -17  162.61    9.64
  -2   1 -17  171.85   10.32
   2  -1 -17  194.95    9.82
   2   1 -17  192.50   10.00
  -2  -1 -17  184.73    8.71
  -2  -1 -16   22.13    2.26
  -2   1 -16   23.00    3.01
   2  -1 -16   22.77    2.95
   2   1 -16   27.83    2.53
   2  -1 -16   22.82    2.08
  -2  -1 -16   18.70    2.69
  -2   1 -16   22.17    3.27
   2   1 -16   20.22    2.23
  -2  -1 -16   21.78    2.98
  -2   1 -16   21.22    2.44
   2  -1 -16   19.53    2.61
  -2  -1 -16   23.78    2.45
   2   1 -16   23.31    2.98
  -2   1 -16   21.73    2.31
   2   1 -15  115.38    6.93
   2  -1 -15  109.64    6.67
  -2  -1 -15  116.51    5.93
  -2  -1 -15  104.43    7.20
  -2   1 -15  122.53    6.46
   2  -1 -15  116.01    7.05
   2   1 -15  125.05    6.06
  -2   1 -15  119.83    7.26
  -2  -1 -15  110.53    5.60
  -2   1 -15  100.44    5.79
  -2   1 -15   88.59    7.06
  -2  -1 -15  114.91    7.03
   2   1 -15  114.66    5.79
   2  -1 -15  135.81    5.66
   2  -1 -14    0.24    0.48
  -2   1 -14    1.04    0.46
  -2  -1 -14    1.44    0.54
   2  -1 -14    1.63    0.62
   2   1 -14    2.72    0.84
  -2   1 -14    1.20    0.69
  -2  -1 -14    1.49    0.53
  -2   1 -14    2.35    0.96
  -2  -1 -14    0.04    0.59
   2   1 -14    1.20    0.38
   2  -1 -14    0.24    0.54
  -2   1 -14    1.81    0.84
  -2  -1 -14    2.23    0.74
   2   1 -14    0.46    0.45
   2   1 -13  182.81    7.85
   2  -1 -13  171.25    7.09
   2   1 -13  221.58    8.04
  -2  -1 -13  187.18    7.54
  -2   1 -13  178.58    7.73
   2  -1 -13  171.71    8.92
  -2   1 -13  199.81    9.92
  -2  -1 -13  182.44    8.91
  -2   1 -13  195.87    9.12
   2   1 -13  182.62    8.81
  -2  -1 -13  172.05    7.59
   2  -1 -13  184.30    8.71
   2  -1 -12   22.51    1.79
   2   1 -12   16.27    1.77
  -2  -1 -12   22.74    2.51
  -2   1 -12   20.39    2.67
   2   1 -12   23.56    2.14
   2  -1 -12   22.52    2.34
  -2  -1 -12   22.50    1.93
  -2   1 -12   23.12    2.11
   2  -1 -12   23.38    2.68
  -2   1 -12   23.92    2.63
  -2  -1 -12   20.37    1.85
   2   1 -12   22.08    2.45
   2   1 -11  486.65   16.30
  -2  -1 -11  509.12   15.84
  -2   1 -11  460.98   17.20
  -2   1 -11  483.66   16.09
   2  -1 -11  460.39   17.59
  -2   1 -11  471.19   18.09
  -2  -1 -11  454.59   17.14
   2   1 -11  487.37   16.06
   2  -1 -11  511.93   15.48
  -2  -1 -11  471.25   15.76
   2  -1 -11  497.01   17.22
   2   1 -11  460.61   17.10
  -2   1 -10    8.69    1.45
   2   1 -10    9.37    1.17
   2  -1 -10    8.66    0.96
   2   1 -10    8.29    1.21
   2   1 -10    6.93    1.29
  -2  -1 -10    7.69    1.01
   2  -1 -10    7.50    1.32
   2  -1 -10    7.94    1.55
  -2  -1 -10    8.69    1.49
  -2   1 -10   10.80    1.25
  -2   1 -10    8.81    1.63
   2   1  -9  766.23   23.89
   2  -1  -9  819.64   25.66
   2   1  -9  772.74   24.70
  -2  -1  -9  804.22   23.28
   2  -1  -9  792.74   24.71
  -2   1  -9  763.80   23.62
  -2   1  -9  771.03   24.59
   2   1  -9  781.12   23.54
   2  -1  -9  774.35   22.98
  -2  -1  -9  745.80   24.59
   2   1  -8   35.63    2.33
   2  -1  -8   33.34    2.87
   2  -1  -8   33.39    2.57
  -2  -1  -8   34.27    1.89
   2   1  -8   32.03    2.54
   2  -1  -8   23.83    1.66
   2   1  -8   24.66    1.89
  -2   1  -8   40.42    2.33
  -2   1  -8   30.69    2.40
  -2  -1  -8   31.14    2.44
  -2   1  -8   40.39    3.15
  -2   1  -7  759.26   24.33
  -2  -1  -7  762.75   23.41
   2   1  -7  750.54   23.55
   2  -1  -7  715.39   23.32
   2  -1  -7  755.29   24.25
   2   1  -7  704.70   22.33
  -2   1  -7  735.60   23.11
   2  -1  -7  765.96   22.03
  -2   1  -6   11.98    1.68
   2   1  -6    9.49    0.94
   2  -1  -6   11.79    0.90
  -2  -1  -6   12.36    1.30
   2   1  -6   10.46    1.34
   2  -1  -6    9.33    1.48
  -2   1  -6   12.39    1.22
   2  -1  -6   11.36    1.28
   2   1  -5  332.68   10.32
   2  -1  -5  320.92    9.90
   2   1  -5  345.11   11.13
   2  -1  -5  248.72   11.31
  -2   1  -5  321.49   10.46
  -2   1  -5  309.83   11.47
  -2  -1  -5  313.38    9.89
  -2  -1  -5  331.24   10.86
   2  -1  -5  356.64   11.10
   2  -1  -4  163.83    6.30
   2   1  -4  164.49    6.36
   2  -1  -4  203.04    5.61
  -2   1  -4  129.61    6.34
  -2  -1  -4  167.90    6.13
  -2   1  -4  139.70    5.69
   2  -1  -4  168.79    7.00
   2   1  -4  170.59    5.79
   2  -1  -3   99.56    3.94
   2   1  -3   96.51    3.52
   2  -1  -3   67.94    4.14
  -2   1  -3   99.27    4.22
   2   1  -3   96.62    3.94
  -2  -1  -3  100.94    3.71
  -2   1  -3   99.20    3.42
   2   1  -2   17.51    1.13
  -2   1  -2   16.54    1.08
   2  -1  -2   14.55    1.54
  -2  -1  -2   17.24    1.18
   2  -1  -2   19.29    1.09
   2  -1  -2   20.06    1.35
  -2   1  -2   21.14    1.52
   2   1  -2   18.16    1.33
   2  -1  -1 1930.52   55.48
   2   1  -1 1986.07   55.39
  -2  -1  -1 1972.34   55.33
   2  -1  -1 1952.24   55.27
  -2   1  -1 1928.19   55.63
   2  -1  -1 1925.86   56.36
  -2   1  -1 1906.54   56.12
  -2   1   0    0.68    0.32
  -2   1   0    0.13    0.37
   2   1   0    2.07    0.40
  -2  -1   0    0.68    0.21
   2  -1   0    0.98    0.32
   2   1   0    0.49    0.25
  -2   1   0    0.81    0.39
   2  -1   0    0.25    0.23
  -2  -1   1 1954.07   54.98
   2   1   1 1936.39   54.51
  -2   1   1 1924.50   56.23
  -2   1   1 1909.08   55.24
  -2   1   1 1975.26   54.90
   2  -1   1 1864.33   55.50
  -2   1   2   16.82    1.66
  -2   1   2   16.64    0.97
   2  -1   2   16.92    1.05
   2  -1   2   14.45    1.34
  -2  -1   2   15.61    1.05
  -2   1   2   15.89    1.25
   2   1   2   14.26    1.13
  -2   1   3  101.09    4.10
   2   1   3   89.93    3.97
   2  -1   3   93.75    3.67
   2  -1   3   96.86    4.53
  -2   1   3   93.94    4.74
  -2   1   3   99.49    3.39
  -2  -1   3   94.61    3.62
  -2  -1   4  176.97    6.51
  -2   1   4  160.02    7.11
  -2   1   4  171.58    5.60
  -2   1   4  177.91    6.55
   2   1   4  169.19    6.54
   2  -1   4  174.67    6.24
   2  -1   4  171.62    7.13
  -2  -1   4  170.60    5.95
   2  -1   5  368.69   12.35
  -2   1   5  359.41   11.32
   2   1   5  314.86   11.32
  -2  -1   5  285.60   10.97
  -2  -1   5  343.28   10.56
  -2   1   5  328.60   10.10
  -2   1   5  283.94   11.80
   2  -1   5  318.92   11.05
  -2   1   6    9.22    1.16
  -2   1   6   12.94    0.95
  -2   1   6   11.69    1.60
  -2  -1   6   11.84    1.35
   2  -1   6    6.04    1.29
   2   1   6   10.41    1.42
  -2  -1   6   14.18    1.16
   2  -1   7  738.62   25.31
   2   1   7  765.41   24.75
  -2   1   7  741.04   25.35
  -2  -1   7  684.26   23.93
  -2   1   7  836.89   24.33
  -2   1   7  762.05   22.88
  -2  -1   7  829.75   23.43
   2   1   8   37.78    3.10
  -2   1   8   34.11    3.12
  -2  -1   8   33.09    2.57
  -2   1   8   33.06    2.58
  -2   1   8   32.23    1.94
  -2  -1   8   38.70    2.29
   2   1   9  665.98   24.62
  -2  -1   9  789.31   23.15
  -2   1   9  747.59   22.63
  -2   1   9  739.18   25.44
  -2  -1   9  773.45   24.32
  -2  -1  10    7.03    1.41
  -2   1  10    7.36    1.57
  -2   1  10    8.41    0.95
  -2  -1  10    8.39    1.09
  -2   1  11  474.51   17.89
  -2  -1  11  504.82   16.96
  -2   1  11  470.97   15.08
  -2  -1  11  447.56   15.44
  -2   1  12   22.23    2.79
  -2  -1  12   17.77    2.20
  -2  -1  12   23.39    2.04
  -2   1  12   24.49    1.84
  -2   1  13  187.40    9.47
  -2  -1  13  157.79    7.97
  -2   1  13  177.75    6.89
  -2  -1  13  172.44    7.24
  -2  -1  14    1.66    0.87
  -2   1  14    2.57    1.12
  -2   1  14    0.95    0.43
  -2  -1  14    0.81    0.31
  -2   1  15  117.28    5.38
  -2  -1  15  111.49    5.62
  -2  -1  16   20.55    2.15
  -2   1  16   21.45    2.01
  -2  -1  17  181.07    8.09
  -2   1  17  186.51    7.75
  -2  -1  18    7.09    1.29
  -2   1  18    6.88    1.19
  -2  -1  19  160.46    7.63
  -2  -1  20    4.34    1.17
  -2  -2 -25    3.09    1.30
  -2  -2 -25    5.92    1.79
  -2   2 -25    1.59    1.00
   2  -2 -25    3.38    1.29
  -2  -2 -25    6.50    1.61
  -2   2 -25    6.22    1.74
   2  -2 -25    5.82    1.26
   2   2 -25    4.51    1.28
  -2  -2 -25    7.24    1.80
   2   2 -25    5.03    1.91
   2  -2 -25    6.38    1.89
  -2  -2 -25    4.39    1.81
  -2   2 -25    2.95    1.25
   2  -2 -25    5.75    2.05
   2   2 -25    3.36    1.79
  -2   2 -25    4.05    1.93
  -2  -2 -24   -0.14    0.44
  -2   2 -24   -0.58    0.94
   2  -2 -24    0.87    1.20
   2   2 -24   -0.11    1.23
  -2   2 -24    0.10    1.06
   2  -2 -24    2.32    1.36
   2  -2 -24   -0.21    0.46
   2   2 -24    0.56    0.75
   2  -2 -24    0.77    1.00
   2   2 -24   -0.95    1.49
  -2  -2 -24   -0.19    0.71
  -2  -2 -24    1.68    1.46
  -2   2 -24    1.08    1.02
  -2   2 -24    0.23    0.78
  -2  -2 -24   -0.12    0.68
  -2  -2 -23    0.06    0.51
  -2   2 -23   -0.24    0.55
   2  -2 -23   -1.45    1.30
   2   2 -23   -0.81    1.28
   2  -2 -23    0.17    0.78
  -2   2 -23   -0.79    1.12
   2   2 -23    0.02    0.53
   2  -2 -23    0.62    0.56
   2  -2 -23    2.11    1.32
  -2  -2 -23   -0.40    0.69
  -2  -2 -23   -0.40    1.01
  -2   2 -23    0.68    0.74
  -2  -2 -23    2.44    1.53
  -2   2 -23    1.73    1.30
   2   2 -23   -0.71    0.92
  -2  -2 -22    3.18    1.23
   2  -2 -22    3.18    1.47
  -2   2 -22    2.29    0.49
  -2  -2 -22    3.27    0.93
  -2   2 -22    3.76    1.27
  -2   2 -22    3.85    1.21
   2   2 -22    2.86    1.18
   2   2 -22    3.35    1.01
  -2   2 -22    2.42    1.60
   2  -2 -22    3.03    1.30
   2  -2 -22    4.96    1.67
  -2  -2 -22    3.81    1.15
  -2  -2 -22    3.66    1.62
  -2   2 -22    2.05    0.88
   2  -2 -22    2.89    0.84
  -2   2 -21    7.06    1.65
  -2  -2 -21    8.45    1.59
  -2   2 -21    6.66    0.93
   2  -2 -21    4.86    1.65
  -2   2 -21    5.46    1.42
   2   2 -21    7.96    2.12
   2   2 -21    7.84    1.56
  -2   2 -21    4.96    1.59
   2  -2 -21    7.01    1.99
   2  -2 -21    8.54    1.93
  -2  -2 -21    7.63    1.59
  -2  -2 -21    7.46    2.14
  -2   2 -21    4.73    1.78
  -2  -2 -21    6.21    1.79
   2  -2 -21    6.11    1.22
  -2  -2 -20    0.44    0.60
  -2   2 -20    1.65    0.77
   2  -2 -20    0.02    0.74
  -2   2 -20    0.33    0.38
  -2  -2 -20    1.05    0.84
   2   2 -20    0.91    0.59
   2  -2 -20    0.28    0.38
  -2  -2 -20    0.14    0.44
   2  -2 -20    1.04    0.89
  -2  -2 -20    0.58    0.62
  -2   2 -20    0.09    0.83
   2   2 -20   -0.82    1.19
  -2   2 -20    0.47    0.76
  -2   2 -20    0.86    0.96
   2  -2 -20    1.30    0.93
  -2   2 -19    2.61    0.81
  -2  -2 -19    2.20    1.08
   2  -2 -19    2.33    1.15
   2  -2 -19    2.49    1.06
  -2  -2 -19    2.35    0.79
  -2   2 -19    2.95    1.42
  -2  -2 -19    2.94    1.61
   2   2 -19    2.97    0.94
   2  -2 -19    2.07    0.66
   2  -2 -19    2.56    1.18
  -2  -2 -19    2.34    0.83
  -2   2 -19    3.14    1.30
   2   2 -19    1.63    1.02
  -2   2 -19    1.85    1.32
  -2   2 -18    0.37    0.45
  -2  -2 -18    0.25    0.77
   2  -2 -18   -0.27    0.85
   2  -2 -18    1.18    1.11
  -2   2 -18    0.60    0.57
  -2  -2 -18   -0.02    0.45
  -2   2 -18   -0.19    0.67
   2   2 -18    0.61    0.41
   2  -2 -18    1.09    0.59
   2  -2 -18   -0.16    0.40
  -2  -2 -18    0.94    0.72
  -2  -2 -18   -0.29    1.03
   2   2 -18    1.04    0.93
  -2   2 -18    2.17    1.62
  -2  -2 -17   14.69    2.25
  -2   2 -17   14.81    2.46
   2  -2 -17   15.90    2.65
  -2   2 -17   16.64    2.20
  -2  -2 -17   15.30    1.88
   2  -2 -17   17.12    1.73
   2   2 -17   17.54    2.09
  -2   2 -17   14.97    2.90
  -2  -2 -17   15.87    1.96
   2  -2 -17   18.88    2.54
   2   2 -17   15.45    2.51
  -2  -2 -17   16.68    2.94
  -2   2 -17   16.55    1.84
  -2  -2 -16    0.62    0.46
  -2  -2 -16    0.70    0.67
  -2   2 -16    1.48    1.16
   2  -2 -16    1.84    1.23
  -2   2 -16    2.16    0.94
   2   2 -16    2.30    0.86
   2  -2 -16    0.81    0.42
  -2  -2 -16    0.84    0.62
   2  -2 -16   -0.24    0.47
  -2   2 -16    1.43    0.68
  -2  -2 -16    0.38    0.81
   2   2 -16    0.41    0.74
  -2   2 -16    1.23    1.05
  -2   2 -15   17.74    2.06
  -2  -2 -15   16.87    2.30
  -2   2 -15   17.30    2.54
   2  -2 -15   14.53    2.60
   2  -2 -15   15.51    1.56
   2   2 -15   15.82    1.94
  -2   2 -15   14.02    2.57
   2  -2 -15   17.29    2.33
  -2  -2 -15   15.13    1.86
  -2   2 -15   13.63    1.70
  -2  -2 -15   16.38    2.83
   2   2 -15   14.26    2.19
  -2  -2 -15   14.31    1.66
  -2  -2 -14    0.85    0.39
  -2  -2 -14    1.18    0.69
  -2   2 -14    0.05    0.58
   2  -2 -14   -0.21    0.57
  -2   2 -14    1.35    0.56
   2   2 -14    1.94    0.77
   2  -2 -14    1.52    0.46
   2   2 -14   -0.09    0.61
   2  -2 -14    0.53    0.60
  -2  -2 -14    0.42    0.34
  -2   2 -14    0.89    0.47
  -2  -2 -14    1.18    0.81
  -2   2 -14    0.97    0.67
  -2  -2 -13   14.05    1.90
   2  -2 -13   12.98    2.27
  -2   2 -13   15.37    1.74
  -2  -2 -13   12.96    1.40
   2   2 -13   16.25    1.81
   2  -2 -13   10.21    1.22
   2   2 -13   14.28    2.10
  -2  -2 -13   12.80    1.53
   2  -2 -13   10.70    1.73
  -2   2 -13   12.65    2.02
  -2  -2 -13   13.23    2.55
  -2   2 -13   13.52    1.58
  -2   2 -13   15.14    2.44
  -2   2 -12    3.99    1.32
  -2  -2 -12    4.97    0.87
   2  -2 -12    4.61    1.09
   2  -2 -12    5.10    0.74
  -2  -2 -12    5.45    0.90
  -2   2 -12    6.33    1.11
   2  -2 -12    5.42    1.43
  -2  -2 -12    5.08    1.17
   2   2 -12    5.22    1.02
  -2   2 -12    4.55    1.10
  -2   2 -11   39.55    3.90
   2  -2 -11   33.31    3.07
  -2  -2 -11   45.71    2.79
  -2   2 -11   46.31    3.07
   2  -2 -11   42.15    3.96
   2   2 -11   55.20    3.21
   2  -2 -11   45.42    2.42
  -2  -2 -11   50.74    3.46
  -2   2 -11   47.81    3.65
  -2  -2 -11   44.89    2.70
  -2   2 -10   21.11    2.79
   2  -2 -10   31.44    3.18
  -2   2 -10   28.55    2.63
  -2  -2 -10   31.33    2.51
  -2  -2 -10   30.37    2.03
  -2   2 -10   28.62    2.28
   2   2 -10   30.71    2.32
   2  -2 -10   23.15    1.63
   2  -2 -10   30.79    2.57
  -2  -2  -9   10.64    1.35
   2   2  -9    8.35    1.11
  -2   2  -9    8.39    1.57
   2  -2  -9    8.14    1.71
   2  -2  -9    9.67    1.40
  -2  -2  -9    8.64    0.92
   2  -2  -9    9.44    0.87
  -2   2  -9    7.69    1.30
  -2   2  -9    9.81    1.19
   2  -2  -8   76.39    4.95
   2  -2  -8   65.86    3.91
   2  -2  -8   70.51    2.92
  -2   2  -8   70.12    3.61
  -2  -2  -8   69.11    3.76
  -2   2  -8   77.70    4.14
   2   2  -8   81.52    3.74
  -2  -2  -8   67.24    3.04
  -2   2  -8   70.67    4.69
   2   2  -7   20.70    1.64
  -2   2  -7   20.27    2.30
  -2   2  -7   22.21    1.72
  -2  -2  -7   23.63    1.78
   2  -2  -7   20.18    1.90
  -2  -2  -7   22.21    1.26
  -2   2  -7   21.45    1.96
   2  -2  -7   19.29    2.32
   2  -2  -7   21.72    1.25
  -2   2  -6   71.86    4.27
   2  -2  -6   58.01    2.51
  -2  -2  -6   72.36    3.34
   2  -2  -6   68.63    3.57
  -2  -2  -6   76.56    2.58
   2  -2  -6   70.67    4.53
  -2   2  -6   76.05    3.63
   2   2  -6   48.28    2.90
   2   2  -5   23.77    1.68
   2  -2  -5   30.39    2.77
  -2  -2  -5   29.26    1.86
   2  -2  -5   33.44    1.49
  -2   2  -5   35.18    2.09
  -2  -2  -5   32.70    1.26
  -2   2  -5   31.43    2.61
   2  -2  -5   32.78    2.20
  -2  -2  -4   66.43    2.82
   2  -2  -4   63.93    3.98
   2   2  -4   48.61    2.58
   2  -2  -4   67.60    3.26
  -2   2  -4   70.16    3.89
   2  -2  -4   57.94    2.30
  -2   2  -4   64.81    2.97
  -2   2  -4   65.47    3.09
  -2   2  -3   74.23    4.04
   2   2  -3   95.46    3.55
   2  -2  -3   89.28    3.12
  -2  -2  -3   90.21    3.41
  -2   2  -3   95.91    4.04
   2  -2  -3   68.37    3.59
   2  -2  -3   86.06    4.65
  -2   2  -3   84.68    3.55
   2  -2  -2   25.59    1.68
  -2   2  -2   27.43    1.90
   2   2  -2   24.37    1.49
  -2  -2  -2   26.05    1.43
   2  -2  -2   24.54    1.35
  -2   2  -2   24.11    1.56
  -2   2  -2   18.49    1.72
   2  -2  -2   24.47    2.20
   2  -2  -1   16.30    1.20
   2   2  -1   18.28    1.16
  -2  -2  -1   17.74    1.14
   2  -2  -1   21.81    1.39
  -2   2  -1   21.73    1.31
  -2   2  -1   14.10    1.61
   2  -2  -1   16.72    1.65
  -2   2  -1   16.55    1.36
  -2   2   0  217.11    8.55
   2  -2   0  287.51    8.81
   2   2   0  280.49    8.55
  -2   2   0  282.44    8.80
  -2   2   0  324.41   10.16
  -2  -2   0  247.11    8.39
   2  -2   0  292.13    9.06
   2  -2   0  272.43    9.67
  -2  -2   1   13.92    1.04
   2   2   1   17.08    1.04
   2  -2   1   19.43    1.25
  -2   2   1   17.13    1.29
   2   2   1   16.44    1.12
  -2   2   1   19.21    1.12
   2  -2   1   18.73    1.49
   2  -2   1   18.15    1.61
  -2   2   1   16.54    1.75
   2  -2   2   26.74    2.10
   2   2   2   22.94    1.48
  -2   2   2   27.30    1.32
  -2   2   2   23.65    1.66
   2  -2   2   27.14    1.64
  -2   2   2   27.95    2.39
   2  -2   2   26.95    1.84
  -2  -2   2   30.66    1.62
   2  -2   3   60.39    3.82
  -2   2   3   82.89    3.68
  -2  -2   3   84.42    3.36
  -2   2   3   73.82    2.80
   2   2   3   80.36    3.38
  -2   2   3  101.51    4.92
   2  -2   3   85.53    3.61
  -2  -2   4   70.18    3.13
   2  -2   4   68.31    4.04
  -2   2   4   68.71    3.40
   2   2   4   63.60    3.14
  -2   2   4   63.74    4.20
   2  -2   4   59.92    3.27
  -2   2   4   67.66    2.47
  -2   2   5   26.84    2.10
  -2   2   5   30.87    1.46
  -2  -2   5   35.72    2.00
   2  -2   5   30.31    2.24
   2   2   5   32.79    2.14
  -2   2   5   29.70    2.84
   2  -2   5   31.35    2.75
  -2   2   6   74.94    3.94
  -2   2   6   70.61    4.76
   2  -2   6   69.15    4.10
  -2  -2   6   83.20    3.58
  -2   2   6   73.82    2.88
   2   2   6   81.09    4.00
  -2  -2   6   71.18    3.57
  -2  -2   7   21.10    1.69
  -2   2   7   21.20    1.29
  -2   2   7   19.78    1.92
  -2  -2   7   19.79    1.73
  -2   2   7   21.00    2.60
   2   2   7   18.94    1.88
  -2  -2   8   67.01    3.60
   2   2   8   70.37    4.18
  -2   2   8   66.86    2.90
  -2  -2   8   69.09    3.51
  -2   2   8   66.40    4.90
  -2   2   8   69.24    4.03
  -2   2   9    8.05    1.33
   2   2   9    8.95    1.51
  -2  -2   9    6.20    0.85
  -2   2   9    8.76    0.85
  -2   2   9    7.71    1.66
  -2  -2   9    7.91    1.07
  -2   2  10   32.00    3.41
  -2   2  10   25.86    1.74
  -2  -2  10   27.31    2.34
   2   2  10   29.57    2.84
  -2  -2  10   31.79    2.26
  -2   2  10   27.92    2.52
  -2  -2  11   42.21    3.03
  -2   2  11   38.55    2.32
  -2  -2  11   48.09    2.98
  -2   2  11   47.85    4.34
  -2   2  12    4.93    0.75
  -2   2  12    5.68    1.51
  -2  -2  12    5.56    1.15
  -2  -2  12    4.56    0.93
  -2   2  13   12.32    1.24
  -2   2  13   15.03    2.53
  -2  -2  13   12.55    1.68
  -2  -2  13   12.19    1.52
  -2   2  14   -0.19    0.86
  -2  -2  14    1.06    0.62
  -2  -2  14    1.57    0.69
  -2   2  14    0.82    0.36
  -2   2  15   13.57    1.45
  -2  -2  15   11.99    1.64
  -2   2  16    1.14    0.45
  -2  -2  16    1.54    0.72
  -2  -2  17   16.39    1.95
  -2  -2  18    0.47    0.41
  -2  -2  19    2.92    0.91
  -2  -2  20    0.50    0.49
  -2  -2  21    6.55    1.44
  -2   3 -25   63.02    6.48
  -2  -3 -25   53.54    6.68
   2  -3 -25   73.51    6.31
  -2  -3 -25   61.44    5.51
  -2  -3 -25   61.99    4.75
  -2   3 -25   54.94    5.22
   2   3 -25   54.57    4.94
   2  -3 -25   67.81    4.34
   2  -3 -25   65.47    5.95
  -2  -3 -25   55.72    4.82
   2  -3 -25   63.96    6.39
  -2   3 -25   55.60    5.69
   2   3 -25   57.84    6.23
  -2   3 -25   53.91    6.73
   2   3 -25   49.58    6.69
  -2   3 -24    7.37    2.14
  -2  -3 -24    8.28    2.02
   2  -3 -24    6.52    1.98
  -2   3 -24    6.97    1.85
  -2  -3 -24    7.16    1.53
  -2   3 -24    8.94    2.44
   2  -3 -24    8.25    1.97
   2   3 -24    6.94    1.71
   2  -3 -24    5.28    1.17
   2  -3 -24    9.79    2.33
  -2  -3 -24    8.18    1.75
  -2  -3 -24    7.06    2.48
   2   3 -24    9.00    2.87
   2   3 -24    8.15    2.29
  -2   3 -24    8.91    2.19
  -2  -3 -23   70.27    5.77
  -2   3 -23   75.48    7.74
   2  -3 -23   74.48    6.18
  -2   3 -23   68.95    6.58
  -2  -3 -23   72.13    5.04
  -2   3 -23   72.75    5.80
   2   3 -23   80.10    5.70
   2  -3 -23   74.01    4.57
  -2   3 -23   75.02    6.23
   2   3 -23   80.82    7.11
  -2  -3 -23   75.45    5.45
   2  -3 -23   74.01    6.31
   2   3 -23   59.16    7.44
   2  -3 -23   77.76    7.05
  -2  -3 -23   82.48    7.88
  -2  -3 -22   -0.03    0.74
  -2   3 -22    0.77    1.00
  -2   3 -22    0.72    0.77
  -2  -3 -22    0.51    0.55
   2  -3 -22    2.82    1.92
   2   3 -22    1.28    0.75
  -2   3 -22    3.34    1.65
   2   3 -22    0.44    0.50
  -2   3 -22   -1.86    1.57
   2  -3 -22    0.11    0.62
  -2  -3 -22    1.74    1.02
   2  -3 -22    2.17    1.25
   2  -3 -22   -0.05    0.30
  -2  -3 -22    1.30    0.86
  -2   3 -21   92.60    8.19
   2  -3 -21   79.43    7.12
  -2   3 -21   85.53    7.01
  -2   3 -21   89.07    6.17
  -2  -3 -21   90.33    5.42
   2  -3 -21   87.42    4.85
   2   3 -21   86.31    5.89
   2  -3 -21   89.47    6.60
   2  -3 -21   96.58    6.83
  -2  -3 -21   96.75    5.87
  -2  -3 -21   81.35    7.82
  -2  -3 -21   91.33    6.30
   2   3 -21   93.96    7.36
  -2  -3 -20    0.92    0.72
   2  -3 -20    0.35    0.89
  -2  -3 -20    1.33    1.00
  -2  -3 -20    1.76    0.78
  -2   3 -20    1.53    0.85
   2   3 -20    0.91    0.83
   2  -3 -20    0.89    0.28
   2  -3 -20    2.52    1.28
  -2  -3 -20    0.55    0.46
  -2   3 -20    1.10    1.17
   2   3 -20    1.68    0.82
   2  -3 -20    1.24    0.68
  -2   3 -20    1.15    0.75
  -2   3 -19  169.66    8.62
  -2  -3 -19  164.71    8.72
   2  -3 -19  156.89   10.22
   2   3 -19  172.77    9.86
   2   3 -19  149.74    8.13
   2  -3 -19  165.02    7.08
  -2  -3 -19  168.86    7.71
   2  -3 -19  182.24    9.53
  -2  -3 -19  157.48    7.86
  -2  -3 -19  173.57   11.24
   2  -3 -19  145.82    8.76
  -2   3 -19  181.85   11.39
  -2   3 -19  159.50    9.76
  -2  -3 -18    7.18    1.50
   2  -3 -18    6.40    1.81
  -2  -3 -18    8.97    2.39
  -2  -3 -18    6.81    1.30
  -2   3 -18    7.62    1.58
   2  -3 -18    7.32    1.11
   2  -3 -18    6.28    1.54
  -2  -3 -18    9.37    1.45
  -2   3 -18    8.07    2.01
   2   3 -18    8.32    1.55
   2   3 -18    8.73    1.76
   2  -3 -18    5.62    1.49
  -2   3 -18    5.87    1.96
  -2  -3 -17  162.56    8.25
   2  -3 -17  172.79   10.35
   2   3 -17  175.28    9.50
   2   3 -17  148.05    7.90
   2  -3 -17  167.60    6.76
  -2   3 -17  152.56    7.98
  -2  -3 -17  157.51    7.16
   2  -3 -17  175.57    8.91
  -2  -3 -17  156.57    7.47
  -2  -3 -17  182.08   11.00
   2  -3 -17  165.55    8.64
  -2   3 -17  172.39   10.59
  -2   3 -17  163.41    9.46
   2  -3 -16    6.41    1.46
  -2  -3 -16    7.56    1.19
  -2  -3 -16    6.91    1.42
  -2   3 -16    5.65    1.64
   2  -3 -16    6.35    1.73
  -2   3 -16    4.18    1.08
   2   3 -16    6.95    1.31
   2  -3 -16    6.77    0.98
  -2  -3 -16    5.18    1.02
   2  -3 -16    7.84    1.70
  -2  -3 -16    5.11    1.76
   2   3 -16    7.44    1.80
  -2   3 -16    4.01    1.46
  -2  -3 -15  104.45    4.94
  -2   3 -15  107.53    5.76
  -2  -3 -15  100.99    5.75
   2  -3 -15  104.61    4.54
   2   3 -15  108.80    5.78
  -2   3 -15   99.17    6.52
   2  -3 -15   99.04    6.09
  -2  -3 -15   94.10    5.01
  -2   3 -15  104.04    7.57
   2  -3 -15  100.46    7.25
  -2   3 -15   96.01    3.90
  -2   3 -15   93.80    3.61
  -2  -3 -15   88.47    7.30
   2  -3 -14   74.22    3.52
   2   3 -14   85.66    4.75
  -2   3 -14   69.50    3.25
  -2  -3 -14   80.43    6.66
  -2  -3 -14   64.22    3.87
   2  -3 -14   66.40    4.72
  -2   3 -14   65.45    4.42
  -2  -3 -14   68.75    3.81
  -2   3 -14   71.69    5.99
   2  -3 -14   68.22    5.76
  -2  -3 -14   77.70    4.69
  -2   3 -14   64.92    5.04
  -2  -3 -13  182.34    8.00
  -2  -3 -13  177.42    7.07
  -2   3 -13  187.31    8.09
  -2   3 -13  170.13    9.82
   2  -3 -13  174.07    9.94
   2  -3 -13  188.99    6.70
   2   3 -13  210.83    8.28
  -2   3 -13  155.68    8.61
   2  -3 -13  173.93    8.42
  -2  -3 -13  181.76    7.28
  -2   3 -13  175.48    6.48
  -2   3 -13  175.62    6.12
  -2  -3 -13  192.78   10.71
  -2  -3 -12   10.86    1.23
  -2   3 -12   11.28    1.54
   2  -3 -12    7.86    1.45
  -2  -3 -12    9.63    1.16
  -2  -3 -12   10.00    1.43
   2   3 -12   10.67    1.44
  -2   3 -12   11.45    2.13
  -2   3 -12    9.89    0.89
  -2   3 -12    9.77    1.72
   2  -3 -12   10.83    1.97
   2  -3 -12    9.22    0.95
   2  -3 -11  492.53   20.09
  -2  -3 -11  525.39   16.55
   2  -3 -11  518.13   18.08
  -2   3 -11  555.23   20.36
  -2   3 -11  523.65   15.86
  -2   3 -11  529.67   18.65
  -2  -3 -11  513.89   17.39
   2   3 -11  578.63   17.73
  -2   3 -11  511.13   17.49
   2  -3 -11  495.38   15.83
   2  -3 -10   45.57    4.32
  -2  -3 -10   53.93    2.73
   2  -3 -10   47.12    3.38
  -2   3 -10   54.07    4.48
  -2   3 -10   55.31    2.52
  -2   3 -10   51.97    3.80
  -2  -3 -10   49.54    3.12
   2   3 -10   59.48    3.47
  -2   3 -10   55.08    3.34
   2  -3 -10   44.96    2.26
   2  -3  -9  549.03   20.83
   2   3  -9  680.61   18.62
  -2   3  -9  632.07   21.09
  -2   3  -9  552.42   17.12
  -2   3  -9  571.09   19.17
   2  -3  -9  555.72   18.73
  -2  -3  -9  538.86   17.06
  -2  -3  -9  563.91   17.93
  -2   3  -9  598.63   18.37
   2  -3  -9  513.93   16.63
  -2   3  -8   36.16    2.48
  -2  -3  -8   34.31    2.28
  -2  -3  -8   36.30    1.93
   2  -3  -8   35.28    2.70
   2   3  -8   37.54    2.51
  -2   3  -8   40.39    3.53
  -2   3  -8   36.10    2.11
   2  -3  -8   39.70    1.74
  -2   3  -8   38.01    2.90
   2  -3  -8   35.90    3.59
  -2   3  -7  634.24   19.66
  -2   3  -7  651.13   21.84
  -2  -3  -7  666.98   18.47
   2  -3  -7  626.61   22.22
   2  -3  -7  601.30   20.01
   2  -3  -7  671.36   18.28
  -2  -3  -7  624.43   19.22
  -2   3  -7  638.51   19.19
  -2   3  -7  633.67   20.31
   2  -3  -6   47.98    4.05
   2  -3  -6   68.33    3.52
  -2  -3  -6   63.32    2.28
  -2   3  -6   56.85    2.90
  -2   3  -6   58.24    4.09
  -2   3  -6   58.30    3.04
  -2  -3  -6   54.19    2.71
   2  -3  -6   56.72    2.16
  -2   3  -6   64.28    3.41
  -2   3  -5  571.73   19.37
   2  -3  -5  511.21   17.85
   2  -3  -5  584.43   20.10
   2   3  -5  642.51   17.78
  -2  -3  -5  577.46   16.48
  -2   3  -5  581.61   18.07
  -2   3  -5  573.12   17.63
  -2  -3  -5  587.33   17.20
   2  -3  -5  532.81   16.47
  -2   3  -5  551.60   17.78
  -2   3  -4    6.41    0.89
   2   3  -4    6.03    0.73
   2  -3  -4    5.15    1.23
   2  -3  -4    4.61    0.49
   2  -3  -4    6.24    0.88
  -2  -3  -4    6.39    0.49
  -2   3  -4    5.20    1.05
  -2   3  -4    6.61    0.92
  -2  -3  -4    5.24    0.63
   2  -3  -3  917.57   27.51
  -2   3  -3 1033.88   28.48
   2  -3  -3 1059.74   28.60
  -2   3  -3 1033.11   29.68
   2   3  -3  911.25   27.94
  -2   3  -3  928.32   28.95
   2  -3  -3  926.61   30.22
  -2  -3  -3  948.77   27.42
  -2  -3  -3  900.22   27.64
   2  -3  -2   77.22    4.01
  -2  -3  -2  102.57    3.90
  -2   3  -2  115.63    5.08
   2  -3  -2   79.12    5.03
   2   3  -2  103.87    4.02
  -2   3  -2   88.86    4.53
   2  -3  -2  100.19    3.91
  -2   3  -2  122.46    4.44
  -2  -3  -2  111.20    3.85
   2   3  -1  158.53    6.46
   2  -3  -1  176.88    7.30
  -2   3  -1  135.26    6.74
   2   3  -1  167.18    5.74
  -2  -3  -1  162.86    5.59
  -2   3  -1  167.78    6.37
   2  -3  -1  192.49    6.22
  -2   3  -1  163.20    6.10
   2  -3  -1  154.99    5.98
  -2   3   0    5.85    0.81
  -2  -3   0    4.11    0.56
  -2   3   0    5.83    1.08
   2   3   0    4.88    0.67
   2  -3   0    5.56    0.88
   2   3   0    4.25    0.52
   2  -3   0    7.13    0.87
  -2   3   0    5.26    0.71
   2  -3   0    5.10    0.99
  -2   3   1  136.76    7.07
   2  -3   1  179.41    6.72
   2  -3   1  183.60    6.94
   2   3   1  142.05    5.54
  -2   3   1  178.09    5.73
  -2   3   1  188.82    6.24
  -2  -3   1  190.09    5.84
   2   3   1  162.93    5.58
   2  -3   2  102.16    4.39
   2   3   2  105.42    3.53
   2   3   2  103.57    3.89
  -2   3   2  105.98    3.63
   2  -3   2  104.47    4.74
  -2   3   2  115.37    5.83
  -2  -3   2   97.52    4.04
   2  -3   2   76.16    4.51
  -2   3   2  108.12    4.42
   2  -3   3 1040.58   29.68
  -2   3   3 1011.04   28.39
  -2  -3   3  922.43   27.79
   2   3   3  984.88   26.81
  -2   3   3  913.65   30.30
  -2   3   3  971.27   26.85
   2   3   3  907.15   27.46
   2  -3   3  878.59   28.22
  -2  -3   4    5.80    0.77
  -2   3   4    5.56    0.86
   2   3   4    6.20    0.49
   2   3   4    5.59    0.71
  -2   3   4    5.73    0.45
  -2   3   4    6.71    1.45
   2  -3   4    5.12    0.88
  -2   3   5  583.09   16.56
   2   3   5  536.83   16.64
  -2   3   5  578.98   20.52
   2   3   5  554.79   17.71
   2  -3   5  572.29   18.76
  -2   3   5  537.90   18.19
  -2  -3   5  663.91   17.98
  -2  -3   6   53.07    2.97
  -2   3   6   56.63    2.13
   2   3   6   52.88    3.01
   2   3   6   50.58    2.23
  -2   3   6   65.52    4.67
   2  -3   6   54.80    3.75
  -2   3   6   60.81    3.39
  -2   3   7  599.10   21.85
  -2   3   7  611.77   19.59
  -2   3   7  633.96   17.59
   2   3   7  628.45   19.42
  -2  -3   7  585.04   18.57
   2  -3   7  616.71   20.64
  -2   3   8   35.03    2.71
  -2   3   8   41.01    3.83
  -2  -3   8   35.80    2.42
  -2   3   8   31.55    1.64
   2   3   8   34.31    2.65
  -2  -3   8   32.52    2.22
  -2  -3   9  558.53   17.78
  -2   3   9  566.87   16.79
  -2   3   9  533.39   18.83
  -2  -3   9  534.90   18.06
   2   3   9  600.07   19.24
  -2   3   9  565.81   21.29
  -2  -3  10   48.24    2.96
   2   3  10   44.37    3.50
  -2   3  10   54.32    4.72
  -2   3  10   46.24    3.49
  -2  -3  10   52.26    3.23
  -2   3  10   48.27    2.31
  -2  -3  11  477.99   16.15
  -2  -3  11  484.68   16.54
  -2   3  11  503.95   15.17
  -2   3  11  495.11   19.77
  -2   3  11  480.84   17.33
  -2  -3  12    9.34    1.21
  -2   3  12   10.38    2.14
  -2   3  12    9.47    1.52
  -2  -3  12   10.42    1.39
  -2   3  12   10.12    1.03
  -2   3  13  168.09    6.22
  -2   3  13  164.13    9.75
  -2  -3  13  159.61    6.83
  -2  -3  13  166.10    7.35
  -2   3  14   67.67    3.37
  -2  -3  14   61.08    3.68
  -2  -3  14   75.88    4.40
  -2  -3  15   73.33    4.54
  -2  -3  16    5.21    1.08
  -2  -3  17  172.16    8.15
  -2  -3  18    8.43    1.51
  -2  -3  19  160.74    8.06
  -2  -3  20    0.42    0.43
  -2  -3  21   83.80    5.59
  -2  -3  22    0.71    0.65
  -2  -4 -25    2.82    0.96
   2   4 -25    2.81    1.84
  -2   4 -25    1.77    1.39
   2  -4 -25    3.08    1.45
  -2  -4 -25    4.23    1.92
   2  -4 -25    0.36    1.05
  -2  -4 -25    2.80    1.06
  -2   4 -25    1.68    1.08
   2  -4 -25    4.23    0.96
   2   4 -25    0.91    1.13
   2   4 -25    3.67    2.01
   2   4 -25    3.84    2.00
  -2   4 -25    3.79    1.60
  -2   4 -25    3.12    1.80
  -2  -4 -25    2.51    1.05
   2  -4 -25    5.24    1.88
  -2   4 -24  102.23    8.30
   2   4 -24  103.42   10.06
  -2  -4 -24  109.63    9.85
  -2   4 -24  106.16    9.68
   2  -4 -24  101.08    7.08
  -2  -4 -24  103.67    6.88
  -2   4 -24  118.00    7.89
  -2  -4 -24  127.98    6.72
   2   4 -24   92.93    6.77
   2  -4 -24  107.23    5.54
   2  -4 -24  114.22    9.28
   2   4 -24  109.89    8.79
  -2   4 -24  105.38    7.92
   2   4 -24   80.53    9.17
   2  -4 -24  101.66    7.72
  -2  -4 -24  115.31    6.87
  -2   4 -23    2.81    1.64
   2   4 -23   -0.16    1.37
  -2   4 -23    1.38    1.05
  -2  -4 -23    0.71    0.78
   2  -4 -23    0.10    0.97
   2   4 -23    1.44    1.11
   2   4 -23   -1.63    1.08
  -2   4 -23   -1.18    1.22
   2  -4 -23    0.54    0.78
  -2  -4 -23   -0.70    1.88
   2  -4 -23    1.06    0.95
  -2  -4 -23    1.59    0.74
  -2  -4 -23    1.88    0.93
   2  -4 -23    1.45    0.41
   2  -4 -22  168.55    9.62
  -2   4 -22  140.34   11.74
   2  -4 -22  188.08   12.27
   2  -4 -22  179.64   10.31
  -2  -4 -22  181.56    8.98
  -2  -4 -22  184.43    8.58
  -2   4 -22  224.79   10.79
   2   4 -22  190.31    9.88
   2  -4 -22  188.12    7.83
  -2   4 -22  188.08   11.31
  -2  -4 -22  193.28   13.26
  -2  -4 -22  187.29    9.53
   2   4 -22  191.41   11.56
  -2   4 -21    8.25    2.42
  -2  -4 -21    6.96    1.59
   2  -4 -21   10.71    2.78
  -2  -4 -21    5.39    1.02
  -2   4 -21    6.01    1.44
   2   4 -21    7.77    1.69
   2  -4 -21    6.61    1.04
   2   4 -21   10.03    2.39
   2  -4 -21    9.19    2.15
  -2  -4 -21    7.13    1.48
  -2  -4 -21    6.49    2.40
   2  -4 -21    5.23    1.37
  -2   4 -21    4.74    1.83
  -2  -4 -20  203.76    9.78
   2  -4 -20  198.00    9.88
   2  -4 -20  204.21   12.69
  -2   4 -20  195.22   11.49
  -2  -4 -20  197.84    8.80
  -2   4 -20  227.58   10.62
   2   4 -20  218.17   10.32
   2  -4 -20  210.76    8.16
  -2  -4 -20  202.32   13.46
   2  -4 -20  191.03   10.39
  -2  -4 -20  211.52    9.37
  -2   4 -20  168.12   11.97
   2   4 -20  214.59   11.68
  -2   4 -19   10.62    2.37
  -2  -4 -19    9.72    1.72
   2  -4 -19   11.57    2.83
  -2  -4 -19    9.09    1.47
  -2   4 -19   10.10    1.82
   2   4 -19   12.28    2.01
   2  -4 -19   10.20    1.28
   2   4 -19   11.85    2.30
   2  -4 -19   11.69    2.13
  -2  -4 -19   11.86    1.72
  -2  -4 -19    6.41    2.29
  -2   4 -19    5.20    1.92
   2  -4 -19    9.61    1.64
  -2   4 -18  240.34   12.19
   2  -4 -18  232.98   13.40
  -2  -4 -18  243.52    9.51
  -2   4 -18  247.74   10.94
   2  -4 -18  237.20   11.25
  -2  -4 -18  232.56    9.74
   2   4 -18  260.17   11.15
   2  -4 -18  228.61    8.60
   2   4 -18  223.67   11.94
  -2   4 -18  199.91   12.60
   2  -4 -18  225.68   10.41
  -2  -4 -18  225.39   13.84
  -2  -4 -18  226.96   10.23
  -2   4 -17   13.53    2.35
  -2  -4 -17   12.59    1.82
  -2   4 -17   13.38    1.98
  -2  -4 -17   13.28    1.61
   2   4 -17   18.00    2.28
   2  -4 -17   12.97    1.87
  -2   4 -17   13.88    2.83
  -2  -4 -17   15.77    1.87
   2  -4 -17   15.56    2.38
   2  -4 -17   13.07    1.34
   2  -4 -17   12.80    2.81
  -2  -4 -17   19.80    3.53
  -2  -4 -16  310.73   11.17
  -2   4 -16  312.65   12.61
   2  -4 -16  310.48   10.38
  -2  -4 -16  310.15   12.01
   2  -4 -16  314.32   13.00
  -2  -4 -16  304.40   11.44
  -2   4 -16  289.41   13.72
   2  -4 -16  311.20   15.49
   2   4 -16  320.92   12.58
  -2   4 -16  314.41   15.61
   2  -4 -16  266.26   11.83
  -2  -4 -16  273.76   15.44
  -2  -4 -15   58.98    3.40
  -2   4 -15   62.66    4.29
   2  -4 -15   60.96    3.00
  -2  -4 -15   53.60    3.85
  -2  -4 -15   61.12    3.67
   2  -4 -15   63.32    4.56
  -2   4 -15   58.16    4.92
   2  -4 -15   59.09    5.70
   2   4 -15   64.63    4.36
  -2   4 -15   54.35    5.43
   2  -4 -15   51.60    3.86
  -2  -4 -15   65.57    6.41
  -2  -4 -14  402.76   13.13
  -2   4 -14  400.05   14.62
   2  -4 -14  379.83   12.25
   2  -4 -14  352.45   17.11
   2   4 -14  395.30   14.46
  -2   4 -14  374.45   15.67
   2  -4 -14  392.43   14.91
  -2  -4 -14  396.89   13.39
  -2  -4 -14  405.83   18.47
  -2  -4 -14  371.01   13.75
  -2   4 -14  358.13   16.84
   2  -4 -14  352.03   13.75
  -2  -4 -13    0.56    0.34
  -2   4 -13   -0.50    0.74
  -2  -4 -13    0.06    0.29
   2  -4 -13    0.62    0.23
  -2   4 -13   -0.53    0.64
   2   4 -13   -0.22    0.36
   2  -4 -13    0.34    0.98
  -2  -4 -13    2.01    1.49
   2  -4 -13   -0.26    0.45
  -2  -4 -13    1.33    0.53
   2  -4 -13    0.95    0.73
  -2   4 -13   -2.56    1.47
  -2   4 -12  471.50   15.89
   2  -4 -12  443.40   13.51
   2  -4 -12  430.11   18.71
   2   4 -12  455.93   15.68
  -2  -4 -12  429.33   14.22
  -2  -4 -12  420.78   14.75
  -2  -4 -12  458.55   19.92
  -2   4 -12  383.54   17.61
   2  -4 -12  437.11   16.02
  -2  -4 -12  442.89   14.50
  -2   4 -12  467.86   17.04
  -2   4 -11   23.73    2.25
  -2  -4 -11   24.93    1.81
   2  -4 -11   24.84    2.47
   2   4 -11   18.00    2.08
  -2   4 -11   23.02    3.04
  -2   4 -11   22.07    2.60
  -2  -4 -11   25.11    1.96
   2  -4 -11   23.08    1.36
   2  -4 -11   27.03    3.57
  -2   4 -10  813.49   27.81
  -2   4 -10  809.54   24.96
  -2  -4 -10  777.48   23.47
   2  -4 -10  782.86   22.71
  -2  -4 -10  768.01   23.91
  -2   4 -10  762.56   25.85
   2  -4 -10  800.52   28.53
  -2   4 -10  793.44   23.16
   2   4 -10  861.22   25.20
   2  -4  -9    3.06    0.83
   2   4  -9    2.81    0.73
  -2   4  -9    3.24    0.63
   2  -4  -9    6.20    1.60
  -2   4  -9    2.80    1.10
  -2  -4  -9    3.41    0.62
  -2   4  -9    4.14    1.01
  -2   4  -9    2.55    0.68
   2  -4  -9    3.51    0.42
  -2  -4  -9    4.34    0.63
   2  -4  -8 1028.41   36.10
  -2   4  -8 1069.53   32.02
   2  -4  -8 1199.03   33.51
  -2  -4  -8 1005.86   31.37
  -2   4  -8 1018.06   35.11
  -2  -4  -8 1061.79   31.80
  -2   4  -8 1018.96   33.48
   2   4  -8 1069.52   32.72
   2  -4  -8 1110.42   30.81
  -2   4  -8 1131.58   32.91
   2   4  -7   27.13    2.33
  -2  -4  -7   47.30    2.13
  -2  -4  -7   42.27    2.25
   2  -4  -7   46.54    1.72
  -2   4  -7   51.48    2.95
   2  -4  -7   32.44    2.66
  -2   4  -7   45.72    3.18
   2  -4  -7   42.12    4.04
  -2   4  -7   42.83    2.59
  -2   4  -7   33.97    3.34
   2   4  -6 1424.29   37.61
  -2  -4  -6 1346.97   36.28
  -2   4  -6 1239.07   37.46
   2  -4  -6 1436.21   38.14
  -2   4  -6 1250.46   38.10
   2  -4  -6 1230.25   35.80
  -2   4  -6 1266.32   39.73
  -2   4  -6 1172.15   37.52
   2  -4  -6 1159.24   40.41
  -2  -4  -6 1129.85   36.45
   2  -4  -5   14.65    0.86
  -2   4  -5   13.87    1.38
  -2  -4  -5   13.62    1.06
   2   4  -5   16.51    1.44
   2  -4  -5   12.40    2.07
  -2   4  -5   15.74    1.59
   2  -4  -5   10.42    1.30
  -2  -4  -5   13.29    0.95
  -2   4  -5   13.81    1.84
  -2   4  -5   14.92    1.65
   2  -4  -4  797.81   23.20
  -2   4  -4  764.56   25.03
   2  -4  -4  773.43   26.79
   2   4  -4  740.44   25.79
  -2  -4  -4  811.23   23.43
   2   4  -4  865.51   24.16
  -2   4  -4  780.85   23.97
  -2  -4  -4  778.47   23.33
  -2   4  -4  748.74   25.57
   2  -4  -4  798.92   24.53
  -2   4  -4  798.80   24.54
  -2   4  -3   72.14    3.14
   2   4  -3   69.70    4.19
   2  -4  -3   71.46    3.49
  -2   4  -3   79.22    4.26
  -2   4  -3   67.32    3.42
  -2  -4  -3   73.23    3.00
  -2   4  -3   60.29    3.89
   2  -4  -3   63.01    4.55
   2   4  -3   49.35    2.81
   2  -4  -3   62.42    2.83
  -2  -4  -3   59.24    2.70
  -2   4  -2  992.18   30.49
   2  -4  -2  907.15   28.48
   2  -4  -2 1029.65   29.06
   2  -4  -2  885.93   30.78
   2   4  -2  964.97   28.46
  -2  -4  -2 1070.49   28.18
  -2  -4  -2  954.84   28.62
  -2   4  -2  986.59   28.39
   2   4  -2 1007.25   29.83
  -2   4  -2 1030.19   29.94
   2  -4  -1  356.68   11.41
  -2   4  -1  368.87   11.89
  -2  -4  -1  292.77   10.51
   2   4  -1  369.89   10.88
   2   4  -1  348.33   11.68
   2  -4  -1  306.04   11.19
  -2   4  -1  390.09   11.65
   2  -4  -1  365.45   13.14
  -2   4  -1  350.48   12.97
  -2  -4  -1  301.10   11.33
   2  -4   0  601.10   19.61
  -2   4   0  600.68   18.09
  -2   4   0  623.96   20.22
   2  -4   0  617.04   18.53
  -2  -4   0  591.79   17.43
   2  -4   0  573.43   18.01
  -2   4   0  635.09   18.14
   2   4   0  602.06   17.99
  -2  -4   1  376.14   11.20
  -2   4   1  291.93   13.07
   2   4   1  381.60   11.18
  -2   4   1  288.10   11.36
   2  -4   1  348.67   12.67
   2  -4   1  294.94   11.40
   2   4   1  374.44   10.97
  -2   4   1  350.22   11.14
   2   4   2  929.94   28.55
   2  -4   2  949.78   30.22
  -2   4   2  973.54   29.48
  -2   4   2  975.65   28.43
   2   4   2  981.53   28.48
   2  -4   2  974.33   29.75
  -2  -4   2 1020.58   29.12
  -2   4   3   50.37    3.24
   2   4   3   77.93    2.82
  -2   4   3   82.77    5.28
  -2  -4   3   49.89    2.98
  -2   4   3   67.92    2.49
   2   4   3   74.53    2.99
   2  -4   3   69.91    3.77
   2  -4   3   69.36    3.80
   2  -4   4  723.84   23.63
  -2   4   4  781.53   21.94
   2  -4   4  763.17   24.40
  -2  -4   4  865.97   23.54
   2   4   4  692.83   22.77
  -2   4   4  836.46   26.86
   2   4   4  796.55   22.38
  -2   4   4  650.73   23.53
   2  -4   5   13.35    1.33
   2   4   5   12.90    1.22
  -2   4   5   16.70    1.62
   2  -4   5   13.17    1.69
  -2   4   5   12.49    2.21
  -2   4   5   13.69    0.69
  -2  -4   5   13.83    1.37
   2   4   5   15.22    1.02
  -2   4   6 1230.60   34.74
  -2  -4   6 1232.19   36.65
   2   4   6 1201.92   35.39
  -2   4   6 1304.21   37.34
   2  -4   6 1212.09   38.20
   2   4   6 1139.02   36.19
  -2   4   7   45.73    3.12
   2  -4   7   47.73    3.85
  -2   4   7   47.88    1.77
   2   4   7   38.52    2.72
  -2  -4   7   50.11    2.96
   2   4   7   45.03    2.24
  -2   4   7   54.44    4.78
  -2  -4   8 1057.72   31.03
  -2   4   8 1033.07   29.76
  -2  -4   8 1147.19   31.97
  -2   4   8 1069.51   32.51
   2   4   8 1028.86   30.59
  -2   4   8 1169.02   36.18
  -2   4   9    3.65    0.94
  -2  -4   9    4.44    0.72
  -2   4   9    3.84    0.43
   2   4   9    3.33    0.60
   2   4   9    1.91    0.70
  -2   4   9    3.22    1.14
  -2  -4   9    3.97    0.86
  -2   4  10  750.02   22.28
  -2  -4  10  765.60   24.34
  -2   4  10  760.53   28.08
   2   4  10  768.25   24.91
  -2   4  10  803.69   25.28
  -2  -4  10  762.10   23.27
  -2  -4  11   20.35    1.68
   2   4  11   26.39    2.60
  -2   4  11   24.82    1.40
  -2   4  11   21.21    2.37
  -2   4  11   22.63    3.22
  -2  -4  11   25.86    2.32
  -2  -4  12  444.41   14.77
  -2   4  12  394.72   15.25
  -2  -4  12  408.48   13.23
  -2  -4  13    0.23    0.26
  -2   4  13   -0.59    0.71
  -2   4  13    0.71    0.69
  -2  -4  13    0.19    0.22
  -2   4  14  373.44   14.67
  -2  -4  14  368.34   13.87
  -2  -4  15   67.36    4.37
  -2  -4  16  287.81   11.69
  -2  -4  17   12.89    1.88
  -2  -4  18  217.76    9.91
  -2  -4  19    8.63    1.58
  -2  -4  20  206.63    9.82
  -2  -4  21    4.05    1.01
  -2  -4  22  175.15    9.24
   2   5 -24    0.24    0.81
  -2  -5 -24    0.49    0.59
  -2   5 -24    0.34    1.41
   2   5 -24    0.13    1.70
   2  -5 -24   -0.60    0.61
  -2  -5 -24    0.30    1.37
   2  -5 -24    0.69    1.45
  -2   5 -24   -1.71    1.18
  -2  -5 -24    0.50    0.64
  -2   5 -24   -0.56    1.63
   2   5 -24   -0.91    1.07
   2  -5 -24    0.09    0.90
  -2  -5 -24   -0.29    0.56
   2  -5 -24    0.04    0.37
   2   5 -24    0.05    0.62
  -2   5 -23   78.30    8.36
   2  -5 -23   80.65    5.54
   2  -5 -23   91.83    8.63
  -2   5 -23   88.65    7.69
  -2  -5 -23   96.09    5.46
  -2   5 -23   86.58    6.77
   2   5 -23   92.82    6.64
   2  -5 -23   83.25    4.43
  -2  -5 -23   95.23    5.84
   2  -5 -23   96.61    7.20
  -2  -5 -23   98.61    9.51
  -2  -5 -23   92.32    5.78
   2   5 -23   88.43    7.79
   2   5 -23   94.04    9.23
  -2   5 -22   15.43    2.88
   2   5 -22   11.19    3.30
  -2  -5 -22   11.31    1.85
   2  -5 -22   14.64    2.14
   2  -5 -22   15.39    3.65
  -2   5 -22   15.47    2.68
  -2  -5 -22   14.30    1.91
   2   5 -22   15.04    2.45
   2  -5 -22   14.94    1.53
   2  -5 -22   13.75    2.57
  -2  -5 -22   12.66    1.94
  -2  -5 -22   15.47    3.86
   2   5 -22   16.44    3.15
  -2   5 -22   11.27    3.04
   2   5 -21   80.43    8.31
  -2  -5 -21   78.18    5.07
  -2   5 -21   78.45    6.90
   2  -5 -21   71.71    5.06
  -2   5 -21   84.56    6.16
  -2  -5 -21   71.85    4.52
   2  -5 -21   82.53    8.06
   2   5 -21   87.20    6.07
   2  -5 -21   77.84    4.05
  -2  -5 -21   86.62    5.30
   2  -5 -21   88.41    6.54
  -2  -5 -21   85.92    8.76
   2   5 -21   84.93    7.25
  -2   5 -21   75.12    7.77
  -2  -5 -20    1.50    0.73
  -2   5 -20    1.90    1.22
   2   5 -20    1.31    1.68
   2  -5 -20    1.90    1.45
  -2   5 -20    1.00    0.73
  -2  -5 -20    2.50    0.76
   2   5 -20    1.60    0.90
   2  -5 -20    0.86    0.42
  -2  -5 -20    0.68    0.41
   2  -5 -20    0.44    0.53
  -2  -5 -20    0.38    1.15
   2   5 -20    1.44    0.95
   2  -5 -20    1.32    0.78
  -2   5 -20    2.06    1.67
   2   5 -19   68.31    7.17
  -2  -5 -19   71.17    4.54
   2  -5 -19   66.49    7.07
  -2  -5 -19   71.39    4.18
  -2   5 -19   71.90    5.44
   2  -5 -19   69.55    4.60
   2   5 -19   79.66    5.55
  -2   5 -19   50.71    6.28
   2  -5 -19   68.98    3.54
  -2  -5 -19   57.43    7.27
  -2  -5 -19   70.82    4.48
   2  -5 -19   77.94    5.75
  -2   5 -19   69.43    6.19
  -2  -5 -18    6.29    1.19
   2   5 -18    3.25    1.90
  -2   5 -18    5.15    1.54
  -2   5 -18    5.88    1.39
  -2  -5 -18    6.22    1.08
   2   5 -18    5.43    1.22
   2  -5 -18    5.55    1.16
  -2   5 -18    4.89    1.59
   2  -5 -18    5.53    0.86
   2  -5 -18    5.76    1.55
  -2  -5 -18    6.63    1.27
  -2  -5 -18    6.87    2.53
   2  -5 -18    6.16    2.30
  -2  -5 -17  101.25    5.35
   2  -5 -17  103.17    8.63
  -2  -5 -17   95.30    4.93
   2  -5 -17   89.66    5.33
  -2   5 -17  106.79    6.52
   2   5 -17  126.54    6.87
  -2   5 -17  103.78    8.40
   2  -5 -17   98.23    4.27
   2  -5 -17  110.83    6.77
  -2  -5 -17  112.49    5.52
  -2   5 -17  102.78    7.29
  -2  -5 -17  100.57    8.79
  -2  -5 -16    3.07    0.80
  -2   5 -16    2.98    1.31
  -2  -5 -16    4.06    0.82
  -2   5 -16    2.87    0.97
   2   5 -16    3.51    1.10
   2  -5 -16    2.97    0.88
  -2   5 -16    5.08    1.71
   2  -5 -16    3.30    0.60
   2  -5 -16    2.86    1.10
  -2  -5 -16    4.83    0.99
  -2  -5 -16    1.58    1.74
   2  -5 -16    1.27    0.96
  -2  -5 -15  170.01    7.32
  -2  -5 -15  169.99    6.95
  -2   5 -15  165.29    8.38
   2  -5 -15  183.63   11.47
   2  -5 -15  159.12    7.17
   2   5 -15  217.25    9.13
  -2   5 -15  172.26   10.85
  -2  -5 -15  203.82   12.46
   2  -5 -15  175.75    6.12
  -2  -5 -15  183.03    7.34
   2  -5 -15  186.04    8.99
  -2   5 -15  173.90    9.61
  -2   5 -14    3.64    1.23
  -2  -5 -14    2.05    0.55
  -2  -5 -14    2.57    0.65
   2  -5 -14    2.40    0.89
  -2   5 -14    2.16    0.80
   2   5 -14    0.33    0.49
   2  -5 -14    3.42    1.67
  -2  -5 -14    1.93    0.53
  -2   5 -14    3.65    1.42
   2  -5 -14    1.56    0.46
   2  -5 -14    2.38    0.40
  -2  -5 -14    4.02    1.46
  -2   5 -13  289.44   11.57
   2  -5 -13  281.29    8.85
   2   5 -13  321.56   11.82
  -2  -5 -13  302.08   15.68
  -2   5 -13  249.37   12.19
   2  -5 -13  265.78   14.45
  -2  -5 -13  291.66   10.16
   2  -5 -13  304.29   11.93
  -2   5 -13  288.61   14.25
   2  -5 -13  269.40    9.80
  -2  -5 -13  269.82   10.03
  -2  -5 -13  283.68    9.78
  -2  -5 -12   18.23    1.56
   2  -5 -12   18.59    2.21
  -2   5 -12   14.94    2.05
   2   5 -12   20.32    2.25
   2  -5 -12   18.28    3.29
  -2  -5 -12   16.08    2.95
  -2  -5 -12   17.10    1.57
  -2   5 -12   17.00    2.39
  -2   5 -12   13.81    2.57
   2  -5 -12   15.26    1.37
   2  -5 -12   18.87    1.06
   2  -5 -11  130.89    4.33
  -2  -5 -11  129.31    5.31
   2  -5 -11  148.75    6.82
  -2  -5 -11  126.49    5.32
  -2   5 -11  143.06    8.67
   2  -5 -11  124.88    4.89
  -2   5 -11  132.28    7.25
  -2   5 -11  130.72    6.44
   2  -5 -11  124.12    8.64
   2   5 -11  146.84    6.70
   2  -5 -10   17.27    1.98
  -2   5 -10   17.36    1.94
  -2  -5 -10   18.35    1.44
  -2  -5 -10   19.63    1.55
   2   5 -10   22.72    2.15
   2  -5 -10   14.52    2.67
  -2   5 -10   18.97    1.24
   2  -5 -10   18.27    1.16
  -2   5 -10   18.73    2.86
   2  -5 -10   18.15    0.88
  -2   5 -10   12.83    2.01
   2  -5  -9  282.73   14.60
  -2  -5  -9  313.81   10.41
  -2   5  -9  348.30   10.82
   2   5  -9  318.19   14.23
   2  -5  -9  331.05   12.04
  -2   5  -9  365.20   12.03
  -2   5  -9  316.32   13.95
  -2   5  -9  312.93   12.45
  -2  -5  -9  323.57   10.43
   2   5  -9  244.67   11.09
   2   5  -8   23.03    2.02
   2  -5  -8   28.82    3.53
  -2   5  -8   26.81    2.10
  -2   5  -8   30.36    2.34
  -2  -5  -8   24.94    1.60
  -2   5  -8   29.55    2.64
   2  -5  -8   18.17    2.01
  -2  -5  -8   27.11    1.70
   2   5  -8   24.71    3.08
  -2   5  -8   27.69    3.09
   2  -5  -7  848.84   31.03
   2   5  -7  866.36   27.22
   2  -5  -7  964.18   27.80
  -2   5  -7  869.92   27.32
   2   5  -7  904.34   30.05
  -2   5  -7  985.57   30.43
  -2  -5  -7  852.39   26.03
  -2   5  -7  901.85   28.22
  -2   5  -7  822.85   27.25
  -2  -5  -7  894.62   26.08
  -2   5  -6   11.62    1.35
   2   5  -6   12.82    2.08
   2  -5  -6    8.72    1.28
  -2   5  -6    9.02    1.35
   2  -5  -6   10.53    2.15
  -2   5  -6   12.28    1.91
  -2  -5  -6   11.44    1.00
  -2   5  -6    9.64    1.41
   2   5  -6   13.22    1.41
  -2  -5  -6   12.39    1.05
   2  -5  -5  440.20   16.81
   2  -5  -5  424.56   13.75
   2   5  -5  392.23   13.13
  -2   5  -5  385.29   14.10
  -2  -5  -5  399.75   12.24
   2   5  -5  312.65   14.38
  -2   5  -5  391.95   15.06
  -2   5  -5  416.88   13.28
  -2   5  -5  368.71   13.65
  -2  -5  -5  399.42   12.48
  -2   5  -4   85.64    4.04
  -2  -5  -4   91.07    3.86
   2  -5  -4  104.66    4.61
   2   5  -4   97.40    4.14
  -2   5  -4   87.97    5.18
  -2   5  -4   86.03    4.50
   2   5  -4   86.36    5.20
  -2   5  -4   86.63    5.00
   2  -5  -4   85.46    6.00
  -2  -5  -4   84.29    3.49
   2  -5  -3  128.67    7.54
   2   5  -3  142.28    6.61
  -2  -5  -3  134.45    5.47
  -2   5  -3  144.82    5.95
   2  -5  -3  138.42    5.87
  -2   5  -3  141.08    6.70
  -2  -5  -3  140.13    5.00
   2   5  -3  130.68    5.32
  -2   5  -3  131.80    6.75
  -2   5  -3  132.75    5.33
  -2   5  -2   97.01    5.68
  -2   5  -2   77.77    4.74
  -2  -5  -2  107.58    3.94
   2   5  -2   96.24    4.14
   2  -5  -2  111.26    4.78
  -2   5  -2   91.40    4.58
   2   5  -2   94.43    4.93
  -2  -5  -2   97.55    4.50
   2  -5  -2   97.68    6.00
  -2   5  -2   99.03    4.11
  -2   5  -1  770.05   22.10
  -2  -5  -1  714.66   20.48
   2  -5  -1  664.19   21.26
   2  -5  -1  651.66   23.30
  -2  -5  -1  655.66   21.50
  -2   5  -1  695.99   21.47
   2   5  -1  683.72   21.50
  -2   5  -1  686.99   20.44
   2   5  -1  652.44   20.50
  -2  -5   0    0.07    0.42
  -2   5   0    0.26    0.19
  -2   5   0    0.77    0.51
   2  -5   0    0.96    0.84
  -2   5   0    0.99    0.56
  -2  -5   0   -0.21    0.20
   2  -5   0   -0.08    0.46
   2   5   0    1.04    0.56
   2   5   0    0.21    0.23
  -2   5   0   -0.74    0.79
  -2   5   1  571.26   22.85
   2  -5   1  676.55   21.17
   2   5   1  545.40   20.05
  -2   5   1  697.57   21.10
  -2   5   1  625.09   20.32
  -2  -5   1  807.26   20.71
   2   5   1  674.62   19.98
  -2   5   1  689.39   19.66
   2  -5   1  668.44   22.40
   2  -5   2   97.39    5.26
   2  -5   2  112.97    5.10
   2   5   2   93.59    3.89
  -2  -5   2   97.53    4.21
   2   5   2   94.50    3.80
  -2   5   2   96.34    3.81
  -2   5   2   93.86    3.44
  -2   5   2   95.07    4.58
  -2   5   2   94.73    6.15
   2   5   3  139.53    4.93
  -2   5   3  123.97    7.61
  -2   5   3  132.84    4.28
  -2   5   3  128.58    4.40
   2  -5   3  135.63    6.23
  -2  -5   3  143.93    5.47
   2   5   3  125.93    4.84
   2  -5   3  129.57    6.12
  -2   5   3  104.81    5.41
  -2   5   4   90.15    4.57
   2   5   4   87.26    3.63
  -2   5   4   88.38    2.88
  -2   5   4   88.19    2.90
  -2  -5   4   97.09    4.28
   2  -5   4   87.19    4.98
   2  -5   4   86.85    4.58
   2   5   4   81.08    3.53
  -2   5   4   67.01    5.60
  -2   5   5  382.84   15.49
   2   5   5  375.81   11.20
   2  -5   5  380.03   12.14
   2   5   5  352.76   10.85
   2  -5   5  395.07   13.50
  -2   5   6   11.41    1.43
   2   5   6   10.78    0.99
   2   5   6   10.13    1.12
   2  -5   6   12.60    1.82
  -2  -5   6    8.39    1.18
   2  -5   6   10.53    1.18
  -2   5   6    7.62    2.01
   2   5   7  769.88   24.69
   2  -5   7  850.84   27.71
  -2  -5   7  961.49   25.63
   2   5   7  758.78   24.06
  -2   5   7  718.75   25.51
  -2   5   7  959.82   30.30
  -2   5   8   26.77    3.56
   2   5   8   26.36    2.12
   2  -5   8   27.53    3.10
  -2  -5   8   24.13    2.15
   2   5   8   24.10    1.74
  -2   5   8   26.98    2.47
   2   5   9  357.14   11.60
   2   5   9  301.05   10.35
  -2   5   9  280.42   14.35
  -2   5   9  315.43   11.98
  -2  -5   9  267.61   11.01
  -2   5  10   18.08    2.11
  -2  -5  10   18.70    1.46
   2   5  10   18.14    1.89
  -2   5  10   14.84    2.75
   2   5  10   16.98    1.49
  -2  -5  10   15.35    1.79
  -2   5  11  115.59    6.49
   2   5  11  121.18    5.20
  -2  -5  11  121.39    4.73
  -2   5  11  132.94    9.00
   2   5  11  102.51    5.94
  -2  -5  11  117.61    5.94
  -2   5  12   15.60    2.99
  -2   5  12   17.42    2.26
  -2  -5  12   21.97    2.17
  -2  -5  12   14.81    1.21
  -2   5  13  272.25   11.47
  -2  -5  13  251.74   10.54
  -2   5  14    2.52    0.98
  -2  -5  14    1.60    0.65
  -2   5  15  166.25    8.47
  -2  -5  15  141.03    7.38
  -2  -5  16    1.96    0.83
  -2  -5  17   96.66    5.87
  -2  -5  18    4.85    1.17
  -2  -5  19   66.36    4.90
  -2  -5  20    1.05    0.67
  -2  -5  21   77.25    5.60
  -2  -5  22   11.71    2.08
  -2  -6 -24    5.31    2.79
  -2   6 -24    3.92    1.84
  -2  -6 -24    2.84    0.90
  -2  -6 -24    5.24    1.22
   2   6 -24    6.48    2.71
   2  -6 -24    3.35    0.95
   2  -6 -24    1.44    1.46
   2  -6 -24    5.99    1.81
  -2  -6 -24    3.44    0.95
  -2   6 -24    2.57    1.22
   2   6 -24    5.75    1.75
   2  -6 -24    3.42    0.66
   2   6 -24    3.52    1.80
  -2   6 -24    4.84    2.40
   2   6 -24    1.25    1.37
  -2   6 -23    0.09    1.07
  -2  -6 -23    1.01    0.63
   2   6 -23    0.70    0.76
   2   6 -23    0.16    1.31
   2  -6 -23   -0.03    0.37
   2  -6 -23    1.00    1.05
  -2  -6 -23    1.35    0.71
  -2   6 -23   -0.59    0.85
  -2  -6 -23    0.22    0.46
  -2   6 -23   -0.72    1.42
  -2  -6 -23   -0.36    1.46
   2   6 -23    0.88    1.16
   2  -6 -23    0.09    0.21
   2  -6 -23    0.59    0.98
  -2   6 -22    1.82    1.21
  -2  -6 -22    0.70    0.47
   2   6 -22   -3.63    2.33
   2  -6 -22    0.69    0.38
  -2  -6 -22    3.26    1.88
   2  -6 -22    1.41    2.16
  -2  -6 -22    0.37    0.46
   2   6 -22    0.82    0.95
  -2   6 -22   -0.97    1.11
  -2   6 -22   -1.56    1.79
   2  -6 -22    0.77    0.91
  -2  -6 -22   -0.01    0.39
   2  -6 -22    0.50    0.29
   2   6 -22   -0.07    1.01
   2   6 -21    4.32    1.86
  -2  -6 -21    3.56    1.00
  -2   6 -21    2.28    1.23
   2  -6 -21    1.82    0.71
   2  -6 -21    0.27    1.23
  -2   6 -21    0.63    0.81
  -2  -6 -21    1.13    0.46
   2   6 -21    1.73    0.96
   2  -6 -21    2.07    0.50
  -2   6 -21    3.25    2.03
  -2  -6 -21    2.61    0.95
   2  -6 -21    1.20    0.92
  -2  -6 -21    2.66    2.12
  -2   6 -20    0.82    0.84
  -2  -6 -20    0.59    0.53
   2  -6 -20    0.51    0.41
   2  -6 -20    0.13    0.64
  -2   6 -20   -0.39    0.74
  -2  -6 -20    0.22    0.28
  -2  -6 -20    3.11    1.93
   2   6 -20    0.74    0.78
   2  -6 -20    0.75    1.33
  -2   6 -20   -0.58    1.11
  -2  -6 -20   -0.05    0.49
   2   6 -20   -0.03    1.87
   2  -6 -20    0.37    0.16
  -2   6 -19    1.43    1.05
  -2  -6 -19    0.64    0.49
   2  -6 -19    1.32    0.48
   2  -6 -19    0.84    0.73
  -2  -6 -19    0.96    0.45
  -2   6 -19    1.30    1.05
  -2  -6 -19   -0.03    1.30
   2   6 -19    0.51    0.43
   2  -6 -19    0.95    1.37
  -2   6 -19    1.13    1.05
  -2  -6 -19    1.25    0.61
   2   6 -19    1.09    1.25
   2  -6 -19    0.98    0.33
  -2   6 -18   -0.11    0.61
  -2  -6 -18   -0.01    0.25
   2  -6 -18    0.27    0.24
   2  -6 -18    0.04    0.56
  -2  -6 -18    0.22    0.45
  -2   6 -18   -0.87    0.77
  -2  -6 -18   -0.24    1.65
   2   6 -18    1.43    0.88
   2  -6 -18    0.86    1.46
  -2   6 -18   -0.15    0.84
  -2  -6 -18    0.41    0.45
   2   6 -18    1.07    0.94
   2  -6 -18    1.14    0.35
  -2   6 -17   -0.05    1.00
  -2  -6 -17    2.20    0.63
   2  -6 -17    1.79    0.42
   2  -6 -17    2.79    1.13
  -2  -6 -17    1.94    0.58
  -2   6 -17    2.51    0.95
  -2  -6 -17    4.26    1.69
   2   6 -17    1.17    0.67
   2  -6 -17    2.38    1.46
  -2   6 -17    2.10    0.74
  -2  -6 -17    2.17    0.67
   2   6 -17    3.88    1.82
   2  -6 -17    2.27    0.39
  -2   6 -16   10.46    2.17
  -2  -6 -16    9.43    1.24
   2   6 -16    7.23    2.17
   2  -6 -16    8.41    0.85
   2  -6 -16    5.21    1.34
  -2  -6 -16    7.49    1.11
  -2   6 -16    9.89    1.83
   2   6 -16   12.12    1.90
   2  -6 -16    6.16    2.31
  -2   6 -16    6.89    2.09
  -2  -6 -16    9.27    1.31
  -2  -6 -16    8.58    2.78
   2  -6 -16    8.73    0.72
  -2   6 -15    0.86    0.63
  -2  -6 -15    1.92    0.55
   2   6 -15   -0.93    1.01
   2  -6 -15    1.58    0.72
  -2  -6 -15    2.20    0.57
  -2   6 -15    0.64    0.53
   2  -6 -15    2.16    0.40
   2   6 -15    1.51    0.81
   2  -6 -15    1.90    1.70
  -2  -6 -15    2.14    1.58
  -2   6 -15    0.41    0.81
  -2  -6 -15    2.13    0.74
   2  -6 -15    2.14    0.31
   2   6 -14    5.98    2.28
   2  -6 -14    4.07    1.05
  -2  -6 -14    3.04    0.61
   2  -6 -14    2.87    0.39
  -2   6 -14    2.77    0.95
  -2  -6 -14    3.76    0.77
   2   6 -14    2.35    0.91
   2  -6 -14    3.86    1.78
   2  -6 -14    3.23    0.32
  -2  -6 -14    3.05    0.61
  -2   6 -14    2.51    0.98
  -2  -6 -14    2.95    1.68
  -2   6 -14    3.21    1.64
  -2   6 -13    4.20    1.22
  -2  -6 -13    4.06    0.86
   2  -6 -13    3.56    0.95
   2   6 -13    2.31    0.83
   2  -6 -13    2.24    1.23
   2   6 -13    3.34    1.29
  -2  -6 -13    3.62    0.68
  -2   6 -13    3.23    1.25
  -2  -6 -13    3.40    0.62
  -2   6 -13    4.03    1.15
  -2  -6 -13    5.31    1.79
   2   6 -12   11.64    1.72
   2  -6 -12   10.20    2.49
   2   6 -12   10.51    2.42
  -2  -6 -12    9.77    1.03
  -2   6 -12   10.05    1.52
  -2   6 -12    9.44    1.87
   2  -6 -12    7.65    1.43
  -2  -6 -12   11.35    1.24
  -2  -6 -12    9.43    2.44
  -2   6 -12   10.96    2.43
   2   6 -11    7.78    1.46
   2  -6 -11   10.07    2.51
   2   6 -11    8.29    2.00
  -2  -6 -11    8.53    0.93
  -2   6 -11    9.23    2.09
   2  -6 -11    8.58    1.47
  -2  -6 -11    8.53    1.07
  -2   6 -11    8.33    1.63
  -2   6 -11    8.56    1.42
  -2  -6 -11    8.32    2.32
   2   6 -10   17.64    1.87
   2  -6 -10   13.40    2.84
  -2  -6 -10   12.18    1.10
   2   6 -10   10.48    2.24
   2  -6 -10   10.18    1.58
  -2  -6 -10   15.57    1.39
  -2   6 -10   13.77    2.03
  -2   6 -10   13.37    1.76
  -2   6 -10   14.66    2.55
  -2   6  -9   -0.31    0.39
   2   6  -9    0.57    0.50
   2  -6  -9    1.71    1.13
   2   6  -9    0.54    0.73
  -2  -6  -9    0.37    0.32
  -2  -6  -9    0.39    0.25
  -2   6  -9   -0.16    0.52
  -2   6  -9    1.45    0.67
   2  -6  -9   -0.18    0.52
  -2   6  -8   23.03    2.15
   2   6  -8   15.83    2.59
  -2   6  -8   21.13    2.37
  -2  -6  -8   18.68    1.56
   2   6  -8   14.33    1.74
   2  -6  -8   18.85    2.09
  -2   6  -8   20.85    2.77
  -2  -6  -8   21.93    1.39
  -2   6  -8   22.68    2.08
   2  -6  -8   22.73    3.50
  -2  -6  -7    1.04    0.34
   2  -6  -7    0.26    0.62
  -2   6  -7    2.22    1.03
   2   6  -7    0.87    0.41
  -2   6  -7    1.74    0.79
  -2   6  -7    0.17    0.47
  -2   6  -7    2.15    0.64
   2   6  -7    0.89    0.64
  -2  -6  -7    0.63    0.27
   2  -6  -7    0.85    0.61
   2  -6  -6    6.12    1.79
  -2   6  -6    6.93    1.40
   2   6  -6    3.96    0.82
  -2   6  -6    6.80    1.16
  -2  -6  -6    5.92    0.83
  -2   6  -6    7.38    1.17
  -2   6  -6    6.30    1.01
   2   6  -6    7.03    1.53
  -2  -6  -6    6.73    0.74
   2  -6  -6   10.31    1.34
  -2   6  -5   12.96    1.43
   2   6  -5   10.96    1.85
  -2  -6  -5    9.93    1.16
  -2   6  -5   11.22    1.97
  -2   6  -5   10.24    1.65
  -2  -6  -5    9.67    0.91
   2   6  -5    8.27    1.12
   2  -6  -5   10.77    2.28
   2  -6  -5   12.90    1.64
  -2   6  -5   11.46    1.53
   2  -6  -4    1.27    0.76
  -2   6  -4    1.64    0.86
  -2  -6  -4    4.34    0.58
   2   6  -4    2.59    0.60
   2  -6  -4    1.53    0.64
  -2   6  -4    3.19    0.81
  -2  -6  -4    2.57    0.58
  -2   6  -4    3.11    0.66
   2   6  -4    5.46    1.17
  -2   6  -4    3.27    0.99
  -2   6  -3    6.15    1.21
   2   6  -3    6.18    0.89
  -2  -6  -3    6.41    0.76
   2  -6  -3    3.01    0.81
  -2   6  -3    7.33    1.15
  -2  -6  -3    5.78    0.99
   2   6  -3    6.42    1.17
  -2   6  -3    5.95    0.85
  -2   6  -3    7.08    1.52
   2  -6  -3    3.73    1.34
  -2   6  -2    2.82    0.68
   2   6  -2    6.76    0.92
  -2  -6  -2    5.59    0.77
  -2   6  -2    6.16    1.32
  -2  -6  -2    5.31    1.04
  -2   6  -2    6.19    0.80
  -2   6  -2    6.01    1.12
   2  -6  -2    7.26    1.18
   2  -6  -2    3.23    1.16
  -2  -6  -1    5.36    0.77
  -2   6  -1    3.57    0.91
   2   6  -1    5.29    0.73
   2  -6  -1    4.78    1.32
  -2   6  -1    4.55    0.66
  -2  -6  -1    3.83    0.85
   2   6  -1    6.13    1.03
  -2   6  -1    4.45    1.26
  -2   6  -1    5.06    0.90
   2  -6  -1    7.04    1.15
  -2  -6   0    7.19    0.93
   2  -6   0   10.35    1.90
   2   6   0    7.30    0.84
  -2   6   0    6.38    1.08
  -2   6   0    6.84    0.78
  -2  -6   0    7.59    1.39
   2  -6   0    7.30    1.14
   2   6   0    7.15    1.05
  -2   6   0   11.91    1.42
  -2   6   0    5.99    1.39
   2   6   1    5.15    0.84
  -2  -6   1    3.26    1.11
  -2   6   1    5.93    0.65
  -2   6   1    5.16    0.83
  -2   6   1    6.44    1.67
   2   6   1    5.00    0.71
  -2   6   1    5.16    0.98
   2  -6   1    5.76    1.12
  -2  -6   1    5.86    0.86
   2  -6   1    3.92    1.07
  -2   6   2    5.21    0.80
  -2   6   2    6.32    0.63
  -2   6   2    4.80    1.42
  -2   6   2    5.54    1.07
   2  -6   2    5.69    1.00
   2   6   2    5.13    0.81
   2  -6   2    3.41    1.01
  -2  -6   2    6.01    0.83
   2   6   2    6.01    0.80
  -2   6   3    7.12    0.60
   2  -6   3    6.66    1.33
  -2   6   3    6.23    0.63
  -2  -6   3    6.08    0.92
  -2   6   3    6.11    1.57
   2   6   3    6.36    0.86
   2  -6   3    4.96    1.06
   2   6   3    5.84    0.71
  -2   6   3    7.13    1.14
  -2  -6   4    3.55    0.65
  -2   6   4    1.91    0.57
  -2   6   4    2.66    0.29
   2   6   4    2.73    0.57
   2  -6   4    2.52    0.87
   2   6   4    2.01    0.49
  -2   6   4    2.62    0.29
   2  -6   4    3.11    0.77
  -2   6   4    4.05    1.36
   2   6   5    9.82    1.06
  -2   6   5   10.12    1.48
  -2  -6   5   10.27    1.27
   2  -6   5   12.94    1.90
  -2   6   5   12.45    2.45
   2  -6   5   10.27    1.39
   2   6   5   11.45    1.05
   2   6   6    8.08    0.98
  -2   6   6    6.41    1.19
  -2   6   6    6.71    1.93
   2  -6   6    5.38    1.45
  -2  -6   6    7.44    1.13
   2   6   6    7.52    0.91
   2  -6   6    5.91    1.04
   2  -6   7    0.73    0.36
  -2   6   7    0.64    0.60
   2   6   7    0.93    0.37
  -2   6   7    0.49    0.76
  -2  -6   7    1.05    0.56
   2  -6   7    1.79    1.17
   2   6   7    0.67    0.39
   2   6   8   23.46    1.94
  -2   6   8   25.50    3.71
   2  -6   8   22.04    2.87
  -2  -6   8   21.89    2.11
   2   6   8   21.36    1.68
  -2   6   8   21.18    2.30
   2   6   9    0.57    0.25
  -2   6   9   -0.20    1.14
   2   6   9    0.68    0.31
  -2   6   9    1.92    0.75
  -2  -6   9   -0.15    0.47
   2   6  10   13.51    1.56
   2   6  10   12.47    1.34
  -2   6  10   12.17    2.75
  -2   6  10   10.05    1.65
  -2  -6  10   12.99    1.79
   2   6  11    8.32    1.30
   2   6  11    8.22    1.15
  -2   6  11    8.67    1.62
  -2  -6  11    8.68    1.46
  -2  -6  11    8.57    0.92
   2   6  12    8.67    1.21
  -2  -6  12    9.76    0.83
  -2  -6  12   10.30    1.60
  -2   6  12    9.63    1.71
  -2  -6  13    2.75    0.90
  -2   6  13    2.91    0.89
  -2  -6  14    2.37    0.90
  -2   6  14    3.20    1.10
  -2  -6  15    2.88    0.96
  -2   6  15    1.45    0.92
  -2  -6  16    7.75    1.47
  -2   6  16    8.66    1.94
  -2  -6  17    1.73    0.79
  -2   6  17    1.80    0.75
  -2  -6  18    1.09    0.69
  -2  -6  19    1.15    0.69
  -2  -6  20    0.95    0.73
  -2  -6  21    3.28    1.20
  -2  -6  22    0.38    0.78
  -2   7 -23  106.69   10.12
  -2   7 -23  130.97    8.59
  -2  -7 -23  106.90    5.24
   2   7 -23  119.21    7.87
  -2  -7 -23  104.70   11.01
  -2  -7 -23  104.02    6.36
  -2  -7 -23  108.66    5.38
   2  -7 -23  118.01   10.81
   2   7 -23  116.95    9.27
   2   7 -23  103.62    9.93
   2  -7 -23  109.34    7.64
  -2   7 -23  113.40    8.80
   2  -7 -22    9.68    2.09
  -2  -7 -22    9.35    1.67
  -2  -7 -22    9.44    1.30
  -2   7 -22    7.19    1.93
  -2   7 -22    8.71    2.92
  -2  -7 -22   13.82    3.91
   2   7 -22   11.74    3.21
   2  -7 -22    4.80    2.41
  -2  -7 -22    7.17    1.15
   2   7 -22    6.71    1.58
  -2   7 -22    9.51    2.53
  -2  -7 -21   76.26    4.12
  -2   7 -21   88.30    6.66
  -2  -7 -21   66.37    4.62
   2   7 -21   91.16    6.39
  -2  -7 -21   82.95    9.20
  -2  -7 -21   71.32    4.00
  -2   7 -21   69.36    7.85
  -2   7 -21   74.53    6.82
   2  -7 -21   78.34    8.42
   2  -7 -21   74.28    5.84
   2   7 -21   71.81    7.83
   2   7 -20    0.36    0.85
  -2  -7 -20    1.42    0.44
   2  -7 -20    2.75    1.14
   2   7 -20    2.31    1.07
   2  -7 -20   -1.40    1.83
  -2  -7 -20    1.51    0.47
  -2   7 -20    1.86    1.14
  -2   7 -20    1.55    1.04
  -2  -7 -20    2.03    0.61
  -2  -7 -20    0.43    1.55
  -2   7 -20    2.95    2.06
   2   7 -19   30.64    5.06
  -2  -7 -19   41.39    3.21
   2   7 -19   47.28    4.31
   2  -7 -19   37.93    5.77
  -2  -7 -19   39.60    2.63
  -2   7 -19   35.77    4.40
  -2  -7 -19   36.17    2.51
  -2   7 -19   39.42    4.08
   2  -7 -19   38.44    3.95
  -2  -7 -19   32.21    5.80
  -2   7 -19   37.43    5.26
   2   7 -18    1.07    1.33
   2  -7 -18    2.09    0.92
  -2  -7 -18    2.60    0.83
  -2   7 -18    2.51    0.98
  -2  -7 -18    2.22    0.54
   2   7 -18    1.54    0.83
   2  -7 -18    1.22    1.43
  -2  -7 -18    1.79    0.55
  -2   7 -18    1.26    0.94
  -2  -7 -18    3.22    1.90
  -2   7 -18    0.66    0.94
   2   7 -17   55.90    6.32
  -2  -7 -17   57.48    3.72
  -2   7 -17   57.48    4.83
   2  -7 -17   60.90    4.70
   2   7 -17   64.73    4.92
   2  -7 -17   60.81    7.03
  -2  -7 -17   53.56    3.03
  -2   7 -17   58.54    5.36
  -2  -7 -17   59.77    7.32
  -2  -7 -17   57.44    3.17
  -2   7 -17   55.46    6.29
  -2  -7 -16    2.27    1.61
   2  -7 -16    2.46    1.00
  -2  -7 -16    2.31    0.72
  -2   7 -16    1.55    0.93
  -2  -7 -16    1.56    0.53
   2   7 -16    3.37    1.15
   2  -7 -16    3.34    1.77
   2   7 -16    3.18    1.65
  -2  -7 -16    1.25    0.47
  -2   7 -16    2.15    1.42
  -2   7 -16    2.99    1.27
  -2  -7 -15  262.82    9.31
   2  -7 -15  283.09   11.83
  -2   7 -15  287.31   12.15
  -2  -7 -15  270.39   16.33
   2   7 -15  241.13   11.36
  -2  -7 -15  260.69    9.24
  -2   7 -15  261.32   14.79
  -2   7 -15  289.00   13.15
   2  -7 -15  297.83   16.39
  -2  -7 -15  284.53   10.28
   2   7 -15  274.46   14.81
  -2  -7 -14    1.02    0.37
  -2   7 -14    1.85    0.80
   2  -7 -14    1.67    0.76
  -2  -7 -14    1.43    0.57
   2   7 -14    1.24    0.69
   2  -7 -14   -1.09    1.47
  -2  -7 -14    1.31    1.39
  -2   7 -14    0.37    0.81
  -2  -7 -14    1.93    0.49
  -2   7 -14   -0.11    0.86
   2   7 -14    1.93    0.78
  -2   7 -13  195.27    9.27
  -2   7 -13  214.17   12.25
   2   7 -13  222.08    9.47
   2  -7 -13  199.49    9.20
  -2  -7 -13  219.96    8.05
  -2  -7 -13  196.85    7.04
   2   7 -13  208.64   11.69
   2  -7 -13  182.31   12.52
  -2  -7 -13  187.59    6.95
  -2   7 -13  191.95   10.03
  -2  -7 -13  214.07   13.63
  -2  -7 -12   21.57    1.95
  -2   7 -12   25.60    2.67
  -2   7 -12   16.80    3.05
   2   7 -12   24.57    2.60
   2  -7 -12   27.16    2.77
  -2  -7 -12   23.87    1.59
   2   7 -12   24.09    3.54
   2  -7 -12   25.37    4.10
  -2  -7 -12   23.30    4.11
  -2   7 -12   22.79    2.87
   2   7 -11  140.65    6.67
  -2  -7 -11  124.47    5.37
   2  -7 -11  102.50    6.10
  -2  -7 -11  116.10    4.60
   2   7 -11  119.70    8.11
   2  -7 -11  136.89    9.80
  -2   7 -11  125.96    6.49
  -2   7 -11  130.80    7.30
  -2   7 -11  130.64    8.76
  -2  -7 -11  113.20    9.38
  -2  -7 -10   11.76    1.29
  -2   7 -10   10.57    1.65
   2   7 -10   11.76    1.69
   2  -7 -10   10.39    2.61
  -2  -7 -10   12.73    1.04
   2  -7 -10   16.01    1.97
  -2   7 -10   14.01    2.21
  -2   7 -10    9.04    2.03
   2   7 -10   12.91    2.39
  -2  -7 -10   13.31    3.23
   2   7  -9  263.80   12.48
   2   7  -9  294.73   10.59
  -2   7  -9  216.06   12.03
  -2  -7  -9  223.81   13.74
   2  -7  -9  250.27   10.49
  -2  -7  -9  272.29    9.35
  -2   7  -9  256.37   11.26
  -2   7  -9  282.31   10.64
  -2  -7  -9  250.22    8.47
   2  -7  -9  279.64   14.66
  -2  -7  -8   19.73    1.72
  -2   7  -8   16.15    2.58
   2  -7  -8   21.78    2.27
   2   7  -8   18.82    2.69
   2   7  -8   23.70    2.13
   2  -7  -8   17.28    3.16
  -2   7  -8   19.88    2.10
  -2   7  -8   19.93    2.41
  -2  -7  -8   21.63    1.36
  -2  -7  -7  582.23   17.94
  -2   7  -7  579.79   19.65
   2   7  -7  569.53   18.58
  -2   7  -7  566.57   21.37
  -2  -7  -7  545.96   16.91
   2  -7  -7  578.25   19.07
   2   7  -7  579.62   20.89
   2  -7  -7  586.04   23.49
  -2   7  -7  492.46   18.37
   2  -7  -6    7.38    1.81
  -2   7  -6    6.50    1.60
  -2   7  -6    5.62    1.38
  -2  -7  -6    6.70    0.74
   2   7  -6    5.87    0.97
  -2   7  -6    6.53    1.25
  -2  -7  -6    6.13    0.95
   2  -7  -6    8.99    1.33
  -2   7  -6    6.23    1.07
   2   7  -6    6.46    1.45
   2   7  -5  352.47   13.74
  -2  -7  -5  396.51   12.93
  -2  -7  -5  449.48   14.18
   2   7  -5  438.29   16.05
  -2   7  -5  477.88   16.54
  -2   7  -5  420.59   16.41
  -2   7  -5  464.36   14.42
   2  -7  -5  463.11   18.86
  -2   7  -5  465.47   15.34
   2  -7  -4    4.74    1.40
  -2   7  -4    2.74    0.92
  -2   7  -4    4.49    1.22
   2   7  -4    5.21    0.87
  -2  -7  -4    5.37    0.70
   2  -7  -4    6.38    1.14
  -2   7  -4    7.07    1.31
   2   7  -4    6.11    1.30
  -2  -7  -4    5.90    1.06
  -2   7  -4    5.82    0.94
  -2   7  -3  129.61    6.70
  -2   7  -3  127.35    7.18
   2   7  -3  113.70    4.94
  -2   7  -3  103.77    4.86
   2   7  -3  121.44    6.06
  -2  -7  -3  118.51    5.61
   2  -7  -3   87.61    5.14
  -2   7  -3  126.02    5.84
   2  -7  -3  131.47    8.07
  -2  -7  -3  105.04    4.44
   2  -7  -2   41.82    3.06
  -2  -7  -2   41.04    2.43
  -2   7  -2   40.12    3.29
  -2   7  -2   42.08    4.02
  -2   7  -2   39.71    3.03
  -2   7  -2   42.58    2.54
  -2  -7  -2   42.36    3.10
   2   7  -2   39.90    3.09
   2   7  -2   46.45    2.62
   2  -7  -2   29.94    3.82
  -2   7  -1  346.34   11.50
   2   7  -1  367.17   11.69
  -2  -7  -1  361.66   11.63
  -2   7  -1  374.38   15.37
  -2   7  -1  340.15   12.69
   2   7  -1  341.70   12.46
   2  -7  -1  328.10   12.65
  -2  -7  -1  319.22   13.05
  -2   7  -1  341.39   12.97
   2  -7  -1  349.41   15.06
  -2  -7   0    3.82    1.08
   2   7   0    4.56    0.70
  -2   7   0    3.31    0.56
  -2  -7   0    3.48    0.64
  -2   7   0    1.98    0.78
  -2   7   0    4.63    1.00
   2  -7   0    4.14    0.95
   2   7   0    3.32    0.77
   2  -7   0    3.04    1.06
  -2   7   0    3.59    0.94
  -2  -7   1  374.89   11.62
  -2   7   1  338.24   10.75
   2  -7   1  328.17   14.02
   2   7   1  340.26   11.04
   2  -7   1  386.41   13.20
   2   7   1  351.48   11.69
  -2  -7   1  337.35   13.52
  -2   7   1  332.47   11.80
  -2   7   1  293.29   14.42
   2   7   2   33.88    2.07
  -2   7   2   38.53    2.34
   2  -7   2   37.06    3.56
   2  -7   2   33.88    2.98
  -2   7   2   39.52    2.99
   2   7   2   43.54    2.58
  -2  -7   2   37.76    2.52
  -2   7   2   36.16    1.89
  -2   7   2   37.61    4.20
  -2   7   3   95.15    7.24
  -2   7   3   77.21    4.99
  -2  -7   3  108.02    5.07
  -2   7   3  113.31    3.98
   2  -7   3   98.89    6.01
   2  -7   3  119.27    6.54
   2   7   3  133.77    5.14
  -2   7   3  115.21    4.35
   2   7   3  113.63    4.46
  -2   7   4    7.72    1.91
   2   7   4    7.48    0.96
   2  -7   4    4.38    0.97
  -2   7   4    5.80    0.47
  -2  -7   4    6.27    1.00
   2  -7   4    5.65    1.30
   2   7   4    5.64    0.74
  -2   7   4    5.59    1.14
  -2   7   4    6.01    0.51
   2   7   5  447.82   14.32
  -2   7   5  434.28   15.61
   2  -7   5  419.40   15.71
   2  -7   5  391.90   16.58
  -2  -7   5  487.01   15.21
  -2   7   5  498.19   20.12
   2   7   5  423.95   13.85
  -2   7   6    6.01    1.24
   2   7   6    6.77    0.95
   2  -7   6    6.87    1.23
  -2   7   6    7.13    2.17
  -2  -7   6    4.35    0.89
   2  -7   6    7.86    1.71
   2   7   6    6.14    0.87
   2  -7   7  553.49   18.29
  -2   7   7  505.01   18.89
   2   7   7  575.84   17.75
   2   7   7  517.51   17.38
  -2  -7   7  589.70   18.74
   2  -7   7  571.17   21.40
  -2   7   7  609.11   23.99
   2  -7   8   19.26    1.76
  -2   7   8   19.70    2.30
   2  -7   8   19.27    3.01
   2   7   8   18.77    1.67
  -2  -7   8   19.78    2.04
  -2   7   8   20.55    3.57
   2   7   8   20.73    1.79
  -2  -7   9  264.56   10.45
   2   7   9  275.36    9.70
   2  -7   9  234.36   12.71
  -2   7   9  247.83   10.82
   2   7   9  250.49    9.38
   2   7  10   10.90    1.32
  -2  -7  10   11.85    1.67
   2   7  10   10.65    1.30
  -2   7  10   10.12    1.72
  -2  -7  11  113.86    4.53
  -2  -7  11  113.98    5.09
   2   7  11  112.25    5.53
  -2  -7  11   94.93    5.76
  -2   7  11  110.49    6.44
   2   7  11  110.27    5.26
  -2   7  12   22.72    2.74
   2   7  12   23.12    2.12
  -2  -7  12   23.93    1.37
  -2  -7  12   23.33    2.51
  -2  -7  12   24.22    1.51
  -2   7  13  190.17    9.39
   2   7  13  184.25    7.74
  -2  -7  13  183.15    8.74
  -2   7  14    0.82    0.85
  -2  -7  14    1.87    0.80
  -2   7  15  266.04   12.37
  -2  -7  15  279.70   11.81
  -2   7  16    1.81    0.99
  -2  -7  16    2.11    0.94
  -2   7  17   49.57    4.62
  -2  -7  17   52.14    4.35
  -2   7  18    1.22    0.88
  -2  -7  18    2.05    0.89
  -2  -7  19   24.41    3.40
  -2  -7  20    0.97    0.64
  -2  -7  21   71.99    5.69
  -2  -7  22    6.82    1.67
  -2   8 -22  139.91    9.12
   2   8 -22  158.71    9.26
  -2  -8 -22  144.14    5.70
  -2  -8 -22  152.38   13.55
   2   8 -22  150.06   11.79
  -2   8 -22  151.70   10.39
  -2  -8 -22  140.02    5.55
   2  -8 -22  150.66    9.01
  -2  -8 -22  140.68    7.25
  -2   8 -22  142.63   12.07
   2  -8 -22  140.56   12.25
  -2  -8 -21   11.15    3.73
  -2  -8 -21    6.44    0.90
  -2   8 -21    4.19    1.44
  -2  -8 -21    7.66    0.96
  -2   8 -21    7.48    2.67
  -2  -8 -21    6.50    1.34
   2  -8 -21    8.10    1.83
  -2   8 -21    7.97    2.34
   2   8 -21    5.76    2.24
   2   8 -21    9.88    2.13
   2  -8 -21    7.04    2.71
  -2   8 -20  116.85    7.89
  -2  -8 -20  118.12    4.86
  -2   8 -20  116.52   10.28
   2   8 -20  126.41    7.93
  -2  -8 -20  120.53    6.22
   2  -8 -20  122.32   11.06
   2  -8 -20  114.33    7.46
  -2  -8 -20  104.79   11.04
  -2  -8 -20  115.27    4.71
   2   8 -20  115.15    9.90
  -2   8 -20  106.42    8.37
  -2  -8 -19    1.21    0.52
   2  -8 -19    0.65    0.63
  -2  -8 -19    1.58    0.46
   2   8 -19    3.13    1.14
  -2   8 -19    1.97    1.02
   2  -8 -19    1.66    1.96
  -2   8 -19    3.90    2.26
  -2  -8 -19    1.89    0.44
  -2   8 -19    1.84    0.89
   2   8 -19    1.32    1.56
  -2  -8 -19    0.89    1.25
  -2  -8 -18   84.17    3.97
  -2   8 -18  105.34    6.93
  -2   8 -18   81.08    8.25
   2   8 -18   97.87    6.50
   2  -8 -18  104.64    6.59
  -2  -8 -18   93.63    3.93
   2  -8 -18   92.97    9.43
   2   8 -18   92.02    8.32
  -2   8 -18   86.94    7.04
  -2  -8 -18   77.26    9.15
  -2  -8 -18   98.71    5.23
   2   8 -17    5.71    1.83
  -2   8 -17   10.02    2.20
  -2  -8 -17    7.12    0.82
  -2   8 -17    6.41    1.53
  -2  -8 -17    7.53    1.23
   2  -8 -17    3.64    1.87
  -2  -8 -17    6.78    0.79
  -2  -8 -17   12.04    3.61
   2   8 -17    9.68    1.91
  -2   8 -17    7.59    2.55
   2  -8 -17    7.20    1.60
  -2   8 -16  178.41    9.25
  -2   8 -16  188.66   12.40
   2   8 -16  186.11    9.28
  -2  -8 -16  158.86    7.47
   2  -8 -16  183.69    9.26
  -2  -8 -16  175.53    6.36
   2  -8 -16  175.21   12.84
  -2   8 -16  166.13    9.99
   2   8 -16  176.64   11.55
  -2  -8 -16  182.58   13.61
  -2  -8 -16  174.26    6.20
   2   8 -15    4.16    1.91
  -2  -8 -15    4.38    0.95
  -2  -8 -15    4.18    0.64
  -2   8 -15    2.45    1.04
  -2   8 -15    4.73    2.18
   2   8 -15    5.51    1.35
  -2   8 -15    3.81    1.13
  -2  -8 -15    4.90    0.67
   2  -8 -15    1.76    1.12
   2  -8 -15    5.58    1.59
  -2  -8 -15    2.01    1.85
  -2   8 -14  452.85   17.35
  -2  -8 -14  459.48   14.03
   2   8 -14  479.69   17.52
  -2  -8 -14  457.33   14.14
   2  -8 -14  404.78   21.86
  -2  -8 -14  483.10   23.61
   2  -8 -14  465.08   17.46
  -2  -8 -14  464.52   15.58
   2   8 -14  470.73   20.39
  -2   8 -14  412.30   18.26
  -2   8 -14  349.35   19.43
  -2   8 -13   15.22    2.59
  -2  -8 -13   11.67    1.04
  -2  -8 -13   12.61    1.54
  -2   8 -13   14.79    2.17
   2   8 -13   10.28    2.45
   2   8 -13   12.18    1.91
  -2   8 -13   11.79    2.69
  -2  -8 -13    7.81    3.04
   2  -8 -13   13.05    2.03
  -2  -8 -13   12.89    1.03
   2  -8 -13   13.76    3.40
  -2   8 -12  390.06   14.85
  -2  -8 -12  381.89   11.82
   2   8 -12  409.29   17.59
   2  -8 -12  354.15   19.21
   2   8 -12  423.44   14.91
  -2  -8 -12  409.76   20.66
  -2  -8 -12  369.91   11.70
   2  -8 -12  364.60   14.46
  -2  -8 -12  384.85   13.12
  -2   8 -12  344.28   15.44
  -2   8 -11    2.91    0.83
   2   8 -11    3.47    1.42
   2  -8 -11    1.68    1.35
  -2   8 -11    2.55    1.35
  -2  -8 -11    1.43    1.38
   2   8 -11    4.28    1.07
  -2  -8 -11    3.26    0.50
  -2   8 -11    2.30    0.84
   2  -8 -11    5.54    1.31
  -2  -8 -11    3.62    0.69
   2   8 -10  239.67    9.42
  -2   8 -10  194.23   11.39
  -2  -8 -10  204.86   13.31
  -2  -8 -10  204.51    6.90
   2  -8 -10  198.03   12.95
  -2   8 -10  213.12    9.26
   2   8 -10  182.77   10.62
   2  -8 -10  202.56    9.21
  -2  -8 -10  197.21    8.00
  -2   8 -10  210.75   10.04
  -2   8  -9   42.71    3.82
  -2  -8  -9   44.24    2.88
  -2   8  -9   45.72    4.72
  -2  -8  -9   48.53    5.99
   2  -8  -9   47.37    3.64
  -2   8  -9   47.80    3.53
   2   8  -9   50.50    4.52
   2   8  -9   42.40    3.30
  -2  -8  -9   42.29    2.14
   2  -8  -9   41.75    5.27
  -2  -8  -8  334.38   10.78
   2   8  -8  352.89   12.78
  -2  -8  -8  346.41   12.13
  -2   8  -8  332.31   13.66
  -2  -8  -8  364.60   18.23
   2  -8  -8  315.50   12.87
  -2   8  -8  366.74   13.06
   2   8  -8  340.79   14.82
  -2   8  -8  329.43   15.28
   2  -8  -8  334.90   17.16
  -2   8  -7    4.86    1.43
  -2  -8  -7    5.69    2.16
  -2  -8  -7    6.37    0.76
   2   8  -7    7.99    1.29
  -2  -8  -7    4.43    0.97
  -2   8  -7    5.33    1.34
  -2   8  -7    7.24    1.31
   2   8  -7    4.64    1.28
   2  -8  -7    4.81    1.72
   2  -8  -7    6.44    1.31
   2  -8  -6  708.59   28.33
  -2   8  -6  755.58   26.37
  -2  -8  -6  768.17   23.20
   2   8  -6  728.53   25.20
   2  -8  -6  669.98   23.50
  -2   8  -6  769.83   23.34
   2   8  -6  721.45   23.11
  -2  -8  -6  738.06   21.57
   2  -8  -5   49.82    3.71
  -2   8  -5   62.47    4.25
   2   8  -5   60.67    3.61
  -2  -8  -5   57.35    2.89
  -2  -8  -5   60.81    3.81
   2   8  -5   63.01    4.62
  -2   8  -5   65.46    3.71
   2  -8  -5   59.04    5.79
  -2   8  -5   56.96    4.81
   2  -8  -4  717.37   26.90
  -2   8  -4  906.95   27.90
   2   8  -4  919.75   26.68
   2  -8  -4  895.47   32.11
  -2   8  -4  806.31   26.41
  -2  -8  -4  881.15   25.69
   2   8  -4  896.68   28.31
  -2  -8  -4  926.26   27.59
  -2   8  -4  701.53   28.31
   2  -8  -3   25.72    2.50
  -2  -8  -3   23.35    1.71
  -2   8  -3   24.25    2.83
  -2   8  -3   33.10    3.62
   2   8  -3   23.28    1.99
  -2   8  -3   23.93    2.01
   2  -8  -3   27.58    3.70
   2   8  -3   24.43    2.54
  -2  -8  -3   23.99    2.45
  -2   8  -3   23.81    2.45
  -2   8  -2  445.20   14.83
  -2   8  -2  343.97   14.74
  -2   8  -2  376.49   16.60
   2   8  -2  411.74   14.47
   2  -8  -2  389.14   14.46
  -2  -8  -2  408.74   13.01
  -2   8  -2  387.42   13.16
   2  -8  -2  398.40   17.47
   2   8  -2  385.70   13.20
  -2  -8  -2  386.28   14.66
   2  -8  -1   24.57    3.38
  -2   8  -1   28.36    2.66
  -2   8  -1   26.62    3.50
  -2   8  -1   27.68    2.61
   2   8  -1   25.21    1.95
   2  -8  -1   25.22    2.55
   2   8  -1   28.35    2.47
  -2   8  -1   27.11    1.95
  -2  -8  -1   27.31    1.95
  -2  -8  -1   22.86    2.63
  -2   8   0  174.32    9.95
   2   8   0  167.44    7.06
   2  -8   0  165.43    7.90
  -2   8   0  160.54    7.39
   2   8   0  157.60    6.22
  -2   8   0  146.68    6.05
  -2  -8   0  181.76    6.72
   2  -8   0  136.38    8.81
  -2  -8   0  159.30    8.26
  -2   8   0  182.75    7.66
  -2   8   1   25.81    2.26
   2  -8   1   24.07    3.12
   2  -8   1   25.71    2.71
  -2   8   1   19.00    2.33
   2   8   1   28.01    2.20
  -2  -8   1   28.14    2.16
  -2   8   1   26.62    1.72
  -2   8   1   28.94    3.81
  -2  -8   1   27.16    3.07
   2   8   1   24.40    1.78
  -2   8   2  436.13   18.29
  -2   8   2  401.63   12.21
  -2  -8   2  408.28   13.46
   2  -8   2  378.25   15.89
   2  -8   2  357.37   14.89
   2   8   2  392.68   12.62
   2   8   2  406.55   13.53
  -2   8   2  398.47   13.13
   2   8   3   23.93    1.67
  -2   8   3   24.19    3.43
   2   8   3   25.89    2.13
   2  -8   3   23.07    2.87
   2  -8   3   23.12    2.82
  -2   8   3   23.95    1.68
  -2   8   3   22.82    1.35
  -2  -8   3   25.22    2.14
  -2   8   3   25.77    2.50
  -2  -8   4  980.85   28.76
  -2   8   4  914.68   26.56
   2  -8   4  898.02   30.47
   2   8   4  826.65   27.24
   2  -8   4  927.40   31.14
  -2   8   4  947.22   26.39
  -2   8   4  928.03   29.54
   2   8   4  899.76   28.12
  -2   8   4  924.48   34.12
  -2   8   5   38.51    5.28
   2  -8   5   50.67    4.18
  -2   8   5   59.44    4.07
   2   8   5   58.25    3.32
   2   8   5   53.39    2.85
  -2  -8   5   59.29    3.69
   2  -8   5   61.57    4.92
   2  -8   6  695.99   25.84
   2  -8   6  685.80   23.63
   2   8   6  695.28   21.55
  -2  -8   6  683.97   23.00
  -2   8   6  792.37   24.32
   2   8   6  714.58   22.30
   2  -8   7    4.54    1.10
   2   8   7    5.36    0.79
   2   8   7    6.07    1.07
  -2   8   7    4.98    1.20
  -2  -8   7    5.77    1.14
   2  -8   7    6.41    1.83
   2   8   8  335.55   11.53
  -2   8   8  252.29   12.17
   2   8   8  337.03   11.09
  -2  -8   8  327.75   12.35
   2  -8   8  327.03   11.77
   2  -8   8  297.80   14.80
  -2  -8   9   39.60    3.22
   2   8   9   37.62    2.78
  -2   8   9   31.81    3.27
   2   8   9   40.42    2.70
  -2  -8   9   41.37    3.43
   2  -8   9   39.43    4.63
  -2  -8  10  180.52    8.31
  -2  -8  10  208.24    8.89
   2   8  10  182.91    7.73
  -2   8  10  167.42    8.79
   2   8  10  202.88    7.69
  -2  -8  11    3.61    0.85
  -2   8  11    3.92    1.10
   2   8  11    3.61    0.82
  -2  -8  11    2.75    0.93
   2   8  11    3.05    0.76
  -2  -8  12  365.70   11.26
  -2  -8  12  331.99   11.49
  -2  -8  12  381.79   14.21
   2   8  12  361.53   13.00
  -2   8  12  352.71   14.62
  -2  -8  13   11.79    1.87
  -2   8  13   11.16    2.12
   2   8  13   11.16    1.56
  -2  -8  14  421.70   16.50
   2   8  14  447.66   15.37
  -2   8  14  408.84   17.09
  -2  -8  15    3.88    1.11
  -2   8  15    5.88    1.55
  -2  -8  16  174.57    8.91
  -2   8  16  162.41    9.21
  -2  -8  17    7.59    1.72
  -2   8  17    7.75    1.87
  -2  -8  18   85.24    6.10
  -2   8  18   87.18    6.53
  -2  -8  19    1.91    0.97
  -2  -8  20  112.03    7.26
  -2  -8  21    7.18    1.69
  -2  -8  22  143.27    8.83
   2  -9 -21   49.26    7.39
  -2  -9 -21   37.72    7.49
  -2   9 -21   44.12    6.38
  -2  -9 -21   55.24    4.01
   2  -9 -21   56.57    5.14
  -2   9 -21   51.78    5.75
  -2   9 -21   50.43    5.19
   2   9 -21   56.28    5.27
   2   9 -21   65.41    7.32
   2   9 -20    0.69    1.00
  -2   9 -20   -0.62    1.49
  -2  -9 -20    2.15    2.31
   2   9 -20    2.26    1.40
   2  -9 -20    1.54    0.80
  -2   9 -20    0.46    0.66
  -2   9 -20    0.55    0.84
   2  -9 -20    0.95    1.92
  -2  -9 -20   -0.46    0.59
  -2   9 -19   29.24    4.95
  -2  -9 -19   28.70    5.72
  -2  -9 -19   22.64    1.13
   2  -9 -19   23.59    3.34
  -2  -9 -19   29.53    2.67
  -2  -9 -19   27.52    1.26
   2   9 -19   30.31    3.60
  -2   9 -19   31.64    3.79
  -2   9 -19   27.45    3.98
   2  -9 -19   28.52    5.38
   2   9 -19   34.54    5.00
   2   9 -18    4.22    1.92
  -2  -9 -18    4.04    0.44
  -2   9 -18    3.02    1.22
  -2   9 -18    0.27    0.98
  -2  -9 -18    4.11    2.92
   2   9 -18    5.02    1.54
  -2  -9 -18    3.43    0.39
   2  -9 -18    2.46    0.90
  -2   9 -18    5.33    1.84
   2  -9 -18    4.57    2.33
  -2  -9 -18    4.21    1.01
   2   9 -17   52.58    4.65
  -2   9 -17   62.08    7.01
  -2  -9 -17   53.91    7.52
  -2  -9 -17   53.02    2.09
  -2   9 -17   51.75    4.80
  -2  -9 -17   53.23    2.15
  -2   9 -17   53.62    5.34
   2  -9 -17   44.85    6.69
  -2  -9 -17   48.93    3.52
   2  -9 -17   48.60    4.42
   2   9 -17   48.59    5.84
   2  -9 -16    4.58    1.26
  -2   9 -16    3.01    1.09
  -2  -9 -16    2.78    0.38
  -2  -9 -16    3.05    0.41
   2   9 -16    4.08    1.23
   2   9 -16    3.17    1.39
  -2  -9 -16    0.80    1.37
  -2  -9 -16    2.53    0.79
  -2   9 -16    3.69    1.46
   2  -9 -16    3.14    2.14
  -2   9 -16    3.14    1.67
  -2   9 -15  104.65    6.71
   2  -9 -15  106.07    6.46
  -2  -9 -15   98.31    3.47
   2   9 -15  109.58    6.66
  -2  -9 -15   99.35   10.09
   2  -9 -15   98.46    9.57
  -2   9 -15  109.74    7.59
  -2  -9 -15  100.40    5.21
  -2   9 -15   97.74    8.66
   2   9 -15   98.13    8.04
  -2  -9 -15   94.79    3.50
   2   9 -14    9.72    2.42
  -2   9 -14    7.10    1.88
  -2   9 -14    8.27    1.69
   2  -9 -14    6.60    1.44
  -2  -9 -14    8.03    0.68
  -2   9 -14    6.19    1.98
  -2  -9 -14   10.54    3.17
  -2  -9 -14    8.62    1.30
   2   9 -14   10.43    1.91
   2  -9 -14    6.05    2.03
  -2  -9 -14    7.78    0.73
  -2   9 -13  157.95    8.57
   2  -9 -13  187.13    8.92
  -2  -9 -13  174.41    5.70
   2   9 -13  149.51    8.23
   2  -9 -13  176.72   12.89
  -2  -9 -13  179.22   13.32
  -2   9 -13  152.64    9.27
  -2  -9 -13  180.72    7.55
  -2   9 -13  174.70   11.42
  -2  -9 -13  173.51    5.75
   2   9 -13  175.46   10.76
  -2  -9 -12    0.43    0.21
  -2   9 -12   -0.12    0.36
  -2  -9 -12    1.15    0.64
   2  -9 -12    0.09    1.14
  -2   9 -12    0.33    0.61
   2  -9 -12    0.64    0.70
  -2   9 -12   -1.44    1.12
   2   9 -12    0.11    0.39
  -2  -9 -12    0.34    0.20
   2   9 -12   -1.31    1.02
   2   9 -11  183.27    8.36
  -2  -9 -11  165.77    5.61
   2  -9 -11  158.46   12.01
   2  -9 -11  187.29    8.60
  -2   9 -11  117.44    9.45
   2   9 -11  165.58   10.03
  -2  -9 -11  156.61   12.05
  -2  -9 -11  169.26    7.24
  -2   9 -11  181.65    9.38
  -2   9 -11  136.41    7.70
  -2   9 -10    1.33    0.69
   2  -9 -10    2.30    1.00
  -2  -9 -10    1.74    0.38
  -2   9 -10    3.42    1.72
   2   9 -10    1.21    0.93
  -2  -9 -10    1.11    1.27
   2   9 -10    1.57    0.65
   2  -9 -10    0.60    1.37
  -2  -9 -10    1.68    0.75
  -2   9 -10    1.80    0.85
   2  -9  -9   66.11    7.21
   2  -9  -9   54.76    4.33
   2   9  -9   63.47    5.38
  -2   9  -9   63.61    4.93
  -2  -9  -9   65.36    4.00
  -2  -9  -9   65.72    7.38
  -2   9  -9   72.99    4.54
  -2  -9  -9   62.02    2.87
   2   9  -9   71.99    4.47
  -2   9  -9   69.62    6.18
  -2  -9  -8    6.11    0.74
   2   9  -8    6.48    1.22
   2   9  -8    6.24    1.52
  -2  -9  -8    7.94    1.32
  -2  -9  -8    3.00    1.02
   2  -9  -8    4.57    2.13
  -2   9  -8    3.68    1.08
  -2   9  -8    5.69    1.35
   2  -9  -8    5.24    1.23
  -2   9  -8    4.84    1.50
  -2   9  -7  189.57   10.42
  -2  -9  -7  187.70    8.05
   2   9  -7  149.17    8.97
   2  -9  -7  178.35    8.44
  -2   9  -7  208.63    9.32
  -2  -9  -7  183.70   12.55
  -2   9  -7  172.76    8.03
  -2  -9  -7  185.85    6.51
   2   9  -7  181.38    8.02
   2  -9  -7  182.44   11.99
  -2  -9  -6    1.95    0.48
  -2   9  -6    1.75    0.89
  -2  -9  -6    3.06    0.96
   2   9  -6    1.83    0.94
  -2  -9  -6    3.68    2.10
   2   9  -6    2.86    0.84
   2  -9  -6    4.28    1.70
   2  -9  -6    3.29    1.10
  -2   9  -6    2.65    0.88
  -2   9  -6    2.21    0.75
  -2   9  -5  389.25   16.45
   2   9  -5  399.60   15.48
  -2  -9  -5  393.06   14.63
  -2  -9  -5  358.06   18.75
   2   9  -5  363.73   13.70
   2  -9  -5  431.36   19.43
   2  -9  -5  379.18   14.68
  -2   9  -5  411.80   15.14
  -2   9  -5  420.57   14.10
  -2  -9  -5  392.98   12.69
  -2   9  -4   42.84    4.15
   2   9  -4   45.80    3.05
  -2  -9  -4   48.17    3.75
  -2  -9  -4   47.13    5.46
   2  -9  -4   43.06    5.10
  -2   9  -4   47.27    3.12
  -2  -9  -4   46.74    2.61
  -2   9  -4   44.77    3.67
   2   9  -4   44.70    3.70
   2  -9  -4   40.47    3.44
   2  -9  -3  210.27   13.09
  -2   9  -3  260.43   11.74
  -2   9  -3  282.21   11.19
   2   9  -3  260.85    9.71
  -2  -9  -3  250.04   10.93
  -2  -9  -3  278.40   15.01
   2  -9  -3  277.96   11.12
   2   9  -3  256.90   10.86
  -2   9  -3  252.72    9.68
  -2  -9  -3  260.89    9.20
  -2  -9  -2    6.35    0.94
  -2   9  -2    7.61    1.57
  -2  -9  -2    7.05    1.43
   2   9  -2    7.77    1.05
  -2   9  -2    7.93    1.44
   2   9  -2    8.97    1.45
   2  -9  -2    7.38    1.42
  -2   9  -2    6.70    1.02
   2  -9  -2    8.77    2.22
  -2   9  -1  103.43    5.84
  -2   9  -1   98.29    5.58
   2  -9  -1   88.70    5.55
   2   9  -1   80.52    4.84
   2  -9  -1   88.37    7.03
   2   9  -1   84.62    4.24
  -2   9  -1   93.31    4.32
  -2  -9  -1   85.15    4.29
  -2  -9  -1   92.79    5.90
  -2  -9   0    4.80    1.27
  -2   9   0    7.13    1.36
  -2  -9   0    7.42    1.05
  -2   9   0    6.11    0.90
   2  -9   0    6.99    1.89
   2   9   0    5.39    1.17
   2  -9   0    7.02    1.51
  -2   9   0    6.50    1.35
   2   9   0    6.91    0.96
  -2   9   1   91.02    5.35
   2  -9   1   85.46    5.67
   2   9   1   86.93    4.76
  -2  -9   1   87.75    6.26
  -2   9   1  100.05    5.09
   2  -9   1   86.46    6.58
   2   9   1   86.57    4.07
  -2   9   1   95.18    3.96
  -2  -9   1   74.27    4.26
  -2  -9   2    6.58    1.10
  -2   9   2    6.91    1.09
  -2   9   2    5.85    0.75
   2  -9   2    6.22    1.57
  -2  -9   2    8.25    1.93
  -2   9   2    6.80    1.28
   2   9   2    7.33    1.22
   2   9   2    6.91    0.96
   2  -9   2    6.35    1.50
  -2   9   3  273.33    8.53
  -2   9   3  280.92   11.05
  -2   9   3  258.35    9.08
   2   9   3  260.83    9.96
   2  -9   3  240.99   12.08
   2  -9   3  270.90   12.23
  -2  -9   3  244.59    9.91
   2   9   3  256.81    9.02
  -2   9   4   41.82    1.77
   2   9   4   40.21    2.37
   2  -9   4   45.46    4.34
  -2   9   4   43.52    3.51
   2   9   4   43.79    3.03
   2  -9   4   43.11    4.08
  -2   9   4   42.49    2.04
  -2  -9   4   38.10    2.98
   2  -9   5  379.82   16.34
   2  -9   5  363.88   15.14
  -2  -9   5  380.06   13.74
   2   9   5  395.07   13.45
  -2   9   5  362.21   14.36
   2   9   5  378.28   12.32
  -2   9   6    2.26    0.94
   2   9   6    2.08    0.51
   2  -9   6    2.77    1.04
   2   9   6    2.87    0.79
  -2  -9   6    2.96    1.02
   2  -9   6    3.08    1.53
  -2  -9   6    2.08    0.78
  -2   9   7  185.23    8.78
   2   9   7  178.30    7.46
  -2  -9   7  176.71    7.98
   2  -9   7  160.29    8.08
  -2  -9   7  196.33    9.75
   2   9   7  172.42    6.62
   2  -9   7  151.33   10.08
   2  -9   8    4.81    1.09
  -2  -9   8    4.57    1.07
   2   9   8    6.33    1.07
  -2   9   8    6.12    1.30
   2   9   8    6.06    0.90
  -2  -9   8    4.74    1.33
   2  -9   8    3.71    1.44
   2  -9   9   61.07    6.00
   2  -9   9   62.62    3.76
  -2  -9   9   58.68    4.53
  -2  -9   9   59.98    4.25
   2   9   9   62.39    3.36
  -2   9   9   57.61    4.49
   2   9   9   61.55    3.82
  -2  -9  10    1.23    0.72
   2   9  10    1.84    0.52
  -2   9  10    3.02    1.07
   2   9  10    0.82    0.39
  -2  -9  10    1.15    0.57
  -2  -9  11  158.82    7.32
  -2   9  11  166.57    8.70
   2   9  11  155.15    7.24
   2   9  11  170.09    6.60
  -2  -9  11  171.32    8.21
  -2   9  12    0.18    0.55
   2   9  12    0.77    0.50
  -2  -9  12    0.20    0.31
  -2  -9  12    0.34    0.36
  -2  -9  13  173.43    8.61
   2   9  13  161.85    7.59
  -2   9  13  166.59    9.06
  -2  -9  14    7.22    1.52
   2   9  14    8.17    1.41
  -2   9  14    8.38    1.93
  -2  -9  15   96.99    6.27
   2   9  15   97.62    5.47
  -2   9  15   97.59    6.83
  -2  -9  16    4.10    1.36
  -2   9  16    1.70    0.94
  -2  -9  17   52.27    4.60
  -2   9  17   44.52    4.70
  -2  -9  18    3.37    1.24
  -2   9  18    4.98    1.73
  -2  -9  19   32.82    3.71
  -2   9  19   29.63    3.85
  -2  -9  20    0.55    0.72
  -2  -9  21   55.03    5.14
  -2  10 -20    3.51    1.69
  -2  10 -20    3.05    2.06
  -2 -10 -20    2.74    2.00
   2  10 -20    4.98    1.76
   2  10 -20    5.33    2.11
  -2  10 -20    4.03    1.55
   2 -10 -20    2.45    0.92
   2 -10 -20    3.32    2.64
  -2 -10 -20    3.08    0.99
  -2  10 -19    3.21    1.54
  -2  10 -19   -1.18    1.36
  -2 -10 -19    0.09    1.58
   2  10 -19    1.49    0.95
   2  10 -19    3.36    1.96
  -2  10 -19    2.87    1.55
   2 -10 -19    1.31    0.95
   2 -10 -19    1.64    2.07
  -2 -10 -19    2.54    0.86
  -2  10 -18    1.61    1.00
  -2  10 -18    4.63    2.23
  -2 -10 -18   -0.13    1.78
   2  10 -18    2.01    1.17
   2  10 -18    0.83    1.05
  -2  10 -18    2.70    1.23
   2 -10 -18    1.62    1.17
   2 -10 -18    1.55    1.69
  -2 -10 -18    1.85    0.79
  -2  10 -17   -0.14    1.22
  -2  10 -17    2.48    1.47
  -2 -10 -17    2.82    2.19
   2  10 -17    1.90    1.02
   2  10 -17    1.27    1.11
  -2  10 -17    2.99    1.25
   2 -10 -17    1.95    1.02
   2 -10 -17    0.19    1.17
  -2 -10 -17    1.98    0.86
  -2  10 -16    4.07    1.37
  -2 -10 -16    4.82    2.61
  -2 -10 -16    3.36    0.95
   2 -10 -16    3.27    1.30
   2  10 -16    5.80    2.11
  -2  10 -16    5.69    2.18
   2  10 -16    4.79    1.46
   2 -10 -16   -0.25    2.23
  -2  10 -16    2.85    1.31
  -2  10 -15    3.07    1.20
  -2 -10 -15   -0.38    1.76
  -2 -10 -15    1.18    0.54
   2 -10 -15    4.04    1.34
   2  10 -15    3.98    1.39
  -2  10 -15    3.69    1.83
   2  10 -15    2.66    1.09
   2 -10 -15    2.98    2.23
  -2  10 -15    3.20    1.41
  -2  10 -14    4.00    1.24
  -2 -10 -14    6.41    2.63
  -2 -10 -14    3.11    0.87
   2 -10 -14    3.15    1.09
   2  10 -14    2.72    1.53
   2 -10 -14    4.16    2.01
  -2  10 -14    4.26    1.64
   2  10 -14    2.58    0.97
  -2  10 -14    5.51    1.76
  -2  10 -13   10.45    2.79
  -2 -10 -13    8.90    3.08
   2 -10 -13    6.13    1.46
   2  10 -13    5.70    1.37
  -2  10 -13    7.35    1.62
   2 -10 -13    5.93    2.61
  -2 -10 -13    6.16    1.24
   2  10 -13    7.88    2.05
  -2  10 -13    6.70    1.74
  -2  10 -12    0.70    0.89
  -2 -10 -12    1.59    1.22
   2 -10 -12    3.11    1.09
  -2  10 -12    4.28    1.30
  -2 -10 -12    3.17    0.31
   2  10 -12    2.11    0.88
   2 -10 -12    2.41    1.75
  -2  10 -12    2.62    1.11
  -2 -10 -12    3.27    0.95
   2  10 -12    2.51    1.02
  -2 -10 -12    2.93    0.32
  -2 -10 -11    1.47    1.97
  -2  10 -11   -0.77    0.90
   2  10 -11    1.57    1.09
  -2 -10 -11    0.20    0.34
   2 -10 -11    1.42    0.77
  -2  10 -11    0.47    1.04
   2 -10 -11    0.19    1.07
   2  10 -11   -0.15    0.42
  -2 -10 -11    0.75    0.22
  -2  10 -11    1.33    0.73
  -2  10 -10    5.56    1.16
  -2 -10 -10    5.49    2.27
  -2  10 -10    2.65    0.97
   2  10 -10    5.83    1.66
  -2 -10 -10    6.81    1.34
   2 -10 -10    2.10    0.77
  -2  10 -10    6.46    1.88
  -2 -10 -10    5.66    0.57
   2 -10 -10    3.63    1.82
   2  10 -10    5.55    1.34
  -2 -10  -9   32.81    5.28
  -2 -10  -9   37.04    3.07
   2  10  -9   26.46    3.54
   2 -10  -9   37.36    3.42
  -2  10  -9   31.14    3.55
   2 -10  -9   32.52    5.13
   2  10  -9   31.45    2.99
  -2  10  -9   34.44    4.44
  -2 -10  -9   35.46    1.84
  -2  10  -9   35.83    3.26
  -2  10  -8    5.43    1.22
  -2 -10  -8    8.29    2.69
  -2 -10  -8    6.38    1.27
   2  10  -8    8.37    1.91
  -2  10  -8    6.34    1.40
   2 -10  -8    6.31    1.26
  -2  10  -8    6.90    1.88
  -2 -10  -8    6.09    0.75
   2 -10  -8    5.51    1.97
   2  10  -8    3.61    1.07
  -2  10  -7    2.77    0.85
  -2 -10  -7    0.46    1.43
  -2 -10  -7    2.46    1.01
   2  10  -7    4.08    1.36
   2 -10  -7    1.85    0.63
  -2  10  -7    1.38    0.57
  -2  10  -7    2.83    1.36
  -2 -10  -7    3.01    0.60
   2 -10  -7    2.63    1.65
   2  10  -7    1.28    0.65
   2 -10  -6   26.81    4.44
  -2  10  -6   26.39    3.59
  -2 -10  -6   25.01    2.70
   2  10  -6   30.64    3.34
   2 -10  -6   28.86    2.93
  -2  10  -6   28.98    3.11
  -2 -10  -6   29.56    4.83
  -2  10  -6   25.50    2.51
  -2 -10  -6   30.09    1.95
   2  10  -6   32.73    2.71
  -2  10  -5   74.41    5.96
  -2 -10  -5   74.33    7.53
  -2 -10  -5   80.43    5.16
   2 -10  -5   76.35    7.45
   2 -10  -5   73.43    5.06
   2  10  -5   72.26    5.24
  -2  10  -5   59.96    4.68
   2  10  -5   76.34    4.37
  -2  10  -5   75.82    4.50
  -2 -10  -5   74.63    3.60
  -2 -10  -4    1.68    0.47
  -2  10  -4    1.41    0.67
  -2  10  -4    2.18    1.17
  -2 -10  -4    2.07    1.80
   2  10  -4    1.17    0.61
   2 -10  -4    1.04    0.89
   2  10  -4    1.04    0.33
  -2  10  -4    1.13    0.56
   2 -10  -4    3.18    1.87
  -2 -10  -4    1.84    0.94
  -2 -10  -3    7.61    1.04
  -2  10  -3    3.89    1.20
  -2  10  -3    7.44    1.72
  -2 -10  -3    6.47    2.15
   2 -10  -3    9.67    1.70
   2  10  -3    9.67    1.62
   2  10  -3    6.97    1.11
  -2  10  -3    9.19    1.35
   2 -10  -3    6.65    2.06
  -2 -10  -3    7.61    1.55
  -2 -10  -2   12.88    1.42
   2  10  -2   10.96    1.67
  -2  10  -2   14.68    2.16
   2  10  -2   10.97    1.39
  -2  10  -2   11.91    1.42
  -2 -10  -2   16.43    3.24
   2 -10  -2   10.09    1.80
  -2  10  -2   10.49    1.92
   2 -10  -2   11.53    2.58
  -2 -10  -2    9.56    1.84
  -2 -10  -1   56.61    3.37
  -2  10  -1   61.01    3.41
   2 -10  -1   56.77    5.78
  -2  10  -1   65.92    4.63
  -2  10  -1   66.73    4.62
  -2 -10  -1   53.87    4.80
   2  10  -1   58.33    4.06
  -2 -10  -1   52.10    5.87
   2  10  -1   61.31    3.43
   2 -10  -1   60.80    4.76
  -2 -10   0   29.88    2.37
  -2  10   0   34.39    2.25
   2 -10   0   35.90    3.54
   2  10   0   31.64    2.74
  -2 -10   0   26.41    4.19
   2 -10   0   32.17    4.16
  -2 -10   0   32.55    3.71
  -2  10   0   35.92    3.24
   2  10   0   33.17    2.32
  -2  10   0   27.83    2.85
  -2  10   1   57.09    2.97
  -2 -10   1   57.81    5.11
  -2 -10   1   45.30    5.47
  -2  10   1   54.28    3.79
   2 -10   1   52.81    5.33
   2  10   1   65.07    4.06
  -2  10   1   58.06    4.31
   2 -10   1   45.92    4.50
  -2 -10   1   58.95    3.55
   2  10   1   55.74    3.16
  -2 -10   2   11.26    1.49
   2  10   2   13.99    1.73
  -2  10   2   13.82    1.22
   2  10   2   12.15    1.29
  -2  10   2   11.45    1.86
   2 -10   2    9.39    1.89
  -2  10   2   11.41    1.52
  -2 -10   2   13.94    2.71
  -2 -10   2   10.69    2.37
   2 -10   2   11.87    2.28
  -2 -10   3    9.30    2.41
  -2  10   3    8.63    0.79
  -2  10   3    5.86    1.30
   2  10   3    9.37    1.43
   2  10   3    9.13    1.07
  -2  10   3    8.64    1.10
  -2 -10   3    7.57    1.25
   2 -10   3    9.56    2.07
   2 -10   3    9.01    2.04
  -2 -10   4    1.71    0.65
  -2  10   4    1.76    0.35
   2  10   4    1.85    0.65
  -2  10   4    2.45    0.90
   2 -10   4    1.52    0.94
   2  10   4    1.67    0.49
   2 -10   4    1.63    1.00
  -2  10   4    1.57    0.27
  -2 -10   4    0.84    0.82
   2 -10   5   83.09    6.46
  -2 -10   5   74.04    4.53
  -2  10   5   69.20    4.86
   2  10   5   78.76    4.44
   2 -10   5   71.60    5.53
  -2 -10   5   77.53    6.28
   2  10   5   69.74    3.49
   2  10   6   27.37    1.94
   2  10   6   23.31    2.34
  -2  10   6   32.58    3.19
   2 -10   6   27.12    3.77
  -2 -10   6   24.26    2.51
  -2 -10   6   34.80    4.08
   2 -10   6   29.52    3.26
  -2  10   7    3.92    1.20
   2  10   7    2.71    0.95
   2 -10   7    1.56    1.22
   2 -10   7    1.37    0.64
   2  10   7    2.29    0.59
  -2 -10   7    2.43    0.87
  -2 -10   7    1.21    0.61
  -2  10   8    4.09    1.18
   2  10   8    7.01    1.22
  -2 -10   8    5.07    1.34
   2  10   8    5.82    0.92
   2 -10   8    5.31    1.22
  -2 -10   8    6.59    1.42
   2 -10   8    6.89    2.08
  -2 -10   9   32.36    3.48
   2  10   9   34.34    2.27
   2 -10   9   33.02    2.91
  -2 -10   9   34.70    3.19
   2  10   9   32.76    2.77
  -2  10   9   37.17    3.66
   2 -10   9   33.12    4.66
   2  10  10    5.39    0.79
  -2 -10  10    4.67    1.31
   2  10  10    4.01    0.98
  -2  10  10    6.36    1.62
   2 -10  10    5.58    1.04
  -2 -10  10    5.83    1.37
  -2 -10  11    0.21    0.48
  -2 -10  11    1.14    0.74
   2  10  11    0.95    0.45
  -2  10  11    2.65    1.18
   2  10  12    3.29    0.98
  -2  10  12    2.88    1.09
  -2 -10  12    2.28    0.64
  -2 -10  12    3.35    1.07
  -2 -10  13    7.96    1.81
  -2  10  13    7.53    1.69
   2  10  13    5.22    1.15
   2  10  14    2.82    1.02
  -2 -10  14    3.31    1.09
  -2  10  14    3.22    1.23
   2  10  15    2.23    0.93
  -2 -10  15    1.17    0.59
  -2  10  15    1.29    0.86
  -2 -10  16    4.62    1.47
   2  10  16    3.75    1.02
  -2  10  16    4.86    1.67
  -2 -10  17    3.10    1.23
  -2  10  17    2.72    1.32
  -2 -10  18    1.61    1.20
  -2  10  18    1.55    1.18
  -2 -10  19    3.14    1.32
  -2  10  19    2.89    1.47
  -2 -10  20    3.40    1.47
  -2  10  20    5.07    1.84
  -2 -11 -19   37.30    7.32
  -2 -11 -19   38.83    3.36
   2 -11 -19   37.12    4.32
  -2  11 -19   46.64    4.91
   2  11 -19   47.77    4.76
   2 -11 -19   42.28    7.22
  -2  11 -19   41.20    6.29
  -2  11 -19   39.55    5.03
   2  11 -19   41.77    5.68
  -2  11 -18    7.81    2.89
  -2 -11 -18    9.38    3.96
   2 -11 -18    4.43    1.38
   2  11 -18    5.17    1.64
  -2  11 -18    4.60    1.47
   2 -11 -18    4.16    2.39
  -2 -11 -18    3.52    1.08
   2  11 -18    3.05    1.49
  -2  11 -18    2.81    1.35
   2 -11 -17   47.52    7.36
  -2 -11 -17   59.61    8.31
  -2  11 -17   55.90    7.10
  -2  11 -17   50.88    4.96
   2  11 -17   48.86    4.68
   2 -11 -17   53.05    4.77
  -2  11 -17   47.30    5.23
   2  11 -17   47.29    5.75
  -2 -11 -17   44.17    3.71
  -2  11 -16   20.16    2.95
  -2  11 -16   14.27    3.38
  -2 -11 -16    9.53    3.74
   2 -11 -16   11.47    2.47
   2  11 -16   15.66    2.54
   2 -11 -16   16.04    4.06
  -2  11 -16   16.35    2.96
   2  11 -16   15.35    3.44
  -2 -11 -16   11.98    1.84
   2  11 -15   87.88    7.71
  -2 -11 -15   84.10   10.02
  -2  11 -15   92.76    8.77
   2 -11 -15   90.89   10.00
   2 -11 -15   79.41    6.00
  -2  11 -15  100.91    6.82
   2  11 -15   87.11    6.15
  -2  11 -15   88.89    7.00
  -2 -11 -15   85.19    5.33
  -2  11 -14    3.89    1.29
  -2  11 -14    3.38    1.97
  -2 -11 -14    2.37    1.83
   2  11 -14   -0.36    0.85
  -2 -11 -14    2.70    0.95
  -2  11 -14    1.75    1.26
   2  11 -14    2.45    1.00
   2 -11 -14    3.90    2.34
   2 -11 -14    1.78    0.86
  -2 -11 -13  147.43   13.11
  -2  11 -13  137.72    8.92
  -2 -11 -13  147.84    7.43
  -2  11 -13  157.32   11.26
   2 -11 -13  122.43   11.76
   2 -11 -13  136.36    8.01
  -2  11 -13  157.28    8.52
   2  11 -13  149.95    8.21
   2  11 -13  140.09    9.64
   2  11 -12    7.08    1.55
  -2  11 -12    7.05    1.62
  -2 -11 -12   10.32    3.49
   2 -11 -12    7.00    1.66
  -2  11 -12    6.68    1.87
  -2 -11 -12    6.58    1.36
   2  11 -12    7.70    1.96
   2 -11 -12   11.94    3.55
  -2  11 -12    5.32    1.93
  -2 -11 -11  156.93   13.01
   2  11 -11  150.36    9.52
  -2 -11 -11  133.66    7.31
  -2  11 -11  144.71    8.77
   2 -11 -11  148.01    8.14
   2 -11 -11  136.48   12.20
   2  11 -11  161.45    8.19
  -2  11 -11  167.07    8.45
  -2  11 -11  146.60   10.68
  -2 -11 -10    1.57    0.28
  -2  11 -10    1.94    0.79
  -2  11 -10    0.68    0.65
  -2 -11 -10    1.97    1.68
   2 -11 -10    2.21    0.94
  -2  11 -10    2.24    1.15
   2  11 -10    1.67    0.86
   2 -11 -10    2.28    2.32
  -2 -11 -10    0.90    0.58
   2  11 -10    2.27    1.26
  -2 -11  -9  101.96    3.78
  -2 -11  -9  103.71   10.12
  -2  11  -9  101.53    6.84
   2 -11  -9  104.41    6.45
  -2  11  -9  110.49    8.49
   2 -11  -9   96.16    9.51
   2  11  -9  100.07    5.91
   2  11  -9   94.44    6.96
  -2 -11  -9   98.79    5.97
  -2  11  -9   98.51    5.99
  -2 -11  -8    0.81    0.28
  -2  11  -8    0.85    1.25
  -2 -11  -8   -0.86    1.37
   2 -11  -8    1.47    0.99
  -2  11  -8   -0.09    0.68
   2  11  -8    0.03    0.42
  -2  11  -8   -0.27    0.57
  -2 -11  -8    0.23    0.46
   2  11  -8    1.27    0.70
   2 -11  -8    1.09    1.58
  -2  11  -7  122.26    8.56
  -2 -11  -7  118.61   10.47
  -2  11  -7  109.30    7.02
   2  11  -7  138.58    7.99
   2 -11  -7  100.88    6.69
   2  11  -7  131.04    6.51
   2 -11  -7  128.51   10.53
  -2 -11  -7  129.79    7.13
  -2  11  -7  119.90    6.51
  -2 -11  -7  118.20    4.74
  -2 -11  -6   17.81    1.49
  -2 -11  -6   20.20    2.59
  -2  11  -6   17.64    2.23
  -2 -11  -6   18.88    4.10
  -2  11  -6   18.83    2.56
   2  11  -6   20.51    2.19
   2 -11  -6   21.85    4.40
  -2  11  -6   18.86    2.99
   2  11  -6   19.21    2.62
   2 -11  -6   20.57    2.63
  -2 -11  -5  183.41    9.38
  -2  11  -5  181.33   10.26
  -2 -11  -5  180.33   13.03
   2  11  -5  189.45    8.12
  -2  11  -5  188.90    9.39
   2 -11  -5  174.66   12.43
   2 -11  -5  169.70    9.08
   2  11  -5  175.72    9.14
  -2 -11  -5  176.45    6.86
  -2  11  -5  194.71    8.31
  -2 -11  -4    9.14    1.15
  -2 -11  -4    7.91    1.78
  -2  11  -4    9.25    1.45
  -2 -11  -4   12.97    3.22
  -2  11  -4    9.62    1.90
   2  11  -4    9.49    1.35
   2 -11  -4    7.89    2.38
   2  11  -4    8.15    1.69
   2 -11  -4    8.28    1.81
  -2  11  -4    7.52    1.82
  -2  11  -3  335.54   12.97
  -2  11  -3  272.52   12.88
  -2 -11  -3  302.53   16.74
   2  11  -3  282.36   12.05
   2 -11  -3  255.43   12.26
  -2 -11  -3  258.26   12.58
  -2  11  -3  265.38   10.55
  -2 -11  -3  268.89   10.05
   2  11  -3  310.44   10.98
   2 -11  -3  290.21   15.96
  -2  11  -2   93.81    6.09
  -2  11  -2   94.25    4.77
  -2 -11  -2   91.55    4.61
   2 -11  -2   95.65    6.45
   2 -11  -2   85.65    7.87
  -2  11  -2  106.56    6.68
   2  11  -2   98.65    5.81
   2  11  -2   87.44    4.68
  -2 -11  -2   91.18    6.61
  -2 -11  -2  106.53    9.12
  -2 -11  -1   84.69    4.45
  -2  11  -1   90.88    5.76
  -2  11  -1   85.38    4.31
  -2  11  -1   84.86    5.70
   2  11  -1   87.60    5.34
   2  11  -1   84.16    4.40
   2 -11  -1   70.29    5.63
   2 -11  -1   83.08    7.33
  -2 -11  -1   86.59    6.39
  -2 -11  -1   91.78    8.28
   2 -11   0    0.56    0.63
  -2 -11   0    1.86    1.30
  -2  11   0    0.44    0.59
  -2 -11   0    0.50    0.27
  -2  11   0    0.16    0.30
   2 -11   0   -1.57    1.33
  -2 -11   0    0.22    0.79
   2  11   0    0.52    0.63
  -2  11   0    0.37    0.61
   2  11   0    0.37    0.45
  -2  11   1   87.41    4.10
  -2 -11   1   80.51    7.54
   2  11   1   88.80    4.35
   2  11   1   93.95    5.32
  -2  11   1   73.81    5.42
  -2 -11   1   86.14    6.96
   2 -11   1   86.36    7.28
  -2  11   1   84.21    5.12
  -2 -11   1   85.96    4.74
   2 -11   1   89.81    6.66
  -2  11   2   89.87    3.91
   2  11   2   90.39    4.39
   2  11   2  104.43    5.60
  -2  11   2  100.92    6.16
  -2  11   2   89.79    4.83
   2 -11   2   93.52    7.30
  -2 -11   2   84.76    7.56
   2 -11   2   86.11    6.66
  -2 -11   2   90.12    5.01
  -2 -11   3  283.07   11.24
  -2  11   3  297.13   10.28
  -2 -11   3  328.21   15.98
  -2  11   3  280.79    9.31
   2  11   3  273.10   11.38
   2 -11   3  302.27   14.39
   2 -11   3  287.79   14.29
  -2  11   3  304.48   12.62
   2  11   3  291.95   10.17
  -2  11   4    8.59    0.69
  -2  11   4   11.65    1.95
   2  11   4    9.05    1.51
   2 -11   4    7.82    2.06
   2 -11   4   10.21    2.25
  -2  11   4    9.46    0.89
  -2 -11   4    9.24    2.33
   2  11   4    9.34    1.13
  -2 -11   4    7.53    1.32
   2 -11   5  166.40   10.53
   2 -11   5  170.99    9.75
  -2 -11   5  177.61    8.09
  -2 -11   5  191.95   10.95
   2  11   5  188.16    8.08
  -2  11   5  142.70    8.35
   2  11   5  169.14    6.61
  -2 -11   6   15.26    2.82
  -2  11   6   19.47    2.66
   2 -11   6   17.37    2.60
   2 -11   6   20.20    3.45
  -2 -11   6   20.47    2.29
   2  11   6   20.06    2.17
   2  11   6   18.65    1.59
   2 -11   7  117.03    7.09
  -2 -11   7  111.50    6.35
   2 -11   7  111.91    8.85
   2  11   7  133.11    6.44
  -2  11   7  126.79    7.36
   2  11   7  109.68    4.91
  -2 -11   7  119.38    8.00
  -2 -11   8   -0.52    0.61
  -2  11   8    0.65    0.85
   2  11   8    1.39    0.76
   2 -11   8    0.45    0.47
   2 -11   8    1.30    1.29
  -2 -11   8    1.28    0.76
   2  11   8    0.31    0.26
  -2 -11   9   92.62    6.60
   2  11   9  101.76    5.70
  -2  11   9   99.95    6.55
   2 -11   9   91.25    5.63
   2 -11   9  101.96    8.74
   2  11   9  104.22    4.33
  -2 -11   9   96.69    5.99
   2  11  10    2.67    0.83
  -2  11  10    3.26    1.25
  -2 -11  10    2.03    0.86
   2 -11  10    1.76    0.68
  -2 -11  10    1.69    0.86
  -2 -11  11  141.81    7.55
  -2 -11  11  145.35    7.85
   2  11  11  137.69    7.12
  -2  11  11  152.46    8.66
  -2 -11  12    6.49    1.11
   2  11  12    6.39    1.40
  -2  11  12    7.29    1.81
  -2 -11  12    7.45    1.53
  -2 -11  13  119.67    4.57
  -2 -11  13  124.18    4.39
  -2  11  13  138.57    8.38
   2  11  13  144.07    7.14
  -2 -11  13  137.22    7.78
  -2  11  14    2.50    1.14
  -2 -11  14    2.61    1.22
   2  11  14    1.94    0.82
  -2 -11  15   81.20    6.01
   2  11  15   79.34    5.18
  -2  11  15   80.26    6.37
  -2 -11  16   15.62    2.57
  -2  11  16   17.88    2.92
   2  11  16   11.22    1.93
  -2 -11  17   49.71    4.72
   2  11  17   44.01    3.76
  -2  11  17   48.37    5.02
  -2 -11  18    4.73    1.63
  -2  11  18    6.42    1.98
  -2 -11  19   35.78    4.09
  -2  11  19   34.06    4.29
   2  12 -17    2.23    1.27
   2 -12 -17    0.70    1.62
  -2 -12 -17   -0.58    2.12
   2 -12 -17    2.10    1.06
  -2  12 -17    2.16    1.21
  -2  12 -17   -0.37    1.31
  -2  12 -17    1.67    1.08
   2  12 -17    0.89    1.13
  -2 -12 -17    1.08    0.58
   2 -12 -16  113.33   11.85
  -2  12 -16  105.70    8.51
  -2 -12 -16  119.95    6.85
   2 -12 -16  119.77    7.72
   2  12 -16  130.75    8.16
  -2 -12 -16  122.27   13.02
  -2  12 -16  116.89    7.86
  -2  12 -16  129.56   10.97
   2  12 -16  120.31    9.42
   2  12 -15    1.95    0.96
   2 -12 -15    6.60    3.34
  -2 -12 -15    2.30    2.13
   2 -12 -15    3.03    1.22
  -2  12 -15    3.90    1.43
  -2  12 -15    3.25    2.00
   2  12 -15    3.36    1.89
  -2  12 -15    3.30    1.32
  -2 -12 -15    2.43    0.80
   2 -12 -14  112.46   11.46
  -2  12 -14  118.56    8.33
   2 -12 -14  118.20    7.49
   2  12 -14   98.44    6.99
  -2 -12 -14  127.34   12.73
  -2  12 -14  100.87    7.08
  -2  12 -14  109.33    9.82
   2  12 -14  118.53    8.98
  -2 -12 -14  115.72    6.69
   2  12 -13    1.80    0.98
   2 -12 -13    0.04    1.49
  -2 -12 -13    0.63    1.47
   2 -12 -13    1.10    1.06
  -2  12 -13    1.71    1.02
  -2  12 -13    0.45    0.50
  -2  12 -13    0.73    1.32
   2  12 -13    1.03    1.15
  -2 -12 -13    1.22    0.80
   2 -12 -12  191.90   14.83
  -2  12 -12  187.74   10.72
   2 -12 -12  163.05    9.46
   2  12 -12  212.12    9.97
  -2 -12 -12  211.67   16.18
  -2  12 -12  187.66    9.78
  -2  12 -12  163.21   12.07
  -2 -12 -12  183.07    9.15
   2  12 -12  213.29   11.83
   2  12 -11   14.79    2.19
  -2  12 -11   13.98    2.22
  -2 -12 -11    7.44    2.87
   2 -12 -11   13.36    2.37
  -2  12 -11   13.25    2.56
   2  12 -11   12.45    2.51
  -2 -12 -11   10.89    1.97
   2 -12 -11   12.48    3.64
  -2  12 -11   12.05    2.84
  -2 -12 -10  226.05   16.46
   2 -12 -10  235.25   16.28
   2  12 -10  230.95   12.20
   2 -12 -10  239.09   11.16
  -2  12 -10  236.89   11.73
  -2  12 -10  235.04   10.71
  -2  12 -10  223.46   13.69
   2  12 -10  177.61    9.88
  -2 -12 -10  217.68   10.36
  -2 -12  -9    6.07    0.54
  -2  12  -9    5.02    1.29
  -2  12  -9    6.42    1.72
  -2 -12  -9    3.03    1.32
   2 -12  -9    6.72    1.58
  -2  12  -9    6.84    1.77
   2  12  -9    6.36    1.38
   2 -12  -9    7.79    2.77
  -2 -12  -9    6.82    1.62
   2  12  -9    7.25    1.95
  -2 -12  -8  176.43   14.26
  -2  12  -8  212.41   12.55
   2 -12  -8  245.76   15.72
   2 -12  -8  222.89   10.76
  -2  12  -8  240.82   11.36
   2  12  -8  247.30   11.77
  -2  12  -8  226.63    9.94
   2  12  -8  191.01    9.31
  -2 -12  -8  227.60   10.63
  -2 -12  -8  200.64    7.00
   2  12  -7   -0.28    0.39
  -2 -12  -7    0.42    0.24
  -2  12  -7   -1.48    1.22
  -2  12  -7    0.75    0.64
  -2 -12  -7    1.63    1.05
  -2 -12  -7    1.46    1.61
  -2  12  -7    0.81    0.89
   2 -12  -7    1.33    1.12
   2  12  -7    1.23    0.94
   2 -12  -7    0.65    0.78
  -2  12  -6  201.94    9.54
  -2  12  -6  257.82   11.73
  -2 -12  -6  228.95    8.14
  -2  12  -6  225.66   12.50
  -2 -12  -6  199.91   14.63
   2 -12  -6  239.64   11.38
   2  12  -6  222.03   11.07
  -2 -12  -6  239.54   11.31
   2 -12  -6  248.76   15.53
   2  12  -6  220.51    9.67
   2  12  -5    6.80    1.28
  -2 -12  -5    6.86    0.99
  -2  12  -5    6.24    1.25
   2 -12  -5    5.79    2.27
  -2 -12  -5    9.12    2.95
  -2  12  -5    7.99    1.83
   2  12  -5    6.95    1.74
  -2  12  -5    5.89    1.77
   2 -12  -5    7.26    1.81
  -2 -12  -5    5.75    1.55
  -2  12  -4  304.38   13.51
  -2  12  -4  277.10   11.36
  -2  12  -4  313.34   14.43
  -2 -12  -4  232.31   16.41
   2 -12  -4  269.38   13.24
   2  12  -4  331.36   13.41
  -2 -12  -4  298.89   10.58
  -2 -12  -4  320.46   14.07
   2 -12  -4  325.99   17.71
   2  12  -4  301.79   11.62
   2  12  -3   20.60    2.12
  -2  12  -3   20.14    2.10
   2 -12  -3   15.12    3.28
  -2 -12  -3   28.47    4.83
  -2  12  -3   21.13    2.82
   2  12  -3   19.77    2.46
  -2  12  -3   22.96    3.21
   2 -12  -3   18.80    2.88
  -2 -12  -3   20.13    1.86
  -2 -12  -3   21.69    3.22
  -2 -12  -2  195.41    8.15
   2 -12  -2  207.61   10.94
   2 -12  -2  192.71   12.92
  -2  12  -2  222.13    8.60
  -2  12  -2  196.46   10.30
  -2 -12  -2  225.90   14.34
   2  12  -2  204.23    8.43
  -2 -12  -2  176.85   10.70
  -2  12  -2  211.34   10.29
   2  12  -2  204.67    9.72
   2 -12  -1   10.17    2.20
  -2 -12  -1    8.32    2.21
  -2  12  -1    8.83    1.83
  -2 -12  -1    8.65    1.26
  -2  12  -1    9.05    1.26
   2 -12  -1    5.69    2.01
   2  12  -1    8.14    1.27
  -2 -12  -1    7.03    2.53
  -2  12  -1   10.12    1.88
   2  12  -1    9.60    1.74
  -2  12   0  193.76    9.36
  -2  12   0  183.42    7.49
  -2 -12   0  197.41   12.89
  -2 -12   0  190.09    8.18
   2 -12   0  203.50   11.06
  -2  12   0  205.75   10.06
   2  12   0  223.72    9.61
  -2 -12   0  181.65   11.13
   2 -12   0  186.43   12.16
   2  12   0  190.72    7.85
  -2 -12   1    6.74    1.93
   2 -12   1   12.45    2.67
   2  12   1   11.43    1.83
  -2 -12   1    9.77    1.51
  -2 -12   1    5.11    2.41
  -2  12   1    8.17    1.43
  -2  12   1   11.89    2.11
   2  12   1   11.05    1.41
   2 -12   1    8.18    2.30
  -2  12   1    8.08    1.07
  -2 -12   2  221.23    9.12
   2 -12   2  195.70   12.18
   2 -12   2  208.64   12.01
  -2  12   2  224.31    7.61
  -2  12   2  154.01    9.67
  -2  12   2  211.03    8.72
   2  12   2  213.99    8.20
  -2 -12   2  222.17   13.49
   2  12   2  214.29    9.66
  -2  12   3   21.77    1.80
  -2 -12   3   17.77    2.11
   2  12   3   18.18    1.69
  -2  12   3   19.17    1.37
   2 -12   3   19.99    3.42
   2 -12   3   20.46    3.44
  -2 -12   3   21.08    3.63
  -2  12   3   19.48    2.74
   2  12   3   20.86    2.42
  -2  12   4  305.70    9.66
  -2  12   4  276.52   12.97
  -2  12   4  306.22    9.26
   2  12   4  301.94   10.55
   2 -12   4  305.01   15.49
  -2 -12   4  267.00   15.23
  -2 -12   4  304.32   12.02
   2  12   4  282.22   12.11
   2 -12   4  288.33   14.70
  -2 -12   5    6.60    1.99
   2 -12   5    5.40    1.71
   2  12   5    6.06    0.97
   2  12   5    6.81    1.34
   2 -12   5    5.78    1.97
  -2  12   5    5.23    1.28
  -2 -12   5    7.95    1.52
   2  12   6  216.05    9.61
  -2  12   6  224.82   11.02
  -2 -12   6  230.74    9.93
   2 -12   6  223.34   13.42
   2  12   6  208.45    7.94
   2 -12   6  222.85   11.53
  -2 -12   6  220.57   12.55
   2 -12   7    0.37    0.76
  -2 -12   7    0.79    0.70
  -2 -12   7    0.26    1.07
  -2  12   7    2.81    1.42
   2  12   7    1.31    0.71
   2  12   7    0.66    0.37
   2 -12   7    1.59    1.39
   2 -12   8  238.83   14.23
  -2 -12   8  215.41   11.66
   2  12   8  204.05    9.54
  -2  12   8  181.47   10.28
  -2 -12   8  216.61    9.92
   2 -12   8  211.00   10.36
   2  12   8  216.95    7.66
  -2  12   9    5.56    1.55
   2  12   9    7.13    1.50
   2 -12   9    4.84    1.30
   2 -12   9    5.51    2.36
  -2 -12   9    6.56    1.44
   2  12   9    5.72    0.62
  -2 -12   9    5.97    1.75
   2 -12  10  194.69    9.16
  -2 -12  10  224.08   10.38
  -2 -12  10  218.01   10.94
  -2  12  10  237.26   11.60
   2  12  10  215.19    9.76
  -2 -12  11   12.41    2.12
   2  12  11   10.52    1.85
  -2  12  11   11.11    2.25
  -2 -12  11   10.89    2.07
  -2 -12  12  160.90    7.72
   2  12  12  173.35    8.47
  -2  12  12  191.22   10.24
  -2 -12  12  165.52    9.03
  -2 -12  13    0.86    0.34
  -2  12  13    1.85    1.21
   2  12  13    0.53    0.63
  -2 -12  13    0.74    0.64
   2  12  14  107.12    6.51
  -2  12  14  112.78    7.83
  -2 -12  14  108.84    7.24
  -2  12  15    4.12    1.62
   2  12  15    3.23    1.24
  -2 -12  15    3.47    1.37
   2  12  16   98.08    6.34
  -2  12  16  114.11    8.06
  -2 -12  16  113.01    7.49
   2  12  17    1.14    0.73
  -2  12  17    0.17    0.87
  -2 -12  17    3.16    1.37
  -2  13 -16    0.94    1.19
   2 -13 -16    1.47    1.21
  -2 -13 -16    1.56    1.12
   2  13 -16    0.37    1.22
  -2  13 -16   -0.78    2.19
  -2  13 -16    1.09    0.89
   2  13 -16    0.36    0.60
   2 -13 -16    2.89    2.08
  -2 -13 -16    4.15    3.45
  -2 -13 -15   36.62    3.65
   2  13 -15   36.54    4.93
   2 -13 -15   31.35    6.46
  -2  13 -15   35.71    5.68
  -2  13 -15   33.55    3.96
   2  13 -15   41.66    4.29
   2 -13 -15   26.09    3.68
  -2  13 -15   31.26    4.22
  -2 -13 -15   43.92    7.79
   2 -13 -14    0.44    0.97
  -2  13 -14    0.20    0.86
   2  13 -14    1.61    1.09
  -2 -13 -14    0.95    0.62
  -2  13 -14    3.48    2.20
  -2  13 -14    1.53    1.13
   2  13 -14    0.06    0.83
   2 -13 -14    1.72    2.02
  -2 -13 -14   -1.23    2.55
  -2 -13 -13   49.25    4.38
   2  13 -13   54.40    5.72
   2 -13 -13   46.35    7.36
  -2  13 -13   47.95    6.37
   2  13 -13   54.41    4.72
  -2  13 -13   55.27    4.93
   2 -13 -13   38.85    4.38
  -2  13 -13   36.97    4.69
  -2 -13 -13   58.65    8.67
   2 -13 -12    0.58    0.54
  -2  13 -12    1.06    1.08
   2  13 -12    2.13    1.52
  -2 -13 -12   -0.45    0.56
  -2  13 -12    0.51    1.23
  -2  13 -12    0.78    0.73
   2  13 -12    0.72    0.78
   2 -13 -12    0.32    1.62
  -2 -13 -12    3.10    2.96
   2 -13 -11   76.78    6.14
  -2  13 -11   73.18    6.27
   2  13 -11   73.64    6.57
   2  13 -11   80.68    5.72
  -2 -13 -11   76.92    5.83
   2 -13 -11   79.18    9.38
  -2  13 -11   87.05    6.03
  -2 -13 -11   76.04    9.71
  -2  13 -11   79.12    7.79
  -2  13 -10    1.86    1.16
  -2  13 -10    1.17    0.92
   2  13 -10    1.79    0.93
   2  13 -10    0.05    0.89
   2 -13 -10    0.49    0.65
  -2 -13 -10   -0.87    1.37
  -2  13 -10    0.19    0.49
  -2 -13 -10    0.24    0.64
   2 -13 -10   -0.65    1.44
  -2  13  -9   76.62    5.51
  -2  13  -9   78.86    7.49
   2  13  -9   85.05    5.57
  -2 -13  -9   90.95    6.39
  -2  13  -9   92.12    6.83
   2  13  -9   87.69    6.79
   2 -13  -9   81.21    6.30
  -2 -13  -9   77.74    9.33
   2 -13  -9   86.80    9.68
  -2  13  -8    1.36    0.83
  -2  13  -8    0.56    0.54
  -2  13  -8    0.84    0.69
  -2 -13  -8    1.42    1.16
   2 -13  -8    2.19    1.12
   2  13  -8    2.19    1.12
  -2 -13  -8    0.69    0.22
   2  13  -8    1.11    0.81
   2 -13  -8    0.39    1.11
  -2 -13  -8    3.80    2.25
   2 -13  -7   84.37    9.04
  -2  13  -7   75.66    5.04
  -2  13  -7   83.45    7.24
  -2  13  -7   74.79    6.01
   2  13  -7   79.94    5.19
  -2 -13  -7   74.58    5.92
  -2 -13  -7   76.81    3.38
  -2 -13  -7   76.72    8.92
   2 -13  -7   80.11    6.22
   2  13  -7   76.40    6.12
  -2  13  -6    0.85    0.91
   2  13  -6    2.11    1.10
  -2  13  -6    1.23    0.60
  -2  13  -6    0.10    0.76
  -2 -13  -6    1.54    1.37
  -2 -13  -6    2.03    1.93
  -2 -13  -6    0.70    0.35
   2  13  -6    0.19    0.60
   2 -13  -6    0.03    1.47
   2 -13  -6    1.02    0.94
  -2 -13  -5   92.27    6.88
   2 -13  -5   85.03    9.02
  -2  13  -5   78.82    5.05
  -2  13  -5   69.22    6.51
  -2  13  -5   88.96    6.54
   2  13  -5   81.43    5.08
   2 -13  -5   96.25    6.93
   2  13  -5   93.83    6.45
  -2 -13  -5   86.96    4.13
  -2 -13  -5   86.14    9.30
  -2 -13  -4    1.19    0.51
   2  13  -4    1.91    1.14
  -2  13  -4    1.86    0.91
  -2  13  -4    0.64    0.38
  -2  13  -4    1.34    1.05
   2  13  -4    0.74    0.51
   2 -13  -4    0.49    0.83
  -2 -13  -4    0.30    1.30
   2 -13  -4   -0.28    1.78
  -2 -13  -4    0.93    0.83
  -2 -13  -3   95.36    4.72
   2 -13  -3   93.36    9.02
  -2  13  -3  107.68    7.37
  -2  13  -3   85.01    5.07
  -2 -13  -3  100.55    9.66
  -2  13  -3   96.66    6.75
   2  13  -3   96.88    5.26
   2  13  -3   90.27    6.11
  -2 -13  -3   82.99    6.99
   2 -13  -3   97.63    7.20
  -2 -13  -2   -0.89    1.16
  -2 -13  -2   -0.13    0.96
  -2 -13  -2    0.69    0.35
   2  13  -2   -0.39    0.72
  -2  13  -2    0.38    0.31
   2 -13  -2    0.14    1.26
   2  13  -2   -0.13    0.39
  -2  13  -2    0.67    0.85
  -2  13  -2    0.09    0.65
   2 -13  -2   -0.30    0.61
  -2  13  -1   85.32    5.95
  -2  13  -1   80.70    4.37
   2 -13  -1   77.70    6.71
   2  13  -1   84.40    5.69
  -2  13  -1   84.89    6.17
  -2 -13  -1   75.91    4.45
   2  13  -1   81.47    4.56
   2 -13  -1   70.78    7.60
  -2 -13  -1   73.50    8.17
  -2 -13  -1   88.68    7.30
  -2 -13   0   -1.25    1.10
   2 -13   0   -0.57    1.17
  -2 -13   0   -0.39    0.57
  -2 -13   0    2.16    1.37
  -2  13   0    0.91    0.75
   2 -13   0   -1.06    1.30
   2  13   0   -0.23    0.33
  -2  13   0    0.30    0.53
   2  13   0    0.65    0.67
  -2  13   0    0.03    0.39
  -2  13   1   75.69    5.02
   2 -13   1   85.88    7.85
  -2  13   1   82.10    4.00
  -2  13   1   91.06    6.39
   2  13   1   87.67    5.70
   2 -13   1   86.27    7.18
  -2 -13   1   95.78    8.79
  -2 -13   1   83.09    4.86
   2  13   1   81.97    4.42
  -2  13   2   -0.09    0.40
  -2 -13   2   -1.90    1.67
  -2  13   2   -0.32    0.23
   2 -13   2    1.75    1.18
   2  13   2    0.29    0.37
   2  13   2   -0.27    0.50
  -2  13   2    0.38    0.98
   2 -13   2    1.88    1.36
  -2 -13   2   -0.53    0.60
  -2 -13   3   91.37    5.40
   2 -13   3   92.41    7.90
   2 -13   3   97.89    8.03
  -2  13   3   94.83    3.74
  -2  13   3   92.04    6.35
   2  13   3   84.26    4.39
  -2  13   3   91.15    4.37
   2  13   3  100.78    6.05
  -2 -13   3   84.51    8.13
   2  13   4    1.44    0.68
  -2  13   4    1.93    1.10
  -2 -13   4    1.11    0.51
  -2  13   4    1.08    0.26
   2 -13   4    0.52    0.91
   2 -13   4    1.93    1.02
  -2  13   4    1.50    0.28
  -2 -13   4    2.90    1.68
   2  13   4    1.63    0.61
   2 -13   5   84.30    6.96
   2 -13   5   92.22    8.22
  -2 -13   5   87.67    5.44
   2  13   5   87.81    4.24
  -2 -13   5   92.74    7.98
  -2  13   5   86.18    6.22
   2  13   5   91.45    5.68
   2 -13   6    1.52    1.33
  -2 -13   6    0.63    0.78
  -2 -13   6    1.16    0.80
  -2  13   6    3.30    1.42
   2  13   6    3.02    1.03
   2  13   6    1.71    0.53
   2 -13   6    0.95    0.68
  -2 -13   7   70.61    6.70
   2 -13   7   71.51    5.92
   2  13   7   79.06    5.36
  -2  13   7   86.49    6.39
   2 -13   7   77.09    7.99
   2  13   7   76.60    3.68
  -2 -13   7   77.74    5.31
  -2 -13   8    0.40    0.65
   2 -13   8   -0.42    0.85
  -2 -13   8    1.26    1.37
   2 -13   8   -0.18    1.07
   2  13   8    0.75    0.66
  -2  13   8    1.84    1.01
   2  13   8    0.86    0.40
  -2 -13   9   92.09    7.03
   2 -13   9   86.45    5.91
  -2 -13   9   88.92    5.91
  -2  13   9   87.78    6.57
   2  13   9   83.90    5.55
  -2 -13  10   -0.22    0.62
  -2 -13  10    1.15    0.78
   2 -13  10   -0.40    0.56
   2  13  10    0.18    0.45
  -2  13  10    1.55    1.11
  -2 -13  11   72.06    5.45
  -2  13  11   75.83    6.25
   2  13  11   79.66    5.37
  -2 -13  11   77.00    5.64
   2  13  12    0.38    0.65
  -2  13  12   -0.09    0.78
  -2 -13  12    2.49    1.00
  -2 -13  12    0.79    0.54
  -2  13  13   49.57    5.08
  -2 -13  13   48.90    4.56
  -2 -13  13   42.76    2.51
   2  13  13   40.13    3.82
   2  13  14    0.12    0.61
  -2  13  14    1.19    0.82
  -2 -13  14    0.54    0.50
   2  13  15   31.80    3.41
  -2  13  15   34.77    4.23
  -2 -13  15   31.91    3.81
   2  13  16    1.55    0.88
  -2 -13  16    0.54    0.73
  -2  13  16   -0.41    0.95
  -2  14 -13   -0.41    0.62
  -2 -14 -13   -0.55    0.82
   2  14 -13   -0.03    0.54
  -2  14 -13    1.77    1.04
   2 -14 -13   -2.29    2.21
   2  14 -13    1.10    1.51
   2 -14 -13    1.23    1.14
  -2 -14 -13    1.94    3.28
  -2  14 -13   -1.30    1.37
  -2  14 -12    6.17    1.57
  -2 -14 -12    4.11    1.26
   2  14 -12    7.96    1.79
  -2  14 -12    5.19    1.77
   2 -14 -12    7.44    3.16
   2  14 -12    5.43    1.91
   2 -14 -12    2.57    1.21
  -2 -14 -12    0.39    2.62
  -2  14 -12    4.34    2.13
  -2  14 -11    1.46    1.02
  -2 -14 -11    1.38    1.15
   2  14 -11    1.35    0.96
  -2  14 -11    0.81    0.96
   2 -14 -11    1.27    2.03
   2 -14 -11    0.53    1.03
   2  14 -11    0.22    0.68
  -2 -14 -11    3.49    2.32
  -2  14 -11    1.47    1.38
  -2  14 -10    3.35    1.31
  -2 -14 -10    4.13    1.73
   2  14 -10    4.55    1.43
  -2  14 -10    4.57    1.55
   2 -14 -10    4.43    2.67
   2 -14 -10    5.61    1.96
   2  14 -10    4.42    1.69
  -2 -14 -10    0.68    2.21
  -2  14 -10    1.02    1.18
  -2  14  -9    1.84    0.94
  -2 -14  -9   -0.59    1.14
   2  14  -9    0.42    0.53
  -2  14  -9    0.86    0.83
   2 -14  -9    2.30    2.09
   2 -14  -9    0.97    0.82
   2  14  -9    4.24    1.75
  -2 -14  -9   -0.44    1.47
  -2  14  -9    2.78    1.64
  -2  14  -8    0.46    0.70
  -2 -14  -8    2.06    1.30
   2  14  -8   -0.84    0.78
  -2  14  -8    0.52    0.98
   2  14  -8    0.36    1.00
   2 -14  -8   -0.84    1.28
   2 -14  -8   -0.79    0.82
  -2 -14  -8   -0.04    2.02
  -2  14  -8    0.43    1.04
  -2  14  -7    1.13    0.71
  -2  14  -7   -0.89    1.35
  -2 -14  -7    1.63    1.06
   2  14  -7    0.24    0.64
  -2  14  -7    0.31    1.02
   2  14  -7    0.15    0.90
   2 -14  -7   -0.51    0.84
  -2 -14  -7    0.29    1.54
   2 -14  -7    0.26    1.04
  -2  14  -6    1.58    0.83
  -2  14  -6   -0.38    1.08
  -2 -14  -6    1.38    1.23
   2  14  -6    0.50    0.67
  -2  14  -6    2.00    0.95
   2  14  -6    1.81    1.00
  -2 -14  -6    0.61    0.24
   2 -14  -6    2.15    1.44
  -2 -14  -6    2.93    2.73
   2 -14  -6   -1.47    1.77
  -2  14  -5    1.49    0.82
  -2  14  -5    0.18    0.68
  -2 -14  -5    0.31    0.69
   2  14  -5    0.97    0.52
  -2  14  -5    1.19    0.78
   2  14  -5    1.27    0.70
  -2 -14  -5    5.52    2.62
  -2 -14  -5    1.27    0.53
   2 -14  -5    0.51    0.69
   2 -14  -5    0.03    1.39
  -2  14  -4    5.49    1.52
  -2  14  -4    4.64    1.07
   2 -14  -4    5.82    2.32
   2  14  -4    4.69    1.12
   2  14  -4    5.13    1.54
  -2 -14  -4    3.41    1.69
  -2  14  -4    3.69    1.39
  -2 -14  -4    4.51    0.88
   2 -14  -4    4.01    1.41
  -2 -14  -4    5.12    1.86
  -2  14  -3    1.41    1.02
  -2  14  -3   -0.11    0.54
  -2 -14  -3   -1.94    1.86
   2  14  -3    0.01    0.40
   2 -14  -3    1.10    1.51
  -2  14  -3    0.41    0.74
   2  14  -3   -0.99    0.92
  -2 -14  -3    1.57    1.12
  -2 -14  -3   -0.51    0.33
   2 -14  -3   -0.80    1.13
  -2 -14  -2    1.12    0.62
  -2 -14  -2   -0.51    0.96
  -2  14  -2    0.94    0.56
   2 -14  -2    2.42    1.58
  -2 -14  -2    1.63    1.12
   2  14  -2    1.33    0.59
  -2  14  -2    0.98    0.83
   2  14  -2    2.34    1.07
  -2  14  -2    1.49    0.89
   2 -14  -2    0.37    1.21
  -2  14  -1    2.36    0.75
  -2 -14  -1    4.08    2.23
  -2  14  -1    1.58    0.87
   2  14  -1    3.04    1.30
   2  14  -1    0.94    0.36
   2 -14  -1    4.55    2.35
  -2 -14  -1    2.37    0.70
  -2 -14  -1    2.95    1.47
   2 -14  -1    2.95    1.40
  -2  14  -1    3.29    1.33
  -2  14   0    0.29    0.23
   2 -14   0    0.42    1.13
  -2 -14   0   -0.10    1.22
  -2  14   0    0.32    0.51
   2  14   0    1.58    0.87
  -2  14   0   -0.81    0.88
   2  14   0   -0.09    0.33
   2 -14   0    1.44    1.26
  -2 -14   0   -2.08    1.19
  -2 -14   0    0.35    0.31
   2 -14   1    3.45    1.85
  -2  14   1    2.25    0.60
   2  14   1    0.81    0.60
  -2  14   1    2.63    1.27
   2 -14   1   -0.37    1.27
   2  14   1    2.61    0.79
  -2 -14   1    1.91    0.76
  -2  14   1    2.57    0.89
  -2 -14   1    2.97    1.90
  -2 -14   2   -0.09    1.15
   2 -14   2    1.22    1.30
  -2  14   2    1.14    0.36
   2 -14   2    1.63    1.41
   2  14   2    0.67    0.34
  -2  14   2    1.04    0.51
  -2 -14   2    0.70    0.44
   2  14   2    1.54    0.97
  -2  14   2    1.11    0.82
  -2  14   3    0.18    0.18
  -2 -14   3    0.83    0.46
   2 -14   3    2.52    1.63
  -2 -14   3    2.46    1.95
   2 -14   3   -0.74    0.89
   2  14   3    0.39    0.52
  -2  14   3    1.59    1.06
  -2  14   3    0.10    0.32
   2  14   3   -0.26    0.36
  -2 -14   4    3.75    1.10
  -2 -14   4    2.73    1.79
   2 -14   4    3.80    1.66
  -2  14   4    5.63    1.50
   2  14   4    6.09    1.46
   2  14   4    4.33    0.81
  -2  14   4    3.55    0.34
   2 -14   4    5.26    2.17
  -2 -14   5    2.82    2.02
   2 -14   5   -0.11    0.97
  -2 -14   5    1.15    0.68
  -2  14   5    1.70    1.22
   2  14   5    0.40    0.55
   2  14   5    0.91    0.40
   2 -14   5    0.57    0.82
  -2 -14   6    3.60    1.76
  -2 -14   6    0.87    0.74
   2 -14   6    1.20    1.09
   2  14   6    1.53    0.97
  -2  14   6    0.81    0.95
   2 -14   6    2.05    1.47
   2  14   6    0.41    0.32
   2  14   7    0.83    0.88
  -2  14   7    0.79    0.86
   2  14   7    1.15    0.49
   2 -14   7    0.53    1.16
  -2 -14   7    2.27    1.63
   2 -14   7    1.00    0.85
  -2 -14   7    1.08    0.64
  -2  14   8   -0.38    0.84
   2  14   8    1.17    0.81
   2 -14   8    0.91    1.55
   2 -14   8    0.03    0.98
  -2 -14   8    0.64    0.68
  -2 -14   8    2.63    1.57
   2 -14   9    1.75    1.03
  -2 -14   9    3.23    1.20
  -2 -14   9   -0.19    0.95
  -2  14   9    0.14    0.66
   2  14   9    0.46    0.51
   2 -14  10    3.56    1.02
   2  14  10    2.99    1.07
  -2  14  10    4.36    1.55
  -2 -14  10    3.03    1.18
  -2 -14  10    3.49    1.23
  -2 -14  11    0.76    0.73
   2  14  11    1.11    0.89
  -2  14  11    2.17    1.35
  -2 -14  11   -0.67    0.87
  -2  14  12    5.88    1.82
   2  14  12    4.12    1.30
  -2 -14  12    4.75    1.21
  -2 -14  12    5.58    1.50
  -2  14  13   -0.04    0.76
   2  14  13    0.49    0.75
  -2 -14  13    1.41    0.90
  -2 -14  13    0.15    0.34
  -2  15 -10    7.14    1.85
  -2  15 -10    6.06    2.10
  -2 -15 -10    5.53    3.36
   2  15 -10    5.68    1.79
  -2  15 -10    7.74    2.19
   2  15 -10    5.59    1.56
  -2 -15 -10    6.05    1.99
   2 -15 -10    3.27    2.62
   2 -15 -10    7.35    2.27
  -2  15  -9  138.38    7.86
  -2  15  -9  109.36    9.58
[truncated: 1,969,141 more chars]
